# Supplementary material for: Molecular dynamics on quantum annealers
Source: Sci Rep. 2022 Oct 7;12:16824. doi: 10.1038/s41598-022-21163-x (PMC9547079; doi:10.1038/s41598-022-21163-x)
Supplement: Supplementary file 1 — Supplementary Information 1. [file 41598_2022_21163_MOESM1_ESM.zip]

Archive with 9 entries (8 files):
- qde-main/
- qde-main/.gitignore
- qde-main/LICENSE
- qde-main/README.md
- qde-main/plots_general.py
- qde-main/qde.py
- qde-main/qde_plots.py
- qde-main/test_core.py
- qde-main/utils_general.py
