# Supplementary material for: Molecular dynamics on quantum annealers
Source: Sci Rep. 2022 Oct 7;12:16824. doi: 10.1038/s41598-022-21163-x (PMC9547079; doi:10.1038/s41598-022-21163-x)
Supplement: Supplementary file 1 — Supplementary Information 1. [file 41598_2022_21163_MOESM1_ESM.zip › qde-main/qde.py]

"""This module contains functions that solve differential equations by transforming them to QUBO problems, which allows solution on quantum annealer."""
import greedy
import numpy as np
import qpsolvers
from dwave.system.composites import EmbeddingComposite
from dwave.system.samplers import DWaveSampler
from dwave_qbsolv import QBSolv

from utils_general import print_progress_bar


class QUBOSampler:
    """Base class for implementations of QUBO sampling approaches."""

    def sample_qubo(self, Q, label=''):
        """Returns a sample set of found binary vectors that minimizes QUBO functional.

        Args:
            Q (numpy.ndarray): QUBO minimization matrix.
            label (str): Optional sampling job label.

        Returns:
            sample_set (dimod.SampleSet): Sample set of found binary vectors that minimizes QUBO functional.
        """
        raise NotImplementedError("Not implemented in base class")


class QBSolvWrapper(QUBOSampler):
    """Uses classical QBSolv sampling algorithm (probabilistic heuristic)."""

    def __init__(self, num_repeats):
        """Initializes instance.

        Args:
            num_repeats (int): Number of times to repeat sampling procedure in attempt to find a better solution.
        """
        self.num_repeats = num_repeats

    def sample_qubo(self, Q, label=''):
        """See base class."""
        sample_set = QBSolv().sample_qubo(Q, label=label, num_repeats=self.num_repeats)
        # sample_set = greedy.SteepestDescentSolver().sample_qubo(Q, initial_states=sample_set)
        # sample_set = greedy.SteepestDescentSolver().sample_qubo(Q)
        return sample_set


class DWaveSamplerWrapper(QUBOSampler):
    """Uses D-Wave quantum annealer for sampling."""

    def __init__(self, num_reads, use_greedy):
        """Initializes instance.

        Args:
            num_reads (int): Number of times ground state of qubits is read.
            use_greedy (bool): Whether to use classical greedy algorithm to improve sampling results.
        """
        self.num_reads = num_reads
        self.use_greedy = use_greedy
        self.sampler = EmbeddingComposite(DWaveSampler())
        # self.sampler = EmbeddingComposite(DWaveSampler(annealing_time=200))

    def sample_qubo(self, Q, label=''):
        """See base class."""
        # sample_set = self.sampler.sample_qubo(Q, label=label)
        sample_set = self.sampler.sample_qubo(Q, label=label, num_reads=self.num_reads)
        # sample_set = self.sampler.sample_qubo(Q, label=label, num_reads=self.num_reads, chain_strength=0.3 * np.max(abs(Q)))
        # print('\nPercentage of samples with high rates of breaks (> 0.10) is ', np.count_nonzero(sample_set.record.chain_break_fraction > 0.10) / self.num_reads * 100)
        if self.use_greedy:
            sample_set = greedy.SteepestDescentSolver().sample_qubo(Q, initial_states=sample_set)
        return sample_set


class Solver:
    """Base class for quadratic minimization solvers."""

    def solve(self, H, d, job_label=''):
        """Finds solution of quadratic minimization problem.

        Args:
            H (numpy.ndarray): Quadratic minimization matrix.
            d (numpy.ndarray): Quadratic minimization vector.
            job_label (str): Optional job label.

        Returns:
            solution (numpy.ndarray): 1D array that minimizes QP functional.
        """
        raise NotImplementedError("Not implemented in base class")


class QPSolver(Solver):
    """Solves quadratic minimization problem with real variables."""

    def solve(self, H, d, job_label=''):
        """See base class."""
        solution = qpsolvers.solve_qp(2 * H, d)
        return solution


class QUBOSolver(Solver):
    """Solves quadratic minimization problem with binary variables."""

    def __init__(self, bits_integer, bits_decimal, sampler):
        """Initializes instance.

        Args:
            bits_integer (int): Number of binary variables used to represent integer part of a given real number.
            bits_decimal (int): Number of binary variables used to represent decimal part of a given real number.
            sampler (QUBOSampler): Sampler to use for QUBO sampling.
        """
        self.bits_integer = bits_integer
        self.bits_decimal = bits_decimal
        self.bits_total = bits_integer + bits_decimal
        self.sampler = sampler

    def get_discretization_matrix(self):
        """Builds the discretization matrix for given number of bits in integer and decimal parts.

        Returns:
            numpy.ndarray: Discretization matrix.
        """
        j_range = range(-self.bits_integer + 1, self.bits_decimal + 1)
        return np.reshape([2 ** -(j1 + j2) for j1 in j_range for j2 in j_range], (len(j_range), len(j_range)))

    def get_discretization_vector(self):
        """Builds the discretization vector for given number of bits in integer and decimal parts.

        Returns:
            numpy.ndarray: Discretization vector.
        """
        j_range = range(-self.bits_integer + 1, self.bits_decimal + 1)
        return np.array([2 ** -j for j in j_range])

    def real_to_bits(self, num):
        """Returns the closest binary representation of a given real number.
        Args:
            num (float): Number to convert.
        Returns:
            bits (numpy.ndarray): 1D array of bits.
        """
        bits = np.zeros(self.bits_total, dtype=int)
        represented = -2 ** (self.bits_integer - 1)
        min_step = 2 ** -self.bits_decimal
        for i in range(len(bits)):
            bit_value = 2 ** (self.bits_integer - 1 - i)
            if represented + bit_value - min_step / 2 <= num:
                bits[i] = 1
                represented += bit_value
        return bits

    def bits_to_real(self, bits):
        """Returns a real number represented by given binary representation.

        Args:
            bits (numpy.ndarray): 1D array of bits.

        Returns:
            num: Represented real number.
        """
        discretization_vector = self.get_discretization_vector()
        return np.dot(bits, discretization_vector) - 2 ** (self.bits_integer - 1)

    def convert_qp_matrices_to_qubo(self, H, d):
        """Converts QP matrices to QUBO representation with given number of bits for integer and decimal parts.

        Args:
            H (numpy.ndarray): Quadratic minimization matrix.
            d (numpy.ndarray): Quadratic minimization vector.

        Returns:
            Q (numpy.ndarray): Equivalent QUBO matrix.
            energy_shift (float): Additional energy shift for QUBO formulation.
        """
        discretization_matrix = self.get_discretization_matrix()
        discretization_vector = self.get_discretization_vector()
        block_size = len(discretization_vector)
        Q_size = block_size * len(d)
        Q = np.zeros((Q_size, Q_size))
        for i in range(H.shape[0]):
            for j in range(i, H.shape[1]):
                coeff = H[i, j] if i == j else 2 * H[i, j]
                Q[i * block_size: (i + 1) * block_size, j * block_size: (j + 1) * block_size] += coeff * discretization_matrix
                Q[range(i * block_size, (i + 1) * block_size), range(i * block_size, (i + 1) * block_size)] -= 2 ** (self.bits_integer - 1) * coeff * discretization_vector
                Q[range(j * block_size, (j + 1) * block_size), range(j * block_size, (j + 1) * block_size)] -= 2 ** (self.bits_integer - 1) * coeff * discretization_vector
                if i == j:
                    Q[range(i * block_size, (i + 1) * block_size), range(i * block_size, (i + 1) * block_size)] += d[i] * discretization_vector

        energy_shift = 4 ** (self.bits_integer - 1) * np.sum(H) - 2 ** (self.bits_integer - 1) * np.sum(d)
        return Q, energy_shift

    def solve(self, H, d, job_label=''):
        """See base class."""
        Q = self.convert_qp_matrices_to_qubo(H, d)[0]
        sample_set = self.sampler.sample_qubo(Q, label=job_label)
        samples_plain = np.array([list(sample.values()) for sample in sample_set])  # 2D, each row - solution_real (all bits together), sorted by energy
        solution_bits = samples_plain[0, :]
        solution_bits_shaped = np.reshape(solution_bits, (H.shape[0], self.bits_total))
        solution_real = np.array([self.bits_to_real(bits_row) for bits_row in solution_bits_shaped])
        return solution_real


def add_symmetric(H, ind1, ind2, value):
    """Splits specified value between the two off-diagonals of H.

    Args:
        H (numpy.ndarray): Matrix to which value is added.
        ind1 (int): first index of position in H where value is added.
        ind2 (int): second index of position in H where value is added.
        value (float): value to add.
    """
    H[ind1, ind2] += value / 2
    H[ind2, ind1] += value / 2


def add_point_terms_qp(H, d, point_ind, eq_ind_start, eq_ind_end, funcs_i, dx, known_points=None):
    """Adds functional terms for a given point to H and d.

    Args:
        H (numpy.ndarray): Current quadratic minimization matrix to which quadratic terms of specified point are added.
        d (numpy.ndarray): Current quadratic minimization vector to which linear terms of specified point are added.
        point_ind (int): Local point index within the current job.
        eq_ind_start (int): Index of the first considered equation.
        eq_ind_end (int): Index of the last considered equation (exclusive).
        funcs_i (numpy.ndarray): 2D array with values of approximated rhs terms at the current point. Equations are along rows, terms along columns.
        dx (float): Grid step.
        known_points (numpy.ndarray): When adding terms for the last known point, this is 1D array of the values of each function at that point, otherwise not needed.

    Returns:
        energy_shift (float): Constant part of minimization functional.
    """
    energy_shift = 0
    get_unknown_ind = lambda point, eq: (point - 1) * (eq_ind_end - eq_ind_start) + (eq - eq_ind_start)
    for eq_ind in range(eq_ind_start, eq_ind_end):
        next_unknown_ind = get_unknown_ind(point_ind + 1, eq_ind)
        H[next_unknown_ind, next_unknown_ind] += 1 / dx ** 2
        d[next_unknown_ind] += -2 * funcs_i[eq_ind, 0] / dx
        energy_shift += funcs_i[eq_ind, 0] ** 2

        if point_ind == 0:
            # Current point is known
            assert known_points is not None, 'known_points have to be supplied for 0th point in each job'
            d[next_unknown_ind] += -2 * known_points[eq_ind] / dx ** 2
            energy_shift += (known_points[eq_ind] / dx) ** 2
            energy_shift += 2 * known_points[eq_ind] * funcs_i[eq_ind, 0] / dx
            for term_ind in range(1, funcs_i.shape[1]):
                d[next_unknown_ind] += -2 * funcs_i[eq_ind, term_ind] * known_points[term_ind - 1] / dx
                energy_shift += 2 * funcs_i[eq_ind, term_ind] * known_points[term_ind - 1] * known_points[eq_ind] / dx
                energy_shift += 2 * funcs_i[eq_ind, 0] * funcs_i[eq_ind, term_ind] * known_points[term_ind - 1]
                for term_ind2 in range(1, funcs_i.shape[1]):
                    energy_shift += funcs_i[eq_ind, term_ind] * funcs_i[eq_ind, term_ind2] * known_points[term_ind - 1] * known_points[term_ind2 - 1]
        else:
            unknown_ind = get_unknown_ind(point_ind, eq_ind)
            add_symmetric(H, unknown_ind, next_unknown_ind, -2 / dx ** 2)
            H[unknown_ind, unknown_ind] += 1 / dx ** 2
            d[unknown_ind] += 2 * funcs_i[eq_ind, 0] / dx
            for term_ind in range(1, funcs_i.shape[1]):
                term_unknown_ind = get_unknown_ind(point_ind, term_ind - 1)
                add_symmetric(H, term_unknown_ind, next_unknown_ind, -2 * funcs_i[eq_ind, term_ind] / dx)
                add_symmetric(H, term_unknown_ind, unknown_ind, 2 * funcs_i[eq_ind, term_ind] / dx)
                d[term_unknown_ind] += 2 * funcs_i[eq_ind, 0] * funcs_i[eq_ind, term_ind]
                for term_ind2 in range(1, funcs_i.shape[1]):
                    term_unknown_ind2 = get_unknown_ind(point_ind, term_ind2 - 1)
                    add_symmetric(H, term_unknown_ind, term_unknown_ind2, funcs_i[eq_ind, term_ind] * funcs_i[eq_ind, term_ind2])

    return energy_shift


def build_qp_matrices(funcs, dx, known_points, eq_ind_start, eq_ind_end):
    """Builds matrices H and d that define quadratic minimization problem corresponding to a given system of differential equations.

    Args:
        funcs (numpy.ndarray): 3D array with values of approximated rhs terms at all points of this job. 1st dim - equations, 2nd dim - terms, 3rd dim - points.
        dx (float): Grid step.
        known_points (numpy.ndarray): 1D array of known points for each function at 0th point (boundary condition).
        eq_ind_start (int): Index of the first considered equation.
        eq_ind_end (int): Index of the last considered equation (exclusive).

    Returns:
        H (numpy.ndarray): Quadratic minimization matrix.
        d (numpy.ndarray): Quadratic minimization vector.
        energy_shift (float): Constant part of minimization functional.
    """
    unknowns = (eq_ind_end - eq_ind_start) * funcs.shape[2]
    H = np.zeros((unknowns, unknowns))
    d = np.zeros(unknowns)
    energy_shift = 0
    for point_ind in range(funcs.shape[2]):
        energy_shift += add_point_terms_qp(H, d, point_ind, eq_ind_start, eq_ind_end, funcs[:, :, point_ind], dx, known_points)
    return H, d, energy_shift


def calculate_term_coefficients(system_terms, approximation_point, sampling_steps, grid):
    """Linearly approximates system rhs in the vicinity of a given point.

    Args:
        system_terms (numpy.ndarray): 1D array of functions that define rhs of each ODE in the system. Each function is linearly approximated within a given job.
        approximation_point (numpy.ndarray): 1D array that specifies coordinate around which linear approximation is made.
        sampling_steps (numpy.ndarray): 1D array of steps along each coordinate where additional points are sampled for linear fitting.
        grid (numpy.ndarray): 1D array of x values for which the system terms are evaluated.

    Returns:
        funcs (numpy.ndarray): 3D array with values of approximated rhs terms at all points of this job. 1st dim - equations, 2nd dim - terms, 3rd dim - points.
    """
    funcs = np.zeros((len(system_terms), 1 + len(system_terms), len(grid)))
    if len(grid) == 1:
        # Only shifts need to be calculated
        for eq_ind in range(funcs.shape[0]):
            funcs[eq_ind, 0, 0] = system_terms[eq_ind](grid[0], *approximation_point)
    else:
        fitting_matrix = np.zeros((funcs.shape[1], funcs.shape[1]))
        for row_ind in range(funcs.shape[1]):
            next_point = approximation_point.copy()
            if row_ind > 0:
                next_point[row_ind - 1] += sampling_steps[row_ind - 1]
            fitting_matrix[row_ind, :] = [1, *next_point]

        for eq_ind in range(funcs.shape[0]):
            for point_ind in range(funcs.shape[2]):
                fitting_vector = np.zeros(funcs.shape[1])
                for row_ind in range(funcs.shape[1]):
                    next_point = approximation_point.copy()
                    if row_ind > 0:
                        next_point[row_ind - 1] += sampling_steps[row_ind - 1]
                    fitting_vector[row_ind] = system_terms[eq_ind](grid[point_ind], *next_point)
                funcs[eq_ind, :, point_ind] = np.linalg.solve(fitting_matrix, fitting_vector)
    return funcs


def solve_ode(system_terms, grid, boundary_condition, points_per_step, equations_per_step, solver, max_attempts, max_error):
    """Solves a given ODE system, defined by system_terms and known_points, by formulating it as a QP problem.

    Args:
        system_terms (numpy.ndarray): 1D array of functions that define rhs of each ODE in the system. Each function is linearly approximated within a given job.
        grid (numpy.ndarray): 1D Array of equidistant grid points.
        boundary_condition (numpy.ndarray): 1D array of initial values for each function in the system.
        points_per_step (int): Number of points to vary per job.
        equations_per_step (int): Number of equations to vary per job.
        solver (Solver): Solver to solve QP problem.
        max_attempts (int): Maximum number of times each problem can be solved (restarts can find a better solution for some solvers).
        max_error (float): Maximum error that does not trigger restart.

    Returns:
        solution (numpy.ndarray): 2D array with solution for all functions at all grid points.
        errors (numpy.ndarray): 1D array with errors for each job.
    """
    print(f'Solving ODE... Solver={type(solver).__name__}; N={len(grid)}.')
    solution = np.zeros((len(system_terms), len(grid)))
    solution[:, 0] = boundary_condition
    dx = grid[1] - grid[0]
    point_ind = 0
    errors = []
    working_grid = grid[:-1]
    while point_ind < len(working_grid):
        if point_ind == 0:
            sampling_steps = np.zeros(len(system_terms))
            funcs = calculate_term_coefficients(system_terms, solution[:, point_ind], sampling_steps, working_grid[point_ind: point_ind + 1])
        else:
            sampling_steps = solution[:, point_ind] - solution[:, point_ind - 1]
            sampling_steps[abs(sampling_steps) < 1e-10] = 1e-10  # Ensure non-zero steps
            funcs = calculate_term_coefficients(system_terms, solution[:, point_ind], sampling_steps, working_grid[point_ind: point_ind + points_per_step])

        solution_points = np.zeros(solution.shape[0])
        eq_ind = 0
        while eq_ind < len(solution_points):
            H, d, energy_shift = build_qp_matrices(funcs, dx, solution[:, point_ind], eq_ind, eq_ind + equations_per_step)
            lowest_error = np.inf
            for attempt in range(max_attempts):
                job_label = f'Point ind: {point_ind}; Eq. {eq_ind}; Attempt {attempt + 1}'
                trial_points = solver.solve(H, d, job_label)
                trial_error = np.dot(np.matmul(trial_points, H), trial_points) + np.dot(trial_points, d) + energy_shift
                if trial_error < lowest_error:
                    lowest_error = trial_error
                    solution_points[eq_ind: eq_ind + equations_per_step] = trial_points
                if trial_error < max_error:
                    break
            errors.append(lowest_error)
            eq_ind += equations_per_step

        solution_points_shaped = np.reshape(solution_points, (len(system_terms), funcs.shape[2]), order='F')
        solution[:, point_ind + 1: point_ind + funcs.shape[2] + 1] = solution_points_shaped
        point_ind += funcs.shape[2]
        print_progress_bar(point_ind, len(working_grid))

    return solution, np.array(errors)
