# Supplementary material for: Molecular dynamics on quantum annealers
Source: Sci Rep. 2022 Oct 7;12:16824. doi: 10.1038/s41598-022-21163-x (PMC9547079; doi:10.1038/s41598-022-21163-x)
Supplement: Supplementary file 1 — Supplementary Information 1. [file 41598_2022_21163_MOESM1_ESM.zip › qde-main/test_core.py]

import os

import numpy as np

import qde


class Constants:
    a0_per_m = 1.889726124565062e+10
    me_per_amu = 1.822888484770040e+3
    eh_per_cm_1 = 4.556335256391438e-6
    eh_per_ev = 3.6749308136649e-2


class Hydrogen:
    """Hydrogen molecule (H2). All values are in atomic units."""
    equilibrium = 74e-12 * Constants.a0_per_m
    mu = 1.00782503207 * Constants.me_per_amu / 2  # Reduced mass
    freq = 4342 * Constants.eh_per_cm_1
    dissociation_energy = 4.52 * Constants.eh_per_ev
    force_const = mu * freq ** 2

    @staticmethod
    def get_harmonic_period():
        return np.pi * np.sqrt(2) / Hydrogen.freq

    @staticmethod
    def get_force_harmonic(r):
        return -2 * Hydrogen.force_const * (r - Hydrogen.equilibrium)

    @staticmethod
    def harmonic_trajectory(initial_position, initial_speed, t):
        w = Hydrogen.freq
        return Hydrogen.equilibrium + (initial_position - Hydrogen.equilibrium) * np.cos(np.sqrt(2) * w * t) + initial_speed / np.sqrt(2) / w * np.sin(np.sqrt(2) * w * t)

    @staticmethod
    def get_morse_a():
        return np.sqrt(Hydrogen.force_const / 2 / Hydrogen.dissociation_energy)

    @staticmethod
    def get_potential_morse(r):
        De = Hydrogen.dissociation_energy
        a = Hydrogen.get_morse_a()
        r0 = Hydrogen.equilibrium
        pot = De * (np.exp(-2 * a * (r - r0)) - 2 * np.exp(-a * (r - r0)))
        return pot

    @staticmethod
    def get_force_morse(r):
        re = Hydrogen.equilibrium
        De = Hydrogen.dissociation_energy
        a = Hydrogen.get_morse_a()
        force = 2 * a * De * (np.exp(-2 * a * (r - re)) - np.exp(-a * (r - re)))
        return force

    @staticmethod
    def morse_trajectory_v0(initial_position, t):
        """Returns morse trajectory at time t with specified initial position and 0 initial speed."""
        De = Hydrogen.dissociation_energy
        mu = Hydrogen.mu
        a = Hydrogen.get_morse_a()
        re = Hydrogen.equilibrium
        r0 = initial_position

        c1 = np.exp(a * re)
        c2 = np.exp(a * r0)
        c3 = -De * c1 / c2 * (2 - c1 / c2)
        c4 = De + c2 * c3 / c1
        tau = np.exp(np.sqrt(2 * c3 / mu, dtype=complex) * a * t)

        trajectory = np.log(c1 ** 2 * tau * (c3 * De + (De - c4 / tau) ** 2) / (2 * c1 * c3 * c4)) / a
        return trajectory


def get_problem(problem_id, **kwargs):
    """This function returns description of a given problem, which consists from: grid, system_terms, boundary_condition and solution (optionally).
    grid - an array that defines what grid is used for time propagation
    system_terms - an array where each element is a function of time and values of all unknown functions (y-vector).
    boundary_condition - an array that defines the values of all unknown functions at time t=0
    solution - an optional function that describes analytical form of the solution (if known) for comparison with the results of propagation.
    kwargs: N, time_max, initial_position."""
    if problem_id == 0:
        time_max = kwargs['time_max']
        N = kwargs['N']
        initial_position = kwargs['initial_position']
        grid = np.linspace(0, time_max, N)

        system_terms = np.empty(2, dtype=object)
        system_terms[0] = lambda t, r, p: p / Hydrogen.mu
        system_terms[1] = lambda t, r, p: Hydrogen.get_force_morse(r)

        boundary_condition = np.array([initial_position, 0])
        solution = lambda t: Hydrogen.morse_trajectory_v0(initial_position, t)

    elif problem_id == 1:
        # Same as 0, but with scaled momentum
        time_max = kwargs['time_max']
        N = kwargs['N']
        initial_position = kwargs['initial_position']
        grid = np.linspace(0, time_max, N)

        system_terms = np.empty(2, dtype=object)
        system_terms[0] = lambda t, r, p: p / Hydrogen.mu * 20
        system_terms[1] = lambda t, r, p: Hydrogen.get_force_morse(r) / 20

        boundary_condition = np.array([initial_position, 0])
        solution = lambda t: Hydrogen.morse_trajectory_v0(initial_position, t)

    else:
        raise Exception('Unknown problem')

    return grid, system_terms, boundary_condition, solution


def get_analytical_solution(problem_id=0, N=1000, time_max=400, initial_position=1.3, **kwargs):
    grid, _, _, solution = get_problem(problem_id, N=N, time_max=time_max, initial_position=initial_position, **kwargs)
    solution_vals = solution(grid)
    if max(abs(np.imag(solution_vals))) < 1e-10:
        solution_vals = np.real(solution_vals)
    return grid, solution_vals


def get_solver(method, **kwargs):
    """Returns solver corresponding to requested method."""
    if method == 'qp':
        return qde.QPSolver()
    else:
        if method == 'qbsolv':
            sampler = qde.QBSolvWrapper(kwargs['num_repeats'])
        elif method == 'dwave':
            sampler = qde.DWaveSamplerWrapper(kwargs['num_reads'], kwargs['use_greedy'])
        else:
            raise Exception('Unknown solver')
        return qde.QUBOSolver(kwargs['bits_integer'], kwargs['bits_decimal'], sampler)


def get_solution(problem_id, N=100, time_max=400, initial_position=1.3, points_per_step=1, equations_per_step=1, max_attempts=1, max_error=1e-10, method='qp', num_repeats=100, num_reads=10000,
                 use_greedy=False, bits_integer=6, bits_decimal=15):
    grid, system_terms, boundary_condition, _ = get_problem(problem_id, N=N, time_max=time_max, initial_position=initial_position)
    solver = get_solver(method, num_repeats=num_repeats, num_reads=num_reads, use_greedy=use_greedy, bits_integer=bits_integer, bits_decimal=bits_decimal)
    solution, errors = qde.solve_ode(system_terms, grid, boundary_condition, points_per_step, equations_per_step, solver, max_attempts, max_error)
    return grid, solution, errors


def save_makedirs(dir_path, solution):
    """Saves given array in a file at given path, creating directories if necessary."""
    os.makedirs(dir_path, exist_ok=True)
    np.savetxt(dir_path + '/solution.txt', solution)


def main():
    _, solution, error = get_solution(problem_id=0)
    print(solution)


if __name__ == '__main__':
    main()
