# Supplementary material for: Molecular dynamics on quantum annealers
Source: Sci Rep. 2022 Oct 7;12:16824. doi: 10.1038/s41598-022-21163-x (PMC9547079; doi:10.1038/s41598-022-21163-x)
Supplement: Supplementary file 1 — Supplementary Information 1. [file 41598_2022_21163_MOESM1_ESM.zip › qde-main/utils_general.py]

def filter_kwargs(func, kwargs):
    """Returns kwargs subset where only keys recognized by func are left."""
    return {key: value for key, value in kwargs.items() if key in func.__code__.co_varnames}


def print_progress_bar(iteration, total, prefix='Progress:', suffix='Complete', decimals=2, length=100, fill='█', printEnd='\r'):
    """
    Call in a loop to create terminal progress bar
    @params:
        iteration   - Required  : current iteration (Int)
        total       - Required  : total iterations (Int)
        prefix      - Optional  : prefix string (Str)
        suffix      - Optional  : suffix string (Str)
        decimals    - Optional  : positive number of decimals in percent complete (Int)
        length      - Optional  : character length of bar (Int)
        fill        - Optional  : bar fill character (Str)
        printEnd    - Optional  : end character (e.g. "\r", "\r\n") (Str)
    """
    percent = ("{0:." + str(decimals) + "f}").format(100 * (iteration / float(total)))
    filledLength = int(length * iteration // total)
    bar = fill * filledLength + '-' * (length - filledLength)
    print(f'\r{prefix} |{bar}| {percent}% {suffix}', end=printEnd)
    # Print New Line on Complete
    if iteration >= total:
        print()
