# Supplementary material for: Molecular dynamics on quantum annealers
Source: Sci Rep. 2022 Oct 7;12:16824. doi: 10.1038/s41598-022-21163-x (PMC9547079; doi:10.1038/s41598-022-21163-x)
Supplement: Supplementary file 2 — Supplementary Information 2. [file 41598_2022_21163_MOESM2_ESM.zip]

Archive with 483 entries (259 files):
- results/dwave/
- results/dwave/eq_1/
- results/dwave/eq_1/attempts_1/
- results/dwave/eq_1/attempts_1/r0_0.7/
- results/dwave/eq_1/attempts_1/r0_0.7/N_100/
- results/dwave/eq_1/attempts_1/r0_0.7/N_100/solution.txt
- results/dwave/eq_1/attempts_1/r0_0.9/
- results/dwave/eq_1/attempts_1/r0_0.9/N_100/
- results/dwave/eq_1/attempts_1/r0_0.9/N_100/solution.txt
- results/dwave/eq_1/attempts_1/r0_1.3/
- results/dwave/eq_1/attempts_1/r0_1.3/advantage/
- results/dwave/eq_1/attempts_1/r0_1.3/advantage/N_10/
- results/dwave/eq_1/attempts_1/r0_1.3/advantage/N_10/solution.txt
- results/dwave/eq_1/attempts_1/r0_1.3/advantage/N_100/
- results/dwave/eq_1/attempts_1/r0_1.3/advantage/N_100/solution.txt
- results/dwave/eq_1/attempts_1/r0_1.3/advantage/N_31/
- results/dwave/eq_1/attempts_1/r0_1.3/advantage/N_31/solution.txt
- results/dwave/eq_1/attempts_1/r0_1.3/advantage/N_316/
- results/dwave/eq_1/attempts_1/r0_1.3/advantage/N_316/solution.txt
- results/dwave/eq_1/attempts_1/r0_1.3/advantage/nohup.out
- results/dwave/eq_1/attempts_1/r0_1.3/N_10/
- results/dwave/eq_1/attempts_1/r0_1.3/N_10/solution.txt
- results/dwave/eq_1/attempts_1/r0_1.3/N_100/
- results/dwave/eq_1/attempts_1/r0_1.3/N_100/solution.txt
- results/dwave/eq_1/attempts_1/r0_1.3/N_1000/
- results/dwave/eq_1/attempts_1/r0_1.3/N_1000/solution.txt
- results/dwave/eq_1/attempts_1/r0_1.3/N_31/
- results/dwave/eq_1/attempts_1/r0_1.3/N_31/solution.txt
- results/dwave/eq_1/attempts_1/r0_1.3/N_316/
- results/dwave/eq_1/attempts_1/r0_1.3/N_316/solution.txt
- results/dwave/eq_1/attempts_10/
- results/dwave/eq_1/attempts_10/r0_0.7/
- results/dwave/eq_1/attempts_10/r0_0.7/N_100/
- results/dwave/eq_1/attempts_10/r0_0.7/N_100/solution.txt
- results/dwave/eq_1/attempts_10/r0_0.9/
- results/dwave/eq_1/attempts_10/r0_0.9/N_100/
- results/dwave/eq_1/attempts_10/r0_0.9/N_100/solution.txt
- results/dwave/eq_1/attempts_10/r0_1.3/
- results/dwave/eq_1/attempts_10/r0_1.3/N_10/
- results/dwave/eq_1/attempts_10/r0_1.3/N_10/solution.txt
- results/dwave/eq_1/attempts_10/r0_1.3/N_100/
- results/dwave/eq_1/attempts_10/r0_1.3/N_100/solution.txt
- results/dwave/eq_1/attempts_10/r0_1.3/N_1000/
- results/dwave/eq_1/attempts_10/r0_1.3/N_1000/solution.txt
- results/dwave/eq_1/attempts_10/r0_1.3/N_31/
- results/dwave/eq_1/attempts_10/r0_1.3/N_31/solution.txt
- results/dwave/eq_1/attempts_10/r0_1.3/N_316/
- results/dwave/eq_1/attempts_10/r0_1.3/N_316/solution.txt
- results/dwave/eq_1/attempts_2/
- results/dwave/eq_1/attempts_2/error_1.txt
- results/dwave/eq_1/attempts_2/log_1.txt
- results/dwave/eq_1/attempts_2/solution_1.txt
- results/dwave/eq_1/attempts_3/
- results/dwave/eq_1/attempts_3/error_1.txt
- results/dwave/eq_1/attempts_3/log_1.txt
- results/dwave/eq_1/attempts_3/solution_1.txt
- results/dwave/eq_1/attempts_4/
- results/dwave/eq_1/attempts_4/error_1.txt
- results/dwave/eq_1/attempts_4/log_1.txt
- results/dwave/eq_1/attempts_4/solution_1.txt
- results/dwave/eq_1/attempts_5/
- results/dwave/eq_1/attempts_5/initial_0.7/
- results/dwave/eq_1/attempts_5/initial_0.7/error_1.txt
- results/dwave/eq_1/attempts_5/initial_0.7/error_2.txt
- results/dwave/eq_1/attempts_5/initial_0.7/error_3.txt
- results/dwave/eq_1/attempts_5/initial_0.7/log_1.txt
- results/dwave/eq_1/attempts_5/initial_0.7/log_2.txt
- results/dwave/eq_1/attempts_5/initial_0.7/log_3.txt
- results/dwave/eq_1/attempts_5/initial_0.7/solution_1.txt
- results/dwave/eq_1/attempts_5/initial_0.7/solution_2.txt
- results/dwave/eq_1/attempts_5/initial_0.7/solution_3.txt
- results/dwave/eq_1/attempts_5/initial_0.9/
- results/dwave/eq_1/attempts_5/initial_0.9/error_1.txt
- results/dwave/eq_1/attempts_5/initial_0.9/error_2.txt
- results/dwave/eq_1/attempts_5/initial_0.9/error_3.txt
- results/dwave/eq_1/attempts_5/initial_0.9/log_1.txt
- results/dwave/eq_1/attempts_5/initial_0.9/log_2.txt
- results/dwave/eq_1/attempts_5/initial_0.9/log_3.txt
- results/dwave/eq_1/attempts_5/initial_0.9/solution_1.txt
- results/dwave/eq_1/attempts_5/initial_0.9/solution_2.txt
- results/dwave/eq_1/attempts_5/initial_0.9/solution_3.txt
- results/dwave/eq_1/attempts_5/initial_0.9/timing.txt
- results/dwave/eq_1/attempts_5/initial_1.1/
- results/dwave/eq_1/attempts_5/initial_1.1/error_1.txt
- results/dwave/eq_1/attempts_5/initial_1.1/error_2.txt
- results/dwave/eq_1/attempts_5/initial_1.1/error_3.txt
- results/dwave/eq_1/attempts_5/initial_1.1/log_1.txt
- results/dwave/eq_1/attempts_5/initial_1.1/log_2.txt
- results/dwave/eq_1/attempts_5/initial_1.1/log_3.txt
- results/dwave/eq_1/attempts_5/initial_1.1/solution_1.txt
- results/dwave/eq_1/attempts_5/initial_1.1/solution_2.txt
- results/dwave/eq_1/attempts_5/initial_1.1/solution_3.txt
- results/dwave/eq_1/attempts_5/initial_1.1/timing.txt
- results/dwave/eq_1/attempts_5/initial_1.3/
- results/dwave/eq_1/attempts_5/initial_1.3/N_10/
- results/dwave/eq_1/attempts_5/initial_1.3/N_10/solution.txt
- results/dwave/eq_1/attempts_5/initial_1.3/N_100/
- results/dwave/eq_1/attempts_5/initial_1.3/N_100/solution.txt
- results/dwave/eq_1/attempts_5/initial_1.3/N_1000/
- results/dwave/eq_1/attempts_5/initial_1.3/N_1000/solution.txt
- results/dwave/eq_1/attempts_5/initial_1.3/N_31/
- results/dwave/eq_1/attempts_5/initial_1.3/N_31/solution.txt
- results/dwave/eq_1/attempts_5/initial_1.3/N_316/
- results/dwave/eq_1/attempts_5/initial_1.3/N_316/solution.txt
- results/dwave/eq_2/
- results/dwave/eq_2/attempts_1/
- results/dwave/eq_2/attempts_1/at_200/
- results/dwave/eq_2/attempts_1/at_200/chain/
- results/dwave/eq_2/attempts_1/at_200/chain/N_10/
- results/dwave/eq_2/attempts_1/at_200/chain/N_10/solution.txt
- results/dwave/eq_2/attempts_1/at_200/chain/N_100/
- results/dwave/eq_2/attempts_1/at_200/chain/N_100/solution.txt
- results/dwave/eq_2/attempts_1/at_200/chain/N_1000/
- results/dwave/eq_2/attempts_1/at_200/chain/N_1000/solution.txt
- results/dwave/eq_2/attempts_1/at_200/chain/N_31/
- results/dwave/eq_2/attempts_1/at_200/chain/N_31/solution.txt
- results/dwave/eq_2/attempts_1/at_200/chain/N_316/
- results/dwave/eq_2/attempts_1/at_200/chain/N_316/solution.txt
- results/dwave/eq_2/attempts_1/at_200/chain/nohup.out
- results/dwave/eq_2/attempts_1/at_200/default/
- results/dwave/eq_2/attempts_1/at_200/default/nohup.out
- results/dwave/eq_2/attempts_1/at_200/default/solution_0.txt
- results/dwave/eq_2/attempts_1/at_200/default/solution_1.txt
- results/dwave/eq_2/attempts_1/at_200/default/solution_2.txt
- results/dwave/eq_2/attempts_1/at_2000/
- results/dwave/eq_2/attempts_1/at_2000/nohup.out
- results/dwave/eq_2/attempts_1/at_2000/solution_0.txt
- results/dwave/eq_2/attempts_1/at_2000/solution_1.txt
- results/dwave/eq_2/attempts_1/at_2000/solution_2.txt
- results/dwave/eq_2/attempts_1/chain/
- results/dwave/eq_2/attempts_1/chain/nohup.out
- results/dwave/eq_2/attempts_1/chain/solution_0.txt
- results/dwave/eq_2/attempts_1/chain/solution_1.txt
- results/dwave/eq_2/attempts_1/chain/solution_2.txt
- results/dwave/eq_2/attempts_1/greedy/
- results/dwave/eq_2/attempts_1/greedy/r0_0.7/
- results/dwave/eq_2/attempts_1/greedy/r0_0.7/N_100/
- results/dwave/eq_2/attempts_1/greedy/r0_0.7/N_100/solution.txt
- results/dwave/eq_2/attempts_1/greedy/r0_0.9/
- results/dwave/eq_2/attempts_1/greedy/r0_0.9/N_100/
- results/dwave/eq_2/attempts_1/greedy/r0_0.9/N_100/solution.txt
- results/dwave/eq_2/attempts_1/greedy/r0_1.3/
- results/dwave/eq_2/attempts_1/greedy/r0_1.3/N_10/
- results/dwave/eq_2/attempts_1/greedy/r0_1.3/N_10/solution.txt
- results/dwave/eq_2/attempts_1/greedy/r0_1.3/N_100/
- results/dwave/eq_2/attempts_1/greedy/r0_1.3/N_100/solution.txt
- results/dwave/eq_2/attempts_1/greedy/r0_1.3/N_1000/
- results/dwave/eq_2/attempts_1/greedy/r0_1.3/N_1000/solution.txt
- results/dwave/eq_2/attempts_1/greedy/r0_1.3/N_31/
- results/dwave/eq_2/attempts_1/greedy/r0_1.3/N_31/solution.txt
- results/dwave/eq_2/attempts_1/greedy/r0_1.3/N_316/
- results/dwave/eq_2/attempts_1/greedy/r0_1.3/N_316/solution.txt
- results/dwave/eq_2/attempts_1/greedy/r0_1.3/N_50/
- results/dwave/eq_2/attempts_1/greedy/r0_1.3/N_50/chain/
- results/dwave/eq_2/attempts_1/greedy/r0_1.3/N_50/chain/nohup.out
- results/dwave/eq_2/attempts_1/greedy/r0_1.3/N_50/chain/solution_0.txt
- results/dwave/eq_2/attempts_1/greedy/r0_1.3/N_50/chain/solution_1.txt
- results/dwave/eq_2/attempts_1/greedy/r0_1.3/N_50/chain/solution_2.txt
- results/dwave/eq_2/attempts_1/greedy/r0_1.3/N_50/full/
- results/dwave/eq_2/attempts_1/greedy/r0_1.3/N_50/full/nohup.out
- results/dwave/eq_2/attempts_1/greedy/r0_1.3/N_50/full/solution_0.txt
- results/dwave/eq_2/attempts_1/greedy/r0_1.3/N_50/full/solution_1.txt
- results/dwave/eq_2/attempts_1/greedy/r0_1.3/N_50/full/solution_2.txt
- results/dwave/eq_2/attempts_1/greedy/r0_1.3/N_50/num_reads_default/
- results/dwave/eq_2/attempts_1/greedy/r0_1.3/N_50/num_reads_default/nohup.out
- results/dwave/eq_2/attempts_1/greedy/r0_1.3/N_50/num_reads_default/solution_0.txt
- results/dwave/eq_2/attempts_1/greedy/r0_1.3/N_50/num_reads_default/solution_1.txt
- results/dwave/eq_2/attempts_1/greedy/r0_1.3/N_50/num_reads_default/solution_2.txt
- results/dwave/eq_2/attempts_1/greedy/r0_1.3/N_50/pure/
- results/dwave/eq_2/attempts_1/greedy/r0_1.3/N_50/pure/nohup.out
- results/dwave/eq_2/attempts_1/greedy/r0_1.3/N_50/pure/solution_0.txt
- results/dwave/eq_2/attempts_1/greedy/r0_1.3/N_50/pure/solution_1.txt
- results/dwave/eq_2/attempts_1/greedy/r0_1.3/N_50/pure/solution_2.txt
- results/dwave/eq_2/attempts_1/N_10/
- results/dwave/eq_2/attempts_1/N_10/solution.txt
- results/dwave/eq_2/attempts_1/N_100/
- results/dwave/eq_2/attempts_1/N_100/solution.txt
- results/dwave/eq_2/attempts_1/N_1000/
- results/dwave/eq_2/attempts_1/N_1000/solution.txt
- results/dwave/eq_2/attempts_1/N_31/
- results/dwave/eq_2/attempts_1/N_31/solution.txt
- results/dwave/eq_2/attempts_1/N_316/
- results/dwave/eq_2/attempts_1/N_316/solution.txt
- results/dwave/eq_2/attempts_1/N_50/
- results/dwave/eq_2/attempts_1/N_50/nohup.out
- results/dwave/eq_2/attempts_1/N_50/solution_0.txt
- results/dwave/eq_2/attempts_1/N_50/solution_1.txt
- results/dwave/eq_2/attempts_1/N_50/solution_2.txt
- results/dwave/eq_2/attempts_1/scaled_2/
- results/dwave/eq_2/attempts_1/scaled_2/advantage/
- results/dwave/eq_2/attempts_1/scaled_2/advantage/N_10/
- results/dwave/eq_2/attempts_1/scaled_2/advantage/N_10/solution.txt
- results/dwave/eq_2/attempts_1/scaled_2/advantage/N_100/
- results/dwave/eq_2/attempts_1/scaled_2/advantage/N_100/solution.txt
- results/dwave/eq_2/attempts_1/scaled_2/advantage/N_31/
- results/dwave/eq_2/attempts_1/scaled_2/advantage/N_31/solution.txt
- results/dwave/eq_2/attempts_1/scaled_2/advantage/N_316/
- results/dwave/eq_2/attempts_1/scaled_2/advantage/N_316/solution.txt
- results/dwave/eq_2/attempts_1/scaled_2/advantage/nohup.out
- results/dwave/eq_2/attempts_1/scaled_2/N_10/
- results/dwave/eq_2/attempts_1/scaled_2/N_10/solution.txt
- results/dwave/eq_2/attempts_1/scaled_2/N_100/
- results/dwave/eq_2/attempts_1/scaled_2/N_100/solution.txt
- results/dwave/eq_2/attempts_1/scaled_2/N_31/
- results/dwave/eq_2/attempts_1/scaled_2/N_31/solution.txt
- results/dwave/eq_2/attempts_1/scaled_2/N_316/
- results/dwave/eq_2/attempts_1/scaled_2/N_316/solution.txt
- results/dwave/eq_2/attempts_1/scaled_2/nohup.out
- results/dwave/eq_2/attempts_10/
- results/dwave/eq_2/attempts_10/at_20/
- results/dwave/eq_2/attempts_10/at_20/N_10/
- results/dwave/eq_2/attempts_10/at_20/N_10/solution.txt
- results/dwave/eq_2/attempts_10/at_20/N_100/
- results/dwave/eq_2/attempts_10/at_20/N_100/solution.txt
- results/dwave/eq_2/attempts_10/at_20/N_1000/
- results/dwave/eq_2/attempts_10/at_20/N_1000/solution.txt
- results/dwave/eq_2/attempts_10/at_20/N_31/
- results/dwave/eq_2/attempts_10/at_20/N_31/solution.txt
- results/dwave/eq_2/attempts_10/at_20/N_316/
- results/dwave/eq_2/attempts_10/at_20/N_316/solution.txt
- results/dwave/eq_2/attempts_10/at_20/N_50/
- results/dwave/eq_2/attempts_10/at_20/N_50/nohup.out
- results/dwave/eq_2/attempts_10/at_20/N_50/solution_1.txt
- results/dwave/eq_2/attempts_10/at_20/N_50/solution_2.txt
- results/dwave/eq_2/attempts_10/at_20/N_50/solution_3.txt
- results/dwave/eq_2/attempts_10/at_20/nohup.out
- results/dwave/eq_2/attempts_10/at_20/scaled/
- results/dwave/eq_2/attempts_10/at_20/scaled/N_10/
- results/dwave/eq_2/attempts_10/at_20/scaled/N_10/solution.txt
- results/dwave/eq_2/attempts_10/at_20/scaled/N_100/
- results/dwave/eq_2/attempts_10/at_20/scaled/N_100/solution.txt
- results/dwave/eq_2/attempts_10/at_20/scaled/N_31/
- results/dwave/eq_2/attempts_10/at_20/scaled/N_31/solution.txt
- results/dwave/eq_2/attempts_10/at_20/scaled/N_316/
- results/dwave/eq_2/attempts_10/at_20/scaled/N_316/solution.txt
- results/dwave/eq_2/attempts_10/at_20/scaled/nohup.out
- results/dwave/eq_2/attempts_10/at_200/
- results/dwave/eq_2/attempts_10/at_200/nohup.out
- results/dwave/eq_2/attempts_10/at_200/solution_1.txt
- results/dwave/eq_2/attempts_10/at_200/solution_2.txt
- results/dwave/eq_2/attempts_10/at_200/solution_3.txt
- results/dwave/eq_2/attempts_20/
- results/dwave/eq_2/attempts_20/nohup.out
- results/dwave/eq_2/attempts_20/solution_1.txt
- results/dwave/eq_2/attempts_20/solution_2.txt
- results/dwave/eq_2/attempts_20/solution_3.txt
- results/dwave/eq_2/attempts_5/
- results/dwave/eq_2/attempts_5/at_200/
- results/dwave/eq_2/attempts_5/at_200/N_10/
- results/dwave/eq_2/attempts_5/at_200/N_10/solution.txt
- results/dwave/eq_2/attempts_5/at_200/N_100/
- results/dwave/eq_2/attempts_5/at_200/N_100/solution.txt
- results/dwave/eq_2/attempts_5/at_200/N_1000/
- results/dwave/eq_2/attempts_5/at_200/N_1000/solution.txt
- results/dwave/eq_2/attempts_5/at_200/N_31/
- results/dwave/eq_2/attempts_5/at_200/N_31/solution.txt
- results/dwave/eq_2/attempts_5/at_200/N_316/
- results/dwave/eq_2/attempts_5/at_200/N_316/solution.txt
- results/dwave/eq_2/attempts_5/at_200/nohup.out
- results/dwave/eq_2/attempts_5/N_10/
- results/dwave/eq_2/attempts_5/N_10/solution.txt
- results/dwave/eq_2/attempts_5/N_100/
- results/dwave/eq_2/attempts_5/N_100/solution.txt
- results/dwave/eq_2/attempts_5/N_1000/
- results/dwave/eq_2/attempts_5/N_1000/solution.txt
- results/dwave/eq_2/attempts_5/N_31/
- results/dwave/eq_2/attempts_5/N_31/solution.txt
- results/dwave/eq_2/attempts_5/N_316/
- results/dwave/eq_2/attempts_5/N_316/solution.txt
- results/dwave/eq_2/attempts_5/N_50/
- results/dwave/eq_2/attempts_5/N_50/nohup.out
- results/dwave/eq_2/attempts_5/N_50/solution_1.txt
- results/dwave/eq_2/attempts_5/N_50/solution_2.txt
- results/dwave/eq_2/attempts_5/N_50/solution_3.txt
- results/dwave/eq_2/attempts_5/vfyc/
- results/dwave/eq_2/attempts_5/vfyc/solution_1.txt
- results/dwave/eq_2/attempts_5/vfyc/solution_2.txt
- results/dwave/eq_2/attempts_5/vfyc/solution_3.txt
- results/qbsolv/
- results/qbsolv/eq_1/
- results/qbsolv/eq_1/attempts_1/
- results/qbsolv/eq_1/attempts_1/kd_15/
- results/qbsolv/eq_1/attempts_1/kd_15/N_10/
- results/qbsolv/eq_1/attempts_1/kd_15/N_10/solution.txt
- results/qbsolv/eq_1/attempts_1/kd_15/N_100/
- results/qbsolv/eq_1/attempts_1/kd_15/N_100/solution.txt
- results/qbsolv/eq_1/attempts_1/kd_15/N_1000/
- results/qbsolv/eq_1/attempts_1/kd_15/N_1000/solution.txt
- results/qbsolv/eq_1/attempts_1/kd_15/N_31/
- results/qbsolv/eq_1/attempts_1/kd_15/N_31/solution.txt
- results/qbsolv/eq_1/attempts_1/kd_15/N_316/
- results/qbsolv/eq_1/attempts_1/kd_15/N_316/solution.txt
- results/qbsolv/eq_1/attempts_1/kd_20/
- results/qbsolv/eq_1/attempts_1/kd_20/N_10/
- results/qbsolv/eq_1/attempts_1/kd_20/N_10/solution.txt
- results/qbsolv/eq_1/attempts_1/kd_20/N_100/
- results/qbsolv/eq_1/attempts_1/kd_20/N_100/solution.txt
- results/qbsolv/eq_1/attempts_1/kd_20/N_1000/
- results/qbsolv/eq_1/attempts_1/kd_20/N_1000/solution.txt
- results/qbsolv/eq_1/attempts_1/kd_20/N_31/
[truncated: 183 more entries]
