# Supplementary material for: Molecular dynamics on quantum annealers
Source: Sci Rep. 2022 Oct 7;12:16824. doi: 10.1038/s41598-022-21163-x (PMC9547079; doi:10.1038/s41598-022-21163-x)
Supplement: Supplementary file 2 — Supplementary Information 2. [file 41598_2022_21163_MOESM2_ESM.zip › results/dwave/eq_1/attempts_1/r0_0.7/N_100/solution.txt]

6.999999999999999556e-01 6.986389160156250000e-01 7.104187011718750000e-01 7.382507324218750000e-01 7.763366699218750000e-01 8.280944824218750000e-01 8.884887695312500000e-01 9.612121582031250000e-01 1.039672851562500000e+00 1.123626708984375000e+00 1.212249755859375000e+00 1.305114746093750000e+00 1.396697998046875000e+00 1.488067626953125000e+00 1.581207275390625000e+00 1.674011230468750000e+00 1.765441894531250000e+00 1.858001708984375000e+00 1.947357177734375000e+00 2.037017822265625000e+00 2.124328613281250000e+00 2.209381103515625000e+00 2.292541503906250000e+00 2.373779296875000000e+00 2.456146240234375000e+00 2.534973144531250000e+00 2.614746093750000000e+00 2.696838378906250000e+00 2.773437500000000000e+00 2.847595214843750000e+00 2.923858642578125000e+00 2.997009277343750000e+00 3.068267822265625000e+00 3.138610839843750000e+00 3.210815429687500000e+00 3.278778076171875000e+00 3.346466064453125000e+00 3.414001464843750000e+00 3.480438232421875000e+00 3.545745849609375000e+00 3.609069824218750000e+00 3.669555664062500000e+00 3.733917236328125000e+00 3.796234130859375000e+00 3.859252929687500000e+00 3.921722412109375000e+00 3.980194091796875000e+00 4.031890869140625000e+00 4.088897705078125000e+00 4.150115966796875000e+00 4.221405029296875000e+00 4.277496337890625000e+00 4.336944580078125000e+00 4.397155761718750000e+00 4.456146240234375000e+00 4.514495849609375000e+00 4.573181152343750000e+00 4.628723144531250000e+00 4.684875488281250000e+00 4.746643066406250000e+00 4.804870605468750000e+00 4.865173339843750000e+00 4.925170898437500000e+00 4.981719970703125000e+00 5.038482666015625000e+00 5.096649169921875000e+00 5.153778076171875000e+00 5.210235595703125000e+00 5.266845703125000000e+00 5.323699951171875000e+00 5.383636474609375000e+00 5.436462402343750000e+00 5.493499755859375000e+00 5.549652099609375000e+00 5.602996826171875000e+00 5.653381347656250000e+00 5.707641601562500000e+00 5.763153076171875000e+00 5.822937011718750000e+00 5.875671386718750000e+00 5.938598632812500000e+00 5.994293212890625000e+00 6.054382324218750000e+00 6.110168457031250000e+00 6.163299560546875000e+00 6.218200683593750000e+00 6.272033691406250000e+00 6.327789306640625000e+00 6.383270263671875000e+00 6.447479248046875000e+00 6.511901855468750000e+00 6.574859619140625000e+00 6.630798339843750000e+00 6.685882568359375000e+00 6.741333007812500000e+00 6.796691894531250000e+00 6.853881835937500000e+00 6.910949707031250000e+00 6.966522216796875000e+00 7.025207519531250000e+00
0.000000000000000000e+00 3.084320068359375000e+00 6.179382324218750000e+00 9.164215087890625000e+00 1.190203857421875000e+01 1.432971191406250000e+01 1.637673950195312500e+01 1.803677368164062500e+01 1.930532836914062500e+01 2.022274780273437500e+01 2.083786010742187500e+01 2.120129394531250000e+01 2.135888671875000000e+01 2.136166381835937500e+01 2.124334716796875000e+01 2.104333496093750000e+01 2.078091430664062500e+01 2.047930908203125000e+01 2.014913940429687500e+01 1.980700683593750000e+01 1.945800781250000000e+01 1.910977172851562500e+01 1.876657104492187500e+01 1.842697143554687500e+01 1.810458374023437500e+01 1.779244995117187500e+01 1.749645996093750000e+01 1.721258544921875000e+01 1.694290161132812500e+01 1.668844604492187500e+01 1.644522094726562500e+01 1.622109985351562500e+01 1.600778198242187500e+01 1.580380249023437500e+01 1.561273193359375000e+01 1.543154907226562500e+01 1.526391601562500000e+01 1.510314941406250000e+01 1.495953369140625000e+01 1.481747436523437500e+01 1.468356323242187500e+01 1.455615234375000000e+01 1.443533325195312500e+01 1.432342529296875000e+01 1.421847534179687500e+01 1.411907958984375000e+01 1.402673339843750000e+01 1.393627929687500000e+01 1.385443115234375000e+01 1.377560424804687500e+01 1.370043945312500000e+01 1.363235473632812500e+01 1.357113647460937500e+01 1.350625610351562500e+01 1.344696044921875000e+01 1.339163208007812500e+01 1.333932495117187500e+01 1.329074096679687500e+01 1.324548339843750000e+01 1.320016479492187500e+01 1.316067504882812500e+01 1.312048339843750000e+01 1.308346557617187500e+01 1.304666137695312500e+01 1.301443481445312500e+01 1.298272705078125000e+01 1.295285034179687500e+01 1.292712402343750000e+01 1.290338134765625000e+01 1.287902832031250000e+01 1.285510253906250000e+01 1.283422851562500000e+01 1.281240844726562500e+01 1.279602050781250000e+01 1.277883911132812500e+01 1.275970458984375000e+01 1.274444580078125000e+01 1.272781372070312500e+01 1.271588134765625000e+01 1.270153808593750000e+01 1.268505859375000000e+01 1.267422485351562500e+01 1.266168212890625000e+01 1.265155029296875000e+01 1.264355468750000000e+01 1.263253784179687500e+01 1.262490844726562500e+01 1.261199951171875000e+01 1.259686279296875000e+01 1.258795166015625000e+01 1.257888793945312500e+01 1.257806396484375000e+01 1.257168579101562500e+01 1.256658935546875000e+01 1.256109619140625000e+01 1.256832885742187500e+01 1.256198120117187500e+01 1.255648803710937500e+01 1.254861450195312500e+01 1.254721069335937500e+01
