# Supplementary material for: Molecular dynamics on quantum annealers
Source: Sci Rep. 2022 Oct 7;12:16824. doi: 10.1038/s41598-022-21163-x (PMC9547079; doi:10.1038/s41598-022-21163-x)
Supplement: Supplementary file 2 — Supplementary Information 2. [file 41598_2022_21163_MOESM2_ESM.zip › results/dwave/eq_1/attempts_1/r0_0.9/N_100/solution.txt]

9.000000000000000222e-01 9.012451171875000000e-01 9.297790527343750000e-01 9.835205078125000000e-01 1.061370849609375000e+00 1.161712646484375000e+00 1.273498535156250000e+00 1.395721435546875000e+00 1.525390625000000000e+00 1.652801513671875000e+00 1.778900146484375000e+00 1.901245117187500000e+00 2.013763427734375000e+00 2.124481201171875000e+00 2.229187011718750000e+00 2.329925537109375000e+00 2.419738769531250000e+00 2.505584716796875000e+00 2.586517333984375000e+00 2.660430908203125000e+00 2.728607177734375000e+00 2.792999267578125000e+00 2.855102539062500000e+00 2.911804199218750000e+00 2.961944580078125000e+00 2.999969482421875000e+00 3.043670654296875000e+00 3.085662841796875000e+00 3.124786376953125000e+00 3.156616210937500000e+00 3.185394287109375000e+00 3.212463378906250000e+00 3.235992431640625000e+00 3.260498046875000000e+00 3.277648925781250000e+00 3.289855957031250000e+00 3.302124023437500000e+00 3.312957763671875000e+00 3.317474365234375000e+00 3.312835693359375000e+00 3.311614990234375000e+00 3.303039550781250000e+00 3.297790527343750000e+00 3.289154052734375000e+00 3.275054931640625000e+00 3.258544921875000000e+00 3.241302490234375000e+00 3.219726562500000000e+00 3.198059082031250000e+00 3.171844482421875000e+00 3.140045166015625000e+00 3.108459472656250000e+00 3.080749511718750000e+00 3.034362792968750000e+00 2.990447998046875000e+00 2.939361572265625000e+00 2.891326904296875000e+00 2.837677001953125000e+00 2.781646728515625000e+00 2.717681884765625000e+00 2.649322509765625000e+00 2.577239990234375000e+00 2.499664306640625000e+00 2.417266845703125000e+00 2.328765869140625000e+00 2.233581542968750000e+00 2.136108398437500000e+00 2.030242919921875000e+00 1.915313720703125000e+00 1.797332763671875000e+00 1.676452636718750000e+00 1.545532226562500000e+00 1.410369873046875000e+00 1.273284912109375000e+00 1.136260986328125000e+00 1.004302978515625000e+00 8.824462890625000000e-01 7.764587402343750000e-01 7.023010253906250000e-01 6.700134277343750000e-01 6.925964355468750000e-01 7.682189941406250000e-01 9.097595214843750000e-01 1.091125488281250000e+00 1.297119140625000000e+00 1.518768310546875000e+00 1.742004394531250000e+00 1.960968017578125000e+00 2.175262451171875000e+00 2.385833740234375000e+00 2.587463378906250000e+00 2.790740966796875000e+00 2.987030029296875000e+00 3.174835205078125000e+00 3.357910156250000000e+00 3.537933349609375000e+00 3.720825195312500000e+00 3.896301269531250000e+00 4.064361572265625000e+00 4.238006591796875000e+00
0.000000000000000000e+00 3.186920166015625000e+00 6.358123779296875000e+00 9.215270996093750000e+00 1.155535888671875000e+01 1.322055053710937500e+01 1.421774291992187500e+01 1.465420532226562500e+01 1.466085815429687500e+01 1.436041259765625000e+01 1.385910034179687500e+01 1.324218750000000000e+01 1.256713867187500000e+01 1.186996459960937500e+01 1.116793823242187500e+01 1.048596191406250000e+01 9.825592041015625000e+00 9.193817138671875000e+00 8.573669433593750000e+00 7.999816894531250000e+00 7.456787109375000000e+00 6.930908203125000000e+00 6.428466796875000000e+00 5.952239990234375000e+00 5.495056152343750000e+00 5.053253173828125000e+00 4.624267578125000000e+00 4.211578369140625000e+00 3.808624267578125000e+00 3.427764892578125000e+00 3.053436279296875000e+00 2.686096191406250000e+00 2.328552246093750000e+00 1.976501464843750000e+00 1.632904052734375000e+00 1.295440673828125000e+00 9.599914550781250000e-01 6.237792968750000000e-01 2.937316894531250000e-01 -3.250122070312500000e-02 -3.599243164062500000e-01 -6.890869140625000000e-01 -1.021911621093750000e+00 -1.354400634765625000e+00 -1.691070556640625000e+00 -2.030487060546875000e+00 -2.375854492187500000e+00 -2.725036621093750000e+00 -3.082183837890625000e+00 -3.440765380859375000e+00 -3.814788818359375000e+00 -4.196136474609375000e+00 -4.589050292968750000e+00 -4.989135742187500000e+00 -5.405517578125000000e+00 -5.836700439453125000e+00 -6.286621093750000000e+00 -6.749389648437500000e+00 -7.234100341796875000e+00 -7.739990234375000000e+00 -8.268127441406250000e+00 -8.821380615234375000e+00 -9.402587890625000000e+00 -1.000820922851562500e+01 -1.063952636718750000e+01 -1.129614257812500000e+01 -1.199075317382812500e+01 -1.268460083007812500e+01 -1.338204956054687500e+01 -1.406179809570312500e+01 -1.468563842773437500e+01 -1.521084594726562500e+01 -1.554888916015625000e+01 -1.558291625976562500e+01 -1.514553833007812500e+01 -1.399807739257812500e+01 -1.186953735351562500e+01 -8.477294921875000000e+00 -3.624938964843750000e+00 2.502838134765625000e+00 9.255523681640625000e+00 1.556124877929687500e+01 2.054647827148437500e+01 2.362344360351562500e+01 2.507073974609375000e+01 2.541552734375000000e+01 2.512533569335937500e+01 2.454306030273437500e+01 2.385308837890625000e+01 2.316336059570312500e+01 2.251971435546875000e+01 2.194418334960937500e+01 2.144418334960937500e+01 2.101287841796875000e+01 2.064321899414062500e+01 2.032519531250000000e+01 2.005548095703125000e+01 1.982873535156250000e+01 1.963659667968750000e+01 1.947039794921875000e+01
