# Supplementary material for: Molecular dynamics on quantum annealers
Source: Sci Rep. 2022 Oct 7;12:16824. doi: 10.1038/s41598-022-21163-x (PMC9547079; doi:10.1038/s41598-022-21163-x)
Supplement: Supplementary file 2 — Supplementary Information 2. [file 41598_2022_21163_MOESM2_ESM.zip › results/dwave/eq_1/attempts_1/r0_1.3/advantage/N_10/solution.txt]

1.300000000000000044e+00 1.301611328124999911e+00 1.388922119140624911e+00 1.562872314453124911e+00 1.745245361328124911e+00 1.826544189453124911e+00 1.748999023437499911e+00 1.507757568359374911e+00 1.091772460937499911e+00 6.112426757812499112e-01
0.000000000000000000e+00 1.805419921875000000e+00 3.597412109375000000e+00 3.735961914062500000e+00 1.674194335937500000e+00 -1.555175781250000000e+00 -5.114746093750000000e+00 -8.569946289062500000e+00 -9.927368164062500000e+00 -1.989135742187500000e+00
