# Supplementary material for: Molecular dynamics on quantum annealers
Source: Sci Rep. 2022 Oct 7;12:16824. doi: 10.1038/s41598-022-21163-x (PMC9547079; doi:10.1038/s41598-022-21163-x)
Supplement: Supplementary file 2 — Supplementary Information 2. [file 41598_2022_21163_MOESM2_ESM.zip › results/dwave/eq_1/attempts_1/r0_1.3/advantage/N_100/solution.txt]

1.300000000000000044e+00 1.300604248046874911e+00 1.301977539062499911e+00 1.300085449218749911e+00 1.296026611328124911e+00 1.296331787109374911e+00 1.298773193359374911e+00 1.301641845703124911e+00 1.304968261718749911e+00 1.308752441406249911e+00 1.313391113281249911e+00 1.319128417968749911e+00 1.325323486328124911e+00 1.331457519531249911e+00 1.338354492187499911e+00 1.345922851562499911e+00 1.353826904296874911e+00 1.361883544921874911e+00 1.369879150390624911e+00 1.375952148437499911e+00 1.384405517578124911e+00 1.395422363281249911e+00 1.403845214843749911e+00 1.413336181640624911e+00 1.421667480468749911e+00 1.432409667968749911e+00 1.438879394531249911e+00 1.445227050781249911e+00 1.452825927734374911e+00 1.462927246093749911e+00 1.464941406249999911e+00 1.472540283203124911e+00 1.478735351562499911e+00 1.483190917968749911e+00 1.490393066406249911e+00 1.494573974609374911e+00 1.495886230468749911e+00 1.498480224609374911e+00 1.500646972656249911e+00 1.501989746093749911e+00 1.504766845703124911e+00 1.506170654296874911e+00 1.506109619140624911e+00 1.504400634765624911e+00 1.500433349609374911e+00 1.498205566406249911e+00 1.496252441406249911e+00 1.492346191406249911e+00 1.488409423828124911e+00 1.484655761718749911e+00 1.493749999999999911e+00 1.492010498046874911e+00 1.485937499999999911e+00 1.480871582031249911e+00 1.480169677734374911e+00 1.475256347656249911e+00 1.467871093749999911e+00 1.461920166015624911e+00 1.455358886718749911e+00 1.445928955078124911e+00 1.437048339843749911e+00 1.427709960937499911e+00 1.422552490234374911e+00 1.415502929687499911e+00 1.411657714843749911e+00 1.401892089843749911e+00 1.402441406249999911e+00 1.391821289062499911e+00 1.372686767578124911e+00 1.359991455078124911e+00 1.349645996093749911e+00 1.336309814453124911e+00 1.325598144531249911e+00 1.314154052734374911e+00 1.305395507812499911e+00 1.296667480468749911e+00 1.293737792968749911e+00 1.285345458984374911e+00 1.277624511718749911e+00 1.272833251953124911e+00 1.266241455078124911e+00 1.262701416015624911e+00 1.262640380859374911e+00 1.249090576171874911e+00 1.249639892578124911e+00 1.251135253906249911e+00 1.253363037109374911e+00 1.252416992187499911e+00 1.256567382812499911e+00 1.245947265624999911e+00 1.257482910156249911e+00 1.266668701171874911e+00 1.280584716796874911e+00 1.290258789062499911e+00 1.288427734374999911e+00 1.300207519531249911e+00 1.313208007812499911e+00 1.326422119140624911e+00 1.340704345703124911e+00 1.355566406249999911e+00
0.000000000000000000e+00 1.611328125000000000e-01 5.065917968750000000e-02 6.408691406250000000e-02 2.355957031250000000e-01 3.790283203125000000e-01 6.115722656250000000e-01 7.690429687500000000e-01 8.978271484375000000e-01 9.954833984375000000e-01 1.189575195312500000e+00 1.331176757812500000e+00 1.443481445312500000e+00 1.560668945312500000e+00 1.667480468750000000e+00 1.776123046875000000e+00 1.832275390625000000e+00 1.997070312500000000e+00 2.039184570312500000e+00 2.072143554687500000e+00 1.884765625000000000e+00 1.909790039062500000e+00 1.943969726562500000e+00 1.936645507812500000e+00 1.916503906250000000e+00 1.876220703125000000e+00 1.729125976562500000e+00 1.687011718750000000e+00 1.611328125000000000e+00 1.525268554687500000e+00 1.469116210937500000e+00 1.379394531250000000e+00 1.013793945312500000e+00 1.109619140625000000e+00 9.173583984375000000e-01 8.148193359375000000e-01 7.250976562500000000e-01 5.023193359375000000e-01 3.881835937500000000e-01 3.417968750000000000e-01 2.172851562500000000e-01 -5.615234375000000000e-02 -1.818847656250000000e-01 -3.198242187500000000e-01 -5.010986328125000000e-01 -6.317138671875000000e-01 -7.324218750000000000e-01 -8.569335937500000000e-01 -1.006469726562500000e+00 -1.116943359375000000e+00 -1.152954101562500000e+00 -1.276855468750000000e+00 -1.411132812500000000e+00 -1.553955078125000000e+00 -1.645507812500000000e+00 -1.683959960937500000e+00 -1.809692382812500000e+00 -1.895751953125000000e+00 -1.964111328125000000e+00 -2.040405273437500000e+00 -2.081298828125000000e+00 -2.108154296875000000e+00 -2.147216796875000000e+00 -2.173461914062500000e+00 -2.273559570312500000e+00 -2.295532226562500000e+00 -2.388305664062500000e+00 -2.418212890625000000e+00 -2.488403320312500000e+00 -2.468261718750000000e+00 -2.410888671875000000e+00 -2.398071289062500000e+00 -2.296142578125000000e+00 -2.102050781250000000e+00 -1.953125000000000000e+00 -1.818237304687500000e+00 -1.646118164062500000e+00 -1.475219726562500000e+00 -1.241455078125000000e+00 -1.018066406250000000e+00 -7.781982421875000000e-01 -5.407714843750000000e-01 -2.917480468750000000e-01 -2.929687500000000000e-02 3.063964843750000000e-01 5.590820312500000000e-01 7.971191406250000000e-01 1.057739257812500000e+00 1.208496093750000000e+00 1.464843750000000000e+00 1.733398437500000000e+00 1.976318359375000000e+00 2.214355468750000000e+00 2.513427734375000000e+00 2.691650390625000000e+00 2.883300781250000000e+00 3.051147460937500000e+00 3.192138671875000000e+00 3.287963867187500000e+00 3.367919921875000000e+00
