# Supplementary material for: Molecular dynamics on quantum annealers
Source: Sci Rep. 2022 Oct 7;12:16824. doi: 10.1038/s41598-022-21163-x (PMC9547079; doi:10.1038/s41598-022-21163-x)
Supplement: Supplementary file 2 — Supplementary Information 2. [file 41598_2022_21163_MOESM2_ESM.zip › results/dwave/eq_1/attempts_1/r0_1.3/advantage/N_31/solution.txt]

1.300000000000000044e+00 1.301367187499999911e+00 1.309759521484374911e+00 1.325872802734374911e+00 1.349035644531249911e+00 1.376654052734374911e+00 1.410162353515624911e+00 1.445806884765624911e+00 1.475988769531249911e+00 1.503454589843749911e+00 1.526892089843749911e+00 1.552954101562499911e+00 1.564031982421874911e+00 1.566320800781249911e+00 1.558294677734374911e+00 1.543096923828124911e+00 1.516027832031249911e+00 1.481085205078124911e+00 1.438665771484374911e+00 1.393713378906249911e+00 1.345739746093749911e+00 1.299505615234374911e+00 1.255316162109374911e+00 1.220709228515624911e+00 1.198736572265624911e+00 1.188757324218749911e+00 1.199133300781249911e+00 1.232733154296874911e+00 1.283148193359374911e+00 1.349157714843749911e+00 1.423925781249999911e+00
0.000000000000000000e+00 5.627441406250000000e-01 1.101684570312500000e+00 1.575927734375000000e+00 2.022094726562500000e+00 2.281494140625000000e+00 2.357788085937500000e+00 2.104492187500000000e+00 1.893920898437500000e+00 1.618041992187500000e+00 1.192016601562500000e+00 6.951904296875000000e-01 1.287841796875000000e-01 -5.047607421875000000e-01 -1.123657226562500000e+00 -1.713256835937500000e+00 -2.257690429687500000e+00 -2.730102539062500000e+00 -3.059692382812500000e+00 -3.233642578125000000e+00 -3.228149414062500000e+00 -2.951660156250000000e+00 -2.494506835937500000e+00 -1.632080078125000000e+00 -5.035400390625000000e-01 8.026123046875000000e-01 2.182617187500000000e+00 3.489990234375000000e+00 4.548950195312500000e+00 5.205078125000000000e+00 5.447998046875000000e+00
