# Supplementary material for: Molecular dynamics on quantum annealers
Source: Sci Rep. 2022 Oct 7;12:16824. doi: 10.1038/s41598-022-21163-x (PMC9547079; doi:10.1038/s41598-022-21163-x)
Supplement: Supplementary file 2 — Supplementary Information 2. [file 41598_2022_21163_MOESM2_ESM.zip › results/dwave/eq_1/attempts_1/r0_1.3/advantage/N_316/solution.txt]

1.300000000000000044e+00 1.295782470703124911e+00 1.294256591796874911e+00 1.294836425781249911e+00 1.294775390624999911e+00 1.297491455078124911e+00 1.297125244140624911e+00 1.296911621093749911e+00 1.289099121093749911e+00 1.288336181640624911e+00 1.290747070312499911e+00 1.289617919921874911e+00 1.290350341796874911e+00 1.290502929687499911e+00 1.292059326171874911e+00 1.292333984374999911e+00 1.291479492187499911e+00 1.292395019531249911e+00 1.293554687499999911e+00 1.295324707031249911e+00 1.296972656249999911e+00 1.294104003906249911e+00 1.291296386718749911e+00 1.292547607421874911e+00 1.292791748046874911e+00 1.293188476562499911e+00 1.294195556640624911e+00 1.295599365234374911e+00 1.297583007812499911e+00 1.299230957031249911e+00 1.302893066406249911e+00 1.304907226562499911e+00 1.306433105468749911e+00 1.308294677734374911e+00 1.312750244140624911e+00 1.314520263671874911e+00 1.320410156249999911e+00 1.323309326171874911e+00 1.324224853515624911e+00 1.326788330078124911e+00 1.329534912109374911e+00 1.330389404296874911e+00 1.330480957031249911e+00 1.333380126953124911e+00 1.336157226562499911e+00 1.340429687499999911e+00 1.344519042968749911e+00 1.352056884765624911e+00 1.355322265624999911e+00 1.357519531249999911e+00 1.360723876953124911e+00 1.363195800781249911e+00 1.366064453124999911e+00 1.369207763671874911e+00 1.371893310546874911e+00 1.373999023437499911e+00 1.384436035156249911e+00 1.390478515624999911e+00 1.393499755859374911e+00 1.396673583984374911e+00 1.397772216796874911e+00 1.400915527343749911e+00 1.403509521484374911e+00 1.404608154296874911e+00 1.407446289062499911e+00 1.410711669921874911e+00 1.414892578124999911e+00 1.417547607421874911e+00 1.416448974609374911e+00 1.420660400390624911e+00 1.424780273437499911e+00 1.427160644531249911e+00 1.428259277343749911e+00 1.431402587890624911e+00 1.434179687499999911e+00 1.438452148437499911e+00 1.437963867187499911e+00 1.435064697265624911e+00 1.441198730468749911e+00 1.443029785156249911e+00 1.442358398437499911e+00 1.445349121093749911e+00 1.449163818359374911e+00 1.451605224609374911e+00 1.454382324218749911e+00 1.457464599609374911e+00 1.463842773437499911e+00 1.467108154296874911e+00 1.469458007812499911e+00 1.472479248046874911e+00 1.474707031249999911e+00 1.476599121093749911e+00 1.474493408203124911e+00 1.476416015624999911e+00 1.478582763671874911e+00 1.479681396484374911e+00 1.482275390624999911e+00 1.483984374999999911e+00 1.486303710937499911e+00 1.488409423828124911e+00 1.491156005859374911e+00 1.492987060546874911e+00 1.495520019531249911e+00 1.494451904296874911e+00 1.499212646484374911e+00 1.498907470703124911e+00 1.500585937499999911e+00 1.502020263671874911e+00 1.505163574218749911e+00 1.510992431640624911e+00 1.513128662109374911e+00 1.512945556640624911e+00 1.515753173828124911e+00 1.526281738281249911e+00 1.525213623046874911e+00 1.529180908203124911e+00 1.534552001953124911e+00 1.536962890624999911e+00 1.537969970703124911e+00 1.539343261718749911e+00 1.540716552734374911e+00 1.542028808593749911e+00 1.541876220703124911e+00 1.547705078124999911e+00 1.549780273437499911e+00 1.551214599609374911e+00 1.553656005859374911e+00 1.557653808593749911e+00 1.558660888671874911e+00 1.559851074218749911e+00 1.562841796874999911e+00 1.563787841796874911e+00 1.560583496093749911e+00 1.550177001953124911e+00 1.551306152343749911e+00 1.551641845703124911e+00 1.551000976562499911e+00 1.551824951171874911e+00 1.552648925781249911e+00 1.553259277343749911e+00 1.554052734374999911e+00 1.553717041015624911e+00 1.554174804687499911e+00 1.562811279296874911e+00 1.559637451171874911e+00 1.558142089843749911e+00 1.559790039062499911e+00 1.559851074218749911e+00 1.559149169921874911e+00 1.558935546874999911e+00 1.558386230468749911e+00 1.558050537109374911e+00 1.558874511718749911e+00 1.556616210937499911e+00 1.554113769531249911e+00 1.549719238281249911e+00 1.547644042968749911e+00 1.546453857421874911e+00 1.545965576171874911e+00 1.541357421874999911e+00 1.539739990234374911e+00 1.538854980468749911e+00 1.537420654296874911e+00 1.535711669921874911e+00 1.534490966796874911e+00 1.533026123046874911e+00 1.528845214843749911e+00 1.529455566406249911e+00 1.528906249999999911e+00 1.527716064453124911e+00 1.526495361328124911e+00 1.524237060546874911e+00 1.522589111328124911e+00 1.521002197265624911e+00 1.517279052734374911e+00 1.515722656249999911e+00 1.513098144531249911e+00 1.510351562499999911e+00 1.507788085937499911e+00 1.506506347656249911e+00 1.504461669921874911e+00 1.502325439453124911e+00 1.501593017578124911e+00 1.499365234374999911e+00 1.495611572265624911e+00 1.493749999999999911e+00 1.396002197265624911e+00 1.394964599609374911e+00 1.393621826171874911e+00 1.391241455078124911e+00 1.391638183593749911e+00 1.387365722656249911e+00 1.385504150390624911e+00 1.393286132812499911e+00 1.390600585937499911e+00 1.388403320312499911e+00 1.387121582031249911e+00 1.384954833984374911e+00 1.385595703124999911e+00 1.383612060546874911e+00 1.380010986328124911e+00 1.376043701171874911e+00 1.374578857421874911e+00 1.372351074218749911e+00 1.369665527343749911e+00 1.366247558593749911e+00 1.362921142578124911e+00 1.359777832031249911e+00 1.359655761718749911e+00 1.400244140624999911e+00 1.396795654296874911e+00 1.395605468749999911e+00 1.395391845703124911e+00 1.393957519531249911e+00 1.392309570312499911e+00 1.391027832031249911e+00 1.390234374999999911e+00 1.387915039062499911e+00 1.386328124999999911e+00 1.384680175781249911e+00 1.383154296874999911e+00 1.383551025390624911e+00 1.382391357421874911e+00 1.385748291015624911e+00 1.386419677734374911e+00 1.384558105468749911e+00 1.382421874999999911e+00 1.380834960937499911e+00 1.378393554687499911e+00 1.377203369140624911e+00 1.377020263671874911e+00 1.374853515624999911e+00 1.373144531249999911e+00 1.367559814453124911e+00 1.369360351562499911e+00 1.366033935546874911e+00 1.364019775390624911e+00 1.365270996093749911e+00 1.361639404296874911e+00 1.359899902343749911e+00 1.357946777343749911e+00 1.355413818359374911e+00 1.357244873046874911e+00 1.355383300781249911e+00 1.350561523437499911e+00 1.348089599609374911e+00 1.345495605468749911e+00 1.343572998046874911e+00 1.342108154296874911e+00 1.340368652343749911e+00 1.333624267578124911e+00 1.327856445312499911e+00 1.321051025390624911e+00 1.319219970703124911e+00 1.319219970703124911e+00 1.317633056640624911e+00 1.320379638671874911e+00 1.319433593749999911e+00 1.312414550781249911e+00 1.310308837890624911e+00 1.309271240234374911e+00 1.306829833984374911e+00 1.306768798828124911e+00 1.300360107421874911e+00 1.306921386718749911e+00 1.306616210937499911e+00 1.306036376953124911e+00 1.305029296874999911e+00 1.304937744140624911e+00 1.304541015624999911e+00 1.306341552734374911e+00 1.307104492187499911e+00 1.305914306640624911e+00 1.306127929687499911e+00 1.305975341796874911e+00 1.303472900390624911e+00 1.298895263671874911e+00 1.296636962890624911e+00 1.295141601562499911e+00 1.310339355468749911e+00 1.312017822265624911e+00 1.311743164062499911e+00 1.300299072265624911e+00 1.293249511718749911e+00 1.294073486328124911e+00 1.297064208984374911e+00 1.299932861328124911e+00 1.299810791015624911e+00 1.303167724609374911e+00 1.307470703124999911e+00 1.307684326171874911e+00 1.309667968749999911e+00 1.305578613281249911e+00 1.307318115234374911e+00 1.309912109374999911e+00 1.312536621093749911e+00 1.311956787109374911e+00 1.311834716796874911e+00 1.311437988281249911e+00 1.312292480468749911e+00 1.304693603515624911e+00 1.306036376953124911e+00 1.308538818359374911e+00 1.310919189453124911e+00 1.313757324218749911e+00 1.316503906249999911e+00 1.322882080078124911e+00 1.325933837890624911e+00 1.329077148437499911e+00 1.332556152343749911e+00 1.336340332031249911e+00 1.339331054687499911e+00 1.343023681640624911e+00 1.346838378906249911e+00 1.350195312499999911e+00 1.352484130859374911e+00
0.000000000000000000e+00 6.652832031250000000e-02 -1.281738281250000000e-02 2.258300781250000000e-02 6.774902343750000000e-02 1.293945312500000000e-01 1.940917968750000000e-01 2.520751953125000000e-01 3.277587890625000000e-01 4.150390625000000000e-01 5.303955078125000000e-01 5.877685546875000000e-01 6.048583984375000000e-01 6.750488281250000000e-01 6.402587890625000000e-01 6.970214843750000000e-01 7.818603515625000000e-01 8.477783203125000000e-01 8.758544921875000000e-01 1.024780273437500000e+00 1.113891601562500000e+00 1.106567382812500000e+00 1.166992187500000000e+00 1.218261718750000000e+00 1.248168945312500000e+00 1.296386718750000000e+00 1.295776367187500000e+00 1.339721679687500000e+00 1.345214843750000000e+00 1.402587890625000000e+00 1.472778320312500000e+00 1.519165039062500000e+00 1.549682617187500000e+00 1.593017578125000000e+00 1.656494140625000000e+00 1.718139648437500000e+00 1.793212890625000000e+00 1.830444335937500000e+00 1.901855468750000000e+00 1.932373046875000000e+00 1.737060546875000000e+00 1.787109375000000000e+00 1.836547851562500000e+00 1.848754882812500000e+00 1.873779296875000000e+00 1.913452148437500000e+00 1.943969726562500000e+00 1.973266601562500000e+00 2.005615234375000000e+00 1.980590820312500000e+00 2.039794921875000000e+00 2.045288085937500000e+00 2.058105468750000000e+00 2.142944335937500000e+00 2.171630859375000000e+00 2.187500000000000000e+00 2.181396484375000000e+00 2.180786132812500000e+00 2.161865234375000000e+00 2.095947265625000000e+00 2.111206054687500000e+00 2.144165039062500000e+00 2.147827148437500000e+00 2.145385742187500000e+00 2.205200195312500000e+00 2.197265625000000000e+00 1.979370117187500000e+00 1.973876953125000000e+00 1.912841796875000000e+00 1.846313476562500000e+00 1.875610351562500000e+00 1.856079101562500000e+00 1.862792968750000000e+00 1.857299804687500000e+00 1.878051757812500000e+00 1.890258789062500000e+00 1.888427734375000000e+00 1.885986328125000000e+00 2.020263671875000000e+00 2.035522460937500000e+00 2.018432617187500000e+00 2.011108398437500000e+00 2.002563476562500000e+00 2.055053710937500000e+00 2.078857421875000000e+00 2.059936523437500000e+00 2.062377929687500000e+00 1.942138671875000000e+00 1.933593750000000000e+00 1.923828125000000000e+00 1.888427734375000000e+00 1.840820312500000000e+00 1.821289062500000000e+00 1.772460937500000000e+00 1.744384765625000000e+00 1.719970703125000000e+00 1.699218750000000000e+00 1.737670898437500000e+00 1.677246093750000000e+00 1.632690429687500000e+00 1.586303710937500000e+00 1.553955078125000000e+00 1.503295898437500000e+00 1.491088867187500000e+00 1.416625976562500000e+00 1.423950195312500000e+00 1.467285156250000000e+00 1.430664062500000000e+00 1.404418945312500000e+00 1.353149414062500000e+00 1.328125000000000000e+00 1.270751953125000000e+00 1.233520507812500000e+00 1.193847656250000000e+00 1.126708984375000000e+00 1.072998046875000000e+00 1.011352539062500000e+00 9.576416015625000000e-01 8.984375000000000000e-01 8.471679687500000000e-01 8.050537109375000000e-01 8.081054687500000000e-01 7.794189453125000000e-01 1.023559570312500000e+00 9.918212890625000000e-01 9.429931640625000000e-01 9.149169921875000000e-01 8.276367187500000000e-01 7.763671875000000000e-01 7.391357421875000000e-01 6.762695312500000000e-01 5.969238281250000000e-01 5.389404296875000000e-01 5.090332031250000000e-01 4.620361328125000000e-01 4.107666015625000000e-01 4.272460937500000000e-01 4.962158203125000000e-01 4.492187500000000000e-01 4.724121093750000000e-01 4.187011718750000000e-01 2.984619140625000000e-01 2.655029296875000000e-01 2.453613281250000000e-01 1.885986328125000000e-01 1.452636718750000000e-01 9.887695312500000000e-02 -3.234863281250000000e-02 -9.521484375000000000e-02 -1.452636718750000000e-01 -2.380371093750000000e-02 -1.800537109375000000e-01 -2.551269531250000000e-01 -3.063964843750000000e-01 -3.527832031250000000e-01 -4.016113281250000000e-01 -4.290771484375000000e-01 -5.151367187500000000e-01 -6.072998046875000000e-01 -6.860351562500000000e-01 -6.085205078125000000e-01 -6.640625000000000000e-01 -7.183837890625000000e-01 -7.757568359375000000e-01 -8.654785156250000000e-01 -9.381103515625000000e-01 -9.100341796875000000e-01 -1.138916015625000000e+00 -1.187744140625000000e+00 -1.217651367187500000e+00 -1.244506835937500000e+00 -1.318359375000000000e+00 -1.333618164062500000e+00 -1.386108398437500000e+00 -1.370849609375000000e+00 -1.406860351562500000e+00 -1.362915039062500000e+00 -1.405639648437500000e+00 -1.441650390625000000e+00 -1.450805664062500000e+00 -1.485595703125000000e+00 -1.465454101562500000e+00 -1.525878906250000000e+00 -1.571044921875000000e+00 -1.530151367187500000e+00 -1.551513671875000000e+00 -1.588745117187500000e+00 -1.559448242187500000e+00 -1.627807617187500000e+00 -1.613769531250000000e+00 -1.552124023437500000e+00 -1.534423828125000000e+00 -1.290893554687500000e+00 -1.282958984375000000e+00 -1.265258789062500000e+00 -1.254272460937500000e+00 -1.284179687500000000e+00 -1.450195312500000000e+00 -1.362915039062500000e+00 -1.349487304687500000e+00 -1.324462890625000000e+00 -1.315307617187500000e+00 -1.265258789062500000e+00 -1.304931640625000000e+00 -1.333007812500000000e+00 -1.364746093750000000e+00 -1.248779296875000000e+00 -1.221313476562500000e+00 -1.180419921875000000e+00 -9.362792968750000000e-01 -9.729003906250000000e-01 -9.741210937500000000e-01 -1.060180664062500000e+00 -1.199951171875000000e+00 -1.186523437500000000e+00 -1.185302734375000000e+00 -1.181640625000000000e+00 -1.176757812500000000e+00 -1.241455078125000000e+00 -1.245117187500000000e+00 -1.605224609375000000e+00 -1.645507812500000000e+00 -1.622314453125000000e+00 -1.616210937500000000e+00 -1.607666015625000000e+00 -1.595458984375000000e+00 -1.298217773437500000e+00 -1.279296875000000000e+00 -1.331176757812500000e+00 -1.317749023437500000e+00 -1.318359375000000000e+00 -1.301269531250000000e+00 -1.290893554687500000e+00 -1.265869140625000000e+00 -1.277465820312500000e+00 -1.275634765625000000e+00 -1.495361328125000000e+00 -1.480102539062500000e+00 -1.495971679687500000e+00 -1.459960937500000000e+00 -1.516723632812500000e+00 -1.494750976562500000e+00 -1.444091796875000000e+00 -1.461181640625000000e+00 -1.465454101562500000e+00 -1.433715820312500000e+00 -1.376953125000000000e+00 -1.357421875000000000e+00 -1.318969726562500000e+00 -1.289062500000000000e+00 -1.268310546875000000e+00 -1.235961914062500000e+00 -1.215820312500000000e+00 -1.171264648437500000e+00 -1.121826171875000000e+00 -1.075439453125000000e+00 -1.015014648437500000e+00 -9.246826171875000000e-01 -8.709716796875000000e-01 -9.594726562500000000e-01 -6.408691406250000000e-01 -5.957031250000000000e-01 -5.871582031250000000e-01 -5.456542968750000000e-01 -5.084228515625000000e-01 -4.602050781250000000e-01 -4.364013671875000000e-01 -3.808593750000000000e-01 -3.204345703125000000e-01 -2.709960937500000000e-01 -2.484130859375000000e-01 -1.977539062500000000e-01 -1.269531250000000000e-01 -6.835937500000000000e-02 3.967285156250000000e-02 1.055908203125000000e-01 1.641845703125000000e-01 2.331542968750000000e-01 3.118896484375000000e-01 4.058837890625000000e-01 4.504394531250000000e-01 4.937744140625000000e-01 5.151367187500000000e-01 5.377197265625000000e-01 6.195068359375000000e-01 6.701660156250000000e-01 6.866455078125000000e-01 7.763671875000000000e-01 8.135986328125000000e-01 8.538818359375000000e-01 8.990478515625000000e-01 9.838867187500000000e-01 1.018676757812500000e+00 1.057128906250000000e+00 1.157226562500000000e+00 1.182250976562500000e+00 1.226806640625000000e+00 1.285400390625000000e+00 1.336059570312500000e+00 1.326904296875000000e+00 1.556396484375000000e+00 1.674804687500000000e+00 1.735229492187500000e+00 1.868286132812500000e+00 1.890258789062500000e+00 2.033081054687500000e+00 2.104492187500000000e+00 2.152099609375000000e+00 2.186279296875000000e+00 2.243041992187500000e+00 2.239990234375000000e+00 2.257690429687500000e+00 2.295532226562500000e+00 2.324218750000000000e+00 2.348022460937500000e+00 2.362060546875000000e+00
