# Supplementary material for: Molecular dynamics on quantum annealers
Source: Sci Rep. 2022 Oct 7;12:16824. doi: 10.1038/s41598-022-21163-x (PMC9547079; doi:10.1038/s41598-022-21163-x)
Supplement: Supplementary file 2 — Supplementary Information 2. [file 41598_2022_21163_MOESM2_ESM.zip › results/dwave/eq_1/attempts_1/r0_1.3/N_10/solution.txt]

1.300000000000000044e+00 1.298278808593750000e+00 1.387084960937500000e+00 1.567047119140625000e+00 1.754913330078125000e+00 1.843139648437500000e+00 1.765869140625000000e+00 1.522735595703125000e+00 1.117919921875000000e+00 6.329345703125000000e-01
0.000000000000000000e+00 1.834503173828125000e+00 3.706054687500000000e+00 3.885620117187500000e+00 1.812286376953125000e+00 -1.473510742187500000e+00 -5.054443359375000000e+00 -8.385650634765625000e+00 -1.002297973632812500e+01 -3.053405761718750000e+00
