# Supplementary material for: Molecular dynamics on quantum annealers
Source: Sci Rep. 2022 Oct 7;12:16824. doi: 10.1038/s41598-022-21163-x (PMC9547079; doi:10.1038/s41598-022-21163-x)
Supplement: Supplementary file 2 — Supplementary Information 2. [file 41598_2022_21163_MOESM2_ESM.zip › results/dwave/eq_1/attempts_1/r0_1.3/N_100/solution.txt]

1.300000000000000044e+00 1.300170898437500000e+00 1.300292968750000000e+00 1.301635742187500000e+00 1.303741455078125000e+00 1.306640625000000000e+00 1.308959960937500000e+00 1.313049316406250000e+00 1.319549560546875000e+00 1.325927734375000000e+00 1.332702636718750000e+00 1.337463378906250000e+00 1.346008300781250000e+00 1.357940673828125000e+00 1.367218017578125000e+00 1.375762939453125000e+00 1.391510009765625000e+00 1.400054931640625000e+00 1.409240722656250000e+00 1.417755126953125000e+00 1.426605224609375000e+00 1.434143066406250000e+00 1.442413330078125000e+00 1.455596923828125000e+00 1.464996337890625000e+00 1.472625732421875000e+00 1.480560302734375000e+00 1.486511230468750000e+00 1.494873046875000000e+00 1.500488281250000000e+00 1.504791259765625000e+00 1.509216308593750000e+00 1.512847900390625000e+00 1.515930175781250000e+00 1.519256591796875000e+00 1.520996093750000000e+00 1.521820068359375000e+00 1.522918701171875000e+00 1.523559570312500000e+00 1.520538330078125000e+00 1.520019531250000000e+00 1.517089843750000000e+00 1.514648437500000000e+00 1.510284423828125000e+00 1.506958007812500000e+00 1.502685546875000000e+00 1.497924804687500000e+00 1.492584228515625000e+00 1.485656738281250000e+00 1.479278564453125000e+00 1.469879150390625000e+00 1.463043212890625000e+00 1.463897705078125000e+00 1.455413818359375000e+00 1.446777343750000000e+00 1.437713623046875000e+00 1.432037353515625000e+00 1.422454833984375000e+00 1.412322998046875000e+00 1.401947021484375000e+00 1.392669677734375000e+00 1.382781982421875000e+00 1.372131347656250000e+00 1.362091064453125000e+00 1.354125976562500000e+00 1.345031738281250000e+00 1.335998535156250000e+00 1.325347900390625000e+00 1.316833496093750000e+00 1.309570312500000000e+00 1.300354003906250000e+00 1.292724609375000000e+00 1.285156250000000000e+00 1.280456542968750000e+00 1.275390625000000000e+00 1.271850585937500000e+00 1.268402099609375000e+00 1.267272949218750000e+00 1.266662597656250000e+00 1.266632080078125000e+00 1.268127441406250000e+00 1.270874023437500000e+00 1.275451660156250000e+00 1.280578613281250000e+00 1.284027099609375000e+00 1.290161132812500000e+00 1.300781250000000000e+00 1.309356689453125000e+00 1.318603515625000000e+00 1.328552246093750000e+00 1.338104248046875000e+00 1.344940185546875000e+00 1.356353759765625000e+00 1.368225097656250000e+00 1.380432128906250000e+00 1.392883300781250000e+00 1.405975341796875000e+00 1.419921875000000000e+00 1.433868408203125000e+00 1.446746826171875000e+00
0.000000000000000000e+00 1.667480468750000000e-01 3.331604003906250000e-01 5.000000000000000000e-01 6.637268066406250000e-01 8.230590820312500000e-01 9.785766601562500000e-01 1.128692626953125000e+00 1.270629882812500000e+00 1.400878906250000000e+00 1.518981933593750000e+00 1.624298095703125000e+00 1.721343994140625000e+00 1.804504394531250000e+00 1.867187500000000000e+00 1.918365478515625000e+00 1.953125000000000000e+00 1.957122802734375000e+00 1.954437255859375000e+00 1.938171386718750000e+00 1.909576416015625000e+00 1.869720458984375000e+00 1.818969726562500000e+00 1.758880615234375000e+00 1.682067871093750000e+00 1.588409423828125000e+00 1.491607666015625000e+00 1.386505126953125000e+00 1.276428222656250000e+00 1.156494140625000000e+00 1.029479980468750000e+00 9.031677246093750000e-01 7.638549804687500000e-01 6.251525878906250000e-01 4.829711914062500000e-01 3.360595703125000000e-01 1.888427734375000000e-01 4.083251953125000000e-02 -1.195373535156250000e-01 -2.693786621093750000e-01 -4.160156250000000000e-01 -5.624084472656250000e-01 -7.218933105468750000e-01 -8.610534667968750000e-01 -9.965820312500000000e-01 -1.131225585937500000e+00 -1.257781982421875000e+00 -1.381530761718750000e+00 -1.499694824218750000e+00 -1.611511230468750000e+00 -1.715881347656250000e+00 -1.808441162109375000e+00 -1.893310546875000000e+00 -1.976593017578125000e+00 -2.051361083984375000e+00 -2.119140625000000000e+00 -2.170379638671875000e+00 -2.217529296875000000e+00 -2.250762939453125000e+00 -2.270935058593750000e+00 -2.276947021484375000e+00 -2.265594482421875000e+00 -2.241882324218750000e+00 -2.202484130859375000e+00 -2.147064208984375000e+00 -2.079162597656250000e+00 -1.994659423828125000e+00 -1.903198242187500000e+00 -1.784820556640625000e+00 -1.650939941406250000e+00 -1.499755859375000000e+00 -1.332550048828125000e+00 -1.151000976562500000e+00 -9.549865722656250000e-01 -7.494201660156250000e-01 -5.344848632812500000e-01 -3.067626953125000000e-01 -7.617187500000000000e-02 1.583557128906250000e-01 3.935241699218750000e-01 6.282348632812500000e-01 8.597717285156250000e-01 1.086212158203125000e+00 1.297332763671875000e+00 1.503234863281250000e+00 1.701812744140625000e+00 1.888244628906250000e+00 2.053161621093750000e+00 2.202911376953125000e+00 2.336181640625000000e+00 2.449584960937500000e+00 2.545532226562500000e+00 2.628265380859375000e+00 2.695709228515625000e+00 2.741149902343750000e+00 2.768798828125000000e+00 2.778350830078125000e+00 2.767211914062500000e+00 2.736114501953125000e+00 2.687866210937500000e+00
