# Supplementary material for: Molecular dynamics on quantum annealers
Source: Sci Rep. 2022 Oct 7;12:16824. doi: 10.1038/s41598-022-21163-x (PMC9547079; doi:10.1038/s41598-022-21163-x)
Supplement: Supplementary file 2 — Supplementary Information 2. [file 41598_2022_21163_MOESM2_ESM.zip › results/dwave/eq_1/attempts_1/r0_1.3/N_1000/solution.txt]

1.300000000000000044e+00 1.299987792968750000e+00 1.300262451171875000e+00 1.298675537109375000e+00 1.299987792968750000e+00 1.299987792968750000e+00 1.299591064453125000e+00 1.313140869140625000e+00 1.313232421875000000e+00 1.313507080078125000e+00 1.313262939453125000e+00 1.313110351562500000e+00 1.312988281250000000e+00 1.314514160156250000e+00 1.314697265625000000e+00 1.314971923828125000e+00 1.316497802734375000e+00 1.316436767578125000e+00 1.319152832031250000e+00 1.319335937500000000e+00 1.320739746093750000e+00 1.320800781250000000e+00 1.318908691406250000e+00 1.320800781250000000e+00 1.321380615234375000e+00 1.321502685546875000e+00 1.320678710937500000e+00 1.317504882812500000e+00 1.317260742187500000e+00 1.318359375000000000e+00 1.318695068359375000e+00 1.319335937500000000e+00 1.318572998046875000e+00 1.316833496093750000e+00 1.316772460937500000e+00 1.316619873046875000e+00 1.317443847656250000e+00 1.317535400390625000e+00 1.318359375000000000e+00 1.318481445312500000e+00 1.321472167968750000e+00 1.322021484375000000e+00 1.322631835937500000e+00 1.322937011718750000e+00 1.323059082031250000e+00 1.322814941406250000e+00 1.323028564453125000e+00 1.323364257812500000e+00 1.324523925781250000e+00 1.328155517578125000e+00 1.328430175781250000e+00 1.329345703125000000e+00 1.329559326171875000e+00 1.329895019531250000e+00 1.330017089843750000e+00 1.330169677734375000e+00 1.330291748046875000e+00 1.331298828125000000e+00 1.331726074218750000e+00 1.333007812500000000e+00 1.331481933593750000e+00 1.331390380859375000e+00 1.332122802734375000e+00 1.332183837890625000e+00 1.333374023437500000e+00 1.333007812500000000e+00 1.332244873046875000e+00 1.332244873046875000e+00 1.330841064453125000e+00 1.333343505859375000e+00 1.334014892578125000e+00 1.334289550781250000e+00 1.334045410156250000e+00 1.337921142578125000e+00 1.342803955078125000e+00 1.343444824218750000e+00 1.343383789062500000e+00 1.343963623046875000e+00 1.346008300781250000e+00 1.345458984375000000e+00 1.346984863281250000e+00 1.346649169921875000e+00 1.347198486328125000e+00 1.347778320312500000e+00 1.349273681640625000e+00 1.350219726562500000e+00 1.349609375000000000e+00 1.350036621093750000e+00 1.352050781250000000e+00 1.350952148437500000e+00 1.351409912109375000e+00 1.350463867187500000e+00 1.351806640625000000e+00 1.351623535156250000e+00 1.352111816406250000e+00 1.353363037109375000e+00 1.353363037109375000e+00 1.352111816406250000e+00 1.352783203125000000e+00 1.356689453125000000e+00 1.356323242187500000e+00 1.356536865234375000e+00 1.356872558593750000e+00 1.356506347656250000e+00 1.356170654296875000e+00 1.354736328125000000e+00 1.354919433593750000e+00 1.356140136718750000e+00 1.356628417968750000e+00 1.356384277343750000e+00 1.357910156250000000e+00 1.354187011718750000e+00 1.355316162109375000e+00 1.357421875000000000e+00 1.355163574218750000e+00 1.354339599609375000e+00 1.355102539062500000e+00 1.357086181640625000e+00 1.356506347656250000e+00 1.359497070312500000e+00 1.358917236328125000e+00 1.359375000000000000e+00 1.358734130859375000e+00 1.357971191406250000e+00 1.360076904296875000e+00 1.356933593750000000e+00 1.356811523437500000e+00 1.359863281250000000e+00 1.360260009765625000e+00 1.360778808593750000e+00 1.360992431640625000e+00 1.361083984375000000e+00 1.358337402343750000e+00 1.359954833984375000e+00 1.360717773437500000e+00 1.361358642578125000e+00 1.355682373046875000e+00 1.356323242187500000e+00 1.357025146484375000e+00 1.356781005859375000e+00 1.357177734375000000e+00 1.359466552734375000e+00 1.359802246093750000e+00 1.360595703125000000e+00 1.362030029296875000e+00 1.360839843750000000e+00 1.360992431640625000e+00 1.362792968750000000e+00 1.363342285156250000e+00 1.362884521484375000e+00 1.363464355468750000e+00 1.360870361328125000e+00 1.361480712890625000e+00 1.362823486328125000e+00 1.362823486328125000e+00 1.365203857421875000e+00 1.364868164062500000e+00 1.364410400390625000e+00 1.368286132812500000e+00 1.368469238281250000e+00 1.370422363281250000e+00 1.371459960937500000e+00 1.377105712890625000e+00 1.378417968750000000e+00 1.378753662109375000e+00 1.379425048828125000e+00 1.379882812500000000e+00 1.382690429687500000e+00 1.383361816406250000e+00 1.384185791015625000e+00 1.385345458984375000e+00 1.386596679687500000e+00 1.383361816406250000e+00 1.384124755859375000e+00 1.384674072265625000e+00 1.385498046875000000e+00 1.385925292968750000e+00 1.386871337890625000e+00 1.387969970703125000e+00 1.389373779296875000e+00 1.392120361328125000e+00 1.392578125000000000e+00 1.392883300781250000e+00 1.393035888671875000e+00 1.394531250000000000e+00 1.394989013671875000e+00 1.398406982421875000e+00 1.399444580078125000e+00 1.395477294921875000e+00 1.400360107421875000e+00 1.402801513671875000e+00 1.404632568359375000e+00 1.402069091796875000e+00 1.403106689453125000e+00 1.403442382812500000e+00 1.405853271484375000e+00 1.406433105468750000e+00 1.407226562500000000e+00 1.408172607421875000e+00 1.404266357421875000e+00 1.404174804687500000e+00 1.403747558593750000e+00 1.402282714843750000e+00 1.405761718750000000e+00 1.406066894531250000e+00 1.407073974609375000e+00 1.406494140625000000e+00 1.406280517578125000e+00 1.409484863281250000e+00 1.409912109375000000e+00 1.410644531250000000e+00 1.411071777343750000e+00 1.413330078125000000e+00 1.413299560546875000e+00 1.414367675781250000e+00 1.415191650390625000e+00 1.417572021484375000e+00 1.418243408203125000e+00 1.418823242187500000e+00 1.421508789062500000e+00 1.428100585937500000e+00 1.428771972656250000e+00 1.432067871093750000e+00 1.430999755859375000e+00 1.431152343750000000e+00 1.430328369140625000e+00 1.431335449218750000e+00 1.431854248046875000e+00 1.433013916015625000e+00 1.433776855468750000e+00 1.435028076171875000e+00 1.437591552734375000e+00 1.438964843750000000e+00 1.439758300781250000e+00 1.440216064453125000e+00 1.439086914062500000e+00 1.439575195312500000e+00 1.439544677734375000e+00 1.439910888671875000e+00 1.439025878906250000e+00 1.439910888671875000e+00 1.438293457031250000e+00 1.439239501953125000e+00 1.438293457031250000e+00 1.438018798828125000e+00 1.438079833984375000e+00 1.438049316406250000e+00 1.440032958984375000e+00 1.441772460937500000e+00 1.441589355468750000e+00 1.442382812500000000e+00 1.440765380859375000e+00 1.440979003906250000e+00 1.441680908203125000e+00 1.443145751953125000e+00 1.442840576171875000e+00 1.445526123046875000e+00 1.446044921875000000e+00 1.451721191406250000e+00 1.450103759765625000e+00 1.448638916015625000e+00 1.448089599609375000e+00 1.448089599609375000e+00 1.445831298828125000e+00 1.445190429687500000e+00 1.446716308593750000e+00 1.447387695312500000e+00 1.448272705078125000e+00 1.449279785156250000e+00 1.450073242187500000e+00 1.447784423828125000e+00 1.448852539062500000e+00 1.450683593750000000e+00 1.453125000000000000e+00 1.454010009765625000e+00 1.454315185546875000e+00 1.454101562500000000e+00 1.455322265625000000e+00 1.455932617187500000e+00 1.452514648437500000e+00 1.452819824218750000e+00 1.456817626953125000e+00 1.458770751953125000e+00 1.458465576171875000e+00 1.458526611328125000e+00 1.459777832031250000e+00 1.460174560546875000e+00 1.457672119140625000e+00 1.457275390625000000e+00 1.457733154296875000e+00 1.455474853515625000e+00 1.456848144531250000e+00 1.457305908203125000e+00 1.462982177734375000e+00 1.466217041015625000e+00 1.464447021484375000e+00 1.462951660156250000e+00 1.462463378906250000e+00 1.458648681640625000e+00 1.458831787109375000e+00 1.459197998046875000e+00 1.459075927734375000e+00 1.462615966796875000e+00 1.459136962890625000e+00 1.465087890625000000e+00 1.466186523437500000e+00 1.467864990234375000e+00 1.468383789062500000e+00 1.468048095703125000e+00 1.468994140625000000e+00 1.468750000000000000e+00 1.469024658203125000e+00 1.469421386718750000e+00 1.469909667968750000e+00 1.468566894531250000e+00 1.471405029296875000e+00 1.470947265625000000e+00 1.462951660156250000e+00 1.463226318359375000e+00 1.461944580078125000e+00 1.460357666015625000e+00 1.460845947265625000e+00 1.461975097656250000e+00 1.463562011718750000e+00 1.461578369140625000e+00 1.462280273437500000e+00 1.460662841796875000e+00 1.461853027343750000e+00 1.461395263671875000e+00 1.462371826171875000e+00 1.461425781250000000e+00 1.461791992187500000e+00 1.463928222656250000e+00 1.462341308593750000e+00 1.460388183593750000e+00 1.460937500000000000e+00 1.457702636718750000e+00 1.457641601562500000e+00 1.457122802734375000e+00 1.457611083984375000e+00 1.458862304687500000e+00 1.459625244140625000e+00 1.458068847656250000e+00 1.456939697265625000e+00 1.459899902343750000e+00 1.463745117187500000e+00 1.464385986328125000e+00 1.463806152343750000e+00 1.464111328125000000e+00 1.464050292968750000e+00 1.463256835937500000e+00 1.463409423828125000e+00 1.462585449218750000e+00 1.462036132812500000e+00 1.462921142578125000e+00 1.464843750000000000e+00 1.465057373046875000e+00 1.465789794921875000e+00 1.464050292968750000e+00 1.463745117187500000e+00 1.463226318359375000e+00 1.461120605468750000e+00 1.460998535156250000e+00 1.461395263671875000e+00 1.461853027343750000e+00 1.461120605468750000e+00 1.461334228515625000e+00 1.461517333984375000e+00 1.462036132812500000e+00 1.464843750000000000e+00 1.465881347656250000e+00 1.477905273437500000e+00 1.474426269531250000e+00 1.472961425781250000e+00 1.472503662109375000e+00 1.469482421875000000e+00 1.472076416015625000e+00 1.471435546875000000e+00 1.470886230468750000e+00 1.470581054687500000e+00 1.470642089843750000e+00 1.470275878906250000e+00 1.470245361328125000e+00 1.470367431640625000e+00 1.471801757812500000e+00 1.471618652343750000e+00 1.470153808593750000e+00 1.469848632812500000e+00 1.469055175781250000e+00 1.469573974609375000e+00 1.470428466796875000e+00 1.472137451171875000e+00 1.471405029296875000e+00 1.468078613281250000e+00 1.467742919921875000e+00 1.468353271484375000e+00 1.468261718750000000e+00 1.467834472656250000e+00 1.471038818359375000e+00 1.474853515625000000e+00 1.474822998046875000e+00 1.475280761718750000e+00 1.475585937500000000e+00 1.475402832031250000e+00 1.477569580078125000e+00 1.478698730468750000e+00 1.476348876953125000e+00 1.476593017578125000e+00 1.469635009765625000e+00 1.467010498046875000e+00 1.468963623046875000e+00 1.470336914062500000e+00 1.470062255859375000e+00 1.469757080078125000e+00 1.469787597656250000e+00 1.470123291015625000e+00 1.471160888671875000e+00 1.470367431640625000e+00 1.474670410156250000e+00 1.474426269531250000e+00 1.472229003906250000e+00 1.472534179687500000e+00 1.470825195312500000e+00 1.468994140625000000e+00 1.468933105468750000e+00 1.469665527343750000e+00 1.470123291015625000e+00 1.472167968750000000e+00 1.472167968750000000e+00 1.471923828125000000e+00 1.469146728515625000e+00 1.469848632812500000e+00 1.468994140625000000e+00 1.468811035156250000e+00 1.457092285156250000e+00 1.456024169921875000e+00 1.455810546875000000e+00 1.455749511718750000e+00 1.455291748046875000e+00 1.456115722656250000e+00 1.455383300781250000e+00 1.454132080078125000e+00 1.454467773437500000e+00 1.455261230468750000e+00 1.455169677734375000e+00 1.456390380859375000e+00 1.456481933593750000e+00 1.461273193359375000e+00 1.461059570312500000e+00 1.461242675781250000e+00 1.460784912109375000e+00 1.459625244140625000e+00 1.459594726562500000e+00 1.462951660156250000e+00 1.457489013671875000e+00 1.458190917968750000e+00 1.457763671875000000e+00 1.459350585937500000e+00 1.458984375000000000e+00 1.457733154296875000e+00 1.459686279296875000e+00 1.458679199218750000e+00 1.458740234375000000e+00 1.458557128906250000e+00 1.460266113281250000e+00 1.460418701171875000e+00 1.461425781250000000e+00 1.460327148437500000e+00 1.458068847656250000e+00 1.460693359375000000e+00 1.459197998046875000e+00 1.458709716796875000e+00 1.459747314453125000e+00 1.460418701171875000e+00 1.460113525390625000e+00 1.458740234375000000e+00 1.465576171875000000e+00 1.466430664062500000e+00 1.466247558593750000e+00 1.470001220703125000e+00 1.465148925781250000e+00 1.462951660156250000e+00 1.462463378906250000e+00 1.461700439453125000e+00 1.460571289062500000e+00 1.459228515625000000e+00 1.467407226562500000e+00 1.468048095703125000e+00 1.466735839843750000e+00 1.477203369140625000e+00 1.477050781250000000e+00 1.476776123046875000e+00 1.475585937500000000e+00 1.476318359375000000e+00 1.474761962890625000e+00 1.474243164062500000e+00 1.470092773437500000e+00 1.469604492187500000e+00 1.468750000000000000e+00 1.471496582031250000e+00 1.465972900390625000e+00 1.465576171875000000e+00 1.468811035156250000e+00 1.468994140625000000e+00 1.468872070312500000e+00 1.468383789062500000e+00 1.467346191406250000e+00 1.466888427734375000e+00 1.466979980468750000e+00 1.468750000000000000e+00 1.468872070312500000e+00 1.468017578125000000e+00 1.468200683593750000e+00 1.469848632812500000e+00 1.468566894531250000e+00 1.469421386718750000e+00 1.469573974609375000e+00 1.470642089843750000e+00 1.470092773437500000e+00 1.468383789062500000e+00 1.470275878906250000e+00 1.473693847656250000e+00 1.473266601562500000e+00 1.472656250000000000e+00 1.471740722656250000e+00 1.471618652343750000e+00 1.469177246093750000e+00 1.469757080078125000e+00 1.468872070312500000e+00 1.467712402343750000e+00 1.470306396484375000e+00 1.470092773437500000e+00 1.469848632812500000e+00 1.469665527343750000e+00 1.469787597656250000e+00 1.471038818359375000e+00 1.469573974609375000e+00 1.469512939453125000e+00 1.468750000000000000e+00 1.467346191406250000e+00 1.464385986328125000e+00 1.472320556640625000e+00 1.470306396484375000e+00 1.468994140625000000e+00 1.468566894531250000e+00 1.470520019531250000e+00 1.470489501953125000e+00 1.470031738281250000e+00 1.467834472656250000e+00 1.467376708984375000e+00 1.464874267578125000e+00 1.466705322265625000e+00 1.464477539062500000e+00 1.463806152343750000e+00 1.463989257812500000e+00 1.462646484375000000e+00 1.461517333984375000e+00 1.455108642578125000e+00 1.454895019531250000e+00 1.454437255859375000e+00 1.454193115234375000e+00 1.455596923828125000e+00 1.455505371093750000e+00 1.455902099609375000e+00 1.455413818359375000e+00 1.451477050781250000e+00 1.451782226562500000e+00 1.445648193359375000e+00 1.445007324218750000e+00 1.440612792968750000e+00 1.440002441406250000e+00 1.442443847656250000e+00 1.443756103515625000e+00 1.442138671875000000e+00 1.441284179687500000e+00 1.441436767578125000e+00 1.441955566406250000e+00 1.441345214843750000e+00 1.439788818359375000e+00 1.439056396484375000e+00 1.437988281250000000e+00 1.435791015625000000e+00 1.435150146484375000e+00 1.435699462890625000e+00 1.437561035156250000e+00 1.436492919921875000e+00 1.435668945312500000e+00 1.435241699218750000e+00 1.434967041015625000e+00 1.433776855468750000e+00 1.432586669921875000e+00 1.433197021484375000e+00 1.432037353515625000e+00 1.430023193359375000e+00 1.430480957031250000e+00 1.428344726562500000e+00 1.425048828125000000e+00 1.424926757812500000e+00 1.422241210937500000e+00 1.421447753906250000e+00 1.420623779296875000e+00 1.420013427734375000e+00 1.419555664062500000e+00 1.419433593750000000e+00 1.417602539062500000e+00 1.417175292968750000e+00 1.417175292968750000e+00 1.415466308593750000e+00 1.414947509765625000e+00 1.414520263671875000e+00 1.413543701171875000e+00 1.415161132812500000e+00 1.416381835937500000e+00 1.416076660156250000e+00 1.416442871093750000e+00 1.416015625000000000e+00 1.416198730468750000e+00 1.414581298828125000e+00 1.414093017578125000e+00 1.413085937500000000e+00 1.412628173828125000e+00 1.411926269531250000e+00 1.411437988281250000e+00 1.411132812500000000e+00 1.409423828125000000e+00 1.409301757812500000e+00 1.407531738281250000e+00 1.407409667968750000e+00 1.408142089843750000e+00 1.407470703125000000e+00 1.407897949218750000e+00 1.410400390625000000e+00 1.408294677734375000e+00 1.406646728515625000e+00 1.407714843750000000e+00 1.407867431640625000e+00 1.407043457031250000e+00 1.406860351562500000e+00 1.409179687500000000e+00 1.407806396484375000e+00 1.407501220703125000e+00 1.406982421875000000e+00 1.406250000000000000e+00 1.405029296875000000e+00 1.405120849609375000e+00 1.408752441406250000e+00 1.408050537109375000e+00 1.410308837890625000e+00 1.409667968750000000e+00 1.408813476562500000e+00 1.407989501953125000e+00 1.408355712890625000e+00 1.408599853515625000e+00 1.406158447265625000e+00 1.404449462890625000e+00 1.399810791015625000e+00 1.401458740234375000e+00 1.400665283203125000e+00 1.400726318359375000e+00 1.400238037109375000e+00 1.399505615234375000e+00 1.398925781250000000e+00 1.398223876953125000e+00 1.397369384765625000e+00 1.396697998046875000e+00 1.393585205078125000e+00 1.394561767578125000e+00 1.393890380859375000e+00 1.393188476562500000e+00 1.391937255859375000e+00 1.388793945312500000e+00 1.388031005859375000e+00 1.389770507812500000e+00 1.387695312500000000e+00 1.386352539062500000e+00 1.386199951171875000e+00 1.385345458984375000e+00 1.384155273437500000e+00 1.383544921875000000e+00 1.382904052734375000e+00 1.382141113281250000e+00 1.378173828125000000e+00 1.377197265625000000e+00 1.376098632812500000e+00 1.375244140625000000e+00 1.377319335937500000e+00 1.376495361328125000e+00 1.375610351562500000e+00 1.376525878906250000e+00 1.377349853515625000e+00 1.377197265625000000e+00 1.377471923828125000e+00 1.375885009765625000e+00 1.375457763671875000e+00 1.373748779296875000e+00 1.374664306640625000e+00 1.375732421875000000e+00 1.375610351562500000e+00 1.375061035156250000e+00 1.374877929687500000e+00 1.376281738281250000e+00 1.375854492187500000e+00 1.375000000000000000e+00 1.375244140625000000e+00 1.373413085937500000e+00 1.373474121093750000e+00 1.372558593750000000e+00 1.372497558593750000e+00 1.370025634765625000e+00 1.369171142578125000e+00 1.368988037109375000e+00 1.368988037109375000e+00 1.367797851562500000e+00 1.367248535156250000e+00 1.367156982421875000e+00 1.366821289062500000e+00 1.366699218750000000e+00 1.363311767578125000e+00 1.363891601562500000e+00 1.364166259765625000e+00 1.356567382812500000e+00 1.354949951171875000e+00 1.354003906250000000e+00 1.352722167968750000e+00 1.351287841796875000e+00 1.348907470703125000e+00 1.349853515625000000e+00 1.349975585937500000e+00 1.348785400390625000e+00 1.348419189453125000e+00 1.346191406250000000e+00 1.345642089843750000e+00 1.342651367187500000e+00 1.340209960937500000e+00 1.338562011718750000e+00 1.337738037109375000e+00 1.338684082031250000e+00 1.338439941406250000e+00 1.338226318359375000e+00 1.339416503906250000e+00 1.339477539062500000e+00 1.336791992187500000e+00 1.338684082031250000e+00 1.337799072265625000e+00 1.336242675781250000e+00 1.336608886718750000e+00 1.336944580078125000e+00 1.336303710937500000e+00 1.336090087890625000e+00 1.336608886718750000e+00 1.334991455078125000e+00 1.334197998046875000e+00 1.334045410156250000e+00 1.333496093750000000e+00 1.332550048828125000e+00 1.333068847656250000e+00 1.333587646484375000e+00 1.332916259765625000e+00 1.332519531250000000e+00 1.331665039062500000e+00 1.330200195312500000e+00 1.328948974609375000e+00 1.328857421875000000e+00 1.328247070312500000e+00 1.332000732421875000e+00 1.331390380859375000e+00 1.329498291015625000e+00 1.329406738281250000e+00 1.328704833984375000e+00 1.328643798828125000e+00 1.326873779296875000e+00 1.322906494140625000e+00 1.323425292968750000e+00 1.322143554687500000e+00 1.322326660156250000e+00 1.323425292968750000e+00 1.316345214843750000e+00 1.315673828125000000e+00 1.315155029296875000e+00 1.314575195312500000e+00 1.316131591796875000e+00 1.316345214843750000e+00 1.315490722656250000e+00 1.315093994140625000e+00 1.315399169921875000e+00 1.314941406250000000e+00 1.314025878906250000e+00 1.313171386718750000e+00 1.314605712890625000e+00 1.314178466796875000e+00 1.316711425781250000e+00 1.316558837890625000e+00 1.315551757812500000e+00 1.315246582031250000e+00 1.314697265625000000e+00 1.314025878906250000e+00 1.314300537109375000e+00 1.312744140625000000e+00 1.312255859375000000e+00 1.310180664062500000e+00 1.306640625000000000e+00 1.306701660156250000e+00 1.307250976562500000e+00 1.307281494140625000e+00 1.306396484375000000e+00 1.305664062500000000e+00 1.304870605468750000e+00 1.306213378906250000e+00 1.306823730468750000e+00 1.306182861328125000e+00 1.306152343750000000e+00 1.305603027343750000e+00 1.307312011718750000e+00 1.307739257812500000e+00 1.306671142578125000e+00 1.304473876953125000e+00 1.303771972656250000e+00 1.304199218750000000e+00 1.305877685546875000e+00 1.312957763671875000e+00 1.313262939453125000e+00 1.313049316406250000e+00 1.313232421875000000e+00 1.314025878906250000e+00 1.312744140625000000e+00 1.312835693359375000e+00 1.316192626953125000e+00 1.315795898437500000e+00 1.315734863281250000e+00 1.315063476562500000e+00 1.314575195312500000e+00 1.314636230468750000e+00 1.314758300781250000e+00 1.315521240234375000e+00 1.315734863281250000e+00 1.316101074218750000e+00 1.316070556640625000e+00 1.315673828125000000e+00 1.315643310546875000e+00 1.314361572265625000e+00 1.315093994140625000e+00 1.315460205078125000e+00 1.315704345703125000e+00 1.316131591796875000e+00 1.316864013671875000e+00 1.317199707031250000e+00 1.317260742187500000e+00 1.317779541015625000e+00 1.317565917968750000e+00 1.318115234375000000e+00 1.318878173828125000e+00 1.318267822265625000e+00 1.318572998046875000e+00 1.317382812500000000e+00 1.316833496093750000e+00 1.315216064453125000e+00 1.315612792968750000e+00 1.314727783203125000e+00 1.314910888671875000e+00 1.315093994140625000e+00 1.314941406250000000e+00 1.317077636718750000e+00 1.318298339843750000e+00 1.319610595703125000e+00 1.320312500000000000e+00 1.319946289062500000e+00 1.319702148437500000e+00 1.319061279296875000e+00 1.319702148437500000e+00 1.321105957031250000e+00 1.322326660156250000e+00 1.321197509765625000e+00 1.320526123046875000e+00 1.320678710937500000e+00 1.321197509765625000e+00 1.321228027343750000e+00 1.321716308593750000e+00 1.324066162109375000e+00 1.324218750000000000e+00 1.324707031250000000e+00 1.326660156250000000e+00 1.326965332031250000e+00 1.326904296875000000e+00 1.328979492187500000e+00 1.328887939453125000e+00 1.328277587890625000e+00 1.328796386718750000e+00 1.330078125000000000e+00 1.327667236328125000e+00 1.328155517578125000e+00 1.327392578125000000e+00 1.328125000000000000e+00 1.329010009765625000e+00 1.330596923828125000e+00 1.330230712890625000e+00 1.330780029296875000e+00 1.331176757812500000e+00 1.331115722656250000e+00 1.333923339843750000e+00 1.332519531250000000e+00 1.331298828125000000e+00 1.333129882812500000e+00 1.335510253906250000e+00 1.336059570312500000e+00 1.336273193359375000e+00 1.341766357421875000e+00 1.341735839843750000e+00 1.343750000000000000e+00 1.343109130859375000e+00 1.342376708984375000e+00 1.343383789062500000e+00 1.346984863281250000e+00 1.344024658203125000e+00 1.337341308593750000e+00 1.334533691406250000e+00 1.335296630859375000e+00 1.335662841796875000e+00 1.335998535156250000e+00 1.336456298828125000e+00 1.334350585937500000e+00 1.334259033203125000e+00 1.332397460937500000e+00 1.330566406250000000e+00 1.330932617187500000e+00 1.331176757812500000e+00 1.330841064453125000e+00 1.333282470703125000e+00 1.339874267578125000e+00 1.339935302734375000e+00 1.340362548828125000e+00 1.341094970703125000e+00 1.341827392578125000e+00 1.347839355468750000e+00 1.348480224609375000e+00 1.348846435546875000e+00 1.350097656250000000e+00 1.352874755859375000e+00 1.356140136718750000e+00 1.359375000000000000e+00 1.359375000000000000e+00 1.359893798828125000e+00 1.360900878906250000e+00 1.362274169921875000e+00 1.362792968750000000e+00 1.354583740234375000e+00 1.354858398437500000e+00 1.354522705078125000e+00 1.353546142578125000e+00 1.352355957031250000e+00 1.352111816406250000e+00 1.353393554687500000e+00 1.353302001953125000e+00 1.352966308593750000e+00 1.351348876953125000e+00 1.351745605468750000e+00 1.353240966796875000e+00 1.353363037109375000e+00 1.352874755859375000e+00 1.353332519531250000e+00 1.353790283203125000e+00 1.354675292968750000e+00 1.356750488281250000e+00 1.356842041015625000e+00 1.355743408203125000e+00 1.355865478515625000e+00 1.357086181640625000e+00 1.354614257812500000e+00 1.355438232421875000e+00 1.356658935546875000e+00 1.356628417968750000e+00 1.358642578125000000e+00 1.364379882812500000e+00 1.363464355468750000e+00 1.366027832031250000e+00 1.367919921875000000e+00 1.370178222656250000e+00 1.370269775390625000e+00 1.372039794921875000e+00 1.374664306640625000e+00 1.375122070312500000e+00 1.375549316406250000e+00 1.376159667968750000e+00 1.377960205078125000e+00 1.379699707031250000e+00 1.379119873046875000e+00 1.379699707031250000e+00 1.381347656250000000e+00 1.382232666015625000e+00 1.380004882812500000e+00 1.380401611328125000e+00 1.379272460937500000e+00 1.379943847656250000e+00 1.380279541015625000e+00 1.380889892578125000e+00 1.381317138671875000e+00 1.380645751953125000e+00 1.380798339843750000e+00 1.381195068359375000e+00 1.382934570312500000e+00 1.382965087890625000e+00
0.000000000000000000e+00 1.657104492187500000e-02 3.381347656250000000e-02 5.004882812500000000e-02 6.649780273437500000e-02 8.245849609375000000e-02 9.509277343750000000e-02 1.152343750000000000e-01 1.291503906250000000e-01 1.429443359375000000e-01 1.568603515625000000e-01 1.710815429687500000e-01 1.849975585937500000e-01 1.998291015625000000e-01 2.134704589843750000e-01 2.267150878906250000e-01 2.423400878906250000e-01 2.559509277343750000e-01 2.698364257812500000e-01 2.799072265625000000e-01 2.922668457031250000e-01 3.044738769531250000e-01 3.172607421875000000e-01 3.305969238281250000e-01 3.457031250000000000e-01 3.594055175781250000e-01 3.719787597656250000e-01 3.849182128906250000e-01 4.044799804687500000e-01 4.144287109375000000e-01 4.275207519531250000e-01 4.394531250000000000e-01 4.514770507812500000e-01 4.642944335937500000e-01 4.776611328125000000e-01 4.909667968750000000e-01 5.042114257812500000e-01 5.172424316406250000e-01 5.315246582031250000e-01 5.441894531250000000e-01 5.572814941406250000e-01 5.678405761718750000e-01 5.804443359375000000e-01 5.938720703125000000e-01 6.054077148437500000e-01 6.194152832031250000e-01 6.309509277343750000e-01 6.430969238281250000e-01 6.569824218750000000e-01 6.687011718750000000e-01 6.807861328125000000e-01 6.921997070312500000e-01 7.026672363281250000e-01 7.148437500000000000e-01 7.246093750000000000e-01 7.383422851562500000e-01 7.490234375000000000e-01 7.602539062500000000e-01 7.705383300781250000e-01 7.808227539062500000e-01 7.884216308593750000e-01 7.993469238281250000e-01 8.104248046875000000e-01 8.206176757812500000e-01 8.311462402343750000e-01 8.422851562500000000e-01 8.533325195312500000e-01 8.649291992187500000e-01 8.746643066406250000e-01 8.860778808593750000e-01 8.946838378906250000e-01 9.054870605468750000e-01 9.133911132812500000e-01 9.234008789062500000e-01 9.349670410156250000e-01 9.445190429687500000e-01 9.544677734375000000e-01 9.606933593750000000e-01 9.694824218750000000e-01 9.767150878906250000e-01 9.873352050781250000e-01 9.962158203125000000e-01 1.004089355468750000e+00 1.012695312500000000e+00 1.020416259765625000e+00 1.027435302734375000e+00 1.035034179687500000e+00 1.041259765625000000e+00 1.049438476562500000e+00 1.056762695312500000e+00 1.063720703125000000e+00 1.069976806640625000e+00 1.076904296875000000e+00 1.084350585937500000e+00 1.091644287109375000e+00 1.099914550781250000e+00 1.106903076171875000e+00 1.105255126953125000e+00 1.108459472656250000e+00 1.116027832031250000e+00 1.125976562500000000e+00 1.131469726562500000e+00 1.137939453125000000e+00 1.144683837890625000e+00 1.151092529296875000e+00 1.157806396484375000e+00 1.164245605468750000e+00 1.171875000000000000e+00 1.178466796875000000e+00 1.185729980468750000e+00 1.191131591796875000e+00 1.197509765625000000e+00 1.203125000000000000e+00 1.209808349609375000e+00 1.214935302734375000e+00 1.222229003906250000e+00 1.225921630859375000e+00 1.232452392578125000e+00 1.235229492187500000e+00 1.242187500000000000e+00 1.248138427734375000e+00 1.253997802734375000e+00 1.258178710937500000e+00 1.263916015625000000e+00 1.267364501953125000e+00 1.273864746093750000e+00 1.280364990234375000e+00 1.286102294921875000e+00 1.292388916015625000e+00 1.296264648437500000e+00 1.302032470703125000e+00 1.305175781250000000e+00 1.310516357421875000e+00 1.315795898437500000e+00 1.322113037109375000e+00 1.327819824218750000e+00 1.333984375000000000e+00 1.339202880859375000e+00 1.342620849609375000e+00 1.354187011718750000e+00 1.360595703125000000e+00 1.366943359375000000e+00 1.374206542968750000e+00 1.380126953125000000e+00 1.385833740234375000e+00 1.390563964843750000e+00 1.395355224609375000e+00 1.400848388671875000e+00 1.406036376953125000e+00 1.410736083984375000e+00 1.415557861328125000e+00 1.421020507812500000e+00 1.427520751953125000e+00 1.432647705078125000e+00 1.439056396484375000e+00 1.444305419921875000e+00 1.449127197265625000e+00 1.454956054687500000e+00 1.459960937500000000e+00 1.465209960937500000e+00 1.469696044921875000e+00 1.471374511718750000e+00 1.475097656250000000e+00 1.480133056640625000e+00 1.484954833984375000e+00 1.486572265625000000e+00 1.491058349609375000e+00 1.494232177734375000e+00 1.500427246093750000e+00 1.502746582031250000e+00 1.505554199218750000e+00 1.507110595703125000e+00 1.509948730468750000e+00 1.512756347656250000e+00 1.514739990234375000e+00 1.516815185546875000e+00 1.518981933593750000e+00 1.522949218750000000e+00 1.524566650390625000e+00 1.524719238281250000e+00 1.524963378906250000e+00 1.524383544921875000e+00 1.524902343750000000e+00 1.526153564453125000e+00 1.527130126953125000e+00 1.527923583984375000e+00 1.532135009765625000e+00 1.532073974609375000e+00 1.531707763671875000e+00 1.528594970703125000e+00 1.531402587890625000e+00 1.530517578125000000e+00 1.529174804687500000e+00 1.528228759765625000e+00 1.527191162109375000e+00 1.526245117187500000e+00 1.524688720703125000e+00 1.523742675781250000e+00 1.523254394531250000e+00 1.522979736328125000e+00 1.522888183593750000e+00 1.521575927734375000e+00 1.515563964843750000e+00 1.516052246093750000e+00 1.515289306640625000e+00 1.514892578125000000e+00 1.518096923828125000e+00 1.514892578125000000e+00 1.513183593750000000e+00 1.514343261718750000e+00 1.512298583984375000e+00 1.505554199218750000e+00 1.504058837890625000e+00 1.502990722656250000e+00 1.501434326171875000e+00 1.498779296875000000e+00 1.496643066406250000e+00 1.491851806640625000e+00 1.489074707031250000e+00 1.487457275390625000e+00 1.485778808593750000e+00 1.482849121093750000e+00 1.480895996093750000e+00 1.478027343750000000e+00 1.473083496093750000e+00 1.474670410156250000e+00 1.473876953125000000e+00 1.469055175781250000e+00 1.464447021484375000e+00 1.459442138671875000e+00 1.456634521484375000e+00 1.451995849609375000e+00 1.446685791015625000e+00 1.440887451171875000e+00 1.435791015625000000e+00 1.430084228515625000e+00 1.426696777343750000e+00 1.420715332031250000e+00 1.414367675781250000e+00 1.408660888671875000e+00 1.404113769531250000e+00 1.398925781250000000e+00 1.395050048828125000e+00 1.388641357421875000e+00 1.383239746093750000e+00 1.377197265625000000e+00 1.370880126953125000e+00 1.365478515625000000e+00 1.359893798828125000e+00 1.353698730468750000e+00 1.347656250000000000e+00 1.345489501953125000e+00 1.339813232421875000e+00 1.330718994140625000e+00 1.324890136718750000e+00 1.318939208984375000e+00 1.312805175781250000e+00 1.306793212890625000e+00 1.301055908203125000e+00 1.294403076171875000e+00 1.287384033203125000e+00 1.281829833984375000e+00 1.274566650390625000e+00 1.267333984375000000e+00 1.261657714843750000e+00 1.255493164062500000e+00 1.249481201171875000e+00 1.244995117187500000e+00 1.239379882812500000e+00 1.232696533203125000e+00 1.224975585937500000e+00 1.218994140625000000e+00 1.213043212890625000e+00 1.206604003906250000e+00 1.199615478515625000e+00 1.192138671875000000e+00 1.185546875000000000e+00 1.177368164062500000e+00 1.169189453125000000e+00 1.160400390625000000e+00 1.151824951171875000e+00 1.144470214843750000e+00 1.137023925781250000e+00 1.128784179687500000e+00 1.121490478515625000e+00 1.112152099609375000e+00 1.103057861328125000e+00 1.094787597656250000e+00 1.088806152343750000e+00 1.079284667968750000e+00 1.071380615234375000e+00 1.063934326171875000e+00 1.060882568359375000e+00 1.053009033203125000e+00 1.044982910156250000e+00 1.036315917968750000e+00 1.028503417968750000e+00 1.020446777343750000e+00 1.012329101562500000e+00 1.004577636718750000e+00 9.972534179687500000e-01 9.895019531250000000e-01 9.733276367187500000e-01 9.627380371093750000e-01 9.566345214843750000e-01 9.491271972656250000e-01 9.412841796875000000e-01 9.322204589843750000e-01 9.225158691406250000e-01 9.103393554687500000e-01 9.011840820312500000e-01 8.916931152343750000e-01 8.821716308593750000e-01 8.742675781250000000e-01 8.653259277343750000e-01 8.547363281250000000e-01 8.449707031250000000e-01 8.356323242187500000e-01 8.266296386718750000e-01 8.187561035156250000e-01 8.125305175781250000e-01 8.049926757812500000e-01 7.955322265625000000e-01 7.869567871093750000e-01 7.783813476562500000e-01 7.695007324218750000e-01 7.614746093750000000e-01 7.524719238281250000e-01 7.463989257812500000e-01 7.358703613281250000e-01 7.277832031250000000e-01 7.197265625000000000e-01 7.114562988281250000e-01 7.041931152343750000e-01 6.958312988281250000e-01 6.885986328125000000e-01 6.809082031250000000e-01 6.739501953125000000e-01 6.657104492187500000e-01 6.568603515625000000e-01 6.478881835937500000e-01 6.403808593750000000e-01 6.322631835937500000e-01 6.243286132812500000e-01 6.154785156250000000e-01 6.099853515625000000e-01 6.017150878906250000e-01 5.932617187500000000e-01 5.852355957031250000e-01 5.804138183593750000e-01 5.721130371093750000e-01 5.644531250000000000e-01 5.567016601562500000e-01 5.484313964843750000e-01 5.395812988281250000e-01 5.313110351562500000e-01 5.242004394531250000e-01 5.155334472656250000e-01 5.066528320312500000e-01 4.989624023437500000e-01 4.904479980468750000e-01 4.820251464843750000e-01 4.732360839843750000e-01 4.631347656250000000e-01 4.546203613281250000e-01 4.464111328125000000e-01 4.405212402343750000e-01 4.325256347656250000e-01 4.222106933593750000e-01 4.146118164062500000e-01 4.059143066406250000e-01 3.967590332031250000e-01 3.869934082031250000e-01 3.781127929687500000e-01 3.685302734375000000e-01 3.583984375000000000e-01 3.470458984375000000e-01 3.374633789062500000e-01 3.279724121093750000e-01 3.172302246093750000e-01 3.086242675781250000e-01 2.994689941406250000e-01 2.883911132812500000e-01 2.800292968750000000e-01 2.706909179687500000e-01 2.608642578125000000e-01 2.519531250000000000e-01 2.429809570312500000e-01 2.340393066406250000e-01 2.255859375000000000e-01 2.168579101562500000e-01 2.080078125000000000e-01 1.984252929687500000e-01 1.888427734375000000e-01 1.796875000000000000e-01 1.701354980468750000e-01 1.614990234375000000e-01 1.524963378906250000e-01 1.425781250000000000e-01 1.322937011718750000e-01 1.244812011718750000e-01 1.149291992187500000e-01 1.057128906250000000e-01 9.588623046875000000e-02 8.590698242187500000e-02 7.522583007812500000e-02 6.497192382812500000e-02 5.477905273437500000e-02 4.385375976562500000e-02 3.472900390625000000e-02 2.517700195312500000e-02 1.629638671875000000e-02 7.049560546875000000e-03 -3.570556640625000000e-03 -1.452636718750000000e-02 -2.337646484375000000e-02 -3.805541992187500000e-02 -4.632568359375000000e-02 -5.380249023437500000e-02 -6.219482421875000000e-02 -7.388305664062500000e-02 -8.892822265625000000e-02 -9.429931640625000000e-02 -1.032409667968750000e-01 -1.125793457031250000e-01 -1.191711425781250000e-01 -1.291198730468750000e-01 -1.386413574218750000e-01 -1.463012695312500000e-01 -1.602783203125000000e-01 -1.707153320312500000e-01 -1.803894042968750000e-01 -1.891784667968750000e-01 -1.958312988281250000e-01 -2.072448730468750000e-01 -2.143859863281250000e-01 -2.234191894531250000e-01 -2.324218750000000000e-01 -2.419738769531250000e-01 -2.459411621093750000e-01 -2.530212402343750000e-01 -2.613525390625000000e-01 -2.654418945312500000e-01 -2.709045410156250000e-01 -2.690429687500000000e-01 -2.784423828125000000e-01 -2.863769531250000000e-01 -2.869873046875000000e-01 -2.991333007812500000e-01 -3.071594238281250000e-01 -3.107299804687500000e-01 -3.182678222656250000e-01 -3.277282714843750000e-01 -3.357543945312500000e-01 -3.449096679687500000e-01 -3.531494140625000000e-01 -3.590698242187500000e-01 -3.669433593750000000e-01 -3.754882812500000000e-01 -3.850402832031250000e-01 -3.965759277343750000e-01 -4.054870605468750000e-01 -4.127807617187500000e-01 -4.217224121093750000e-01 -4.321594238281250000e-01 -4.418334960937500000e-01 -4.500122070312500000e-01 -4.581909179687500000e-01 -4.669189453125000000e-01 -4.617004394531250000e-01 -4.696044921875000000e-01 -4.780273437500000000e-01 -4.863891601562500000e-01 -4.958496093750000000e-01 -5.038757324218750000e-01 -5.164794921875000000e-01 -5.245056152343750000e-01 -5.356445312500000000e-01 -5.455932617187500000e-01 -5.544738769531250000e-01 -5.660095214843750000e-01 -5.739440917968750000e-01 -5.831604003906250000e-01 -5.922241210937500000e-01 -6.000976562500000000e-01 -6.081848144531250000e-01 -6.165161132812500000e-01 -6.248779296875000000e-01 -6.382751464843750000e-01 -6.477966308593750000e-01 -6.566467285156250000e-01 -6.684265136718750000e-01 -6.784057617187500000e-01 -6.902465820312500000e-01 -7.005615234375000000e-01 -7.109069824218750000e-01 -7.206420898437500000e-01 -7.285156250000000000e-01 -7.379150390625000000e-01 -7.471923828125000000e-01 -7.556152343750000000e-01 -7.673339843750000000e-01 -7.756958007812500000e-01 -7.857055664062500000e-01 -7.874145507812500000e-01 -7.962036132812500000e-01 -8.040161132812500000e-01 -8.125000000000000000e-01 -8.200988769531250000e-01 -8.349914550781250000e-01 -8.405151367187500000e-01 -8.530578613281250000e-01 -8.617553710937500000e-01 -8.709716796875000000e-01 -8.848571777343750000e-01 -8.938903808593750000e-01 -8.994140625000000000e-01 -9.111633300781250000e-01 -9.282226562500000000e-01 -9.315795898437500000e-01 -9.411926269531250000e-01 -9.502258300781250000e-01 -9.605407714843750000e-01 -9.747009277343750000e-01 -9.845886230468750000e-01 -9.968566894531250000e-01 -1.009460449218750000e+00 -1.018524169921875000e+00 -1.028259277343750000e+00 -1.036224365234375000e+00 -1.044921875000000000e+00 -1.055267333984375000e+00 -1.062530517578125000e+00 -1.072998046875000000e+00 -1.083007812500000000e+00 -1.093109130859375000e+00 -1.102264404296875000e+00 -1.109222412109375000e+00 -1.119781494140625000e+00 -1.129821777343750000e+00 -1.139984130859375000e+00 -1.149719238281250000e+00 -1.158172607421875000e+00 -1.168823242187500000e+00 -1.179809570312500000e+00 -1.185821533203125000e+00 -1.194335937500000000e+00 -1.202423095703125000e+00 -1.210418701171875000e+00 -1.220062255859375000e+00 -1.230163574218750000e+00 -1.238464355468750000e+00 -1.248596191406250000e+00 -1.261444091796875000e+00 -1.269958496093750000e+00 -1.277862548828125000e+00 -1.287872314453125000e+00 -1.295898437500000000e+00 -1.303680419921875000e+00 -1.308990478515625000e+00 -1.316680908203125000e+00 -1.324493408203125000e+00 -1.335144042968750000e+00 -1.343048095703125000e+00 -1.353637695312500000e+00 -1.360473632812500000e+00 -1.366638183593750000e+00 -1.374023437500000000e+00 -1.382049560546875000e+00 -1.384796142578125000e+00 -1.388336181640625000e+00 -1.394897460937500000e+00 -1.402160644531250000e+00 -1.411987304687500000e+00 -1.413696289062500000e+00 -1.421020507812500000e+00 -1.429016113281250000e+00 -1.435272216796875000e+00 -1.442382812500000000e+00 -1.447113037109375000e+00 -1.448791503906250000e+00 -1.451904296875000000e+00 -1.463775634765625000e+00 -1.468475341796875000e+00 -1.470672607421875000e+00 -1.476135253906250000e+00 -1.481536865234375000e+00 -1.486206054687500000e+00 -1.490142822265625000e+00 -1.496826171875000000e+00 -1.503936767578125000e+00 -1.507263183593750000e+00 -1.514587402343750000e+00 -1.519317626953125000e+00 -1.522094726562500000e+00 -1.526031494140625000e+00 -1.524749755859375000e+00 -1.528686523437500000e+00 -1.528991699218750000e+00 -1.533020019531250000e+00 -1.537475585937500000e+00 -1.540100097656250000e+00 -1.543090820312500000e+00 -1.545959472656250000e+00 -1.551147460937500000e+00 -1.554138183593750000e+00 -1.556732177734375000e+00 -1.558227539062500000e+00 -1.560974121093750000e+00 -1.563720703125000000e+00 -1.569580078125000000e+00 -1.571685791015625000e+00 -1.574890136718750000e+00 -1.579925537109375000e+00 -1.581542968750000000e+00 -1.582824707031250000e+00 -1.587799072265625000e+00 -1.590820312500000000e+00 -1.592773437500000000e+00 -1.595581054687500000e+00 -1.598022460937500000e+00 -1.599334716796875000e+00 -1.601074218750000000e+00 -1.602752685546875000e+00 -1.604827880859375000e+00 -1.605651855468750000e+00 -1.606628417968750000e+00 -1.608123779296875000e+00 -1.609375000000000000e+00 -1.618072509765625000e+00 -1.618835449218750000e+00 -1.617889404296875000e+00 -1.621856689453125000e+00 -1.623260498046875000e+00 -1.624298095703125000e+00 -1.624328613281250000e+00 -1.627929687500000000e+00 -1.629455566406250000e+00 -1.630218505859375000e+00 -1.632141113281250000e+00 -1.632720947265625000e+00 -1.634338378906250000e+00 -1.637695312500000000e+00 -1.639251708984375000e+00 -1.639648437500000000e+00 -1.640197753906250000e+00 -1.642883300781250000e+00 -1.643768310546875000e+00 -1.644439697265625000e+00 -1.646697998046875000e+00 -1.642395019531250000e+00 -1.646118164062500000e+00 -1.648284912109375000e+00 -1.649780273437500000e+00 -1.651885986328125000e+00 -1.652160644531250000e+00 -1.655883789062500000e+00 -1.656311035156250000e+00 -1.665832519531250000e+00 -1.667114257812500000e+00 -1.666076660156250000e+00 -1.666229248046875000e+00 -1.663665771484375000e+00 -1.663757324218750000e+00 -1.663513183593750000e+00 -1.662811279296875000e+00 -1.657012939453125000e+00 -1.654785156250000000e+00 -1.653778076171875000e+00 -1.653930664062500000e+00 -1.653015136718750000e+00 -1.651794433593750000e+00 -1.648895263671875000e+00 -1.645416259765625000e+00 -1.643402099609375000e+00 -1.640777587890625000e+00 -1.636230468750000000e+00 -1.641510009765625000e+00 -1.638305664062500000e+00 -1.635101318359375000e+00 -1.629791259765625000e+00 -1.630584716796875000e+00 -1.627929687500000000e+00 -1.624969482421875000e+00 -1.622772216796875000e+00 -1.620483398437500000e+00 -1.617858886718750000e+00 -1.615142822265625000e+00 -1.611175537109375000e+00 -1.608459472656250000e+00 -1.608978271484375000e+00 -1.605285644531250000e+00 -1.602478027343750000e+00 -1.599273681640625000e+00 -1.596130371093750000e+00 -1.592193603515625000e+00 -1.591827392578125000e+00 -1.588378906250000000e+00 -1.584442138671875000e+00 -1.581146240234375000e+00 -1.576049804687500000e+00 -1.572723388671875000e+00 -1.569030761718750000e+00 -1.567626953125000000e+00 -1.562530517578125000e+00 -1.558441162109375000e+00 -1.554656982421875000e+00 -1.550659179687500000e+00 -1.546661376953125000e+00 -1.542083740234375000e+00 -1.537872314453125000e+00 -1.533294677734375000e+00 -1.531005859375000000e+00 -1.526153564453125000e+00 -1.518341064453125000e+00 -1.514923095703125000e+00 -1.514129638671875000e+00 -1.510498046875000000e+00 -1.509613037109375000e+00 -1.501922607421875000e+00 -1.496643066406250000e+00 -1.490722656250000000e+00 -1.485198974609375000e+00 -1.477935791015625000e+00 -1.470764160156250000e+00 -1.463684082031250000e+00 -1.454620361328125000e+00 -1.445800781250000000e+00 -1.440032958984375000e+00 -1.431884765625000000e+00 -1.424438476562500000e+00 -1.416687011718750000e+00 -1.408813476562500000e+00 -1.398223876953125000e+00 -1.388336181640625000e+00 -1.381072998046875000e+00 -1.361724853515625000e+00 -1.351440429687500000e+00 -1.342651367187500000e+00 -1.334167480468750000e+00 -1.325256347656250000e+00 -1.317657470703125000e+00 -1.307464599609375000e+00 -1.302154541015625000e+00 -1.296142578125000000e+00 -1.286010742187500000e+00 -1.275512695312500000e+00 -1.262817382812500000e+00 -1.252349853515625000e+00 -1.241424560546875000e+00 -1.231231689453125000e+00 -1.222717285156250000e+00 -1.212280273437500000e+00 -1.200927734375000000e+00 -1.191314697265625000e+00 -1.182067871093750000e+00 -1.169067382812500000e+00 -1.155456542968750000e+00 -1.146179199218750000e+00 -1.136718750000000000e+00 -1.124786376953125000e+00 -1.114257812500000000e+00 -1.104522705078125000e+00 -1.095947265625000000e+00 -1.082458496093750000e+00 -1.071289062500000000e+00 -1.056640625000000000e+00 -1.044616699218750000e+00 -1.037994384765625000e+00 -1.025726318359375000e+00 -1.015380859375000000e+00 -1.003723144531250000e+00 -9.872741699218750000e-01 -9.741210937500000000e-01 -9.617614746093750000e-01 -9.506530761718750000e-01 -9.380493164062500000e-01 -9.215393066406250000e-01 -9.088745117187500000e-01 -9.016418457031250000e-01 -8.884277343750000000e-01 -8.750000000000000000e-01 -8.607788085937500000e-01 -8.445434570312500000e-01 -8.297729492187500000e-01 -8.156738281250000000e-01 -8.029785156250000000e-01 -7.879333496093750000e-01 -7.762756347656250000e-01 -7.628173828125000000e-01 -7.494201660156250000e-01 -7.361145019531250000e-01 -7.228698730468750000e-01 -7.100219726562500000e-01 -6.938476562500000000e-01 -6.817932128906250000e-01 -6.676940917968750000e-01 -6.539001464843750000e-01 -6.407165527343750000e-01 -6.276855468750000000e-01 -6.132507324218750000e-01 -5.986022949218750000e-01 -5.828552246093750000e-01 -5.720825195312500000e-01 -5.571594238281250000e-01 -5.426940917968750000e-01 -5.276794433593750000e-01 -5.128173828125000000e-01 -4.978942871093750000e-01 -4.855041503906250000e-01 -4.694519042968750000e-01 -4.570007324218750000e-01 -4.413452148437500000e-01 -4.262695312500000000e-01 -4.118041992187500000e-01 -3.972167968750000000e-01 -3.757019042968750000e-01 -3.599548339843750000e-01 -3.436279296875000000e-01 -3.280944824218750000e-01 -3.183593750000000000e-01 -3.047790527343750000e-01 -2.881469726562500000e-01 -2.731933593750000000e-01 -2.582702636718750000e-01 -2.443847656250000000e-01 -2.304687500000000000e-01 -2.171630859375000000e-01 -2.012939453125000000e-01 -1.878356933593750000e-01 -1.766967773437500000e-01 -1.632690429687500000e-01 -1.495971679687500000e-01 -1.358337402343750000e-01 -1.243286132812500000e-01 -1.116943359375000000e-01 -1.001586914062500000e-01 -8.480834960937500000e-02 -7.199096679687500000e-02 -5.664062500000000000e-02 -4.165649414062500000e-02 -2.673339843750000000e-02 -1.339721679687500000e-02 -1.831054687500000000e-04 1.358032226562500000e-02 2.734375000000000000e-02 4.067993164062500000e-02 5.364990234375000000e-02 6.658935546875000000e-02 7.971191406250000000e-02 9.338378906250000000e-02 1.063232421875000000e-01 1.178894042968750000e-01 1.313781738281250000e-01 1.485595703125000000e-01 1.618652343750000000e-01 1.750793457031250000e-01 1.887207031250000000e-01 2.012329101562500000e-01 2.148132324218750000e-01 2.285156250000000000e-01 2.427368164062500000e-01 2.558593750000000000e-01 2.671203613281250000e-01 2.815856933593750000e-01 2.944641113281250000e-01 3.061523437500000000e-01 3.192443847656250000e-01 3.321228027343750000e-01 3.447265625000000000e-01 3.574829101562500000e-01 3.703002929687500000e-01 3.827819824218750000e-01 3.954772949218750000e-01 4.083251953125000000e-01 4.215698242187500000e-01 4.327697753906250000e-01 4.447326660156250000e-01 4.552307128906250000e-01 4.703063964843750000e-01 4.821777343750000000e-01 4.934082031250000000e-01 5.046386718750000000e-01 5.161437988281250000e-01 5.278930664062500000e-01 5.393371582031250000e-01 5.500793457031250000e-01 5.610656738281250000e-01 5.714721679687500000e-01 5.832214355468750000e-01 5.947265625000000000e-01 6.056518554687500000e-01 6.178894042968750000e-01 6.289672851562500000e-01 6.398925781250000000e-01 6.508178710937500000e-01 6.588134765625000000e-01 6.686706542968750000e-01 6.797790527343750000e-01 6.858215332031250000e-01 6.965026855468750000e-01 7.087402343750000000e-01 7.191467285156250000e-01 7.281494140625000000e-01 7.379760742187500000e-01 7.492980957031250000e-01 7.572631835937500000e-01 7.658691406250000000e-01 7.745666503906250000e-01 7.834777832031250000e-01 7.891235351562500000e-01 7.973632812500000000e-01 8.049926757812500000e-01 8.138732910156250000e-01 8.218383789062500000e-01 8.329772949218750000e-01 8.433532714843750000e-01 8.536376953125000000e-01 8.636474609375000000e-01 8.732910156250000000e-01 8.862609863281250000e-01 8.965759277343750000e-01 9.114074707031250000e-01 9.218139648437500000e-01 9.327392578125000000e-01 9.434509277343750000e-01 9.555358886718750000e-01 9.672241210937500000e-01 9.786376953125000000e-01 9.875183105468750000e-01 1.000610351562500000e+00 1.010375976562500000e+00 1.018280029296875000e+00 1.026428222656250000e+00 1.034088134765625000e+00 1.042205810546875000e+00 1.049987792968750000e+00 1.057098388671875000e+00 1.064178466796875000e+00 1.073883056640625000e+00 1.079803466796875000e+00 1.084259033203125000e+00 1.090515136718750000e+00 1.096069335937500000e+00 1.101898193359375000e+00 1.109466552734375000e+00 1.117218017578125000e+00 1.123748779296875000e+00 1.130126953125000000e+00 1.136993408203125000e+00 1.144165039062500000e+00 1.153198242187500000e+00 1.158477783203125000e+00 1.165679931640625000e+00 1.172760009765625000e+00 1.180572509765625000e+00 1.187194824218750000e+00 1.194549560546875000e+00 1.199432373046875000e+00 1.209991455078125000e+00 1.217071533203125000e+00 1.226104736328125000e+00 1.232543945312500000e+00 1.239562988281250000e+00 1.243927001953125000e+00 1.250305175781250000e+00 1.256256103515625000e+00 1.262939453125000000e+00 1.270202636718750000e+00 1.276824951171875000e+00 1.283203125000000000e+00 1.290588378906250000e+00 1.296661376953125000e+00 1.301666259765625000e+00 1.307373046875000000e+00 1.312774658203125000e+00 1.315979003906250000e+00 1.319519042968750000e+00 1.323272705078125000e+00 1.328216552734375000e+00 1.331237792968750000e+00 1.334197998046875000e+00 1.336273193359375000e+00 1.339996337890625000e+00 1.341278076171875000e+00 1.343811035156250000e+00 1.346923828125000000e+00 1.348327636718750000e+00 1.350036621093750000e+00 1.353546142578125000e+00 1.356536865234375000e+00 1.360504150390625000e+00 1.364349365234375000e+00 1.367218017578125000e+00 1.369689941406250000e+00 1.372802734375000000e+00 1.376800537109375000e+00 1.378479003906250000e+00 1.380889892578125000e+00 1.380157470703125000e+00
