# Supplementary material for: Molecular dynamics on quantum annealers
Source: Sci Rep. 2022 Oct 7;12:16824. doi: 10.1038/s41598-022-21163-x (PMC9547079; doi:10.1038/s41598-022-21163-x)
Supplement: Supplementary file 2 — Supplementary Information 2. [file 41598_2022_21163_MOESM2_ESM.zip › results/dwave/eq_1/attempts_1/r0_1.3/N_31/solution.txt]

1.300000000000000044e+00 1.300018310546875000e+00 1.305847167968750000e+00 1.324218750000000000e+00 1.342346191406250000e+00 1.371063232421875000e+00 1.403686523437500000e+00 1.438568115234375000e+00 1.472747802734375000e+00 1.506103515625000000e+00 1.533843994140625000e+00 1.560913085937500000e+00 1.573974609375000000e+00 1.581848144531250000e+00 1.579376220703125000e+00 1.563232421875000000e+00 1.540771484375000000e+00 1.505187988281250000e+00 1.465484619140625000e+00 1.414245605468750000e+00 1.362640380859375000e+00 1.310791015625000000e+00 1.259826660156250000e+00 1.216796875000000000e+00 1.189331054687500000e+00 1.175842285156250000e+00 1.182922363281250000e+00 1.211975097656250000e+00 1.262023925781250000e+00 1.329406738281250000e+00 1.407806396484375000e+00
0.000000000000000000e+00 5.499572753906250000e-01 1.098907470703125000e+00 1.610473632812500000e+00 2.009429931640625000e+00 2.300811767578125000e+00 2.437683105468750000e+00 2.411315917968750000e+00 2.231109619140625000e+00 1.914031982421875000e+00 1.475158691406250000e+00 9.495849609375000000e-01 3.450317382812500000e-01 -2.958984375000000000e-01 -9.606933593750000000e-01 -1.615570068359375000e+00 -2.227020263671875000e+00 -2.772460937500000000e+00 -3.204864501953125000e+00 -3.495758056640625000e+00 -3.569122314453125000e+00 -3.386016845703125000e+00 -2.904693603515625000e+00 -2.079589843750000000e+00 -9.221496582031250000e-01 4.695434570312500000e-01 1.982513427734375000e+00 3.431701660156250000e+00 4.627593994140625000e+00 5.436737060546875000e+00 5.805755615234375000e+00
