# Supplementary material for: Molecular dynamics on quantum annealers
Source: Sci Rep. 2022 Oct 7;12:16824. doi: 10.1038/s41598-022-21163-x (PMC9547079; doi:10.1038/s41598-022-21163-x)
Supplement: Supplementary file 2 — Supplementary Information 2. [file 41598_2022_21163_MOESM2_ESM.zip › results/dwave/eq_1/attempts_1/r0_1.3/N_316/solution.txt]

1.300000000000000044e+00 1.300781250000000000e+00 1.300842285156250000e+00 1.300872802734375000e+00 1.300781250000000000e+00 1.300994873046875000e+00 1.300598144531250000e+00 1.301116943359375000e+00 1.301544189453125000e+00 1.300903320312500000e+00 1.304443359375000000e+00 1.306457519531250000e+00 1.307037353515625000e+00 1.304870605468750000e+00 1.305816650390625000e+00 1.302856445312500000e+00 1.305297851562500000e+00 1.309814453125000000e+00 1.310516357421875000e+00 1.310974121093750000e+00 1.312469482421875000e+00 1.313964843750000000e+00 1.314636230468750000e+00 1.316101074218750000e+00 1.317962646484375000e+00 1.318908691406250000e+00 1.319732666015625000e+00 1.319366455078125000e+00 1.320343017578125000e+00 1.321075439453125000e+00 1.321197509765625000e+00 1.322631835937500000e+00 1.324981689453125000e+00 1.328948974609375000e+00 1.330444335937500000e+00 1.331756591796875000e+00 1.333862304687500000e+00 1.335113525390625000e+00 1.333221435546875000e+00 1.335754394531250000e+00 1.340484619140625000e+00 1.343933105468750000e+00 1.346588134765625000e+00 1.346435546875000000e+00 1.349090576171875000e+00 1.350616455078125000e+00 1.353759765625000000e+00 1.355773925781250000e+00 1.358489990234375000e+00 1.361572265625000000e+00 1.361267089843750000e+00 1.362915039062500000e+00 1.365661621093750000e+00 1.368469238281250000e+00 1.369689941406250000e+00 1.371887207031250000e+00 1.375030517578125000e+00 1.376708984375000000e+00 1.381134033203125000e+00 1.381347656250000000e+00 1.384429931640625000e+00 1.387451171875000000e+00 1.391784667968750000e+00 1.393768310546875000e+00 1.396881103515625000e+00 1.399841308593750000e+00 1.402069091796875000e+00 1.404632568359375000e+00 1.409606933593750000e+00 1.412719726562500000e+00 1.415313720703125000e+00 1.417358398437500000e+00 1.421264648437500000e+00 1.423187255859375000e+00 1.429565429687500000e+00 1.432006835937500000e+00 1.433135986328125000e+00 1.437255859375000000e+00 1.441467285156250000e+00 1.442871093750000000e+00 1.449645996093750000e+00 1.452423095703125000e+00 1.455749511718750000e+00 1.458251953125000000e+00 1.462249755859375000e+00 1.465026855468750000e+00 1.467895507812500000e+00 1.471252441406250000e+00 1.473999023437500000e+00 1.476226806640625000e+00 1.475097656250000000e+00 1.479064941406250000e+00 1.483581542968750000e+00 1.484313964843750000e+00 1.487121582031250000e+00 1.488067626953125000e+00 1.490875244140625000e+00 1.492675781250000000e+00 1.497314453125000000e+00 1.500610351562500000e+00 1.501220703125000000e+00 1.505035400390625000e+00 1.507812500000000000e+00 1.509521484375000000e+00 1.511291503906250000e+00 1.512725830078125000e+00 1.514465332031250000e+00 1.517272949218750000e+00 1.519683837890625000e+00 1.520904541015625000e+00 1.520019531250000000e+00 1.521881103515625000e+00 1.522552490234375000e+00 1.524078369140625000e+00 1.525421142578125000e+00 1.523529052734375000e+00 1.524597167968750000e+00 1.523803710937500000e+00 1.524200439453125000e+00 1.523864746093750000e+00 1.524688720703125000e+00 1.525573730468750000e+00 1.526153564453125000e+00 1.526641845703125000e+00 1.527221679687500000e+00 1.525878906250000000e+00 1.525390625000000000e+00 1.527587890625000000e+00 1.527679443359375000e+00 1.525421142578125000e+00 1.525146484375000000e+00 1.525207519531250000e+00 1.525146484375000000e+00 1.524932861328125000e+00 1.523590087890625000e+00 1.523223876953125000e+00 1.517181396484375000e+00 1.516601562500000000e+00 1.516265869140625000e+00 1.516296386718750000e+00 1.516479492187500000e+00 1.514190673828125000e+00 1.513732910156250000e+00 1.514221191406250000e+00 1.511718750000000000e+00 1.509368896484375000e+00 1.508636474609375000e+00 1.508148193359375000e+00 1.507385253906250000e+00 1.505737304687500000e+00 1.505249023437500000e+00 1.502929687500000000e+00 1.502227783203125000e+00 1.500579833984375000e+00 1.500091552734375000e+00 1.497589111328125000e+00 1.496704101562500000e+00 1.493286132812500000e+00 1.496337890625000000e+00 1.493438720703125000e+00 1.491912841796875000e+00 1.488586425781250000e+00 1.487731933593750000e+00 1.485260009765625000e+00 1.485595703125000000e+00 1.484619140625000000e+00 1.485870361328125000e+00 1.484649658203125000e+00 1.483642578125000000e+00 1.480895996093750000e+00 1.478637695312500000e+00 1.472869873046875000e+00 1.471008300781250000e+00 1.469116210937500000e+00 1.464721679687500000e+00 1.463226318359375000e+00 1.461212158203125000e+00 1.458984375000000000e+00 1.454559326171875000e+00 1.450286865234375000e+00 1.447021484375000000e+00 1.443939208984375000e+00 1.441314697265625000e+00 1.438720703125000000e+00 1.435821533203125000e+00 1.436798095703125000e+00 1.431854248046875000e+00 1.429565429687500000e+00 1.424560546875000000e+00 1.422454833984375000e+00 1.415039062500000000e+00 1.412231445312500000e+00 1.408294677734375000e+00 1.404479980468750000e+00 1.402740478515625000e+00 1.400604248046875000e+00 1.396362304687500000e+00 1.393096923828125000e+00 1.390930175781250000e+00 1.388031005859375000e+00 1.385314941406250000e+00 1.379882812500000000e+00 1.377471923828125000e+00 1.375518798828125000e+00 1.373657226562500000e+00 1.370300292968750000e+00 1.366363525390625000e+00 1.363861083984375000e+00 1.360839843750000000e+00 1.355804443359375000e+00 1.355316162109375000e+00 1.352844238281250000e+00 1.351806640625000000e+00 1.352142333984375000e+00 1.347625732421875000e+00 1.344696044921875000e+00 1.340270996093750000e+00 1.337249755859375000e+00 1.333923339843750000e+00 1.332489013671875000e+00 1.329833984375000000e+00 1.337524414062500000e+00 1.332092285156250000e+00 1.329162597656250000e+00 1.326782226562500000e+00 1.326171875000000000e+00 1.323730468750000000e+00 1.322570800781250000e+00 1.318603515625000000e+00 1.316284179687500000e+00 1.314361572265625000e+00 1.312622070312500000e+00 1.310607910156250000e+00 1.309234619140625000e+00 1.307342529296875000e+00 1.308288574218750000e+00 1.306579589843750000e+00 1.302215576171875000e+00 1.300750732421875000e+00 1.299194335937500000e+00 1.297302246093750000e+00 1.296722412109375000e+00 1.295104980468750000e+00 1.293884277343750000e+00 1.292510986328125000e+00 1.291351318359375000e+00 1.291503906250000000e+00 1.290161132812500000e+00 1.289886474609375000e+00 1.289215087890625000e+00 1.288726806640625000e+00 1.288330078125000000e+00 1.287048339843750000e+00 1.286590576171875000e+00 1.285766601562500000e+00 1.286285400390625000e+00 1.286254882812500000e+00 1.289306640625000000e+00 1.289886474609375000e+00 1.292419433593750000e+00 1.292724609375000000e+00 1.294189453125000000e+00 1.295288085937500000e+00 1.294860839843750000e+00 1.296234130859375000e+00 1.294921875000000000e+00 1.296142578125000000e+00 1.297393798828125000e+00 1.297851562500000000e+00 1.298858642578125000e+00 1.299804687500000000e+00 1.300842285156250000e+00 1.304962158203125000e+00 1.304016113281250000e+00 1.305145263671875000e+00 1.306915283203125000e+00 1.304107666015625000e+00 1.305419921875000000e+00 1.306976318359375000e+00 1.305450439453125000e+00 1.306945800781250000e+00 1.307952880859375000e+00 1.310943603515625000e+00 1.314117431640625000e+00 1.315490722656250000e+00 1.317626953125000000e+00 1.320037841796875000e+00 1.323028564453125000e+00 1.324737548828125000e+00 1.326995849609375000e+00 1.333312988281250000e+00 1.338043212890625000e+00 1.336212158203125000e+00 1.338745117187500000e+00 1.341308593750000000e+00 1.344055175781250000e+00 1.347198486328125000e+00 1.350494384765625000e+00 1.359649658203125000e+00 1.362609863281250000e+00 1.361572265625000000e+00 1.362548828125000000e+00 1.364013671875000000e+00 1.366149902343750000e+00 1.370910644531250000e+00 1.373199462890625000e+00 1.377441406250000000e+00 1.380554199218750000e+00 1.383728027343750000e+00 1.386352539062500000e+00 1.389953613281250000e+00 1.395507812500000000e+00 1.398590087890625000e+00 1.403106689453125000e+00 1.410186767578125000e+00 1.412963867187500000e+00
0.000000000000000000e+00 5.404663085937500000e-02 1.061401367187500000e-01 1.581726074218750000e-01 2.096557617187500000e-01 2.614746093750000000e-01 3.144226074218750000e-01 3.662414550781250000e-01 4.160766601562500000e-01 4.649963378906250000e-01 5.156860351562500000e-01 5.654907226562500000e-01 6.138305664062500000e-01 6.613464355468750000e-01 7.117614746093750000e-01 7.640380859375000000e-01 8.147888183593750000e-01 8.643188476562500000e-01 9.095153808593750000e-01 9.557189941406250000e-01 1.001037597656250000e+00 1.045166015625000000e+00 1.084045410156250000e+00 1.127441406250000000e+00 1.170318603515625000e+00 1.210937500000000000e+00 1.251342773437500000e+00 1.295135498046875000e+00 1.336303710937500000e+00 1.376098632812500000e+00 1.415679931640625000e+00 1.471160888671875000e+00 1.509307861328125000e+00 1.546936035156250000e+00 1.582305908203125000e+00 1.617431640625000000e+00 1.648864746093750000e+00 1.682861328125000000e+00 1.710845947265625000e+00 1.742706298828125000e+00 1.774383544921875000e+00 1.805328369140625000e+00 1.829742431640625000e+00 1.854827880859375000e+00 1.880798339843750000e+00 1.906951904296875000e+00 1.928100585937500000e+00 1.949707031250000000e+00 1.973114013671875000e+00 1.994384765625000000e+00 2.011901855468750000e+00 2.030059814453125000e+00 2.045623779296875000e+00 2.061553955078125000e+00 2.075927734375000000e+00 2.089843750000000000e+00 2.102294921875000000e+00 2.114898681640625000e+00 2.125335693359375000e+00 2.132934570312500000e+00 2.140899658203125000e+00 2.147216796875000000e+00 2.152099609375000000e+00 2.152984619140625000e+00 2.152557373046875000e+00 2.154327392578125000e+00 2.153472900390625000e+00 2.151153564453125000e+00 2.148010253906250000e+00 2.143249511718750000e+00 2.137664794921875000e+00 2.130065917968750000e+00 2.121765136718750000e+00 2.112274169921875000e+00 2.102050781250000000e+00 2.088684082031250000e+00 2.073364257812500000e+00 2.059082031250000000e+00 2.042846679687500000e+00 2.023742675781250000e+00 2.004760742187500000e+00 1.982482910156250000e+00 1.961090087890625000e+00 1.937469482421875000e+00 1.912963867187500000e+00 1.891693115234375000e+00 1.862701416015625000e+00 1.834747314453125000e+00 1.804687500000000000e+00 1.773864746093750000e+00 1.747406005859375000e+00 1.715881347656250000e+00 1.682373046875000000e+00 1.648864746093750000e+00 1.614624023437500000e+00 1.578826904296875000e+00 1.542480468750000000e+00 1.505767822265625000e+00 1.468475341796875000e+00 1.430206298828125000e+00 1.389526367187500000e+00 1.348114013671875000e+00 1.306396484375000000e+00 1.265930175781250000e+00 1.223999023437500000e+00 1.178955078125000000e+00 1.132629394531250000e+00 1.088623046875000000e+00 1.042053222656250000e+00 9.982910156250000000e-01 9.537963867187500000e-01 9.083557128906250000e-01 8.609008789062500000e-01 8.148803710937500000e-01 7.678527832031250000e-01 7.201843261718750000e-01 6.737976074218750000e-01 6.257324218750000000e-01 5.773925781250000000e-01 5.320129394531250000e-01 4.851989746093750000e-01 4.377746582031250000e-01 3.906860351562500000e-01 3.424072265625000000e-01 2.942199707031250000e-01 2.472229003906250000e-01 1.977844238281250000e-01 1.505737304687500000e-01 1.023254394531250000e-01 5.383300781250000000e-02 6.530761718750000000e-03 -4.052734375000000000e-02 -8.993530273437500000e-02 -1.513977050781250000e-01 -1.982116699218750000e-01 -2.445678710937500000e-01 -2.884826660156250000e-01 -3.335876464843750000e-01 -3.836975097656250000e-01 -4.262084960937500000e-01 -4.709167480468750000e-01 -5.158081054687500000e-01 -5.604248046875000000e-01 -6.075439453125000000e-01 -6.520080566406250000e-01 -7.002868652343750000e-01 -7.430114746093750000e-01 -7.855224609375000000e-01 -8.270874023437500000e-01 -8.725280761718750000e-01 -9.135437011718750000e-01 -9.540405273437500000e-01 -9.928588867187500000e-01 -1.047821044921875000e+00 -1.087554931640625000e+00 -1.126037597656250000e+00 -1.165344238281250000e+00 -1.203918457031250000e+00 -1.238922119140625000e+00 -1.276153564453125000e+00 -1.308166503906250000e+00 -1.344421386718750000e+00 -1.383728027343750000e+00 -1.419189453125000000e+00 -1.451934814453125000e+00 -1.486846923828125000e+00 -1.521392822265625000e+00 -1.555236816406250000e+00 -1.589294433593750000e+00 -1.622802734375000000e+00 -1.652801513671875000e+00 -1.687469482421875000e+00 -1.716369628906250000e+00 -1.746002197265625000e+00 -1.775207519531250000e+00 -1.802764892578125000e+00 -1.832885742187500000e+00 -1.860626220703125000e+00 -1.887695312500000000e+00 -1.906188964843750000e+00 -1.927734375000000000e+00 -1.947692871093750000e+00 -1.967010498046875000e+00 -1.985595703125000000e+00 -2.000000000000000000e+00 -2.016418457031250000e+00 -2.032958984375000000e+00 -2.047332763671875000e+00 -2.057739257812500000e+00 -2.066802978515625000e+00 -2.077270507812500000e+00 -2.084716796875000000e+00 -2.092651367187500000e+00 -2.100036621093750000e+00 -2.102874755859375000e+00 -2.106781005859375000e+00 -2.110992431640625000e+00 -2.108367919921875000e+00 -2.107391357421875000e+00 -2.105346679687500000e+00 -2.100830078125000000e+00 -2.099639892578125000e+00 -2.089691162109375000e+00 -2.079986572265625000e+00 -2.069244384765625000e+00 -2.058105468750000000e+00 -2.046264648437500000e+00 -2.031158447265625000e+00 -2.014160156250000000e+00 -1.995849609375000000e+00 -1.976715087890625000e+00 -1.955657958984375000e+00 -1.935668945312500000e+00 -1.914398193359375000e+00 -1.891601562500000000e+00 -1.868377685546875000e+00 -1.841583251953125000e+00 -1.811828613281250000e+00 -1.780822753906250000e+00 -1.746917724609375000e+00 -1.718414306640625000e+00 -1.679016113281250000e+00 -1.648162841796875000e+00 -1.616516113281250000e+00 -1.580047607421875000e+00 -1.543853759765625000e+00 -1.506378173828125000e+00 -1.468170166015625000e+00 -1.429962158203125000e+00 -1.388946533203125000e+00 -1.344726562500000000e+00 -1.299804687500000000e+00 -1.254516601562500000e+00 -1.207855224609375000e+00 -1.155273437500000000e+00 -1.107147216796875000e+00 -1.059783935546875000e+00 -1.011199951171875000e+00 -9.608764648437500000e-01 -9.076538085937500000e-01 -8.540039062500000000e-01 -8.001098632812500000e-01 -7.469787597656250000e-01 -6.896362304687500000e-01 -6.331176757812500000e-01 -5.757141113281250000e-01 -5.172729492187500000e-01 -4.589843750000000000e-01 -3.989257812500000000e-01 -3.406677246093750000e-01 -2.817077636718750000e-01 -2.236022949218750000e-01 -1.636352539062500000e-01 -1.023559570312500000e-01 -4.223632812500000000e-02 1.901245117187500000e-02 7.958984375000000000e-02 1.387939453125000000e-01 1.979370117187500000e-01 2.578735351562500000e-01 3.135070800781250000e-01 3.708496093750000000e-01 4.270629882812500000e-01 4.828796386718750000e-01 5.387573242187500000e-01 5.935363769531250000e-01 6.487426757812500000e-01 7.035827636718750000e-01 7.583007812500000000e-01 8.088684082031250000e-01 8.620300292968750000e-01 9.165039062500000000e-01 9.699096679687500000e-01 1.020080566406250000e+00 1.070373535156250000e+00 1.120117187500000000e+00 1.168304443359375000e+00 1.218231201171875000e+00 1.267486572265625000e+00 1.315490722656250000e+00 1.363952636718750000e+00 1.412628173828125000e+00 1.456420898437500000e+00 1.501861572265625000e+00 1.545623779296875000e+00 1.588317871093750000e+00 1.630432128906250000e+00 1.670013427734375000e+00 1.707580566406250000e+00 1.744812011718750000e+00 1.781188964843750000e+00 1.813842773437500000e+00 1.845214843750000000e+00 1.876983642578125000e+00 1.906829833984375000e+00 1.936035156250000000e+00 1.961761474609375000e+00 1.990234375000000000e+00 2.014190673828125000e+00 2.030517578125000000e+00 2.047454833984375000e+00 2.064727783203125000e+00 2.082275390625000000e+00 2.098480224609375000e+00 2.114868164062500000e+00 2.128295898437500000e+00 2.139678955078125000e+00 2.149353027343750000e+00 2.157379150390625000e+00 2.164062500000000000e+00 2.171142578125000000e+00 2.175354003906250000e+00 2.179077148437500000e+00 2.177886962890625000e+00 2.175689697265625000e+00 2.170043945312500000e+00
