# Supplementary material for: Molecular dynamics on quantum annealers
Source: Sci Rep. 2022 Oct 7;12:16824. doi: 10.1038/s41598-022-21163-x (PMC9547079; doi:10.1038/s41598-022-21163-x)
Supplement: Supplementary file 2 — Supplementary Information 2. [file 41598_2022_21163_MOESM2_ESM.zip › results/dwave/eq_1/attempts_10/r0_0.7/N_100/solution.txt]

6.999999999999999556e-01 7.002563476562500000e-01 7.138366699218750000e-01 7.404479980468750000e-01 7.805175781250000000e-01 8.326416015625000000e-01 8.953552246093750000e-01 9.666137695312500000e-01 1.045379638671875000e+00 1.129699707031250000e+00 1.217742919921875000e+00 1.308471679687500000e+00 1.400146484375000000e+00 1.492980957031250000e+00 1.585784912109375000e+00 1.678070068359375000e+00 1.769470214843750000e+00 1.859252929687500000e+00 1.948120117187500000e+00 2.035858154296875000e+00 2.121978759765625000e+00 2.206329345703125000e+00 2.288940429687500000e+00 2.370330810546875000e+00 2.450531005859375000e+00 2.528442382812500000e+00 2.605499267578125000e+00 2.681396484375000000e+00 2.755889892578125000e+00 2.829193115234375000e+00 2.901397705078125000e+00 2.972412109375000000e+00 3.042633056640625000e+00 3.111816406250000000e+00 3.180236816406250000e+00 3.247680664062500000e+00 3.314056396484375000e+00 3.379760742187500000e+00 3.444763183593750000e+00 3.509094238281250000e+00 3.572814941406250000e+00 3.636260986328125000e+00 3.699310302734375000e+00 3.761291503906250000e+00 3.822845458984375000e+00 3.883361816406250000e+00 3.943756103515625000e+00 4.004364013671875000e+00 4.064483642578125000e+00 4.123931884765625000e+00 4.182952880859375000e+00 4.241607666015625000e+00 4.300048828125000000e+00 4.358276367187500000e+00 4.415985107421875000e+00 4.473510742187500000e+00 4.530731201171875000e+00 4.588012695312500000e+00 4.644989013671875000e+00 4.701629638671875000e+00 4.758605957031250000e+00 4.814392089843750000e+00 4.870178222656250000e+00 4.925842285156250000e+00 4.981536865234375000e+00 5.037292480468750000e+00 5.092315673828125000e+00 5.147430419921875000e+00 5.202789306640625000e+00 5.257507324218750000e+00 5.312377929687500000e+00 5.367065429687500000e+00 5.421722412109375000e+00 5.476013183593750000e+00 5.530578613281250000e+00 5.584838867187500000e+00 5.638977050781250000e+00 5.693145751953125000e+00 5.747192382812500000e+00 5.801727294921875000e+00 5.856109619140625000e+00 5.909698486328125000e+00 5.963958740234375000e+00 6.017761230468750000e+00 6.071655273437500000e+00 6.125305175781250000e+00 6.178894042968750000e+00 6.233093261718750000e+00 6.286743164062500000e+00 6.340393066406250000e+00 6.393829345703125000e+00 6.447204589843750000e+00 6.500305175781250000e+00 6.553710937500000000e+00 6.607116699218750000e+00 6.661041259765625000e+00 6.714294433593750000e+00 6.767761230468750000e+00 6.821014404296875000e+00 6.874511718750000000e+00
0.000000000000000000e+00 3.083648681640625000e+00 6.164825439453125000e+00 9.119812011718750000e+00 1.184033203125000000e+01 1.423568725585937500e+01 1.625167846679687500e+01 1.787200927734375000e+01 1.911270141601562500e+01 2.000732421875000000e+01 2.060324096679687500e+01 2.095162963867187500e+01 2.110208129882812500e+01 2.109957885742187500e+01 2.098092651367187500e+01 2.077746582031250000e+01 2.051416015625000000e+01 2.021014404296875000e+01 1.988082885742187500e+01 1.953735351562500000e+01 1.918856811523437500e+01 1.884051513671875000e+01 1.849795532226562500e+01 1.816403198242187500e+01 1.784066772460937500e+01 1.752960205078125000e+01 1.723175048828125000e+01 1.694723510742187500e+01 1.667648315429687500e+01 1.641900634765625000e+01 1.617492675781250000e+01 1.594378662109375000e+01 1.572494506835937500e+01 1.551803588867187500e+01 1.532223510742187500e+01 1.513763427734375000e+01 1.496347045898437500e+01 1.479898071289062500e+01 1.464401245117187500e+01 1.449734497070312500e+01 1.435934448242187500e+01 1.422912597656250000e+01 1.410595703125000000e+01 1.399005126953125000e+01 1.388070678710937500e+01 1.377758789062500000e+01 1.367977905273437500e+01 1.358749389648437500e+01 1.350119018554687500e+01 1.341952514648437500e+01 1.334234619140625000e+01 1.326852416992187500e+01 1.320004272460937500e+01 1.313497924804687500e+01 1.307385253906250000e+01 1.301589965820312500e+01 1.296179199218750000e+01 1.290969848632812500e+01 1.286077880859375000e+01 1.281500244140625000e+01 1.277139282226562500e+01 1.273031616210937500e+01 1.269158935546875000e+01 1.265478515625000000e+01 1.262030029296875000e+01 1.258694458007812500e+01 1.255599975585937500e+01 1.252651977539062500e+01 1.249871826171875000e+01 1.247219848632812500e+01 1.244763183593750000e+01 1.242422485351562500e+01 1.240203857421875000e+01 1.238116455078125000e+01 1.236151123046875000e+01 1.234259033203125000e+01 1.232504272460937500e+01 1.230856323242187500e+01 1.229284667968750000e+01 1.227789306640625000e+01 1.226382446289062500e+01 1.225088500976562500e+01 1.223815917968750000e+01 1.222601318359375000e+01 1.221490478515625000e+01 1.220397949218750000e+01 1.219409179687500000e+01 1.218417358398437500e+01 1.217495727539062500e+01 1.216671752929687500e+01 1.215856933593750000e+01 1.215087890625000000e+01 1.214407348632812500e+01 1.213717651367187500e+01 1.213098144531250000e+01 1.212478637695312500e+01 1.211862182617187500e+01 1.211279296875000000e+01 1.210742187500000000e+01 1.210311889648437500e+01
