# Supplementary material for: Molecular dynamics on quantum annealers
Source: Sci Rep. 2022 Oct 7;12:16824. doi: 10.1038/s41598-022-21163-x (PMC9547079; doi:10.1038/s41598-022-21163-x)
Supplement: Supplementary file 2 — Supplementary Information 2. [file 41598_2022_21163_MOESM2_ESM.zip › results/dwave/eq_1/attempts_10/r0_0.9/N_100/solution.txt]

9.000000000000000222e-01 9.000549316406250000e-01 9.281921386718750000e-01 9.841918945312500000e-01 1.065368652343750000e+00 1.167114257812500000e+00 1.283111572265625000e+00 1.407745361328125000e+00 1.535522460937500000e+00 1.663482666015625000e+00 1.788391113281250000e+00 1.909179687500000000e+00 2.024688720703125000e+00 2.133758544921875000e+00 2.237213134765625000e+00 2.333740234375000000e+00 2.424407958984375000e+00 2.509765625000000000e+00 2.589080810546875000e+00 2.663238525390625000e+00 2.732818603515625000e+00 2.797210693359375000e+00 2.857116699218750000e+00 2.912658691406250000e+00 2.963897705078125000e+00 3.011199951171875000e+00 3.054595947265625000e+00 3.094268798828125000e+00 3.130126953125000000e+00 3.162567138671875000e+00 3.191497802734375000e+00 3.217285156250000000e+00 3.239807128906250000e+00 3.259338378906250000e+00 3.275695800781250000e+00 3.288604736328125000e+00 3.298797607421875000e+00 3.306182861328125000e+00 3.310760498046875000e+00 3.312072753906250000e+00 3.310699462890625000e+00 3.306549072265625000e+00 3.299224853515625000e+00 3.289398193359375000e+00 3.276214599609375000e+00 3.260467529296875000e+00 3.241333007812500000e+00 3.219085693359375000e+00 3.194030761718750000e+00 3.166107177734375000e+00 3.134552001953125000e+00 3.099578857421875000e+00 3.060974121093750000e+00 3.019470214843750000e+00 2.974548339843750000e+00 2.925781250000000000e+00 2.873138427734375000e+00 2.816009521484375000e+00 2.755249023437500000e+00 2.690246582031250000e+00 2.620666503906250000e+00 2.546234130859375000e+00 2.466888427734375000e+00 2.382354736328125000e+00 2.292419433593750000e+00 2.196899414062500000e+00 2.095306396484375000e+00 1.987915039062500000e+00 1.874237060546875000e+00 1.754455566406250000e+00 1.628875732421875000e+00 1.498291015625000000e+00 1.363464355468750000e+00 1.226562500000000000e+00 1.090515136718750000e+00 9.598693847656250000e-01 8.420715332031250000e-01 7.468566894531250000e-01 6.859436035156250000e-01 6.717529296875000000e-01 7.143554687500000000e-01 8.158874511718750000e-01 9.694824218750000000e-01 1.160675048828125000e+00 1.373504638671875000e+00 1.594909667968750000e+00 1.817413330078125000e+00 2.035888671875000000e+00 2.248748779296875000e+00 2.455383300781250000e+00 2.656280517578125000e+00 2.851531982421875000e+00 3.042053222656250000e+00 3.228271484375000000e+00 3.411071777343750000e+00 3.590606689453125000e+00 3.767333984375000000e+00 3.941986083984375000e+00 4.114532470703125000e+00 4.285400390625000000e+00
0.000000000000000000e+00 3.187042236328125000e+00 6.373382568359375000e+00 9.247009277343750000e+00 1.156161499023437500e+01 1.319662475585937500e+01 1.416308593750000000e+01 1.456430053710937500e+01 1.453884887695312500e+01 1.421688842773437500e+01 1.370602416992187500e+01 1.308532714843750000e+01 1.240863037109375000e+01 1.171163940429687500e+01 1.101647949218750000e+01 1.033718872070312500e+01 9.680480957031250000e+00 9.050628662109375000e+00 8.448272705078125000e+00 7.873596191406250000e+00 7.325103759765625000e+00 6.802154541015625000e+00 6.302642822265625000e+00 5.824737548828125000e+00 5.366516113281250000e+00 4.925994873046875000e+00 4.501770019531250000e+00 4.092620849609375000e+00 3.695983886718750000e+00 3.311096191406250000e+00 2.936401367187500000e+00 2.571228027343750000e+00 2.213897705078125000e+00 1.862884521484375000e+00 1.518035888671875000e+00 1.178039550781250000e+00 8.417968750000000000e-01 5.083923339843750000e-01 1.773681640625000000e-01 -1.524658203125000000e-01 -4.819030761718750000e-01 -8.116455078125000000e-01 -1.142517089843750000e+00 -1.475585937500000000e+00 -1.811340332031250000e+00 -2.150787353515625000e+00 -2.495422363281250000e+00 -2.845611572265625000e+00 -3.202545166015625000e+00 -3.567169189453125000e+00 -3.940612792968750000e+00 -4.324127197265625000e+00 -4.718902587890625000e+00 -5.126617431640625000e+00 -5.548034667968750000e+00 -5.984832763671875000e+00 -6.438598632812500000e+00 -6.910919189453125000e+00 -7.403717041015625000e+00 -7.918395996093750000e+00 -8.456756591796875000e+00 -9.020446777343750000e+00 -9.610198974609375000e+00 -1.022674560546875000e+01 -1.086950683593750000e+01 -1.153652954101562500e+01 -1.222329711914062500e+01 -1.292068481445312500e+01 -1.361389160156250000e+01 -1.427801513671875000e+01 -1.487512207031250000e+01 -1.534365844726562500e+01 -1.559207153320312500e+01 -1.548526000976562500e+01 -1.483163452148437500e+01 -1.337948608398437500e+01 -1.083200073242187500e+01 -6.927429199218750000e+00 -1.594818115234375000e+00 4.841705322265625000e+00 1.156021118164062500e+01 1.746163940429687500e+01 2.172613525390625000e+01 2.417990112304687500e+01 2.518331909179687500e+01 2.525891113281250000e+01 2.483801269531250000e+01 2.420010375976562500e+01 2.350247192382812500e+01 2.282550048828125000e+01 2.220516967773437500e+01 2.165438842773437500e+01 2.117437744140625000e+01 2.076068115234375000e+01 2.040716552734375000e+01 2.010534667968750000e+01 1.984899902343750000e+01 1.963168334960937500e+01 1.944754028320312500e+01 1.929165649414062500e+01
