# Supplementary material for: Molecular dynamics on quantum annealers
Source: Sci Rep. 2022 Oct 7;12:16824. doi: 10.1038/s41598-022-21163-x (PMC9547079; doi:10.1038/s41598-022-21163-x)
Supplement: Supplementary file 2 — Supplementary Information 2. [file 41598_2022_21163_MOESM2_ESM.zip › results/dwave/eq_1/attempts_10/r0_1.3/N_10/solution.txt]

1.300000000000000044e+00 1.300323486328125000e+00 1.388671875000000000e+00 1.566070556640625000e+00 1.751159667968750000e+00 1.835784912109375000e+00 1.762908935546875000e+00 1.517120361328125000e+00 1.110992431640625000e+00 6.284484863281250000e-01
0.000000000000000000e+00 1.834228515625000000e+00 3.661254882812500000e+00 3.819305419921875000e+00 1.754425048828125000e+00 -1.514587402343750000e+00 -5.077178955078125000e+00 -8.395385742187500000e+00 -9.972534179687500000e+00 -2.753997802734375000e+00
