# Supplementary material for: Molecular dynamics on quantum annealers
Source: Sci Rep. 2022 Oct 7;12:16824. doi: 10.1038/s41598-022-21163-x (PMC9547079; doi:10.1038/s41598-022-21163-x)
Supplement: Supplementary file 2 — Supplementary Information 2. [file 41598_2022_21163_MOESM2_ESM.zip › results/dwave/eq_1/attempts_10/r0_1.3/N_100/solution.txt]

1.300000000000000044e+00 1.299987792968750000e+00 1.300720214843750000e+00 1.302215576171875000e+00 1.304595947265625000e+00 1.307678222656250000e+00 1.311340332031250000e+00 1.315612792968750000e+00 1.320526123046875000e+00 1.325439453125000000e+00 1.331604003906250000e+00 1.338562011718750000e+00 1.345642089843750000e+00 1.353088378906250000e+00 1.360992431640625000e+00 1.368927001953125000e+00 1.377380371093750000e+00 1.386016845703125000e+00 1.394744873046875000e+00 1.403594970703125000e+00 1.412292480468750000e+00 1.421264648437500000e+00 1.429626464843750000e+00 1.438476562500000000e+00 1.447052001953125000e+00 1.455261230468750000e+00 1.463256835937500000e+00 1.470825195312500000e+00 1.478057861328125000e+00 1.484741210937500000e+00 1.491119384765625000e+00 1.496978759765625000e+00 1.502441406250000000e+00 1.507293701171875000e+00 1.511383056640625000e+00 1.514953613281250000e+00 1.518005371093750000e+00 1.520477294921875000e+00 1.522186279296875000e+00 1.523193359375000000e+00 1.523406982421875000e+00 1.523376464843750000e+00 1.522460937500000000e+00 1.520812988281250000e+00 1.518585205078125000e+00 1.515686035156250000e+00 1.512145996093750000e+00 1.508026123046875000e+00 1.503417968750000000e+00 1.498199462890625000e+00 1.492614746093750000e+00 1.486145019531250000e+00 1.479217529296875000e+00 1.471862792968750000e+00 1.463928222656250000e+00 1.455535888671875000e+00 1.446899414062500000e+00 1.437988281250000000e+00 1.428771972656250000e+00 1.419219970703125000e+00 1.409362792968750000e+00 1.399566650390625000e+00 1.390258789062500000e+00 1.380523681640625000e+00 1.370697021484375000e+00 1.360778808593750000e+00 1.351196289062500000e+00 1.342041015625000000e+00 1.333038330078125000e+00 1.324584960937500000e+00 1.316558837890625000e+00 1.308990478515625000e+00 1.302246093750000000e+00 1.295928955078125000e+00 1.290283203125000000e+00 1.285430908203125000e+00 1.281402587890625000e+00 1.278137207031250000e+00 1.276062011718750000e+00 1.274719238281250000e+00 1.274291992187500000e+00 1.274871826171875000e+00 1.276367187500000000e+00 1.279174804687500000e+00 1.282623291015625000e+00 1.286926269531250000e+00 1.291992187500000000e+00 1.298217773437500000e+00 1.305053710937500000e+00 1.312652587890625000e+00 1.320587158203125000e+00 1.329589843750000000e+00 1.339447021484375000e+00 1.349548339843750000e+00 1.360015869140625000e+00 1.370880126953125000e+00 1.381774902343750000e+00 1.392883300781250000e+00 1.404235839843750000e+00 1.415618896484375000e+00
0.000000000000000000e+00 1.666870117187500000e-01 3.334350585937500000e-01 4.985351562500000000e-01 6.610107421875000000e-01 8.188476562500000000e-01 9.707336425781250000e-01 1.115631103515625000e+00 1.252410888671875000e+00 1.380218505859375000e+00 1.499084472656250000e+00 1.606872558593750000e+00 1.702301025390625000e+00 1.785430908203125000e+00 1.856018066406250000e+00 1.913604736328125000e+00 1.958435058593750000e+00 1.989929199218750000e+00 2.008361816406250000e+00 2.013854980468750000e+00 2.006347656250000000e+00 1.986572265625000000e+00 1.954254150390625000e+00 1.911132812500000000e+00 1.856353759765625000e+00 1.790649414062500000e+00 1.715148925781250000e+00 1.630096435546875000e+00 1.536132812500000000e+00 1.433929443359375000e+00 1.324432373046875000e+00 1.207824707031250000e+00 1.084808349609375000e+00 9.563293457031250000e-01 8.223571777343750000e-01 6.846923828125000000e-01 5.434265136718750000e-01 3.992004394531250000e-01 2.524719238281250000e-01 1.040954589843750000e-01 -4.525756835937500000e-02 -1.947021484375000000e-01 -3.441772460937500000e-01 -4.927673339843750000e-01 -6.395874023437500000e-01 -7.844848632812500000e-01 -9.263916015625000000e-01 -1.064880371093750000e+00 -1.199218750000000000e+00 -1.328857421875000000e+00 -1.453002929687500000e+00 -1.571350097656250000e+00 -1.682678222656250000e+00 -1.786193847656250000e+00 -1.881378173828125000e+00 -1.967102050781250000e+00 -2.043212890625000000e+00 -2.108642578125000000e+00 -2.162597656250000000e+00 -2.204650878906250000e+00 -2.233856201171875000e+00 -2.249481201171875000e+00 -2.251220703125000000e+00 -2.239074707031250000e+00 -2.212341308593750000e+00 -2.170593261718750000e+00 -2.112548828125000000e+00 -2.038818359375000000e+00 -1.949340820312500000e+00 -1.844238281250000000e+00 -1.723724365234375000e+00 -1.588623046875000000e+00 -1.439239501953125000e+00 -1.276916503906250000e+00 -1.102264404296875000e+00 -9.159545898437500000e-01 -7.201843261718750000e-01 -5.159606933593750000e-01 -3.051452636718750000e-01 -8.987426757812500000e-02 1.280517578125000000e-01 3.469848632812500000e-01 5.646972656250000000e-01 7.793884277343750000e-01 9.880371093750000000e-01 1.189544677734375000e+00 1.382385253906250000e+00 1.564880371093750000e+00 1.735137939453125000e+00 1.892028808593750000e+00 2.034393310546875000e+00 2.161834716796875000e+00 2.272979736328125000e+00 2.367034912109375000e+00 2.443817138671875000e+00 2.502960205078125000e+00 2.544647216796875000e+00 2.569244384765625000e+00 2.577392578125000000e+00 2.569458007812500000e+00
