# Supplementary material for: Molecular dynamics on quantum annealers
Source: Sci Rep. 2022 Oct 7;12:16824. doi: 10.1038/s41598-022-21163-x (PMC9547079; doi:10.1038/s41598-022-21163-x)
Supplement: Supplementary file 2 — Supplementary Information 2. [file 41598_2022_21163_MOESM2_ESM.zip › results/dwave/eq_1/attempts_10/r0_1.3/N_1000/solution.txt]

1.300000000000000044e+00 1.300018310546875000e+00 1.300079345703125000e+00 1.300048828125000000e+00 1.300109863281250000e+00 1.299499511718750000e+00 1.299530029296875000e+00 1.299682617187500000e+00 1.299682617187500000e+00 1.299743652343750000e+00 1.299804687500000000e+00 1.299713134765625000e+00 1.299865722656250000e+00 1.299957275390625000e+00 1.300018310546875000e+00 1.300048828125000000e+00 1.300079345703125000e+00 1.300170898437500000e+00 1.300384521484375000e+00 1.300384521484375000e+00 1.300537109375000000e+00 1.300567626953125000e+00 1.300689697265625000e+00 1.300872802734375000e+00 1.300811767578125000e+00 1.300842285156250000e+00 1.301055908203125000e+00 1.301208496093750000e+00 1.301452636718750000e+00 1.301605224609375000e+00 1.301666259765625000e+00 1.301788330078125000e+00 1.301971435546875000e+00 1.302124023437500000e+00 1.302337646484375000e+00 1.302642822265625000e+00 1.302825927734375000e+00 1.302917480468750000e+00 1.303253173828125000e+00 1.303710937500000000e+00 1.303985595703125000e+00 1.304290771484375000e+00 1.304656982421875000e+00 1.304962158203125000e+00 1.305389404296875000e+00 1.305664062500000000e+00 1.305938720703125000e+00 1.306243896484375000e+00 1.306457519531250000e+00 1.306793212890625000e+00 1.307556152343750000e+00 1.307464599609375000e+00 1.307891845703125000e+00 1.308074951171875000e+00 1.308044433593750000e+00 1.308410644531250000e+00 1.308807373046875000e+00 1.308959960937500000e+00 1.309356689453125000e+00 1.309844970703125000e+00 1.310180664062500000e+00 1.310791015625000000e+00 1.311096191406250000e+00 1.311492919921875000e+00 1.311859130859375000e+00 1.312316894531250000e+00 1.312744140625000000e+00 1.313171386718750000e+00 1.313690185546875000e+00 1.314056396484375000e+00 1.314605712890625000e+00 1.315155029296875000e+00 1.315612792968750000e+00 1.316131591796875000e+00 1.316375732421875000e+00 1.316864013671875000e+00 1.317260742187500000e+00 1.317901611328125000e+00 1.318664550781250000e+00 1.319305419921875000e+00 1.319458007812500000e+00 1.320037841796875000e+00 1.320495605468750000e+00 1.321166992187500000e+00 1.321685791015625000e+00 1.321990966796875000e+00 1.322601318359375000e+00 1.323120117187500000e+00 1.323730468750000000e+00 1.324432373046875000e+00 1.325042724609375000e+00 1.325622558593750000e+00 1.326202392578125000e+00 1.327087402343750000e+00 1.327697753906250000e+00 1.328430175781250000e+00 1.329040527343750000e+00 1.329803466796875000e+00 1.330322265625000000e+00 1.330963134765625000e+00 1.331695556640625000e+00 1.332427978515625000e+00 1.332946777343750000e+00 1.333679199218750000e+00 1.334167480468750000e+00 1.334899902343750000e+00 1.335540771484375000e+00 1.336212158203125000e+00 1.336944580078125000e+00 1.337677001953125000e+00 1.338287353515625000e+00 1.339050292968750000e+00 1.339691162109375000e+00 1.340393066406250000e+00 1.341308593750000000e+00 1.342041015625000000e+00 1.342681884765625000e+00 1.343261718750000000e+00 1.343994140625000000e+00 1.344757080078125000e+00 1.345153808593750000e+00 1.345825195312500000e+00 1.346649169921875000e+00 1.347442626953125000e+00 1.348052978515625000e+00 1.348602294921875000e+00 1.349304199218750000e+00 1.350128173828125000e+00 1.350982666015625000e+00 1.351776123046875000e+00 1.352539062500000000e+00 1.353271484375000000e+00 1.354217529296875000e+00 1.355102539062500000e+00 1.355621337890625000e+00 1.356384277343750000e+00 1.357177734375000000e+00 1.358093261718750000e+00 1.358917236328125000e+00 1.359710693359375000e+00 1.360473632812500000e+00 1.361175537109375000e+00 1.361785888671875000e+00 1.362670898437500000e+00 1.363647460937500000e+00 1.364624023437500000e+00 1.365417480468750000e+00 1.366210937500000000e+00 1.366882324218750000e+00 1.367675781250000000e+00 1.368499755859375000e+00 1.369140625000000000e+00 1.369964599609375000e+00 1.370819091796875000e+00 1.371765136718750000e+00 1.372497558593750000e+00 1.373168945312500000e+00 1.373992919921875000e+00 1.374969482421875000e+00 1.375701904296875000e+00 1.376556396484375000e+00 1.377349853515625000e+00 1.378082275390625000e+00 1.378845214843750000e+00 1.379791259765625000e+00 1.380554199218750000e+00 1.381225585937500000e+00 1.381988525390625000e+00 1.382568359375000000e+00 1.383636474609375000e+00 1.384429931640625000e+00 1.385620117187500000e+00 1.386535644531250000e+00 1.387359619140625000e+00 1.388092041015625000e+00 1.389038085937500000e+00 1.390350341796875000e+00 1.391235351562500000e+00 1.392120361328125000e+00 1.393035888671875000e+00 1.393798828125000000e+00 1.394683837890625000e+00 1.395507812500000000e+00 1.396392822265625000e+00 1.396911621093750000e+00 1.397888183593750000e+00 1.398834228515625000e+00 1.399780273437500000e+00 1.400726318359375000e+00 1.401611328125000000e+00 1.402496337890625000e+00 1.403350830078125000e+00 1.404327392578125000e+00 1.405181884765625000e+00 1.405944824218750000e+00 1.406799316406250000e+00 1.407531738281250000e+00 1.408569335937500000e+00 1.409423828125000000e+00 1.410247802734375000e+00 1.411102294921875000e+00 1.411956787109375000e+00 1.412841796875000000e+00 1.413604736328125000e+00 1.414428710937500000e+00 1.415435791015625000e+00 1.416076660156250000e+00 1.416931152343750000e+00 1.417572021484375000e+00 1.418304443359375000e+00 1.418609619140625000e+00 1.419403076171875000e+00 1.420257568359375000e+00 1.421234130859375000e+00 1.421997070312500000e+00 1.422821044921875000e+00 1.423614501953125000e+00 1.424377441406250000e+00 1.425262451171875000e+00 1.426147460937500000e+00 1.427032470703125000e+00 1.427764892578125000e+00 1.428283691406250000e+00 1.429229736328125000e+00 1.429901123046875000e+00 1.430694580078125000e+00 1.431457519531250000e+00 1.432556152343750000e+00 1.433166503906250000e+00 1.434112548828125000e+00 1.434906005859375000e+00 1.435424804687500000e+00 1.436309814453125000e+00 1.437316894531250000e+00 1.438079833984375000e+00 1.438873291015625000e+00 1.439666748046875000e+00 1.440490722656250000e+00 1.441314697265625000e+00 1.442047119140625000e+00 1.442718505859375000e+00 1.443298339843750000e+00 1.444091796875000000e+00 1.444946289062500000e+00 1.445709228515625000e+00 1.446472167968750000e+00 1.447235107421875000e+00 1.448089599609375000e+00 1.448944091796875000e+00 1.449676513671875000e+00 1.450408935546875000e+00 1.451141357421875000e+00 1.451873779296875000e+00 1.452545166015625000e+00 1.452911376953125000e+00 1.453765869140625000e+00 1.454589843750000000e+00 1.455505371093750000e+00 1.456268310546875000e+00 1.457061767578125000e+00 1.457977294921875000e+00 1.458679199218750000e+00 1.459411621093750000e+00 1.460083007812500000e+00 1.460968017578125000e+00 1.461700439453125000e+00 1.462280273437500000e+00 1.463195800781250000e+00 1.463897705078125000e+00 1.464477539062500000e+00 1.465179443359375000e+00 1.465850830078125000e+00 1.466583251953125000e+00 1.466674804687500000e+00 1.467193603515625000e+00 1.467864990234375000e+00 1.468475341796875000e+00 1.469299316406250000e+00 1.469757080078125000e+00 1.470428466796875000e+00 1.471038818359375000e+00 1.471679687500000000e+00 1.472412109375000000e+00 1.473266601562500000e+00 1.473846435546875000e+00 1.474853515625000000e+00 1.475463867187500000e+00 1.476043701171875000e+00 1.476684570312500000e+00 1.477294921875000000e+00 1.478027343750000000e+00 1.478485107421875000e+00 1.479248046875000000e+00 1.479827880859375000e+00 1.480468750000000000e+00 1.481079101562500000e+00 1.481781005859375000e+00 1.482208251953125000e+00 1.482757568359375000e+00 1.483245849609375000e+00 1.483734130859375000e+00 1.484283447265625000e+00 1.484832763671875000e+00 1.485412597656250000e+00 1.485931396484375000e+00 1.486816406250000000e+00 1.487304687500000000e+00 1.487701416015625000e+00 1.488159179687500000e+00 1.488525390625000000e+00 1.489349365234375000e+00 1.489868164062500000e+00 1.490203857421875000e+00 1.490661621093750000e+00 1.491180419921875000e+00 1.491394042968750000e+00 1.491851806640625000e+00 1.492431640625000000e+00 1.492858886718750000e+00 1.493347167968750000e+00 1.493530273437500000e+00 1.493988037109375000e+00 1.494354248046875000e+00 1.494750976562500000e+00 1.495208740234375000e+00 1.495605468750000000e+00 1.496124267578125000e+00 1.496704101562500000e+00 1.497039794921875000e+00 1.497436523437500000e+00 1.497680664062500000e+00 1.498443603515625000e+00 1.499328613281250000e+00 1.499755859375000000e+00 1.500488281250000000e+00 1.500610351562500000e+00 1.500976562500000000e+00 1.501251220703125000e+00 1.501678466796875000e+00 1.502288818359375000e+00 1.502838134765625000e+00 1.503173828125000000e+00 1.503326416015625000e+00 1.503723144531250000e+00 1.504028320312500000e+00 1.504333496093750000e+00 1.504638671875000000e+00 1.504699707031250000e+00 1.505004882812500000e+00 1.505310058593750000e+00 1.505554199218750000e+00 1.505706787109375000e+00 1.505828857421875000e+00 1.506103515625000000e+00 1.506256103515625000e+00 1.506500244140625000e+00 1.506774902343750000e+00 1.506896972656250000e+00 1.507110595703125000e+00 1.507446289062500000e+00 1.507812500000000000e+00 1.508117675781250000e+00 1.508483886718750000e+00 1.508728027343750000e+00 1.508941650390625000e+00 1.509124755859375000e+00 1.509368896484375000e+00 1.509613037109375000e+00 1.509796142578125000e+00 1.510070800781250000e+00 1.510192871093750000e+00 1.510467529296875000e+00 1.510620117187500000e+00 1.510772705078125000e+00 1.510833740234375000e+00 1.511108398437500000e+00 1.511047363281250000e+00 1.511138916015625000e+00 1.511474609375000000e+00 1.511901855468750000e+00 1.512084960937500000e+00 1.512145996093750000e+00 1.512329101562500000e+00 1.512268066406250000e+00 1.512298583984375000e+00 1.512237548828125000e+00 1.512329101562500000e+00 1.512573242187500000e+00 1.512786865234375000e+00 1.512847900390625000e+00 1.512847900390625000e+00 1.512878417968750000e+00 1.512969970703125000e+00 1.513000488281250000e+00 1.513092041015625000e+00 1.513153076171875000e+00 1.513183593750000000e+00 1.513305664062500000e+00 1.513305664062500000e+00 1.513336181640625000e+00 1.513275146484375000e+00 1.513427734375000000e+00 1.513427734375000000e+00 1.513122558593750000e+00 1.513610839843750000e+00 1.513580322265625000e+00 1.513458251953125000e+00 1.513458251953125000e+00 1.513366699218750000e+00 1.513336181640625000e+00 1.513092041015625000e+00 1.513122558593750000e+00 1.513244628906250000e+00 1.513061523437500000e+00 1.512878417968750000e+00 1.512786865234375000e+00 1.512725830078125000e+00 1.512695312500000000e+00 1.512573242187500000e+00 1.512420654296875000e+00 1.512298583984375000e+00 1.511779785156250000e+00 1.511627197265625000e+00 1.511322021484375000e+00 1.511230468750000000e+00 1.510833740234375000e+00 1.510498046875000000e+00 1.510528564453125000e+00 1.510345458984375000e+00 1.510314941406250000e+00 1.510559082031250000e+00 1.510498046875000000e+00 1.510192871093750000e+00 1.509918212890625000e+00 1.509704589843750000e+00 1.509399414062500000e+00 1.509124755859375000e+00 1.508941650390625000e+00 1.508758544921875000e+00 1.508453369140625000e+00 1.508209228515625000e+00 1.507843017578125000e+00 1.507659912109375000e+00 1.507476806640625000e+00 1.507263183593750000e+00 1.507171630859375000e+00 1.506927490234375000e+00 1.506805419921875000e+00 1.506286621093750000e+00 1.506042480468750000e+00 1.505798339843750000e+00 1.505432128906250000e+00 1.504669189453125000e+00 1.504211425781250000e+00 1.503936767578125000e+00 1.503753662109375000e+00 1.503540039062500000e+00 1.503265380859375000e+00 1.502929687500000000e+00 1.502166748046875000e+00 1.501739501953125000e+00 1.501403808593750000e+00 1.501373291015625000e+00 1.501068115234375000e+00 1.500671386718750000e+00 1.500457763671875000e+00 1.500030517578125000e+00 1.499603271484375000e+00 1.499389648437500000e+00 1.499206542968750000e+00 1.498657226562500000e+00 1.498291015625000000e+00 1.497924804687500000e+00 1.497528076171875000e+00 1.496948242187500000e+00 1.496582031250000000e+00 1.496185302734375000e+00 1.495666503906250000e+00 1.495178222656250000e+00 1.494720458984375000e+00 1.494384765625000000e+00 1.493896484375000000e+00 1.493377685546875000e+00 1.492950439453125000e+00 1.492553710937500000e+00 1.492187500000000000e+00 1.491729736328125000e+00 1.491210937500000000e+00 1.491027832031250000e+00 1.490386962890625000e+00 1.489929199218750000e+00 1.489379882812500000e+00 1.488922119140625000e+00 1.488464355468750000e+00 1.487731933593750000e+00 1.487243652343750000e+00 1.486846923828125000e+00 1.486389160156250000e+00 1.485870361328125000e+00 1.485351562500000000e+00 1.484649658203125000e+00 1.484313964843750000e+00 1.483734130859375000e+00 1.483093261718750000e+00 1.482177734375000000e+00 1.481597900390625000e+00 1.480987548828125000e+00 1.480346679687500000e+00 1.479827880859375000e+00 1.479156494140625000e+00 1.478454589843750000e+00 1.477691650390625000e+00 1.477386474609375000e+00 1.476745605468750000e+00 1.476013183593750000e+00 1.475341796875000000e+00 1.474975585937500000e+00 1.474395751953125000e+00 1.473724365234375000e+00 1.473144531250000000e+00 1.472473144531250000e+00 1.471984863281250000e+00 1.471343994140625000e+00 1.470581054687500000e+00 1.469879150390625000e+00 1.469238281250000000e+00 1.468627929687500000e+00 1.467926025390625000e+00 1.467681884765625000e+00 1.467041015625000000e+00 1.466339111328125000e+00 1.465637207031250000e+00 1.464996337890625000e+00 1.464355468750000000e+00 1.463775634765625000e+00 1.463012695312500000e+00 1.462188720703125000e+00 1.461456298828125000e+00 1.460815429687500000e+00 1.459899902343750000e+00 1.459259033203125000e+00 1.458526611328125000e+00 1.457763671875000000e+00 1.457092285156250000e+00 1.456237792968750000e+00 1.455474853515625000e+00 1.454528808593750000e+00 1.453674316406250000e+00 1.453125000000000000e+00 1.452270507812500000e+00 1.451477050781250000e+00 1.450714111328125000e+00 1.449768066406250000e+00 1.449066162109375000e+00 1.448242187500000000e+00 1.447448730468750000e+00 1.446716308593750000e+00 1.446044921875000000e+00 1.445373535156250000e+00 1.444702148437500000e+00 1.443939208984375000e+00 1.443328857421875000e+00 1.442840576171875000e+00 1.441680908203125000e+00 1.440948486328125000e+00 1.440032958984375000e+00 1.439086914062500000e+00 1.438232421875000000e+00 1.437347412109375000e+00 1.436462402343750000e+00 1.435241699218750000e+00 1.434295654296875000e+00 1.433349609375000000e+00 1.432556152343750000e+00 1.431671142578125000e+00 1.431091308593750000e+00 1.430145263671875000e+00 1.429321289062500000e+00 1.428344726562500000e+00 1.427490234375000000e+00 1.426605224609375000e+00 1.425750732421875000e+00 1.424896240234375000e+00 1.423980712890625000e+00 1.422943115234375000e+00 1.422241210937500000e+00 1.421386718750000000e+00 1.420318603515625000e+00 1.419647216796875000e+00 1.418670654296875000e+00 1.417785644531250000e+00 1.416992187500000000e+00 1.416076660156250000e+00 1.415313720703125000e+00 1.414978027343750000e+00 1.414184570312500000e+00 1.413269042968750000e+00 1.412445068359375000e+00 1.411529541015625000e+00 1.410766601562500000e+00 1.410003662109375000e+00 1.409149169921875000e+00 1.408325195312500000e+00 1.407531738281250000e+00 1.406677246093750000e+00 1.405822753906250000e+00 1.404876708984375000e+00 1.403961181640625000e+00 1.403106689453125000e+00 1.402160644531250000e+00 1.401245117187500000e+00 1.401123046875000000e+00 1.400115966796875000e+00 1.399261474609375000e+00 1.398376464843750000e+00 1.397583007812500000e+00 1.397003173828125000e+00 1.396179199218750000e+00 1.395263671875000000e+00 1.394470214843750000e+00 1.393493652343750000e+00 1.392639160156250000e+00 1.391876220703125000e+00 1.390838623046875000e+00 1.389862060546875000e+00 1.388916015625000000e+00 1.388031005859375000e+00 1.387207031250000000e+00 1.386352539062500000e+00 1.385437011718750000e+00 1.384796142578125000e+00 1.384063720703125000e+00 1.383239746093750000e+00 1.382446289062500000e+00 1.381774902343750000e+00 1.380859375000000000e+00 1.380035400390625000e+00 1.379272460937500000e+00 1.378417968750000000e+00 1.377593994140625000e+00 1.376739501953125000e+00 1.375915527343750000e+00 1.374969482421875000e+00 1.373870849609375000e+00 1.373046875000000000e+00 1.371826171875000000e+00 1.371002197265625000e+00 1.370086669921875000e+00 1.369262695312500000e+00 1.368133544921875000e+00 1.367279052734375000e+00 1.366516113281250000e+00 1.365661621093750000e+00 1.365203857421875000e+00 1.364410400390625000e+00 1.363586425781250000e+00 1.362823486328125000e+00 1.362030029296875000e+00 1.361145019531250000e+00 1.360412597656250000e+00 1.359649658203125000e+00 1.358825683593750000e+00 1.357818603515625000e+00 1.356933593750000000e+00 1.355468750000000000e+00 1.354705810546875000e+00 1.353759765625000000e+00 1.352813720703125000e+00 1.351989746093750000e+00 1.351348876953125000e+00 1.350555419921875000e+00 1.349792480468750000e+00 1.349334716796875000e+00 1.348571777343750000e+00 1.347686767578125000e+00 1.346893310546875000e+00 1.345886230468750000e+00 1.344665527343750000e+00 1.343658447265625000e+00 1.343139648437500000e+00 1.342407226562500000e+00 1.341796875000000000e+00 1.341033935546875000e+00 1.340545654296875000e+00 1.339599609375000000e+00 1.338806152343750000e+00 1.338073730468750000e+00 1.337371826171875000e+00 1.336486816406250000e+00 1.335601806640625000e+00 1.334930419921875000e+00 1.334259033203125000e+00 1.333526611328125000e+00 1.332885742187500000e+00 1.332214355468750000e+00 1.331604003906250000e+00 1.330902099609375000e+00 1.330169677734375000e+00 1.329498291015625000e+00 1.328582763671875000e+00 1.327911376953125000e+00 1.327331542968750000e+00 1.327117919921875000e+00 1.326324462890625000e+00 1.325683593750000000e+00 1.325164794921875000e+00 1.324432373046875000e+00 1.323913574218750000e+00 1.323547363281250000e+00 1.322937011718750000e+00 1.322296142578125000e+00 1.321624755859375000e+00 1.321136474609375000e+00 1.320159912109375000e+00 1.319549560546875000e+00 1.319030761718750000e+00 1.318420410156250000e+00 1.317932128906250000e+00 1.317565917968750000e+00 1.317016601562500000e+00 1.316375732421875000e+00 1.315795898437500000e+00 1.315307617187500000e+00 1.314483642578125000e+00 1.313934326171875000e+00 1.313385009765625000e+00 1.312805175781250000e+00 1.312042236328125000e+00 1.311523437500000000e+00 1.311004638671875000e+00 1.310516357421875000e+00 1.310058593750000000e+00 1.309539794921875000e+00 1.308929443359375000e+00 1.308380126953125000e+00 1.307922363281250000e+00 1.307525634765625000e+00 1.307098388671875000e+00 1.306640625000000000e+00 1.306121826171875000e+00 1.305816650390625000e+00 1.305664062500000000e+00 1.305480957031250000e+00 1.305175781250000000e+00 1.305084228515625000e+00 1.304718017578125000e+00 1.304260253906250000e+00 1.303955078125000000e+00 1.303558349609375000e+00 1.303405761718750000e+00 1.303039550781250000e+00 1.302490234375000000e+00 1.302093505859375000e+00 1.301818847656250000e+00 1.301483154296875000e+00 1.301269531250000000e+00 1.301025390625000000e+00 1.300994873046875000e+00 1.300689697265625000e+00 1.300384521484375000e+00 1.300323486328125000e+00 1.299926757812500000e+00 1.299438476562500000e+00 1.299163818359375000e+00 1.299102783203125000e+00 1.298675537109375000e+00 1.298431396484375000e+00 1.298278808593750000e+00 1.298065185546875000e+00 1.298004150390625000e+00 1.297729492187500000e+00 1.297637939453125000e+00 1.297485351562500000e+00 1.297088623046875000e+00 1.296997070312500000e+00 1.296966552734375000e+00 1.296783447265625000e+00 1.296691894531250000e+00 1.296478271484375000e+00 1.296264648437500000e+00 1.296142578125000000e+00 1.296081542968750000e+00 1.296020507812500000e+00 1.295928955078125000e+00 1.295684814453125000e+00 1.295684814453125000e+00 1.295349121093750000e+00 1.295227050781250000e+00 1.295166015625000000e+00 1.295074462890625000e+00 1.294708251953125000e+00 1.294525146484375000e+00 1.294616699218750000e+00 1.294677734375000000e+00 1.294616699218750000e+00 1.294525146484375000e+00 1.294677734375000000e+00 1.294647216796875000e+00 1.294586181640625000e+00 1.294708251953125000e+00 1.294738769531250000e+00 1.294982910156250000e+00 1.295166015625000000e+00 1.295166015625000000e+00 1.295074462890625000e+00 1.294891357421875000e+00 1.294891357421875000e+00 1.294860839843750000e+00 1.294952392578125000e+00 1.295074462890625000e+00 1.295196533203125000e+00 1.295288085937500000e+00 1.295501708984375000e+00 1.295440673828125000e+00 1.295867919921875000e+00 1.295989990234375000e+00 1.296173095703125000e+00 1.296295166015625000e+00 1.296417236328125000e+00 1.296600341796875000e+00 1.296691894531250000e+00 1.297088623046875000e+00 1.297424316406250000e+00 1.297485351562500000e+00 1.297790527343750000e+00 1.298248291015625000e+00 1.298553466796875000e+00 1.298797607421875000e+00 1.299377441406250000e+00 1.299713134765625000e+00 1.299987792968750000e+00 1.300567626953125000e+00 1.301330566406250000e+00 1.301574707031250000e+00 1.301574707031250000e+00 1.301727294921875000e+00 1.302062988281250000e+00 1.302337646484375000e+00 1.302581787109375000e+00 1.302917480468750000e+00 1.303314208984375000e+00 1.303710937500000000e+00 1.303833007812500000e+00 1.304199218750000000e+00 1.304565429687500000e+00 1.304931640625000000e+00 1.305114746093750000e+00 1.305419921875000000e+00 1.305755615234375000e+00 1.306091308593750000e+00 1.306427001953125000e+00 1.306854248046875000e+00 1.307434082031250000e+00 1.307891845703125000e+00 1.308227539062500000e+00 1.308654785156250000e+00 1.309082031250000000e+00 1.309570312500000000e+00 1.309997558593750000e+00 1.310363769531250000e+00 1.310821533203125000e+00 1.311279296875000000e+00 1.311553955078125000e+00 1.311767578125000000e+00 1.312316894531250000e+00 1.312683105468750000e+00 1.313201904296875000e+00 1.313659667968750000e+00 1.314056396484375000e+00 1.314605712890625000e+00 1.314971923828125000e+00 1.315460205078125000e+00 1.315887451171875000e+00 1.316223144531250000e+00 1.316619873046875000e+00 1.317260742187500000e+00 1.317718505859375000e+00 1.318267822265625000e+00 1.318817138671875000e+00 1.319274902343750000e+00 1.319702148437500000e+00 1.320220947265625000e+00 1.320770263671875000e+00 1.321472167968750000e+00 1.321502685546875000e+00 1.322265625000000000e+00 1.322875976562500000e+00 1.323455810546875000e+00 1.324066162109375000e+00 1.324615478515625000e+00 1.325317382812500000e+00 1.325897216796875000e+00 1.326477050781250000e+00 1.327178955078125000e+00 1.327850341796875000e+00 1.328918457031250000e+00 1.329711914062500000e+00 1.330169677734375000e+00 1.330963134765625000e+00 1.331573486328125000e+00 1.332214355468750000e+00 1.332855224609375000e+00 1.333557128906250000e+00 1.333923339843750000e+00 1.334625244140625000e+00 1.335357666015625000e+00 1.336212158203125000e+00 1.336822509765625000e+00 1.337646484375000000e+00 1.338409423828125000e+00 1.338928222656250000e+00 1.339721679687500000e+00 1.340454101562500000e+00 1.340850830078125000e+00 1.341522216796875000e+00 1.342468261718750000e+00 1.343139648437500000e+00 1.344116210937500000e+00 1.344879150390625000e+00 1.345611572265625000e+00 1.346221923828125000e+00 1.346984863281250000e+00 1.347747802734375000e+00 1.348480224609375000e+00 1.349151611328125000e+00 1.349609375000000000e+00 1.350341796875000000e+00 1.351043701171875000e+00 1.351837158203125000e+00 1.352600097656250000e+00 1.353424072265625000e+00 1.354400634765625000e+00 1.355133056640625000e+00 1.356109619140625000e+00 1.356353759765625000e+00 1.357177734375000000e+00 1.357971191406250000e+00 1.358734130859375000e+00 1.359466552734375000e+00 1.360321044921875000e+00 1.361114501953125000e+00 1.361816406250000000e+00 1.362487792968750000e+00 1.363433837890625000e+00 1.364257812500000000e+00 1.364959716796875000e+00 1.365814208984375000e+00 1.366607666015625000e+00 1.367401123046875000e+00 1.368316650390625000e+00 1.369110107421875000e+00 1.369934082031250000e+00 1.370666503906250000e+00 1.371459960937500000e+00 1.372375488281250000e+00 1.373229980468750000e+00 1.374023437500000000e+00 1.374908447265625000e+00 1.375427246093750000e+00 1.376129150390625000e+00 1.376922607421875000e+00 1.377777099609375000e+00 1.378906250000000000e+00 1.379760742187500000e+00 1.380645751953125000e+00 1.381469726562500000e+00 1.382141113281250000e+00 1.383056640625000000e+00 1.384002685546875000e+00 1.384857177734375000e+00 1.385650634765625000e+00 1.386535644531250000e+00 1.387573242187500000e+00 1.388488769531250000e+00 1.389129638671875000e+00 1.389984130859375000e+00 1.390991210937500000e+00 1.391815185546875000e+00 1.392761230468750000e+00 1.393615722656250000e+00 1.394500732421875000e+00 1.395416259765625000e+00 1.396240234375000000e+00 1.397033691406250000e+00 1.397796630859375000e+00 1.398742675781250000e+00 1.399597167968750000e+00 1.400512695312500000e+00 1.401458740234375000e+00 1.402252197265625000e+00 1.403137207031250000e+00 1.403991699218750000e+00 1.404907226562500000e+00 1.405700683593750000e+00 1.406616210937500000e+00 1.407592773437500000e+00 1.408325195312500000e+00 1.409210205078125000e+00 1.409973144531250000e+00 1.410858154296875000e+00
0.000000000000000000e+00 1.644897460937500000e-02 3.286743164062500000e-02 4.931640625000000000e-02 6.594848632812500000e-02 8.236694335937500000e-02 9.890747070312500000e-02 1.155700683593750000e-01 1.322021484375000000e-01 1.488647460937500000e-01 1.654663085937500000e-01 1.818847656250000000e-01 1.983947753906250000e-01 2.150268554687500000e-01 2.316589355468750000e-01 2.484130859375000000e-01 2.648620605468750000e-01 2.812805175781250000e-01 2.982788085937500000e-01 3.146667480468750000e-01 3.311462402343750000e-01 3.474731445312500000e-01 3.640441894531250000e-01 3.804321289062500000e-01 3.967285156250000000e-01 4.130859375000000000e-01 4.294433593750000000e-01 4.458007812500000000e-01 4.620056152343750000e-01 4.783020019531250000e-01 4.944763183593750000e-01 5.105590820312500000e-01 5.266723632812500000e-01 5.427551269531250000e-01 5.588684082031250000e-01 5.750427246093750000e-01 5.909118652343750000e-01 6.072387695312500000e-01 6.231994628906250000e-01 6.390991210937500000e-01 6.548156738281250000e-01 6.705932617187500000e-01 6.862182617187500000e-01 7.017822265625000000e-01 7.172241210937500000e-01 7.326660156250000000e-01 7.479553222656250000e-01 7.633972167968750000e-01 7.788391113281250000e-01 7.940368652343750000e-01 8.093872070312500000e-01 8.243408203125000000e-01 8.397216796875000000e-01 8.546752929687500000e-01 8.695678710937500000e-01 8.846435546875000000e-01 8.995361328125000000e-01 9.142761230468750000e-01 9.290771484375000000e-01 9.438171386718750000e-01 9.585571289062500000e-01 9.727478027343750000e-01 9.871826171875000000e-01 1.001708984375000000e+00 1.016052246093750000e+00 1.030364990234375000e+00 1.044586181640625000e+00 1.058685302734375000e+00 1.072845458984375000e+00 1.086883544921875000e+00 1.100616455078125000e+00 1.114562988281250000e+00 1.128234863281250000e+00 1.141876220703125000e+00 1.155303955078125000e+00 1.168792724609375000e+00 1.182189941406250000e+00 1.195343017578125000e+00 1.208526611328125000e+00 1.221771240234375000e+00 1.234436035156250000e+00 1.247436523437500000e+00 1.260192871093750000e+00 1.273040771484375000e+00 1.285888671875000000e+00 1.298309326171875000e+00 1.310668945312500000e+00 1.322998046875000000e+00 1.334960937500000000e+00 1.347106933593750000e+00 1.359069824218750000e+00 1.370727539062500000e+00 1.382324218750000000e+00 1.393829345703125000e+00 1.405303955078125000e+00 1.416625976562500000e+00 1.427673339843750000e+00 1.438873291015625000e+00 1.449859619140625000e+00 1.460693359375000000e+00 1.471435546875000000e+00 1.481872558593750000e+00 1.492401123046875000e+00 1.502899169921875000e+00 1.513122558593750000e+00 1.523315429687500000e+00 1.533386230468750000e+00 1.543273925781250000e+00 1.553070068359375000e+00 1.562866210937500000e+00 1.572479248046875000e+00 1.582397460937500000e+00 1.591766357421875000e+00 1.600860595703125000e+00 1.609954833984375000e+00 1.619110107421875000e+00 1.627990722656250000e+00 1.636901855468750000e+00 1.645507812500000000e+00 1.653991699218750000e+00 1.662353515625000000e+00 1.670989990234375000e+00 1.679229736328125000e+00 1.687316894531250000e+00 1.695068359375000000e+00 1.702484130859375000e+00 1.710266113281250000e+00 1.717926025390625000e+00 1.725433349609375000e+00 1.732910156250000000e+00 1.740325927734375000e+00 1.747497558593750000e+00 1.754455566406250000e+00 1.761260986328125000e+00 1.767730712890625000e+00 1.774200439453125000e+00 1.780914306640625000e+00 1.787384033203125000e+00 1.793304443359375000e+00 1.799346923828125000e+00 1.805389404296875000e+00 1.811248779296875000e+00 1.816986083984375000e+00 1.822540283203125000e+00 1.828002929687500000e+00 1.833221435546875000e+00 1.838348388671875000e+00 1.843170166015625000e+00 1.847656250000000000e+00 1.852203369140625000e+00 1.856811523437500000e+00 1.861236572265625000e+00 1.865600585937500000e+00 1.869873046875000000e+00 1.873840332031250000e+00 1.877716064453125000e+00 1.881744384765625000e+00 1.885467529296875000e+00 1.889038085937500000e+00 1.892578125000000000e+00 1.896057128906250000e+00 1.899322509765625000e+00 1.902648925781250000e+00 1.905853271484375000e+00 1.908752441406250000e+00 1.911499023437500000e+00 1.914550781250000000e+00 1.916503906250000000e+00 1.918945312500000000e+00 1.921264648437500000e+00 1.923400878906250000e+00 1.925323486328125000e+00 1.927185058593750000e+00 1.928771972656250000e+00 1.930541992187500000e+00 1.932159423828125000e+00 1.933715820312500000e+00 1.934906005859375000e+00 1.935852050781250000e+00 1.936645507812500000e+00 1.937316894531250000e+00 1.937927246093750000e+00 1.938354492187500000e+00 1.938659667968750000e+00 1.939025878906250000e+00 1.939208984375000000e+00 1.939056396484375000e+00 1.938781738281250000e+00 1.938659667968750000e+00 1.938201904296875000e+00 1.937866210937500000e+00 1.937377929687500000e+00 1.936096191406250000e+00 1.935180664062500000e+00 1.933868408203125000e+00 1.932800292968750000e+00 1.931732177734375000e+00 1.930358886718750000e+00 1.929107666015625000e+00 1.927459716796875000e+00 1.925781250000000000e+00 1.923980712890625000e+00 1.921997070312500000e+00 1.919921875000000000e+00 1.917388916015625000e+00 1.914978027343750000e+00 1.912750244140625000e+00 1.910034179687500000e+00 1.907562255859375000e+00 1.904876708984375000e+00 1.902191162109375000e+00 1.899291992187500000e+00 1.896362304687500000e+00 1.893371582031250000e+00 1.889984130859375000e+00 1.886627197265625000e+00 1.883422851562500000e+00 1.879882812500000000e+00 1.876342773437500000e+00 1.872558593750000000e+00 1.868804931640625000e+00 1.864746093750000000e+00 1.860809326171875000e+00 1.856567382812500000e+00 1.852142333984375000e+00 1.847503662109375000e+00 1.843139648437500000e+00 1.838562011718750000e+00 1.833984375000000000e+00 1.829284667968750000e+00 1.824401855468750000e+00 1.819122314453125000e+00 1.814086914062500000e+00 1.809112548828125000e+00 1.803741455078125000e+00 1.798278808593750000e+00 1.792724609375000000e+00 1.787048339843750000e+00 1.781463623046875000e+00 1.775573730468750000e+00 1.769744873046875000e+00 1.763824462890625000e+00 1.757781982421875000e+00 1.751739501953125000e+00 1.745391845703125000e+00 1.739318847656250000e+00 1.732910156250000000e+00 1.726440429687500000e+00 1.720031738281250000e+00 1.713500976562500000e+00 1.707244873046875000e+00 1.700347900390625000e+00 1.693359375000000000e+00 1.686279296875000000e+00 1.678924560546875000e+00 1.671752929687500000e+00 1.664306640625000000e+00 1.656921386718750000e+00 1.649291992187500000e+00 1.641662597656250000e+00 1.633941650390625000e+00 1.626007080078125000e+00 1.618194580078125000e+00 1.609985351562500000e+00 1.602142333984375000e+00 1.594299316406250000e+00 1.586090087890625000e+00 1.577697753906250000e+00 1.569183349609375000e+00 1.560699462890625000e+00 1.552459716796875000e+00 1.543975830078125000e+00 1.535247802734375000e+00 1.526367187500000000e+00 1.517791748046875000e+00 1.508911132812500000e+00 1.499694824218750000e+00 1.490631103515625000e+00 1.481628417968750000e+00 1.472686767578125000e+00 1.463439941406250000e+00 1.453948974609375000e+00 1.444549560546875000e+00 1.435272216796875000e+00 1.425415039062500000e+00 1.415557861328125000e+00 1.405639648437500000e+00 1.395782470703125000e+00 1.385864257812500000e+00 1.375946044921875000e+00 1.366088867187500000e+00 1.355834960937500000e+00 1.345733642578125000e+00 1.335388183593750000e+00 1.325012207031250000e+00 1.314605712890625000e+00 1.304473876953125000e+00 1.294006347656250000e+00 1.283447265625000000e+00 1.272796630859375000e+00 1.262451171875000000e+00 1.251586914062500000e+00 1.240753173828125000e+00 1.229827880859375000e+00 1.218841552734375000e+00 1.207672119140625000e+00 1.196563720703125000e+00 1.185424804687500000e+00 1.174224853515625000e+00 1.163269042968750000e+00 1.151550292968750000e+00 1.140136718750000000e+00 1.128631591796875000e+00 1.117034912109375000e+00 1.105468750000000000e+00 1.093994140625000000e+00 1.082397460937500000e+00 1.071044921875000000e+00 1.059387207031250000e+00 1.047515869140625000e+00 1.035675048828125000e+00 1.024139404296875000e+00 1.012176513671875000e+00 1.000091552734375000e+00 9.887390136718750000e-01 9.767150878906250000e-01 9.645690917968750000e-01 9.525451660156250000e-01 9.402770996093750000e-01 9.282836914062500000e-01 9.157409667968750000e-01 9.036254882812500000e-01 8.911437988281250000e-01 8.786926269531250000e-01 8.660583496093750000e-01 8.534851074218750000e-01 8.410339355468750000e-01 8.283081054687500000e-01 8.157043457031250000e-01 8.028869628906250000e-01 7.899780273437500000e-01 7.772216796875000000e-01 7.644348144531250000e-01 7.517395019531250000e-01 7.388610839843750000e-01 7.259826660156250000e-01 7.131652832031250000e-01 7.001647949218750000e-01 6.872253417968750000e-01 6.739501953125000000e-01 6.608886718750000000e-01 6.478576660156250000e-01 6.350402832031250000e-01 6.220092773437500000e-01 6.088562011718750000e-01 5.958251953125000000e-01 5.829467773437500000e-01 5.698242187500000000e-01 5.566406250000000000e-01 5.432434082031250000e-01 5.301818847656250000e-01 5.169982910156250000e-01 5.038757324218750000e-01 4.907531738281250000e-01 4.772949218750000000e-01 4.640808105468750000e-01 4.509277343750000000e-01 4.375915527343750000e-01 4.241943359375000000e-01 4.107360839843750000e-01 3.971862792968750000e-01 3.837280273437500000e-01 3.701782226562500000e-01 3.564147949218750000e-01 3.429260253906250000e-01 3.294677734375000000e-01 3.158264160156250000e-01 3.022460937500000000e-01 2.886657714843750000e-01 2.750244140625000000e-01 2.613220214843750000e-01 2.475585937500000000e-01 2.337951660156250000e-01 2.200622558593750000e-01 2.063903808593750000e-01 1.927185058593750000e-01 1.790466308593750000e-01 1.650390625000000000e-01 1.512756347656250000e-01 1.375122070312500000e-01 1.236877441406250000e-01 1.099243164062500000e-01 9.585571289062500000e-02 8.221435546875000000e-02 6.835937500000000000e-02 5.453491210937500000e-02 4.071044921875000000e-02 2.694702148437500000e-02 1.309204101562500000e-02 -6.408691406250000000e-04 -1.446533203125000000e-02 -2.819824218750000000e-02 -4.208374023437500000e-02 -5.578613281250000000e-02 -6.979370117187500000e-02 -8.361816406250000000e-02 -9.747314453125000000e-02 -1.111755371093750000e-01 -1.250000000000000000e-01 -1.388549804687500000e-01 -1.526184082031250000e-01 -1.666870117187500000e-01 -1.803894042968750000e-01 -1.942138671875000000e-01 -2.079772949218750000e-01 -2.218627929687500000e-01 -2.356872558593750000e-01 -2.493896484375000000e-01 -2.631835937500000000e-01 -2.769165039062500000e-01 -2.906799316406250000e-01 -3.046264648437500000e-01 -3.184204101562500000e-01 -3.320617675781250000e-01 -3.457946777343750000e-01 -3.593750000000000000e-01 -3.728027343750000000e-01 -3.864440917968750000e-01 -4.000549316406250000e-01 -4.135437011718750000e-01 -4.271545410156250000e-01 -4.408569335937500000e-01 -4.542236328125000000e-01 -4.676818847656250000e-01 -4.810485839843750000e-01 -4.942321777343750000e-01 -5.077209472656250000e-01 -5.211791992187500000e-01 -5.346069335937500000e-01 -5.479125976562500000e-01 -5.613403320312500000e-01 -5.744628906250000000e-01 -5.877990722656250000e-01 -6.010131835937500000e-01 -6.141662597656250000e-01 -6.274414062500000000e-01 -6.405944824218750000e-01 -6.540527343750000000e-01 -6.672668457031250000e-01 -6.805419921875000000e-01 -6.936340332031250000e-01 -7.067260742187500000e-01 -7.197570800781250000e-01 -7.326965332031250000e-01 -7.456054687500000000e-01 -7.583923339843750000e-01 -7.713012695312500000e-01 -7.841491699218750000e-01 -7.972717285156250000e-01 -8.100891113281250000e-01 -8.224792480468750000e-01 -8.352050781250000000e-01 -8.479003906250000000e-01 -8.605651855468750000e-01 -8.731384277343750000e-01 -8.857727050781250000e-01 -8.984375000000000000e-01 -9.109191894531250000e-01 -9.233398437500000000e-01 -9.355773925781250000e-01 -9.477844238281250000e-01 -9.602661132812500000e-01 -9.727783203125000000e-01 -9.850769042968750000e-01 -9.971618652343750000e-01 -1.009826660156250000e+00 -1.021942138671875000e+00 -1.034118652343750000e+00 -1.046112060546875000e+00 -1.058135986328125000e+00 -1.069946289062500000e+00 -1.081909179687500000e+00 -1.093597412109375000e+00 -1.105255126953125000e+00 -1.117034912109375000e+00 -1.128692626953125000e+00 -1.140228271484375000e+00 -1.151824951171875000e+00 -1.163299560546875000e+00 -1.175506591796875000e+00 -1.187072753906250000e+00 -1.198455810546875000e+00 -1.210021972656250000e+00 -1.221374511718750000e+00 -1.232574462890625000e+00 -1.243621826171875000e+00 -1.254730224609375000e+00 -1.266052246093750000e+00 -1.277191162109375000e+00 -1.288238525390625000e+00 -1.299194335937500000e+00 -1.310180664062500000e+00 -1.321075439453125000e+00 -1.331878662109375000e+00 -1.342559814453125000e+00 -1.353302001953125000e+00 -1.364074707031250000e+00 -1.374694824218750000e+00 -1.385162353515625000e+00 -1.395477294921875000e+00 -1.405700683593750000e+00 -1.416076660156250000e+00 -1.426147460937500000e+00 -1.436248779296875000e+00 -1.446136474609375000e+00 -1.456024169921875000e+00 -1.465789794921875000e+00 -1.475769042968750000e+00 -1.485687255859375000e+00 -1.495269775390625000e+00 -1.504882812500000000e+00 -1.514312744140625000e+00 -1.523803710937500000e+00 -1.533111572265625000e+00 -1.542419433593750000e+00 -1.551635742187500000e+00 -1.560455322265625000e+00 -1.569549560546875000e+00 -1.578521728515625000e+00 -1.587493896484375000e+00 -1.596374511718750000e+00 -1.605224609375000000e+00 -1.613983154296875000e+00 -1.622528076171875000e+00 -1.631195068359375000e+00 -1.639587402343750000e+00 -1.647888183593750000e+00 -1.656311035156250000e+00 -1.664520263671875000e+00 -1.672637939453125000e+00 -1.680633544921875000e+00 -1.688659667968750000e+00 -1.696319580078125000e+00 -1.704071044921875000e+00 -1.711669921875000000e+00 -1.719268798828125000e+00 -1.726806640625000000e+00 -1.734191894531250000e+00 -1.741394042968750000e+00 -1.748626708984375000e+00 -1.755767822265625000e+00 -1.763000488281250000e+00 -1.769866943359375000e+00 -1.776763916015625000e+00 -1.783447265625000000e+00 -1.790161132812500000e+00 -1.796783447265625000e+00 -1.803192138671875000e+00 -1.809417724609375000e+00 -1.815704345703125000e+00 -1.821929931640625000e+00 -1.827941894531250000e+00 -1.834045410156250000e+00 -1.840026855468750000e+00 -1.845703125000000000e+00 -1.851348876953125000e+00 -1.856964111328125000e+00 -1.862640380859375000e+00 -1.867828369140625000e+00 -1.873046875000000000e+00 -1.878234863281250000e+00 -1.883422851562500000e+00 -1.888366699218750000e+00 -1.893066406250000000e+00 -1.897766113281250000e+00 -1.902465820312500000e+00 -1.906555175781250000e+00 -1.910949707031250000e+00 -1.915405273437500000e+00 -1.919433593750000000e+00 -1.923461914062500000e+00 -1.927398681640625000e+00 -1.931182861328125000e+00 -1.934814453125000000e+00 -1.938446044921875000e+00 -1.941986083984375000e+00 -1.945526123046875000e+00 -1.948822021484375000e+00 -1.952575683593750000e+00 -1.955535888671875000e+00 -1.958557128906250000e+00 -1.961181640625000000e+00 -1.963867187500000000e+00 -1.966369628906250000e+00 -1.968750000000000000e+00 -1.971130371093750000e+00 -1.973632812500000000e+00 -1.975921630859375000e+00 -1.978240966796875000e+00 -1.980194091796875000e+00 -1.982086181640625000e+00 -1.983551025390625000e+00 -1.985046386718750000e+00 -1.986450195312500000e+00 -1.987884521484375000e+00 -1.989074707031250000e+00 -1.990142822265625000e+00 -1.990966796875000000e+00 -1.991638183593750000e+00 -1.992309570312500000e+00 -1.992736816406250000e+00 -1.993011474609375000e+00 -1.993469238281250000e+00 -1.993774414062500000e+00 -1.993835449218750000e+00 -1.993865966796875000e+00 -1.993713378906250000e+00 -1.993713378906250000e+00 -1.993377685546875000e+00 -1.992889404296875000e+00 -1.992309570312500000e+00 -1.991607666015625000e+00 -1.990905761718750000e+00 -1.989959716796875000e+00 -1.988861083984375000e+00 -1.987518310546875000e+00 -1.986114501953125000e+00 -1.984466552734375000e+00 -1.982757568359375000e+00 -1.981201171875000000e+00 -1.979400634765625000e+00 -1.977386474609375000e+00 -1.975311279296875000e+00 -1.973114013671875000e+00 -1.970825195312500000e+00 -1.968292236328125000e+00 -1.965728759765625000e+00 -1.962799072265625000e+00 -1.960021972656250000e+00 -1.957183837890625000e+00 -1.954071044921875000e+00 -1.950866699218750000e+00 -1.947387695312500000e+00 -1.943878173828125000e+00 -1.940185546875000000e+00 -1.936340332031250000e+00 -1.932586669921875000e+00 -1.928375244140625000e+00 -1.924255371093750000e+00 -1.919769287109375000e+00 -1.915313720703125000e+00 -1.910583496093750000e+00 -1.905639648437500000e+00 -1.900695800781250000e+00 -1.895660400390625000e+00 -1.890441894531250000e+00 -1.885284423828125000e+00 -1.879852294921875000e+00 -1.874511718750000000e+00 -1.868774414062500000e+00 -1.862915039062500000e+00 -1.857269287109375000e+00 -1.851043701171875000e+00 -1.844390869140625000e+00 -1.838104248046875000e+00 -1.831451416015625000e+00 -1.824523925781250000e+00 -1.817382812500000000e+00 -1.810363769531250000e+00 -1.803039550781250000e+00 -1.795806884765625000e+00 -1.788421630859375000e+00 -1.780944824218750000e+00 -1.773345947265625000e+00 -1.765563964843750000e+00 -1.757659912109375000e+00 -1.749572753906250000e+00 -1.741516113281250000e+00 -1.733337402343750000e+00 -1.724884033203125000e+00 -1.716217041015625000e+00 -1.707397460937500000e+00 -1.698730468750000000e+00 -1.689666748046875000e+00 -1.680816650390625000e+00 -1.671661376953125000e+00 -1.662139892578125000e+00 -1.652496337890625000e+00 -1.643157958984375000e+00 -1.633422851562500000e+00 -1.623535156250000000e+00 -1.613464355468750000e+00 -1.603271484375000000e+00 -1.592864990234375000e+00 -1.582336425781250000e+00 -1.571472167968750000e+00 -1.560699462890625000e+00 -1.550201416015625000e+00 -1.539276123046875000e+00 -1.528228759765625000e+00 -1.517089843750000000e+00 -1.505767822265625000e+00 -1.494476318359375000e+00 -1.482971191406250000e+00 -1.471527099609375000e+00 -1.459686279296875000e+00 -1.447906494140625000e+00 -1.435821533203125000e+00 -1.423736572265625000e+00 -1.411743164062500000e+00 -1.399414062500000000e+00 -1.386993408203125000e+00 -1.374298095703125000e+00 -1.361694335937500000e+00 -1.349029541015625000e+00 -1.336212158203125000e+00 -1.323303222656250000e+00 -1.310302734375000000e+00 -1.296905517578125000e+00 -1.283691406250000000e+00 -1.270324707031250000e+00 -1.256958007812500000e+00 -1.243652343750000000e+00 -1.230010986328125000e+00 -1.216247558593750000e+00 -1.202362060546875000e+00 -1.188476562500000000e+00 -1.174407958984375000e+00 -1.160217285156250000e+00 -1.145904541015625000e+00 -1.131561279296875000e+00 -1.117126464843750000e+00 -1.102508544921875000e+00 -1.087860107421875000e+00 -1.073059082031250000e+00 -1.058074951171875000e+00 -1.042877197265625000e+00 -1.027770996093750000e+00 -1.012664794921875000e+00 -9.972534179687500000e-01 -9.817810058593750000e-01 -9.661560058593750000e-01 -9.506835937500000000e-01 -9.350280761718750000e-01 -9.194335937500000000e-01 -9.036254882812500000e-01 -8.880004882812500000e-01 -8.725585937500000000e-01 -8.567199707031250000e-01 -8.409118652343750000e-01 -8.250122070312500000e-01 -8.090209960937500000e-01 -7.934875488281250000e-01 -7.774047851562500000e-01 -7.611999511718750000e-01 -7.449951171875000000e-01 -7.287597656250000000e-01 -7.124328613281250000e-01 -6.960449218750000000e-01 -6.795654296875000000e-01 -6.632690429687500000e-01 -6.469726562500000000e-01 -6.304321289062500000e-01 -6.137390136718750000e-01 -5.970458984375000000e-01 -5.802612304687500000e-01 -5.637512207031250000e-01 -5.469360351562500000e-01 -5.301818847656250000e-01 -5.132446289062500000e-01 -4.966735839843750000e-01 -4.795837402343750000e-01 -4.627380371093750000e-01 -4.458007812500000000e-01 -4.286193847656250000e-01 -4.115600585937500000e-01 -3.944396972656250000e-01 -3.773193359375000000e-01 -3.602600097656250000e-01 -3.430786132812500000e-01 -3.258361816406250000e-01 -3.084411621093750000e-01 -2.912902832031250000e-01 -2.740478515625000000e-01 -2.568969726562500000e-01 -2.395324707031250000e-01 -2.221679687500000000e-01 -2.047119140625000000e-01 -1.872253417968750000e-01 -1.697387695312500000e-01 -1.522216796875000000e-01 -1.346130371093750000e-01 -1.170349121093750000e-01 -9.951782226562500000e-02 -8.197021484375000000e-02 -6.463623046875000000e-02 -4.705810546875000000e-02 -2.975463867187500000e-02 -1.214599609375000000e-02 5.432128906250000000e-03 2.294921875000000000e-02 4.061889648437500000e-02 5.810546875000000000e-02 7.562255859375000000e-02 9.301757812500000000e-02 1.105651855468750000e-01 1.282043457031250000e-01 1.459655761718750000e-01 1.635131835937500000e-01 1.811523437500000000e-01 1.985168457031250000e-01 2.159729003906250000e-01 2.334594726562500000e-01 2.509460449218750000e-01 2.683410644531250000e-01 2.854919433593750000e-01 3.027954101562500000e-01 3.200683593750000000e-01 3.373718261718750000e-01 3.548583984375000000e-01 3.721008300781250000e-01 3.892211914062500000e-01 4.063415527343750000e-01 4.233703613281250000e-01 4.403686523437500000e-01 4.569702148437500000e-01 4.736633300781250000e-01 4.903869628906250000e-01 5.071105957031250000e-01 5.237426757812500000e-01 5.403137207031250000e-01 5.567016601562500000e-01 5.731201171875000000e-01 5.893554687500000000e-01 6.056518554687500000e-01 6.218566894531250000e-01 6.380004882812500000e-01 6.541137695312500000e-01 6.702880859375000000e-01 6.861877441406250000e-01 7.025146484375000000e-01 7.184753417968750000e-01 7.343444824218750000e-01 7.501220703125000000e-01 7.657165527343750000e-01 7.813415527343750000e-01 7.967224121093750000e-01 8.123474121093750000e-01 8.273925781250000000e-01 8.426513671875000000e-01 8.580627441406250000e-01 8.732299804687500000e-01 8.884582519531250000e-01 9.037170410156250000e-01 9.187316894531250000e-01 9.338073730468750000e-01 9.486694335937500000e-01 9.634399414062500000e-01 9.781494140625000000e-01 9.927978515625000000e-01 1.007293701171875000e+00 1.021820068359375000e+00 1.036407470703125000e+00 1.050720214843750000e+00 1.065155029296875000e+00 1.079345703125000000e+00 1.093139648437500000e+00 1.107055664062500000e+00 1.121154785156250000e+00 1.134948730468750000e+00 1.148925781250000000e+00 1.162872314453125000e+00 1.176452636718750000e+00 1.189910888671875000e+00 1.203430175781250000e+00 1.216766357421875000e+00 1.230072021484375000e+00 1.243164062500000000e+00 1.256072998046875000e+00 1.269073486328125000e+00 1.281829833984375000e+00 1.294708251953125000e+00 1.307281494140625000e+00 1.320281982421875000e+00 1.332763671875000000e+00 1.345306396484375000e+00 1.357818603515625000e+00 1.370025634765625000e+00 1.382141113281250000e+00 1.394134521484375000e+00 1.406219482421875000e+00 1.417999267578125000e+00 1.429687500000000000e+00 1.441070556640625000e+00 1.452484130859375000e+00 1.463867187500000000e+00 1.475006103515625000e+00 1.486145019531250000e+00 1.497100830078125000e+00 1.507843017578125000e+00 1.518371582031250000e+00 1.528930664062500000e+00 1.539459228515625000e+00 1.549804687500000000e+00 1.560119628906250000e+00 1.570129394531250000e+00 1.579956054687500000e+00 1.589660644531250000e+00 1.599487304687500000e+00 1.608947753906250000e+00 1.618469238281250000e+00 1.627807617187500000e+00 1.637176513671875000e+00 1.646301269531250000e+00 1.655395507812500000e+00 1.664367675781250000e+00 1.672912597656250000e+00 1.681549072265625000e+00 1.690063476562500000e+00 1.698394775390625000e+00 1.706817626953125000e+00 1.714965820312500000e+00 1.722839355468750000e+00 1.730804443359375000e+00 1.738525390625000000e+00 1.745849609375000000e+00 1.753601074218750000e+00 1.761169433593750000e+00 1.768707275390625000e+00 1.775848388671875000e+00 1.782745361328125000e+00 1.789794921875000000e+00 1.796478271484375000e+00 1.803253173828125000e+00 1.809783935546875000e+00 1.816619873046875000e+00 1.823028564453125000e+00 1.829193115234375000e+00 1.835296630859375000e+00 1.841339111328125000e+00 1.847106933593750000e+00 1.852752685546875000e+00 1.858306884765625000e+00 1.863952636718750000e+00 1.869476318359375000e+00 1.874450683593750000e+00 1.879455566406250000e+00 1.884765625000000000e+00 1.889831542968750000e+00 1.894500732421875000e+00 1.899047851562500000e+00 1.903411865234375000e+00 1.907653808593750000e+00 1.911834716796875000e+00 1.915649414062500000e+00 1.919677734375000000e+00 1.923004150390625000e+00 1.926910400390625000e+00 1.930419921875000000e+00 1.933654785156250000e+00 1.936950683593750000e+00 1.939575195312500000e+00 1.942535400390625000e+00 1.945404052734375000e+00 1.948516845703125000e+00 1.951416015625000000e+00 1.953765869140625000e+00 1.956176757812500000e+00 1.958282470703125000e+00 1.960388183593750000e+00 1.962402343750000000e+00 1.964233398437500000e+00 1.966064453125000000e+00 1.967773437500000000e+00 1.969268798828125000e+00 1.970611572265625000e+00 1.972167968750000000e+00 1.973236083984375000e+00 1.974182128906250000e+00 1.974914550781250000e+00 1.975585937500000000e+00 1.976104736328125000e+00 1.976501464843750000e+00 1.976867675781250000e+00 1.977172851562500000e+00 1.977416992187500000e+00 1.977233886718750000e+00 1.977050781250000000e+00 1.976715087890625000e+00 1.976776123046875000e+00 1.976226806640625000e+00 1.975433349609375000e+00 1.974426269531250000e+00 1.973419189453125000e+00 1.972229003906250000e+00 1.971160888671875000e+00 1.969818115234375000e+00 1.968475341796875000e+00 1.967163085937500000e+00 1.965332031250000000e+00
