# Supplementary material for: Molecular dynamics on quantum annealers
Source: Sci Rep. 2022 Oct 7;12:16824. doi: 10.1038/s41598-022-21163-x (PMC9547079; doi:10.1038/s41598-022-21163-x)
Supplement: Supplementary file 2 — Supplementary Information 2. [file 41598_2022_21163_MOESM2_ESM.zip › results/dwave/eq_1/attempts_10/r0_1.3/N_31/solution.txt]

1.300000000000000044e+00 1.299987792968750000e+00 1.308044433593750000e+00 1.324035644531250000e+00 1.347198486328125000e+00 1.376159667968750000e+00 1.409179687500000000e+00 1.443634033203125000e+00 1.477386474609375000e+00 1.508148193359375000e+00 1.534057617187500000e+00 1.553558349609375000e+00 1.565551757812500000e+00 1.568817138671875000e+00 1.563354492187500000e+00 1.548767089843750000e+00 1.525543212890625000e+00 1.493621826171875000e+00 1.454406738281250000e+00 1.409576416015625000e+00 1.361145019531250000e+00 1.311737060546875000e+00 1.265350341796875000e+00 1.225860595703125000e+00 1.197784423828125000e+00 1.185455322265625000e+00 1.192138671875000000e+00 1.219635009765625000e+00 1.266998291015625000e+00 1.330627441406250000e+00 1.405670166015625000e+00
0.000000000000000000e+00 5.503234863281250000e-01 1.100891113281250000e+00 1.599670410156250000e+00 1.999938964843750000e+00 2.265686035156250000e+00 2.375823974609375000e+00 2.325103759765625000e+00 2.123016357421875000e+00 1.788116455078125000e+00 1.344665527343750000e+00 8.179626464843750000e-01 2.333679199218750000e-01 -3.845520019531250000e-01 -1.011688232421875000e+00 -1.623748779296875000e+00 -2.194427490234375000e+00 -2.694274902343750000e+00 -3.087860107421875000e+00 -3.333740234375000000e+00 -3.386657714843750000e+00 -3.197326660156250000e+00 -2.721710205078125000e+00 -1.936309814453125000e+00 -8.522949218750000000e-01 4.651489257812500000e-01 1.891113281250000000e+00 3.257965087890625000e+00 4.392272949218750000e+00 5.166168212890625000e+00 5.527252197265625000e+00
