# Supplementary material for: Molecular dynamics on quantum annealers
Source: Sci Rep. 2022 Oct 7;12:16824. doi: 10.1038/s41598-022-21163-x (PMC9547079; doi:10.1038/s41598-022-21163-x)
Supplement: Supplementary file 2 — Supplementary Information 2. [file 41598_2022_21163_MOESM2_ESM.zip › results/dwave/eq_1/attempts_10/r0_1.3/N_316/solution.txt]

1.300000000000000044e+00 1.300323486328125000e+00 1.300354003906250000e+00 1.300506591796875000e+00 1.300720214843750000e+00 1.301147460937500000e+00 1.301147460937500000e+00 1.301635742187500000e+00 1.302093505859375000e+00 1.302703857421875000e+00 1.303436279296875000e+00 1.304016113281250000e+00 1.305023193359375000e+00 1.305694580078125000e+00 1.306457519531250000e+00 1.307556152343750000e+00 1.308776855468750000e+00 1.309997558593750000e+00 1.311309814453125000e+00 1.312500000000000000e+00 1.313934326171875000e+00 1.315307617187500000e+00 1.316680908203125000e+00 1.318176269531250000e+00 1.319763183593750000e+00 1.321350097656250000e+00 1.323059082031250000e+00 1.324768066406250000e+00 1.326599121093750000e+00 1.328216552734375000e+00 1.330078125000000000e+00 1.332061767578125000e+00 1.334106445312500000e+00 1.336059570312500000e+00 1.337982177734375000e+00 1.340179443359375000e+00 1.342254638671875000e+00 1.344329833984375000e+00 1.346557617187500000e+00 1.348754882812500000e+00 1.351043701171875000e+00 1.353485107421875000e+00 1.355560302734375000e+00 1.357971191406250000e+00 1.360595703125000000e+00 1.363067626953125000e+00 1.365509033203125000e+00 1.367980957031250000e+00 1.370361328125000000e+00 1.372802734375000000e+00 1.375061035156250000e+00 1.377593994140625000e+00 1.380279541015625000e+00 1.382781982421875000e+00 1.385437011718750000e+00 1.388336181640625000e+00 1.391052246093750000e+00 1.393737792968750000e+00 1.396301269531250000e+00 1.399230957031250000e+00 1.401641845703125000e+00 1.404327392578125000e+00 1.407043457031250000e+00 1.409729003906250000e+00 1.412445068359375000e+00 1.415252685546875000e+00 1.418182373046875000e+00 1.420684814453125000e+00 1.423278808593750000e+00 1.425750732421875000e+00 1.428253173828125000e+00 1.431060791015625000e+00 1.433654785156250000e+00 1.435638427734375000e+00 1.438079833984375000e+00 1.440643310546875000e+00 1.443206787109375000e+00 1.445678710937500000e+00 1.447937011718750000e+00 1.450408935546875000e+00 1.452697753906250000e+00 1.455261230468750000e+00 1.457580566406250000e+00 1.459808349609375000e+00 1.462097167968750000e+00 1.464385986328125000e+00 1.466674804687500000e+00 1.468750000000000000e+00 1.470886230468750000e+00 1.473144531250000000e+00 1.475036621093750000e+00 1.477142333984375000e+00 1.479064941406250000e+00 1.480926513671875000e+00 1.482269287109375000e+00 1.483917236328125000e+00 1.485565185546875000e+00 1.487365722656250000e+00 1.489013671875000000e+00 1.490661621093750000e+00 1.491943359375000000e+00 1.493286132812500000e+00 1.494750976562500000e+00 1.496154785156250000e+00 1.497375488281250000e+00 1.498748779296875000e+00 1.499908447265625000e+00 1.501190185546875000e+00 1.502319335937500000e+00 1.503570556640625000e+00 1.504852294921875000e+00 1.505950927734375000e+00 1.506835937500000000e+00 1.507720947265625000e+00 1.508544921875000000e+00 1.509338378906250000e+00 1.510009765625000000e+00 1.510681152343750000e+00 1.511169433593750000e+00 1.511810302734375000e+00 1.512237548828125000e+00 1.512634277343750000e+00 1.513336181640625000e+00 1.513641357421875000e+00 1.513732910156250000e+00 1.513854980468750000e+00 1.513916015625000000e+00 1.513824462890625000e+00 1.513732910156250000e+00 1.513427734375000000e+00 1.513183593750000000e+00 1.512939453125000000e+00 1.512695312500000000e+00 1.512420654296875000e+00 1.511688232421875000e+00 1.511474609375000000e+00 1.510742187500000000e+00 1.510192871093750000e+00 1.509582519531250000e+00 1.508728027343750000e+00 1.507751464843750000e+00 1.506927490234375000e+00 1.505981445312500000e+00 1.505096435546875000e+00 1.504089355468750000e+00 1.503234863281250000e+00 1.502014160156250000e+00 1.500793457031250000e+00 1.499481201171875000e+00 1.498352050781250000e+00 1.496978759765625000e+00 1.495483398437500000e+00 1.493988037109375000e+00 1.492462158203125000e+00 1.490905761718750000e+00 1.489288330078125000e+00 1.487670898437500000e+00 1.485961914062500000e+00 1.483886718750000000e+00 1.482269287109375000e+00 1.480804443359375000e+00 1.478820800781250000e+00 1.476806640625000000e+00 1.475067138671875000e+00 1.472839355468750000e+00 1.470794677734375000e+00 1.468688964843750000e+00 1.466491699218750000e+00 1.464080810546875000e+00 1.462005615234375000e+00 1.459930419921875000e+00 1.457580566406250000e+00 1.455322265625000000e+00 1.452972412109375000e+00 1.450653076171875000e+00 1.448028564453125000e+00 1.445495605468750000e+00 1.442901611328125000e+00 1.440124511718750000e+00 1.437469482421875000e+00 1.434753417968750000e+00 1.432159423828125000e+00 1.429534912109375000e+00 1.427154541015625000e+00 1.424499511718750000e+00 1.421600341796875000e+00 1.419067382812500000e+00 1.416473388671875000e+00 1.413818359375000000e+00 1.411132812500000000e+00 1.408386230468750000e+00 1.405761718750000000e+00 1.403228759765625000e+00 1.400543212890625000e+00 1.397735595703125000e+00 1.395172119140625000e+00 1.392303466796875000e+00 1.389526367187500000e+00 1.386993408203125000e+00 1.383972167968750000e+00 1.381195068359375000e+00 1.378387451171875000e+00 1.375579833984375000e+00 1.372863769531250000e+00 1.370056152343750000e+00 1.367156982421875000e+00 1.364501953125000000e+00 1.361846923828125000e+00 1.359161376953125000e+00 1.356628417968750000e+00 1.354003906250000000e+00 1.351501464843750000e+00 1.349395751953125000e+00 1.346862792968750000e+00 1.344329833984375000e+00 1.341918945312500000e+00 1.339538574218750000e+00 1.337158203125000000e+00 1.334991455078125000e+00 1.332580566406250000e+00 1.330505371093750000e+00 1.328338623046875000e+00 1.326141357421875000e+00 1.324035644531250000e+00 1.322082519531250000e+00 1.320007324218750000e+00 1.318176269531250000e+00 1.316314697265625000e+00 1.314239501953125000e+00 1.312438964843750000e+00 1.310699462890625000e+00 1.308837890625000000e+00 1.307220458984375000e+00 1.305664062500000000e+00 1.304290771484375000e+00 1.302856445312500000e+00 1.301666259765625000e+00 1.300445556640625000e+00 1.299224853515625000e+00 1.298187255859375000e+00 1.297424316406250000e+00 1.296417236328125000e+00 1.295623779296875000e+00 1.294738769531250000e+00 1.293884277343750000e+00 1.293334960937500000e+00 1.292205810546875000e+00 1.291687011718750000e+00 1.291290283203125000e+00 1.290924072265625000e+00 1.290679931640625000e+00 1.290496826171875000e+00 1.290527343750000000e+00 1.290496826171875000e+00 1.290679931640625000e+00 1.290832519531250000e+00 1.291076660156250000e+00 1.291381835937500000e+00 1.291839599609375000e+00 1.292297363281250000e+00 1.292785644531250000e+00 1.293762207031250000e+00 1.294464111328125000e+00 1.295288085937500000e+00 1.296173095703125000e+00 1.297241210937500000e+00 1.298187255859375000e+00 1.299530029296875000e+00 1.300842285156250000e+00 1.302215576171875000e+00 1.303680419921875000e+00 1.304992675781250000e+00 1.306457519531250000e+00 1.307830810546875000e+00 1.309448242187500000e+00 1.311126708984375000e+00 1.312744140625000000e+00 1.315368652343750000e+00 1.317199707031250000e+00 1.319091796875000000e+00 1.321105957031250000e+00 1.323669433593750000e+00 1.325958251953125000e+00 1.328155517578125000e+00 1.330444335937500000e+00 1.332733154296875000e+00 1.335052490234375000e+00 1.337432861328125000e+00 1.339843750000000000e+00 1.342224121093750000e+00 1.344848632812500000e+00 1.347534179687500000e+00 1.350097656250000000e+00 1.352691650390625000e+00 1.354949951171875000e+00 1.357604980468750000e+00 1.360076904296875000e+00 1.362854003906250000e+00 1.365692138671875000e+00 1.368408203125000000e+00 1.371154785156250000e+00 1.374481201171875000e+00 1.377319335937500000e+00 1.380187988281250000e+00 1.383056640625000000e+00 1.385925292968750000e+00 1.388946533203125000e+00 1.391815185546875000e+00 1.394348144531250000e+00 1.397308349609375000e+00 1.400329589843750000e+00 1.403533935546875000e+00 1.406097412109375000e+00 1.409210205078125000e+00 1.411956787109375000e+00 1.414916992187500000e+00
0.000000000000000000e+00 5.249023437500000000e-02 1.045227050781250000e-01 1.569519042968750000e-01 2.089843750000000000e-01 2.609863281250000000e-01 3.127746582031250000e-01 3.641967773437500000e-01 4.155273437500000000e-01 4.667358398437500000e-01 5.172729492187500000e-01 5.677490234375000000e-01 6.177978515625000000e-01 6.669616699218750000e-01 7.158813476562500000e-01 7.644348144531250000e-01 8.123474121093750000e-01 8.594055175781250000e-01 9.056701660156250000e-01 9.504699707031250000e-01 9.952697753906250000e-01 1.039611816406250000e+00 1.082794189453125000e+00 1.125061035156250000e+00 1.166534423828125000e+00 1.207275390625000000e+00 1.246917724609375000e+00 1.285369873046875000e+00 1.323181152343750000e+00 1.360107421875000000e+00 1.395812988281250000e+00 1.430450439453125000e+00 1.463928222656250000e+00 1.496398925781250000e+00 1.527770996093750000e+00 1.558135986328125000e+00 1.587310791015625000e+00 1.615539550781250000e+00 1.642333984375000000e+00 1.667938232421875000e+00 1.692626953125000000e+00 1.715820312500000000e+00 1.737884521484375000e+00 1.758911132812500000e+00 1.778839111328125000e+00 1.797058105468750000e+00 1.814086914062500000e+00 1.829650878906250000e+00 1.844146728515625000e+00 1.857574462890625000e+00 1.869842529296875000e+00 1.880889892578125000e+00 1.890686035156250000e+00 1.899200439453125000e+00 1.906494140625000000e+00 1.912475585937500000e+00 1.917144775390625000e+00 1.920562744140625000e+00 1.922698974609375000e+00 1.923461914062500000e+00 1.923034667968750000e+00 1.921417236328125000e+00 1.918884277343750000e+00 1.915130615234375000e+00 1.910034179687500000e+00 1.903289794921875000e+00 1.895751953125000000e+00 1.887054443359375000e+00 1.877136230468750000e+00 1.866455078125000000e+00 1.854400634765625000e+00 1.841125488281250000e+00 1.826782226562500000e+00 1.811553955078125000e+00 1.795471191406250000e+00 1.778411865234375000e+00 1.760498046875000000e+00 1.741455078125000000e+00 1.721374511718750000e+00 1.700378417968750000e+00 1.678314208984375000e+00 1.655487060546875000e+00 1.631866455078125000e+00 1.607299804687500000e+00 1.581878662109375000e+00 1.555694580078125000e+00 1.528472900390625000e+00 1.500457763671875000e+00 1.471710205078125000e+00 1.441864013671875000e+00 1.411346435546875000e+00 1.380279541015625000e+00 1.348693847656250000e+00 1.316192626953125000e+00 1.283081054687500000e+00 1.249450683593750000e+00 1.215179443359375000e+00 1.180450439453125000e+00 1.145080566406250000e+00 1.109039306640625000e+00 1.072509765625000000e+00 1.035705566406250000e+00 9.984130859375000000e-01 9.605712890625000000e-01 9.223632812500000000e-01 8.835449218750000000e-01 8.444519042968750000e-01 8.049926757812500000e-01 7.646789550781250000e-01 7.242736816406250000e-01 6.834411621093750000e-01 6.423339843750000000e-01 6.007995605468750000e-01 5.588684082031250000e-01 5.168151855468750000e-01 4.744873046875000000e-01 4.319458007812500000e-01 3.890991210937500000e-01 3.460388183593750000e-01 3.027038574218750000e-01 2.595214843750000000e-01 2.159729003906250000e-01 1.723937988281250000e-01 1.285705566406250000e-01 8.477783203125000000e-02 4.077148437500000000e-02 -3.387451171875000000e-03 -4.763793945312500000e-02 -9.161376953125000000e-02 -1.355285644531250000e-01 -1.794128417968750000e-01 -2.232360839843750000e-01 -2.670288085937500000e-01 -3.107299804687500000e-01 -3.543701171875000000e-01 -3.977355957031250000e-01 -4.410705566406250000e-01 -4.841003417968750000e-01 -5.269165039062500000e-01 -5.694274902343750000e-01 -6.118469238281250000e-01 -6.536865234375000000e-01 -6.954040527343750000e-01 -7.369384765625000000e-01 -7.781982421875000000e-01 -8.191833496093750000e-01 -8.598327636718750000e-01 -8.999938964843750000e-01 -9.398498535156250000e-01 -9.792480468750000000e-01 -1.018310546875000000e+00 -1.056884765625000000e+00 -1.095184326171875000e+00 -1.132843017578125000e+00 -1.170013427734375000e+00 -1.206604003906250000e+00 -1.242614746093750000e+00 -1.278167724609375000e+00 -1.312988281250000000e+00 -1.347167968750000000e+00 -1.380584716796875000e+00 -1.413269042968750000e+00 -1.445587158203125000e+00 -1.477294921875000000e+00 -1.508392333984375000e+00 -1.538848876953125000e+00 -1.568450927734375000e+00 -1.597351074218750000e+00 -1.625183105468750000e+00 -1.652221679687500000e+00 -1.678741455078125000e+00 -1.704132080078125000e+00 -1.728759765625000000e+00 -1.752593994140625000e+00 -1.775695800781250000e+00 -1.797546386718750000e+00 -1.818572998046875000e+00 -1.838256835937500000e+00 -1.857177734375000000e+00 -1.875030517578125000e+00 -1.891815185546875000e+00 -1.907562255859375000e+00 -1.922302246093750000e+00 -1.935424804687500000e+00 -1.948181152343750000e+00 -1.959869384765625000e+00 -1.970092773437500000e+00 -1.979278564453125000e+00 -1.987335205078125000e+00 -1.994354248046875000e+00 -2.000091552734375000e+00 -2.004547119140625000e+00 -2.007934570312500000e+00 -2.010070800781250000e+00 -2.011169433593750000e+00 -2.010864257812500000e+00 -2.009368896484375000e+00 -2.006530761718750000e+00 -2.002441406250000000e+00 -1.997161865234375000e+00 -1.990417480468750000e+00 -1.982269287109375000e+00 -1.972900390625000000e+00 -1.961975097656250000e+00 -1.949829101562500000e+00 -1.936279296875000000e+00 -1.920959472656250000e+00 -1.904479980468750000e+00 -1.886505126953125000e+00 -1.867370605468750000e+00 -1.847076416015625000e+00 -1.825439453125000000e+00 -1.802429199218750000e+00 -1.778411865234375000e+00 -1.752838134765625000e+00 -1.725982666015625000e+00 -1.697875976562500000e+00 -1.668426513671875000e+00 -1.637512207031250000e+00 -1.605621337890625000e+00 -1.572265625000000000e+00 -1.537872314453125000e+00 -1.502014160156250000e+00 -1.465118408203125000e+00 -1.426818847656250000e+00 -1.387573242187500000e+00 -1.347106933593750000e+00 -1.305572509765625000e+00 -1.262908935546875000e+00 -1.219116210937500000e+00 -1.174285888671875000e+00 -1.128356933593750000e+00 -1.081329345703125000e+00 -1.033050537109375000e+00 -9.840087890625000000e-01 -9.342956542968750000e-01 -8.836364746093750000e-01 -8.322143554687500000e-01 -7.800903320312500000e-01 -7.272338867187500000e-01 -6.736755371093750000e-01 -6.197814941406250000e-01 -5.651855468750000000e-01 -5.098876953125000000e-01 -4.540405273437500000e-01 -3.978271484375000000e-01 -3.413085937500000000e-01 -2.840881347656250000e-01 -2.265319824218750000e-01 -1.683959960937500000e-01 -1.103210449218750000e-01 -5.209350585937500000e-02 6.378173828125000000e-03 6.460571289062500000e-02 1.228942871093750000e-01 1.809997558593750000e-01 2.391052246093750000e-01 2.970275878906250000e-01 3.549804687500000000e-01 4.124450683593750000e-01 4.696350097656250000e-01 5.267944335937500000e-01 5.830383300781250000e-01 6.389160156250000000e-01 6.944885253906250000e-01 7.492370605468750000e-01 8.033447265625000000e-01 8.565368652343750000e-01 9.092102050781250000e-01 9.610900878906250000e-01 1.012237548828125000e+00 1.062377929687500000e+00 1.111724853515625000e+00 1.160156250000000000e+00 1.207946777343750000e+00 1.254760742187500000e+00 1.300567626953125000e+00 1.345184326171875000e+00 1.388366699218750000e+00 1.430450439453125000e+00 1.471405029296875000e+00 1.511505126953125000e+00 1.549957275390625000e+00 1.586975097656250000e+00 1.622802734375000000e+00 1.657409667968750000e+00 1.690643310546875000e+00 1.722442626953125000e+00 1.752990722656250000e+00 1.782165527343750000e+00 1.810211181640625000e+00 1.836761474609375000e+00 1.861877441406250000e+00 1.885650634765625000e+00 1.908081054687500000e+00 1.929565429687500000e+00 1.949615478515625000e+00 1.967895507812500000e+00 1.984832763671875000e+00 2.000518798828125000e+00 2.014923095703125000e+00 2.027893066406250000e+00 2.039245605468750000e+00 2.049194335937500000e+00 2.057586669921875000e+00 2.064758300781250000e+00 2.070587158203125000e+00 2.074951171875000000e+00 2.078033447265625000e+00 2.079895019531250000e+00 2.080352783203125000e+00 2.079284667968750000e+00 2.076904296875000000e+00 2.073425292968750000e+00 2.068420410156250000e+00 2.062225341796875000e+00
