# Supplementary material for: Molecular dynamics on quantum annealers
Source: Sci Rep. 2022 Oct 7;12:16824. doi: 10.1038/s41598-022-21163-x (PMC9547079; doi:10.1038/s41598-022-21163-x)
Supplement: Supplementary file 2 — Supplementary Information 2. [file 41598_2022_21163_MOESM2_ESM.zip › results/dwave/eq_1/attempts_2/error_1.txt]

1.691052631258571637e-09 4.671936082445427019e-08 8.995044709081412293e-10 1.127883564322473831e-08 3.337998322194835055e-09 2.109674568373520742e-08 2.714735103381826775e-10 1.426435858320473926e-09 8.958167541095463093e-11 1.305124897044152021e-10 3.338520571105618728e-10 2.934186227321333718e-11 1.259352266913538188e-07 2.867022175223610247e-09 3.590438168998844048e-08 3.198028508677452919e-09 6.492978599226262304e-09 1.194067067444848362e-10 4.235900519233837258e-10 2.068780702302319696e-10 6.404334840226511005e-10 3.257362379827100085e-09 3.996490249846829101e-09 6.715232814258342842e-10 3.924043312508729286e-10 2.679456656551337801e-11 1.069473398729314795e-10 2.641240115508480812e-09 6.118614948036338319e-09 6.489817749866233498e-08 1.628706058909301646e-10 1.762110457548260456e-10 1.863696752479881980e-09 1.364137602877235622e-08 3.027267325705906842e-11 2.679811927919217851e-11 2.609255034258239903e-10 1.353122058844746789e-10 2.266098420022899518e-10 9.144208945599530125e-09 4.746219417484098813e-08 1.386126768920803443e-10 4.786095075814955635e-09 3.022512018446832371e-08 1.147988371030805865e-10 6.063061164240934886e-11 1.263060767087154090e-10 6.849631972727365792e-12 8.633449510853097308e-11
9.591598626457198407e-10 1.595559950828828732e-08 5.661102164822295890e-08 4.949214371663401835e-10 1.534772309241816401e-12 4.153477561885665637e-11 5.944862380147242220e-10 2.102034102335892385e-10 1.583622122325323289e-10 1.009684780228781165e-09 1.075477484846487641e-10 1.954951756033551646e-10 1.268389837605354842e-08 2.782662988920492353e-10 1.320949394312265213e-08 5.393374635787040461e-11 7.035719562509257230e-09 5.839236649762824527e-09 9.169056625069060829e-10 4.296651923141325824e-11 5.367475353068584809e-10 1.431743612556601875e-11 4.655063712277751620e-08 1.554963624528227228e-08 1.015788342328960425e-09 5.194488394977270218e-09 6.738414271012516110e-09 2.167332979752245592e-11 6.193518053976276860e-08 1.126018389641103568e-08 1.798419191345601575e-10 8.249196703502548189e-08 1.979280916941661417e-08 9.224265795637620613e-09 3.408322513109851570e-09 2.025156931040328345e-09 3.950262339458276983e-11 5.389566837266102084e-08 2.918731922818551539e-10 4.847677814723283518e-12 1.030131890900065628e-07 4.956035581926698796e-11 2.188578207551472588e-10 3.273893156574558816e-09 5.016431714466307312e-11 1.961097950697876513e-12 2.136290788712358335e-08 3.899167211329768179e-09 1.138932503863543388e-09
