# Supplementary material for: Molecular dynamics on quantum annealers
Source: Sci Rep. 2022 Oct 7;12:16824. doi: 10.1038/s41598-022-21163-x (PMC9547079; doi:10.1038/s41598-022-21163-x)
Supplement: Supplementary file 2 — Supplementary Information 2. [file 41598_2022_21163_MOESM2_ESM.zip › results/dwave/eq_1/attempts_2/log_1.txt]

Point 1	Eq. 0	Attempt 1	Error 1.6910526312585716e-09
Point 1	Eq. 0	Attempt 2	Error 1.0097414104848212e-07
Point 1	Eq. 1	Attempt 1	Error 4.386166096992383e-09
Point 1	Eq. 1	Attempt 2	Error 9.591598626457198e-10
Point 2	Eq. 0	Attempt 1	Error 5.231438393593635e-08
Point 2	Eq. 0	Attempt 2	Error 4.671936082445427e-08
Point 2	Eq. 1	Attempt 1	Error 1.5955599508288287e-08
Point 2	Eq. 1	Attempt 2	Error 2.8894907444509954e-07
Point 3	Eq. 0	Attempt 1	Error 8.995044709081412e-10
Point 3	Eq. 0	Attempt 2	Error 1.6177349237977978e-08
Point 3	Eq. 1	Attempt 1	Error 5.661102164822296e-08
Point 3	Eq. 1	Attempt 2	Error 2.964582250797321e-07
Point 4	Eq. 0	Attempt 1	Error 1.3786767283363588e-08
Point 4	Eq. 0	Attempt 2	Error 1.1278835643224738e-08
Point 4	Eq. 1	Attempt 1	Error 9.408497447793707e-08
Point 4	Eq. 1	Attempt 2	Error 4.949214371663402e-10
Point 5	Eq. 0	Attempt 1	Error 3.337998322194835e-09
Point 5	Eq. 0	Attempt 2	Error 2.6022468446740277e-07
Point 5	Eq. 1	Attempt 1	Error 1.5347723092418164e-12
Point 6	Eq. 0	Attempt 1	Error 2.851999383324255e-07
Point 6	Eq. 0	Attempt 2	Error 2.1096745683735207e-08
Point 6	Eq. 1	Attempt 1	Error 1.2025189732867148e-09
Point 6	Eq. 1	Attempt 2	Error 4.1534775618856656e-11
Point 7	Eq. 0	Attempt 1	Error 6.074145630918792e-10
Point 7	Eq. 0	Attempt 2	Error 2.714735103381827e-10
Point 7	Eq. 1	Attempt 1	Error 5.944862380147242e-10
Point 7	Eq. 1	Attempt 2	Error 3.815067373125203e-09
Point 8	Eq. 0	Attempt 1	Error 3.623870981073196e-09
Point 8	Eq. 0	Attempt 2	Error 1.426435858320474e-09
Point 8	Eq. 1	Attempt 1	Error 2.1020341023358924e-10
Point 8	Eq. 1	Attempt 2	Error 1.823519113486327e-08
Point 9	Eq. 0	Attempt 1	Error 7.927951628516894e-10
Point 9	Eq. 0	Attempt 2	Error 8.958167541095463e-11
Point 9	Eq. 1	Attempt 1	Error 1.5836221223253233e-10
Point 9	Eq. 1	Attempt 2	Error 2.2411522238030557e-07
Point 10	Eq. 0	Attempt 1	Error 5.190808138877401e-08
Point 10	Eq. 0	Attempt 2	Error 1.305124897044152e-10
Point 10	Eq. 1	Attempt 1	Error 1.0096847802287812e-09
Point 10	Eq. 1	Attempt 2	Error 3.3575453528555954e-09
Point 11	Eq. 0	Attempt 1	Error 4.4717118896642205e-09
Point 11	Eq. 0	Attempt 2	Error 3.3385205711056187e-10
Point 11	Eq. 1	Attempt 1	Error 1.3627122541493009e-08
Point 11	Eq. 1	Attempt 2	Error 1.0754774848464876e-10
Point 12	Eq. 0	Attempt 1	Error 2.934186227321334e-11
Point 12	Eq. 1	Attempt 1	Error 3.866595932322525e-10
Point 12	Eq. 1	Attempt 2	Error 1.9549517560335516e-10
Point 13	Eq. 0	Attempt 1	Error 1.2593522669135382e-07
Point 13	Eq. 0	Attempt 2	Error 4.3254851433971453e-07
Point 13	Eq. 1	Attempt 1	Error 1.2683898376053548e-08
Point 13	Eq. 1	Attempt 2	Error 1.533585702873097e-08
Point 14	Eq. 0	Attempt 1	Error 2.8670221752236102e-09
Point 14	Eq. 0	Attempt 2	Error 5.218129928152848e-09
Point 14	Eq. 1	Attempt 1	Error 4.16960688198742e-10
Point 14	Eq. 1	Attempt 2	Error 2.7826629889204924e-10
Point 15	Eq. 0	Attempt 1	Error 3.590438168998844e-08
Point 15	Eq. 0	Attempt 2	Error 1.6814125558539672e-07
Point 15	Eq. 1	Attempt 1	Error 1.3209493943122652e-08
Point 15	Eq. 1	Attempt 2	Error 1.8868590245801897e-08
Point 16	Eq. 0	Attempt 1	Error 1.0284381346536975e-08
Point 16	Eq. 0	Attempt 2	Error 3.198028508677453e-09
Point 16	Eq. 1	Attempt 1	Error 1.5186813584477932e-08
Point 16	Eq. 1	Attempt 2	Error 5.3933746357870405e-11
Point 17	Eq. 0	Attempt 1	Error 6.492978599226262e-09
Point 17	Eq. 0	Attempt 2	Error 9.774165476983399e-09
Point 17	Eq. 1	Attempt 1	Error 4.29511111121883e-08
Point 17	Eq. 1	Attempt 2	Error 7.035719562509257e-09
Point 18	Eq. 0	Attempt 1	Error 1.1940670674448484e-10
Point 18	Eq. 0	Attempt 2	Error 4.002455256113535e-09
Point 18	Eq. 1	Attempt 1	Error 1.4815883631058568e-08
Point 18	Eq. 1	Attempt 2	Error 5.8392366497628245e-09
Point 19	Eq. 0	Attempt 1	Error 2.9584637672996905e-07
Point 19	Eq. 0	Attempt 2	Error 4.235900519233837e-10
Point 19	Eq. 1	Attempt 1	Error 1.422191253652727e-08
Point 19	Eq. 1	Attempt 2	Error 9.169056625069061e-10
Point 20	Eq. 0	Attempt 1	Error 3.2088252055473276e-09
Point 20	Eq. 0	Attempt 2	Error 2.0687807023023197e-10
Point 20	Eq. 1	Attempt 1	Error 8.543446021747059e-07
Point 20	Eq. 1	Attempt 2	Error 4.296651923141326e-11
Point 21	Eq. 0	Attempt 1	Error 1.07475983668337e-09
Point 21	Eq. 0	Attempt 2	Error 6.404334840226511e-10
Point 21	Eq. 1	Attempt 1	Error 5.701075167507952e-09
Point 21	Eq. 1	Attempt 2	Error 5.367475353068585e-10
Point 22	Eq. 0	Attempt 1	Error 2.5521380564441642e-08
Point 22	Eq. 0	Attempt 2	Error 3.2573623798271e-09
Point 22	Eq. 1	Attempt 1	Error 1.4317436125566019e-11
Point 23	Eq. 0	Attempt 1	Error 3.996490249846829e-09
Point 23	Eq. 0	Attempt 2	Error 1.012072559092303e-08
Point 23	Eq. 1	Attempt 1	Error 5.167379342196909e-07
Point 23	Eq. 1	Attempt 2	Error 4.6550637122777516e-08
Point 24	Eq. 0	Attempt 1	Error 6.715232814258343e-10
Point 24	Eq. 0	Attempt 2	Error 1.3371547424867458e-08
Point 24	Eq. 1	Attempt 1	Error 1.5549636245282272e-08
Point 24	Eq. 1	Attempt 2	Error 8.501849979580811e-07
Point 25	Eq. 0	Attempt 1	Error 2.4717152768971573e-09
Point 25	Eq. 0	Attempt 2	Error 3.9240433125087293e-10
Point 25	Eq. 1	Attempt 1	Error 1.2680612115900658e-09
Point 25	Eq. 1	Attempt 2	Error 1.0157883423289604e-09
Point 26	Eq. 0	Attempt 1	Error 2.6794566565513378e-11
Point 26	Eq. 1	Attempt 1	Error 5.19448839497727e-09
Point 26	Eq. 1	Attempt 2	Error 5.4353641587567836e-09
Point 27	Eq. 0	Attempt 1	Error 3.461328290654819e-08
Point 27	Eq. 0	Attempt 2	Error 1.0694733987293148e-10
Point 27	Eq. 1	Attempt 1	Error 6.738414271012516e-09
Point 27	Eq. 1	Attempt 2	Error 4.08164577692105e-08
Point 28	Eq. 0	Attempt 1	Error 7.914372446293783e-08
Point 28	Eq. 0	Attempt 2	Error 2.641240115508481e-09
Point 28	Eq. 1	Attempt 1	Error 2.1673329797522456e-11
Point 29	Eq. 0	Attempt 1	Error 2.2275937539006918e-08
Point 29	Eq. 0	Attempt 2	Error 6.118614948036338e-09
Point 29	Eq. 1	Attempt 1	Error 6.193518053976277e-08
Point 29	Eq. 1	Attempt 2	Error 8.163813802752884e-08
Point 30	Eq. 0	Attempt 1	Error 6.489817749866233e-08
Point 30	Eq. 0	Attempt 2	Error 2.2846089464678698e-07
Point 30	Eq. 1	Attempt 1	Error 1.1260183896411036e-08
Point 30	Eq. 1	Attempt 2	Error 7.732880824562471e-08
Point 31	Eq. 0	Attempt 1	Error 1.4840125572845864e-08
Point 31	Eq. 0	Attempt 2	Error 1.6287060589093016e-10
Point 31	Eq. 1	Attempt 1	Error 1.7984191913456016e-10
Point 31	Eq. 1	Attempt 2	Error 6.384136597148427e-08
Point 32	Eq. 0	Attempt 1	Error 1.7621104575482605e-10
Point 32	Eq. 0	Attempt 2	Error 1.274834460218699e-09
Point 32	Eq. 1	Attempt 1	Error 8.249196703502548e-08
Point 32	Eq. 1	Attempt 2	Error 1.0377777570624858e-07
Point 33	Eq. 0	Attempt 1	Error 1.863696752479882e-09
Point 33	Eq. 0	Attempt 2	Error 5.288196547326152e-09
Point 33	Eq. 1	Attempt 1	Error 6.776433103539148e-08
Point 33	Eq. 1	Attempt 2	Error 1.9792809169416614e-08
Point 34	Eq. 0	Attempt 1	Error 1.254877624035089e-07
Point 34	Eq. 0	Attempt 2	Error 1.3641376028772356e-08
Point 34	Eq. 1	Attempt 1	Error 9.22426579563762e-09
Point 34	Eq. 1	Attempt 2	Error 1.0993366217348921e-07
Point 35	Eq. 0	Attempt 1	Error 2.5577229223472386e-09
Point 35	Eq. 0	Attempt 2	Error 3.027267325705907e-11
Point 35	Eq. 1	Attempt 1	Error 3.006761595258922e-08
Point 35	Eq. 1	Attempt 2	Error 3.4083225131098516e-09
Point 36	Eq. 0	Attempt 1	Error 7.793943268552539e-09
Point 36	Eq. 0	Attempt 2	Error 2.679811927919218e-11
Point 36	Eq. 1	Attempt 1	Error 2.0251569310403283e-09
Point 36	Eq. 1	Attempt 2	Error 8.278058416522072e-08
Point 37	Eq. 0	Attempt 1	Error 2.60925503425824e-10
Point 37	Eq. 0	Attempt 2	Error 4.5073988985677715e-10
Point 37	Eq. 1	Attempt 1	Error 1.5944792153277376e-09
Point 37	Eq. 1	Attempt 2	Error 3.950262339458277e-11
Point 38	Eq. 0	Attempt 1	Error 1.3531220588447468e-10
Point 38	Eq. 0	Attempt 2	Error 1.4411046578288733e-08
Point 38	Eq. 1	Attempt 1	Error 7.632426068937548e-08
Point 38	Eq. 1	Attempt 2	Error 5.389566837266102e-08
Point 39	Eq. 0	Attempt 1	Error 2.3462391141038097e-08
Point 39	Eq. 0	Attempt 2	Error 2.2660984200228995e-10
Point 39	Eq. 1	Attempt 1	Error 1.0717227993950473e-07
Point 39	Eq. 1	Attempt 2	Error 2.9187319228185515e-10
Point 40	Eq. 0	Attempt 1	Error 9.14420894559953e-09
Point 40	Eq. 0	Attempt 2	Error 1.6732934682295308e-07
Point 40	Eq. 1	Attempt 1	Error 4.8476778147232835e-12
Point 41	Eq. 0	Attempt 1	Error 8.576486436595587e-07
Point 41	Eq. 0	Attempt 2	Error 4.746219417484099e-08
Point 41	Eq. 1	Attempt 1	Error 1.0301318909000656e-07
Point 41	Eq. 1	Attempt 2	Error 1.82093362610658e-07
Point 42	Eq. 0	Attempt 1	Error 1.3861267689208034e-10
Point 42	Eq. 0	Attempt 2	Error 3.6563818639478995e-08
Point 42	Eq. 1	Attempt 1	Error 1.7995180456864546e-08
Point 42	Eq. 1	Attempt 2	Error 4.956035581926699e-11
Point 43	Eq. 0	Attempt 1	Error 5.311157735832239e-09
Point 43	Eq. 0	Attempt 2	Error 4.786095075814956e-09
Point 43	Eq. 1	Attempt 1	Error 6.737948865520593e-09
Point 43	Eq. 1	Attempt 2	Error 2.1885782075514726e-10
Point 44	Eq. 0	Attempt 1	Error 8.770098069987853e-07
Point 44	Eq. 0	Attempt 2	Error 3.0225120184468324e-08
Point 44	Eq. 1	Attempt 1	Error 3.273893156574559e-09
Point 44	Eq. 1	Attempt 2	Error 9.67082414149445e-09
Point 45	Eq. 0	Attempt 1	Error 1.1479883710308059e-10
Point 45	Eq. 0	Attempt 2	Error 1.4352394828165416e-09
Point 45	Eq. 1	Attempt 1	Error 5.016431714466307e-11
Point 46	Eq. 0	Attempt 1	Error 6.063061164240935e-11
Point 46	Eq. 1	Attempt 1	Error 1.9610979506978765e-12
Point 47	Eq. 0	Attempt 1	Error 1.263060767087154e-10
Point 47	Eq. 0	Attempt 2	Error 3.147146543369672e-09
Point 47	Eq. 1	Attempt 1	Error 2.1362907887123583e-08
Point 47	Eq. 1	Attempt 2	Error 2.84229173530548e-08
Point 48	Eq. 0	Attempt 1	Error 5.7590128221818304e-09
Point 48	Eq. 0	Attempt 2	Error 6.849631972727366e-12
Point 48	Eq. 1	Attempt 1	Error 3.899167211329768e-09
Point 48	Eq. 1	Attempt 2	Error 6.033169341890243e-08
Point 49	Eq. 0	Attempt 1	Error 8.633449510853097e-11
Point 49	Eq. 1	Attempt 1	Error 6.78108236229491e-09
Point 49	Eq. 1	Attempt 2	Error 1.1389325038635434e-09
