# Supplementary material for: Molecular dynamics on quantum annealers
Source: Sci Rep. 2022 Oct 7;12:16824. doi: 10.1038/s41598-022-21163-x (PMC9547079; doi:10.1038/s41598-022-21163-x)
Supplement: Supplementary file 2 — Supplementary Information 2. [file 41598_2022_21163_MOESM2_ESM.zip › results/dwave/eq_1/attempts_2/solution_1.txt]

1.299987792968750000e+00 1.299652099609375000e+00 1.304412841796875000e+00 1.310668945312500000e+00 1.320404052734375000e+00 1.332366943359375000e+00 1.344970703125000000e+00 1.360534667968750000e+00 1.377441406250000000e+00 1.395782470703125000e+00 1.414703369140625000e+00 1.433746337890625000e+00 1.452270507812500000e+00 1.466979980468750000e+00 1.482849121093750000e+00 1.496002197265625000e+00 1.508300781250000000e+00 1.519531250000000000e+00 1.527770996093750000e+00 1.533142089843750000e+00 1.536041259765625000e+00 1.535766601562500000e+00 1.533264160156250000e+00 1.526885986328125000e+00 1.517944335937500000e+00 1.506317138671875000e+00 1.492218017578125000e+00 1.475860595703125000e+00 1.456878662109375000e+00 1.437164306640625000e+00 1.417480468750000000e+00 1.394653320312500000e+00 1.371337890625000000e+00 1.348602294921875000e+00 1.325286865234375000e+00 1.304290771484375000e+00 1.285430908203125000e+00 1.269592285156250000e+00 1.257232666015625000e+00 1.248748779296875000e+00 1.244201660156250000e+00 1.243591308593750000e+00 1.250000000000000000e+00 1.260894775390625000e+00 1.275817871093750000e+00 1.296691894531250000e+00 1.321289062500000000e+00 1.348968505859375000e+00 1.378997802734375000e+00 1.410369873046875000e+00
0.000000000000000000e+00 3.371582031250000000e-01 6.764221191406250000e-01 9.978942871093750000e-01 1.293060302734375000e+00 1.551666259765625000e+00 1.766479492187500000e+00 1.937133789062500000e+00 2.055145263671875000e+00 2.118591308593750000e+00 2.126037597656250000e+00 2.079467773437500000e+00 1.981170654296875000e+00 1.834869384765625000e+00 1.654113769531250000e+00 1.435852050781250000e+00 1.189697265625000000e+00 9.171447753906250000e-01 6.232910156250000000e-01 3.130187988281250000e-01 -7.659912109375000000e-03 -3.340148925781250000e-01 -6.596374511718750000e-01 -9.823608398437500000e-01 -1.290161132812500000e+00 -1.581756591796875000e+00 -1.850128173828125000e+00 -2.088745117187500000e+00 -2.290222167968750000e+00 -2.448944091796875000e+00 -2.556915283203125000e+00 -2.611389160156250000e+00 -2.597991943359375000e+00 -2.516296386718750000e+00 -2.357543945312500000e+00 -2.117462158203125000e+00 -1.797088623046875000e+00 -1.401458740234375000e+00 -9.408264160156250000e-01 -4.238281250000000000e-01 1.314392089843750000e-01 7.103271484375000000e-01 1.289489746093750000e+00 1.838928222656250000e+00 2.339019775390625000e+00 2.774963378906250000e+00 3.124969482421875000e+00 3.381469726562500000e+00 3.538696289062500000e+00 3.597106933593750000e+00
