# Supplementary material for: Molecular dynamics on quantum annealers
Source: Sci Rep. 2022 Oct 7;12:16824. doi: 10.1038/s41598-022-21163-x (PMC9547079; doi:10.1038/s41598-022-21163-x)
Supplement: Supplementary file 2 — Supplementary Information 2. [file 41598_2022_21163_MOESM2_ESM.zip › results/dwave/eq_1/attempts_3/error_1.txt]

3.493880740279564634e-10 2.084767913856921950e-10 6.323830348264891654e-13 4.970221567646149197e-09 5.666009883498190902e-10 2.127968912191136042e-09 1.533539162323904748e-08 2.945437671542094904e-09 1.572786345604981761e-11 2.630255124813629664e-09 5.092815058560518082e-11 1.424034223873604788e-09 5.937569724778768432e-08 1.627356027711357456e-10 2.001332433110292186e-09 7.996092676876287442e-11 2.288231826241826639e-10 2.530242682041716762e-11 1.909121749577025184e-09 8.259704031843284611e-11 4.851369084235557239e-09 9.956018232060159789e-10 2.241762331323116086e-12 5.151932214175758418e-10 1.911388380904099904e-09 4.951203891323530115e-10 4.078298587728568236e-09 2.499202622630036785e-09 6.423448439818457700e-10 2.042696678472566418e-08 1.527169501969183329e-10 3.685265426156547619e-10 5.751843445978011005e-11 1.249773617928440217e-10 3.203872722679079743e-09 1.286792894461541437e-09 5.143583337030577241e-10 1.440351837800335488e-09 9.332623562841035891e-11 2.948752353404415771e-12 3.427160777391691227e-10 6.092626847475912655e-09 4.600977376867376734e-10 8.210321311707957648e-12 1.298029062013483781e-08 1.759214995900038048e-09 4.196796155042648024e-08 1.165251006796097499e-09 5.108553580157604301e-10
1.507558522462204564e-10 3.596131392669121851e-09 1.355991585683113954e-08 1.795378068436548347e-09 3.116355173915508203e-09 1.004594807341163687e-08 7.934239931728370721e-10 3.933067205252882559e-10 3.933102732389670564e-10 4.596216740537784062e-10 3.843027229777362663e-09 1.065814103640150279e-14 5.514522172234137543e-11 1.924154702237501624e-08 1.834862928262737114e-09 9.773160059012298007e-11 3.103970414031209657e-10 2.521787223486171570e-10 4.717186641300941119e-10 3.930296088583418168e-10 6.942357799744058866e-11 4.206867743050679564e-09 9.297451697420910932e-12 4.385066532108794490e-09 1.296230145442223147e-08 1.420019657416560221e-10 2.260875930915062781e-10 6.945022335003159242e-11 2.263726983642300183e-08 4.551168331090593711e-10 1.420978890109836357e-10 8.045294208613995579e-09 3.517186542012495920e-12 8.425335096262642764e-09 4.388400753896348760e-10 3.019806626980425790e-13 1.558237983090293710e-10 1.831885754199902294e-10 4.925837515656894539e-12 7.567280135845066980e-13 4.343796433659008471e-10 4.484235205381992273e-11 9.407148837681233999e-09 1.401723181970737642e-09 1.399058646711637266e-11 4.484054016984373447e-09 4.806000930557274842e-09 2.462676462755553075e-08 5.159520810593676288e-09
