# Supplementary material for: Molecular dynamics on quantum annealers
Source: Sci Rep. 2022 Oct 7;12:16824. doi: 10.1038/s41598-022-21163-x (PMC9547079; doi:10.1038/s41598-022-21163-x)
Supplement: Supplementary file 2 — Supplementary Information 2. [file 41598_2022_21163_MOESM2_ESM.zip › results/dwave/eq_1/attempts_3/log_1.txt]

Point 1	Eq. 0	Attempt 1	Error 3.4938807402795646e-10
Point 1	Eq. 0	Attempt 2	Error 1.6910526312585716e-09
Point 1	Eq. 0	Attempt 3	Error 3.577770968377081e-09
Point 1	Eq. 1	Attempt 1	Error 1.5075585224622046e-10
Point 1	Eq. 1	Attempt 2	Error 8.132863804632962e-08
Point 1	Eq. 1	Attempt 3	Error 7.41577466101262e-10
Point 2	Eq. 0	Attempt 1	Error 9.347754570399047e-09
Point 2	Eq. 0	Attempt 2	Error 2.084767913856922e-10
Point 2	Eq. 0	Attempt 3	Error 4.972360301280787e-09
Point 2	Eq. 1	Attempt 1	Error 4.5075054799781356e-09
Point 2	Eq. 1	Attempt 2	Error 3.596131392669122e-09
Point 2	Eq. 1	Attempt 3	Error 4.694766175816767e-08
Point 3	Eq. 0	Attempt 1	Error 2.8232669535555033e-09
Point 3	Eq. 0	Attempt 2	Error 6.323830348264892e-13
Point 3	Eq. 1	Attempt 1	Error 5.5207536320267536e-08
Point 3	Eq. 1	Attempt 2	Error 1.726613874097893e-08
Point 3	Eq. 1	Attempt 3	Error 1.355991585683114e-08
Point 4	Eq. 0	Attempt 1	Error 6.677339570160257e-09
Point 4	Eq. 0	Attempt 2	Error 1.4184578844833595e-08
Point 4	Eq. 0	Attempt 3	Error 4.970221567646149e-09
Point 4	Eq. 1	Attempt 1	Error 1.7953780684365483e-09
Point 4	Eq. 1	Attempt 2	Error 8.869841749969964e-08
Point 4	Eq. 1	Attempt 3	Error 1.279043999602436e-07
Point 5	Eq. 0	Attempt 1	Error 6.776409122721816e-08
Point 5	Eq. 0	Attempt 2	Error 9.947637735763237e-08
Point 5	Eq. 0	Attempt 3	Error 5.666009883498191e-10
Point 5	Eq. 1	Attempt 1	Error 5.535087055363874e-08
Point 5	Eq. 1	Attempt 2	Error 3.116355173915508e-09
Point 5	Eq. 1	Attempt 3	Error 2.8216071257247677e-08
Point 6	Eq. 0	Attempt 1	Error 1.0254956706035045e-07
Point 6	Eq. 0	Attempt 2	Error 1.5602632785771675e-07
Point 6	Eq. 0	Attempt 3	Error 2.127968912191136e-09
Point 6	Eq. 1	Attempt 1	Error 1.0045948073411637e-08
Point 6	Eq. 1	Attempt 2	Error 3.19465378595396e-08
Point 6	Eq. 1	Attempt 3	Error 2.4431418665926685e-08
Point 7	Eq. 0	Attempt 1	Error 2.0419371438151757e-07
Point 7	Eq. 0	Attempt 2	Error 1.5335391623239047e-08
Point 7	Eq. 0	Attempt 3	Error 3.10796124836088e-07
Point 7	Eq. 1	Attempt 1	Error 2.410983412914902e-08
Point 7	Eq. 1	Attempt 2	Error 7.934239931728371e-10
Point 7	Eq. 1	Attempt 3	Error 1.4673242532126096e-07
Point 8	Eq. 0	Attempt 1	Error 2.098344246803663e-06
Point 8	Eq. 0	Attempt 2	Error 2.945437671542095e-09
Point 8	Eq. 0	Attempt 3	Error 2.642430274590879e-08
Point 8	Eq. 1	Attempt 1	Error 3.9330672052528826e-10
Point 8	Eq. 1	Attempt 2	Error 2.8598421408787544e-09
Point 8	Eq. 1	Attempt 3	Error 1.0719574561335321e-08
Point 9	Eq. 0	Attempt 1	Error 1.5727863456049818e-11
Point 9	Eq. 1	Attempt 1	Error 7.846704619396405e-09
Point 9	Eq. 1	Attempt 2	Error 3.9331027323896706e-10
Point 9	Eq. 1	Attempt 3	Error 2.252374287081693e-09
Point 10	Eq. 0	Attempt 1	Error 1.1178176606563284e-08
Point 10	Eq. 0	Attempt 2	Error 2.6302551248136297e-09
Point 10	Eq. 0	Attempt 3	Error 4.818647525439701e-08
Point 10	Eq. 1	Attempt 1	Error 4.596216740537784e-10
Point 10	Eq. 1	Attempt 2	Error 9.547349577587738e-10
Point 10	Eq. 1	Attempt 3	Error 1.4181783214439747e-07
Point 11	Eq. 0	Attempt 1	Error 5.092815058560518e-11
Point 11	Eq. 1	Attempt 1	Error 3.843027229777363e-09
Point 11	Eq. 1	Attempt 2	Error 5.269360059401151e-09
Point 11	Eq. 1	Attempt 3	Error 4.292059685440108e-08
Point 12	Eq. 0	Attempt 1	Error 1.4240342238736048e-09
Point 12	Eq. 0	Attempt 2	Error 5.093431170166696e-07
Point 12	Eq. 0	Attempt 3	Error 1.0259494587216977e-08
Point 12	Eq. 1	Attempt 1	Error 5.61124835485316e-09
Point 12	Eq. 1	Attempt 2	Error 1.0658141036401503e-14
Point 13	Eq. 0	Attempt 1	Error 5.9375697247787684e-08
Point 13	Eq. 0	Attempt 2	Error 1.3647620988876952e-07
Point 13	Eq. 0	Attempt 3	Error 2.225139930089881e-07
Point 13	Eq. 1	Attempt 1	Error 1.0177991782711615e-08
Point 13	Eq. 1	Attempt 2	Error 5.5145221722341375e-11
Point 14	Eq. 0	Attempt 1	Error 7.947978986067028e-08
Point 14	Eq. 0	Attempt 2	Error 1.6273560277113575e-10
Point 14	Eq. 0	Attempt 3	Error 9.999693872941862e-08
Point 14	Eq. 1	Attempt 1	Error 2.1452557419365803e-07
Point 14	Eq. 1	Attempt 2	Error 1.9241547022375016e-08
Point 14	Eq. 1	Attempt 3	Error 3.1010479517590284e-08
Point 15	Eq. 0	Attempt 1	Error 4.054808044884339e-09
Point 15	Eq. 0	Attempt 2	Error 3.360119649187254e-08
Point 15	Eq. 0	Attempt 3	Error 2.001332433110292e-09
Point 15	Eq. 1	Attempt 1	Error 1.8348629282627371e-09
Point 15	Eq. 1	Attempt 2	Error 7.15306356369183e-08
Point 15	Eq. 1	Attempt 3	Error 2.643880065988924e-07
Point 16	Eq. 0	Attempt 1	Error 7.996092676876287e-11
Point 16	Eq. 1	Attempt 1	Error 9.773160059012298e-11
Point 17	Eq. 0	Attempt 1	Error 1.313713440254105e-07
Point 17	Eq. 0	Attempt 2	Error 2.2882318262418266e-10
Point 17	Eq. 0	Attempt 3	Error 2.2882318262418266e-10
Point 17	Eq. 1	Attempt 1	Error 3.1039704140312097e-10
Point 17	Eq. 1	Attempt 2	Error 9.657455279921123e-09
Point 17	Eq. 1	Attempt 3	Error 1.3680661936632532e-08
Point 18	Eq. 0	Attempt 1	Error 2.5302426820417168e-11
Point 18	Eq. 1	Attempt 1	Error 5.4152803130591565e-08
Point 18	Eq. 1	Attempt 2	Error 4.91444751560266e-09
Point 18	Eq. 1	Attempt 3	Error 2.5217872234861716e-10
Point 19	Eq. 0	Attempt 1	Error 2.618403271981151e-09
Point 19	Eq. 0	Attempt 2	Error 1.909121749577025e-09
Point 19	Eq. 0	Attempt 3	Error 2.8627802350911224e-09
Point 19	Eq. 1	Attempt 1	Error 4.717186641300941e-10
Point 19	Eq. 1	Attempt 2	Error 1.3644944374391343e-07
Point 19	Eq. 1	Attempt 3	Error 3.6633629463267425e-09
Point 20	Eq. 0	Attempt 1	Error 5.833847183112084e-09
Point 20	Eq. 0	Attempt 2	Error 8.259704031843285e-11
Point 20	Eq. 1	Attempt 1	Error 6.951852427050653e-09
Point 20	Eq. 1	Attempt 2	Error 3.930296088583418e-10
Point 20	Eq. 1	Attempt 3	Error 9.634941733338565e-10
Point 21	Eq. 0	Attempt 1	Error 6.532589935659416e-08
Point 21	Eq. 0	Attempt 2	Error 1.3113140795439904e-08
Point 21	Eq. 0	Attempt 3	Error 4.851369084235557e-09
Point 21	Eq. 1	Attempt 1	Error 6.316586542709501e-08
Point 21	Eq. 1	Attempt 2	Error 5.167430927599526e-09
Point 21	Eq. 1	Attempt 3	Error 6.942357799744059e-11
Point 22	Eq. 0	Attempt 1	Error 1.0239809000722744e-09
Point 22	Eq. 0	Attempt 2	Error 1.558394302492161e-09
Point 22	Eq. 0	Attempt 3	Error 9.95601823206016e-10
Point 22	Eq. 1	Attempt 1	Error 4.2068677430506796e-09
Point 22	Eq. 1	Attempt 2	Error 4.353854166083693e-09
Point 22	Eq. 1	Attempt 3	Error 6.9809988900715325e-09
Point 23	Eq. 0	Attempt 1	Error 4.731706582106199e-09
Point 23	Eq. 0	Attempt 2	Error 2.241762331323116e-12
Point 23	Eq. 1	Attempt 1	Error 9.297451697420911e-12
Point 24	Eq. 0	Attempt 1	Error 2.9664555256658787e-08
Point 24	Eq. 0	Attempt 2	Error 8.68486083049902e-09
Point 24	Eq. 0	Attempt 3	Error 5.151932214175758e-10
Point 24	Eq. 1	Attempt 1	Error 4.3850665321087945e-09
Point 24	Eq. 1	Attempt 2	Error 1.5788080709455699e-07
Point 24	Eq. 1	Attempt 3	Error 3.0496869030116613e-08
Point 25	Eq. 0	Attempt 1	Error 2.035863140292804e-07
Point 25	Eq. 0	Attempt 2	Error 1.1146201828182711e-07
Point 25	Eq. 0	Attempt 3	Error 1.9113883809041e-09
Point 25	Eq. 1	Attempt 1	Error 1.2962301454422231e-08
Point 25	Eq. 1	Attempt 2	Error 6.004196961839625e-08
Point 25	Eq. 1	Attempt 3	Error 1.3907230922427516e-08
Point 26	Eq. 0	Attempt 1	Error 2.3548025751551904e-08
Point 26	Eq. 0	Attempt 2	Error 2.8361007764488022e-08
Point 26	Eq. 0	Attempt 3	Error 4.95120389132353e-10
Point 26	Eq. 1	Attempt 1	Error 6.485922909860165e-10
Point 26	Eq. 1	Attempt 2	Error 3.7610448089253623e-10
Point 26	Eq. 1	Attempt 3	Error 1.4200196574165602e-10
Point 27	Eq. 0	Attempt 1	Error 4.078298587728568e-09
Point 27	Eq. 0	Attempt 2	Error 2.3953401395715446e-07
Point 27	Eq. 0	Attempt 3	Error 5.001449920882806e-09
Point 27	Eq. 1	Attempt 1	Error 5.908732347847945e-08
Point 27	Eq. 1	Attempt 2	Error 2.4679019716700168e-08
Point 27	Eq. 1	Attempt 3	Error 2.2608759309150628e-10
Point 28	Eq. 0	Attempt 1	Error 1.2057473242066408e-08
Point 28	Eq. 0	Attempt 2	Error 2.4992026226300368e-09
Point 28	Eq. 0	Attempt 3	Error 9.714460347254317e-08
Point 28	Eq. 1	Attempt 1	Error 6.945022335003159e-11
Point 29	Eq. 0	Attempt 1	Error 5.71420244455112e-09
Point 29	Eq. 0	Attempt 2	Error 6.423448439818458e-10
Point 29	Eq. 0	Attempt 3	Error 2.0871304684533243e-09
Point 29	Eq. 1	Attempt 1	Error 2.2637269836423002e-08
Point 29	Eq. 1	Attempt 2	Error 3.459578046260958e-08
Point 29	Eq. 1	Attempt 3	Error 1.1765747487402223e-07
Point 30	Eq. 0	Attempt 1	Error 8.718651791639331e-07
Point 30	Eq. 0	Attempt 2	Error 2.0426966784725664e-08
Point 30	Eq. 0	Attempt 3	Error 9.344359241936218e-08
Point 30	Eq. 1	Attempt 1	Error 1.2070433541566672e-09
Point 30	Eq. 1	Attempt 2	Error 3.0227038649854876e-09
Point 30	Eq. 1	Attempt 3	Error 4.5511683310905937e-10
Point 31	Eq. 0	Attempt 1	Error 3.047203023243128e-08
Point 31	Eq. 0	Attempt 2	Error 1.5271695019691833e-10
Point 31	Eq. 0	Attempt 3	Error 1.3782246455207314e-07
Point 31	Eq. 1	Attempt 1	Error 1.7305263000366722e-08
Point 31	Eq. 1	Attempt 2	Error 1.4209788901098364e-10
Point 31	Eq. 1	Attempt 3	Error 9.37129485123478e-10
Point 32	Eq. 0	Attempt 1	Error 3.6852654261565476e-10
Point 32	Eq. 0	Attempt 2	Error 8.101060799958759e-08
Point 32	Eq. 0	Attempt 3	Error 2.6003597497492592e-08
Point 32	Eq. 1	Attempt 1	Error 1.342455924202568e-08
Point 32	Eq. 1	Attempt 2	Error 8.045294208613996e-09
Point 32	Eq. 1	Attempt 3	Error 1.3977611068582974e-07
Point 33	Eq. 0	Attempt 1	Error 5.751843445978011e-11
Point 33	Eq. 1	Attempt 1	Error 3.517186542012496e-12
Point 34	Eq. 0	Attempt 1	Error 3.944037914038745e-07
Point 34	Eq. 0	Attempt 2	Error 1.2497736179284402e-10
Point 34	Eq. 0	Attempt 3	Error 6.770143556877883e-09
Point 34	Eq. 1	Attempt 1	Error 1.4810121129471554e-08
Point 34	Eq. 1	Attempt 2	Error 1.1309412073501335e-08
Point 34	Eq. 1	Attempt 3	Error 8.425335096262643e-09
Point 35	Eq. 0	Attempt 1	Error 6.246246186947246e-09
Point 35	Eq. 0	Attempt 2	Error 3.2038727226790797e-09
Point 35	Eq. 0	Attempt 3	Error 1.4185317809278786e-08
Point 35	Eq. 1	Attempt 1	Error 4.388400753896349e-10
Point 35	Eq. 1	Attempt 2	Error 5.653735080102251e-08
Point 35	Eq. 1	Attempt 3	Error 2.58630095117951e-09
Point 36	Eq. 0	Attempt 1	Error 6.517780093417969e-09
Point 36	Eq. 0	Attempt 2	Error 8.32360314007019e-09
Point 36	Eq. 0	Attempt 3	Error 1.2867928944615414e-09
Point 36	Eq. 1	Attempt 1	Error 3.800468562076276e-08
Point 36	Eq. 1	Attempt 2	Error 3.019806626980426e-13
Point 37	Eq. 0	Attempt 1	Error 5.211708753449784e-08
Point 37	Eq. 0	Attempt 2	Error 5.143583337030577e-10
Point 37	Eq. 0	Attempt 3	Error 9.496030628497465e-09
Point 37	Eq. 1	Attempt 1	Error 9.781762067007094e-08
Point 37	Eq. 1	Attempt 2	Error 3.879428334130353e-09
Point 37	Eq. 1	Attempt 3	Error 1.5582379830902937e-10
Point 38	Eq. 0	Attempt 1	Error 1.4403518378003355e-09
Point 38	Eq. 0	Attempt 2	Error 5.50565815160553e-09
Point 38	Eq. 0	Attempt 3	Error 2.063771376015211e-09
Point 38	Eq. 1	Attempt 1	Error 6.970005550499536e-08
Point 38	Eq. 1	Attempt 2	Error 9.813305723582744e-10
Point 38	Eq. 1	Attempt 3	Error 1.8318857541999023e-10
Point 39	Eq. 0	Attempt 1	Error 8.038689713885105e-10
Point 39	Eq. 0	Attempt 2	Error 9.332623562841036e-11
Point 39	Eq. 1	Attempt 1	Error 3.274742432779476e-08
Point 39	Eq. 1	Attempt 2	Error 4.9258375156568945e-12
Point 40	Eq. 0	Attempt 1	Error 6.938353180885315e-08
Point 40	Eq. 0	Attempt 2	Error 1.0002345618431718e-09
Point 40	Eq. 0	Attempt 3	Error 2.9487523534044158e-12
Point 40	Eq. 1	Attempt 1	Error 1.9829116126857116e-10
Point 40	Eq. 1	Attempt 2	Error 7.567280135845067e-13
Point 41	Eq. 0	Attempt 1	Error 2.241472785158294e-08
Point 41	Eq. 0	Attempt 2	Error 3.427160777391691e-10
Point 41	Eq. 0	Attempt 3	Error 6.942251218333695e-10
Point 41	Eq. 1	Attempt 1	Error 3.143303217711946e-08
Point 41	Eq. 1	Attempt 2	Error 4.3437964336590085e-10
Point 41	Eq. 1	Attempt 3	Error 2.5754616217454895e-09
Point 42	Eq. 0	Attempt 1	Error 5.351348519866406e-08
Point 42	Eq. 0	Attempt 2	Error 6.092626847475913e-09
Point 42	Eq. 0	Attempt 3	Error 1.7493304937943321e-07
Point 42	Eq. 1	Attempt 1	Error 1.1626401530406838e-07
Point 42	Eq. 1	Attempt 2	Error 4.484235205381992e-11
Point 43	Eq. 0	Attempt 1	Error 4.6009773768673767e-10
Point 43	Eq. 0	Attempt 2	Error 4.499005967772973e-08
Point 43	Eq. 0	Attempt 3	Error 4.6009773768673767e-10
Point 43	Eq. 1	Attempt 1	Error 9.407148837681234e-09
Point 43	Eq. 1	Attempt 2	Error 4.549559307065465e-08
Point 43	Eq. 1	Attempt 3	Error 4.185465627415397e-07
Point 44	Eq. 0	Attempt 1	Error 7.243674104984166e-09
Point 44	Eq. 0	Attempt 2	Error 1.0695089258661028e-10
Point 44	Eq. 0	Attempt 3	Error 8.210321311707958e-12
Point 44	Eq. 1	Attempt 1	Error 2.0196658567783743e-08
Point 44	Eq. 1	Attempt 2	Error 2.367290363736174e-09
Point 44	Eq. 1	Attempt 3	Error 1.4017231819707376e-09
Point 45	Eq. 0	Attempt 1	Error 8.60685673842454e-08
Point 45	Eq. 0	Attempt 2	Error 8.388904149114751e-08
Point 45	Eq. 0	Attempt 3	Error 1.2980290620134838e-08
Point 45	Eq. 1	Attempt 1	Error 1.3990586467116373e-11
Point 46	Eq. 0	Attempt 1	Error 9.678825207970476e-08
Point 46	Eq. 0	Attempt 2	Error 1.759214995900038e-09
Point 46	Eq. 0	Attempt 3	Error 3.249510882596951e-08
Point 46	Eq. 1	Attempt 1	Error 2.9685491398367958e-08
Point 46	Eq. 1	Attempt 2	Error 9.18931775117926e-08
Point 46	Eq. 1	Attempt 3	Error 4.4840540169843734e-09
Point 47	Eq. 0	Attempt 1	Error 4.196796155042648e-08
Point 47	Eq. 0	Attempt 2	Error 7.694698567206615e-08
Point 47	Eq. 0	Attempt 3	Error 1.1624421247802275e-07
Point 47	Eq. 1	Attempt 1	Error 1.302638104050402e-07
Point 47	Eq. 1	Attempt 2	Error 4.806000930557275e-09
Point 47	Eq. 1	Attempt 3	Error 2.0762904284765682e-08
Point 48	Eq. 0	Attempt 1	Error 1.1652510067960975e-09
Point 48	Eq. 0	Attempt 2	Error 3.976904139335602e-09
Point 48	Eq. 0	Attempt 3	Error 2.314489933041841e-09
Point 48	Eq. 1	Attempt 1	Error 2.462676462755553e-08
Point 48	Eq. 1	Attempt 2	Error 3.631875244991534e-08
Point 48	Eq. 1	Attempt 3	Error 9.174504356224134e-08
Point 49	Eq. 0	Attempt 1	Error 5.108553580157604e-10
Point 49	Eq. 0	Attempt 2	Error 1.1436185332058812e-09
Point 49	Eq. 0	Attempt 3	Error 1.7052101952685916e-09
Point 49	Eq. 1	Attempt 1	Error 5.159520810593676e-09
Point 49	Eq. 1	Attempt 2	Error 6.289539555837109e-09
Point 49	Eq. 1	Attempt 3	Error 5.159520810593676e-09
