# Supplementary material for: Molecular dynamics on quantum annealers
Source: Sci Rep. 2022 Oct 7;12:16824. doi: 10.1038/s41598-022-21163-x (PMC9547079; doi:10.1038/s41598-022-21163-x)
Supplement: Supplementary file 2 — Supplementary Information 2. [file 41598_2022_21163_MOESM2_ESM.zip › results/dwave/eq_1/attempts_3/solution_1.txt]

1.299987792968750000e+00 1.300140380859375000e+00 1.303253173828125000e+00 1.309234619140625000e+00 1.317535400390625000e+00 1.328887939453125000e+00 1.343200683593750000e+00 1.358154296875000000e+00 1.376129150390625000e+00 1.394744873046875000e+00 1.413574218750000000e+00 1.432861328125000000e+00 1.451507568359375000e+00 1.467620849609375000e+00 1.484344482421875000e+00 1.499176025390625000e+00 1.512481689453125000e+00 1.523590087890625000e+00 1.532043457031250000e+00 1.538208007812500000e+00 1.541259765625000000e+00 1.541870117187500000e+00 1.539184570312500000e+00 1.533264160156250000e+00 1.524566650390625000e+00 1.513183593750000000e+00 1.498565673828125000e+00 1.482147216796875000e+00 1.463378906250000000e+00 1.442077636718750000e+00 1.418273925781250000e+00 1.394470214843750000e+00 1.370422363281250000e+00 1.346252441406250000e+00 1.322998046875000000e+00 1.300659179687500000e+00 1.280700683593750000e+00 1.264190673828125000e+00 1.251495361328125000e+00 1.242889404296875000e+00 1.239013671875000000e+00 1.240478515625000000e+00 1.246490478515625000e+00 1.258239746093750000e+00 1.275207519531250000e+00 1.297637939453125000e+00 1.322692871093750000e+00 1.352844238281250000e+00 1.383819580078125000e+00 1.415618896484375000e+00
0.000000000000000000e+00 3.370056152343750000e-01 6.737976074218750000e-01 9.988098144531250000e-01 1.299316406250000000e+00 1.568176269531250000e+00 1.796417236328125000e+00 1.972778320312500000e+00 2.098388671875000000e+00 2.165893554687500000e+00 2.176849365234375000e+00 2.132843017578125000e+00 2.036987304687500000e+00 1.893554687500000000e+00 1.710021972656250000e+00 1.489013671875000000e+00 1.236083984375000000e+00 9.558410644531250000e-01 6.535339355468750000e-01 3.350524902343750000e-01 4.699707031250000000e-03 -3.311767578125000000e-01 -6.675720214843750000e-01 -9.995422363281250000e-01 -1.321044921875000000e+00 -1.624450683593750000e+00 -1.906158447265625000e+00 -2.157836914062500000e+00 -2.373657226562500000e+00 -2.547241210937500000e+00 -2.667175292968750000e+00 -2.723632812500000000e+00 -2.712768554687500000e+00 -2.626983642578125000e+00 -2.461700439453125000e+00 -2.212890625000000000e+00 -1.878631591796875000e+00 -1.463409423828125000e+00 -9.772644042968750000e-01 -4.345397949218750000e-01 1.478271484375000000e-01 7.481994628906250000e-01 1.341796875000000000e+00 1.906677246093750000e+00 2.419342041015625000e+00 2.857849121093750000e+00 3.204620361328125000e+00 3.454162597656250000e+00 3.598999023437500000e+00 3.642181396484375000e+00
