# Supplementary material for: Molecular dynamics on quantum annealers
Source: Sci Rep. 2022 Oct 7;12:16824. doi: 10.1038/s41598-022-21163-x (PMC9547079; doi:10.1038/s41598-022-21163-x)
Supplement: Supplementary file 2 — Supplementary Information 2. [file 41598_2022_21163_MOESM2_ESM.zip › results/dwave/eq_1/attempts_4/error_1.txt]

3.493880740279564634e-10 5.214733889147282753e-08 5.297096095091546886e-11 1.754482781279875780e-09 2.579270130809163675e-10 1.428439588835317409e-10 5.687539328391721938e-11 1.006306149520241888e-10 4.769127315285004443e-10 1.567183716133513371e-09 7.708443661158526083e-09 4.100648709481902188e-09 3.991011965354118729e-10 3.932498771064274479e-11 3.913207535788387759e-10 1.963368134738630033e-09 4.454356883343280060e-10 2.880231164681390510e-09 1.260502813238417730e-11 7.083045261424558703e-11 3.410640658785268897e-10 1.629569368333250168e-09 1.221422962771612220e-11 1.296740492762182839e-12 7.002398660915787332e-11 9.713978954550839262e-09 2.695795586760141305e-09 1.561431872687535360e-09 4.586553359331446700e-12 9.717737725623010192e-11 1.536193394713336602e-10 1.347967071296807262e-09 8.491340963701077271e-11 1.221187062583339866e-08 2.043449853772472125e-10 3.334577058922150172e-11 1.871995891633559950e-10 1.337987498573056655e-10 1.659611115201187204e-09 1.872344057574082399e-09 3.945288540307956282e-11 5.965326010937133105e-10 1.117328451982757542e-11 1.387334691571595613e-11 2.842170943040400743e-14 4.481044868498429423e-09 8.931522188504459336e-12 3.517186542012495920e-13 5.712763595511205494e-12
1.030642238220025320e-10 2.282156685851077782e-10 2.000842158622617717e-09 3.433658690710217343e-09 1.779305591753654880e-10 1.062282706243422581e-09 8.917417915199621348e-10 8.888349611879675649e-09 1.767688218023977242e-10 3.792692382376117166e-09 7.720046824033488519e-11 4.809770359770482173e-10 4.871480996371246874e-11 2.261160148009366821e-10 1.217159706357051618e-10 8.044018784403306199e-10 6.672316033018432790e-10 4.349658411229029298e-10 7.638334409421076998e-14 2.343604776910979126e-08 1.402066018840741890e-09 1.064607957346197509e-09 1.719071107686431787e-09 2.176584246171842096e-09 4.177900692070579680e-09 3.304023721284465864e-13 1.065160404323250987e-09 8.579821297871603747e-10 8.010285768023095443e-10 3.275602011854061857e-12 8.017106978286392405e-10 1.671125460234179627e-10 3.382236712923258892e-10 1.567634910770721035e-11 5.332179142669701832e-10 3.056221942188130924e-11 8.934030404361692490e-09 7.538858426414662972e-11 1.855010367535214755e-09 2.003256227567362657e-09 2.729727555106364889e-10 1.227340007403654454e-08 1.845759101115618250e-09 3.676596804780274397e-10 1.808331262509454973e-11 2.184563641094428021e-11 2.095404738611250650e-09 4.143529963585024234e-11 3.674291093602732872e-08
