# Supplementary material for: Molecular dynamics on quantum annealers
Source: Sci Rep. 2022 Oct 7;12:16824. doi: 10.1038/s41598-022-21163-x (PMC9547079; doi:10.1038/s41598-022-21163-x)
Supplement: Supplementary file 2 — Supplementary Information 2. [file 41598_2022_21163_MOESM2_ESM.zip › results/dwave/eq_1/attempts_4/log_1.txt]

Point 1	Eq. 0	Attempt 1	Error 2.1256980176076468e-08
Point 1	Eq. 0	Attempt 2	Error 1.1753527928703988e-08
Point 1	Eq. 0	Attempt 3	Error 3.4938807402795646e-10
Point 1	Eq. 0	Attempt 4	Error 1.3975700596802199e-09
Point 1	Eq. 1	Attempt 1	Error 1.0306422382200253e-10
Point 1	Eq. 1	Attempt 2	Error 1.5886735482695258e-08
Point 1	Eq. 1	Attempt 3	Error 3.132611645639827e-07
Point 1	Eq. 1	Attempt 4	Error 1.0735485389545829e-08
Point 2	Eq. 0	Attempt 1	Error 9.416575252885195e-08
Point 2	Eq. 0	Attempt 2	Error 6.831579568711277e-08
Point 2	Eq. 0	Attempt 3	Error 5.214733889147283e-08
Point 2	Eq. 0	Attempt 4	Error 7.464849005600627e-08
Point 2	Eq. 1	Attempt 1	Error 1.7036825283867074e-09
Point 2	Eq. 1	Attempt 2	Error 1.0989033683017624e-08
Point 2	Eq. 1	Attempt 3	Error 2.2821566858510778e-10
Point 2	Eq. 1	Attempt 4	Error 1.8071212082304555e-08
Point 3	Eq. 0	Attempt 1	Error 8.82590001083372e-10
Point 3	Eq. 0	Attempt 2	Error 5.297096095091547e-11
Point 3	Eq. 1	Attempt 1	Error 8.026656672655008e-09
Point 3	Eq. 1	Attempt 2	Error 2.0008421586226177e-09
Point 3	Eq. 1	Attempt 3	Error 6.785626283090096e-09
Point 3	Eq. 1	Attempt 4	Error 2.3492638945299404e-09
Point 4	Eq. 0	Attempt 1	Error 4.5081840482907864e-08
Point 4	Eq. 0	Attempt 2	Error 3.192625896986101e-08
Point 4	Eq. 0	Attempt 3	Error 1.7544827812798758e-09
Point 4	Eq. 0	Attempt 4	Error 7.904216658971563e-08
Point 4	Eq. 1	Attempt 1	Error 7.185317230096189e-09
Point 4	Eq. 1	Attempt 2	Error 3.4336586907102173e-09
Point 4	Eq. 1	Attempt 3	Error 5.4097561985599896e-09
Point 4	Eq. 1	Attempt 4	Error 8.96374530157118e-09
Point 5	Eq. 0	Attempt 1	Error 2.5792701308091637e-10
Point 5	Eq. 0	Attempt 2	Error 2.112994224034992e-09
Point 5	Eq. 0	Attempt 3	Error 1.7832775256465538e-09
Point 5	Eq. 0	Attempt 4	Error 9.618474905437324e-10
Point 5	Eq. 1	Attempt 1	Error 6.029026167198026e-10
Point 5	Eq. 1	Attempt 2	Error 4.7939529679297266e-08
Point 5	Eq. 1	Attempt 3	Error 1.779305591753655e-10
Point 5	Eq. 1	Attempt 4	Error 1.1406001476643723e-08
Point 6	Eq. 0	Attempt 1	Error 2.9319679129002907e-08
Point 6	Eq. 0	Attempt 2	Error 1.4284395888353174e-10
Point 6	Eq. 0	Attempt 3	Error 2.461817416588019e-10
Point 6	Eq. 0	Attempt 4	Error 4.133138276074533e-09
Point 6	Eq. 1	Attempt 1	Error 8.240029103490087e-09
Point 6	Eq. 1	Attempt 2	Error 4.8185896162067365e-08
Point 6	Eq. 1	Attempt 3	Error 1.0622827062434226e-09
Point 6	Eq. 1	Attempt 4	Error 4.3645109215617595e-07
Point 7	Eq. 0	Attempt 1	Error 5.687539328391722e-11
Point 7	Eq. 1	Attempt 1	Error 3.5831639877415e-09
Point 7	Eq. 1	Attempt 2	Error 2.237453600173467e-08
Point 7	Eq. 1	Attempt 3	Error 3.1860809457384676e-07
Point 7	Eq. 1	Attempt 4	Error 8.917417915199621e-10
Point 8	Eq. 0	Attempt 1	Error 5.576197281698114e-10
Point 8	Eq. 0	Attempt 2	Error 1.2011565075908948e-08
Point 8	Eq. 0	Attempt 3	Error 1.0063061495202419e-10
Point 8	Eq. 0	Attempt 4	Error 2.604103599423979e-10
Point 8	Eq. 1	Attempt 1	Error 2.9854501093495855e-08
Point 8	Eq. 1	Attempt 2	Error 1.5948586451486335e-08
Point 8	Eq. 1	Attempt 3	Error 2.9068064222315115e-07
Point 8	Eq. 1	Attempt 4	Error 8.888349611879676e-09
Point 9	Eq. 0	Attempt 1	Error 5.0578318422367374e-08
Point 9	Eq. 0	Attempt 2	Error 4.2033253322415476e-08
Point 9	Eq. 0	Attempt 3	Error 4.0992411243223614e-08
Point 9	Eq. 0	Attempt 4	Error 4.769127315285004e-10
Point 9	Eq. 1	Attempt 1	Error 1.7676882180239772e-10
Point 9	Eq. 1	Attempt 2	Error 9.127930411523266e-09
Point 9	Eq. 1	Attempt 3	Error 2.901536788613157e-10
Point 9	Eq. 1	Attempt 4	Error 7.56159508341625e-08
Point 10	Eq. 0	Attempt 1	Error 2.1525359272800415e-09
Point 10	Eq. 0	Attempt 2	Error 5.8221054644036485e-09
Point 10	Eq. 0	Attempt 3	Error 1.5671837161335134e-09
Point 10	Eq. 0	Attempt 4	Error 5.265576419333229e-09
Point 10	Eq. 1	Attempt 1	Error 4.267125319756815e-09
Point 10	Eq. 1	Attempt 2	Error 8.184557387380664e-08
Point 10	Eq. 1	Attempt 3	Error 1.7639056437701583e-08
Point 10	Eq. 1	Attempt 4	Error 3.792692382376117e-09
Point 11	Eq. 0	Attempt 1	Error 7.708443661158526e-09
Point 11	Eq. 0	Attempt 2	Error 2.069967308671039e-08
Point 11	Eq. 0	Attempt 3	Error 6.554926912372139e-08
Point 11	Eq. 0	Attempt 4	Error 1.1198513050203474e-07
Point 11	Eq. 1	Attempt 1	Error 7.998079354365473e-08
Point 11	Eq. 1	Attempt 2	Error 1.2706244945093204e-07
Point 11	Eq. 1	Attempt 3	Error 1.0454396459635973e-08
Point 11	Eq. 1	Attempt 4	Error 7.720046824033489e-11
Point 12	Eq. 0	Attempt 1	Error 4.976776324383536e-09
Point 12	Eq. 0	Attempt 2	Error 9.367618858391324e-08
Point 12	Eq. 0	Attempt 3	Error 4.100648709481902e-09
Point 12	Eq. 0	Attempt 4	Error 1.5339004733050388e-08
Point 12	Eq. 1	Attempt 1	Error 4.809770359770482e-10
Point 12	Eq. 1	Attempt 2	Error 6.085144832468359e-09
Point 12	Eq. 1	Attempt 3	Error 1.373451397057579e-07
Point 12	Eq. 1	Attempt 4	Error 6.589324641481653e-10
Point 13	Eq. 0	Attempt 1	Error 3.9910119653541187e-10
Point 13	Eq. 0	Attempt 2	Error 1.9489938551942032e-08
Point 13	Eq. 0	Attempt 3	Error 1.776811586751137e-08
Point 13	Eq. 0	Attempt 4	Error 2.8754385539286886e-09
Point 13	Eq. 1	Attempt 1	Error 2.410512678352461e-09
Point 13	Eq. 1	Attempt 2	Error 4.871480996371247e-11
Point 14	Eq. 0	Attempt 1	Error 3.9324987710642745e-11
Point 14	Eq. 1	Attempt 1	Error 3.216996447008569e-08
Point 14	Eq. 1	Attempt 2	Error 4.02835809154567e-09
Point 14	Eq. 1	Attempt 3	Error 1.5414719811701616e-07
Point 14	Eq. 1	Attempt 4	Error 2.2611601480093668e-10
Point 15	Eq. 0	Attempt 1	Error 2.2571597924070375e-09
Point 15	Eq. 0	Attempt 2	Error 3.913207535788388e-10
Point 15	Eq. 0	Attempt 3	Error 6.944652852780564e-09
Point 15	Eq. 0	Attempt 4	Error 3.267924597594174e-09
Point 15	Eq. 1	Attempt 1	Error 2.1203710787176533e-08
Point 15	Eq. 1	Attempt 2	Error 1.426737838983172e-08
Point 15	Eq. 1	Attempt 3	Error 1.3839382972946623e-09
Point 15	Eq. 1	Attempt 4	Error 1.2171597063570516e-10
Point 16	Eq. 0	Attempt 1	Error 2.308635060899178e-09
Point 16	Eq. 0	Attempt 2	Error 1.96336813473863e-09
Point 16	Eq. 0	Attempt 3	Error 2.687592015604423e-08
Point 16	Eq. 0	Attempt 4	Error 1.310976784907325e-07
Point 16	Eq. 1	Attempt 1	Error 3.412404936398161e-08
Point 16	Eq. 1	Attempt 2	Error 8.448342470046555e-09
Point 16	Eq. 1	Attempt 3	Error 8.044018784403306e-10
Point 16	Eq. 1	Attempt 4	Error 1.7660700990518308e-07
Point 17	Eq. 0	Attempt 1	Error 1.4356814759253211e-07
Point 17	Eq. 0	Attempt 2	Error 4.45435688334328e-10
Point 17	Eq. 0	Attempt 3	Error 9.754685947882535e-10
Point 17	Eq. 0	Attempt 4	Error 4.45435688334328e-10
Point 17	Eq. 1	Attempt 1	Error 1.9429906217283133e-07
Point 17	Eq. 1	Attempt 2	Error 1.0256581362000361e-08
Point 17	Eq. 1	Attempt 3	Error 7.026024206879811e-10
Point 17	Eq. 1	Attempt 4	Error 6.672316033018433e-10
Point 18	Eq. 0	Attempt 1	Error 2.8802311646813905e-09
Point 18	Eq. 0	Attempt 2	Error 2.997115444713927e-09
Point 18	Eq. 0	Attempt 3	Error 9.19073883665078e-09
Point 18	Eq. 0	Attempt 4	Error 2.5072530718261987e-08
Point 18	Eq. 1	Attempt 1	Error 2.883298577671667e-08
Point 18	Eq. 1	Attempt 2	Error 1.8230377207828496e-09
Point 18	Eq. 1	Attempt 3	Error 3.142805127254178e-08
Point 18	Eq. 1	Attempt 4	Error 4.3496584112290293e-10
Point 19	Eq. 0	Attempt 1	Error 3.555314265213383e-09
Point 19	Eq. 0	Attempt 2	Error 1.5688154419990497e-07
Point 19	Eq. 0	Attempt 3	Error 1.2605028132384177e-11
Point 19	Eq. 1	Attempt 1	Error 7.638334409421077e-14
Point 20	Eq. 0	Attempt 1	Error 1.1154448031902575e-08
Point 20	Eq. 0	Attempt 2	Error 4.4221838635394306e-08
Point 20	Eq. 0	Attempt 3	Error 7.083045261424559e-11
Point 20	Eq. 1	Attempt 1	Error 2.343604776910979e-08
Point 20	Eq. 1	Attempt 2	Error 5.913767253673541e-08
Point 20	Eq. 1	Attempt 3	Error 3.2266770588762483e-08
Point 20	Eq. 1	Attempt 4	Error 2.0478609386032076e-07
Point 21	Eq. 0	Attempt 1	Error 1.7095267423883342e-09
Point 21	Eq. 0	Attempt 2	Error 3.6046188256477762e-09
Point 21	Eq. 0	Attempt 3	Error 2.5913070800243077e-08
Point 21	Eq. 0	Attempt 4	Error 3.410640658785269e-10
Point 21	Eq. 1	Attempt 1	Error 2.3624709655223342e-07
Point 21	Eq. 1	Attempt 2	Error 1.3971163603798686e-07
Point 21	Eq. 1	Attempt 3	Error 1.4020660188407419e-09
Point 21	Eq. 1	Attempt 4	Error 5.721553009152558e-08
Point 22	Eq. 0	Attempt 1	Error 6.235934435494528e-08
Point 22	Eq. 0	Attempt 2	Error 1.6295693683332502e-09
Point 22	Eq. 0	Attempt 3	Error 3.0604816458890127e-09
Point 22	Eq. 0	Attempt 4	Error 3.060767284068788e-08
Point 22	Eq. 1	Attempt 1	Error 5.419507864701245e-08
Point 22	Eq. 1	Attempt 2	Error 6.597911550443314e-09
Point 22	Eq. 1	Attempt 3	Error 2.4618103111606615e-09
Point 22	Eq. 1	Attempt 4	Error 1.0646079573461975e-09
Point 23	Eq. 0	Attempt 1	Error 1.2038370300615497e-10
Point 23	Eq. 0	Attempt 2	Error 1.2214229627716122e-11
Point 23	Eq. 1	Attempt 1	Error 1.7190711076864318e-09
Point 23	Eq. 1	Attempt 2	Error 2.696712417815661e-07
Point 23	Eq. 1	Attempt 3	Error 1.1047555403820297e-07
Point 23	Eq. 1	Attempt 4	Error 4.082199467347891e-09
Point 24	Eq. 0	Attempt 1	Error 1.7314134836965422e-07
Point 24	Eq. 0	Attempt 2	Error 5.208431019809723e-09
Point 24	Eq. 0	Attempt 3	Error 1.2967404927621828e-12
Point 24	Eq. 1	Attempt 1	Error 2.176584246171842e-09
Point 24	Eq. 1	Attempt 2	Error 5.638954014841602e-08
Point 24	Eq. 1	Attempt 3	Error 4.793717423012822e-09
Point 24	Eq. 1	Attempt 4	Error 2.0299873249030043e-07
Point 25	Eq. 0	Attempt 1	Error 2.800180709527922e-08
Point 25	Eq. 0	Attempt 2	Error 3.926544422938605e-09
Point 25	Eq. 0	Attempt 3	Error 7.002398660915787e-11
Point 25	Eq. 1	Attempt 1	Error 5.753513221407047e-09
Point 25	Eq. 1	Attempt 2	Error 9.235188258571725e-08
Point 25	Eq. 1	Attempt 3	Error 6.407356067938963e-08
Point 25	Eq. 1	Attempt 4	Error 4.17790069207058e-09
Point 26	Eq. 0	Attempt 1	Error 1.472214812281436e-07
Point 26	Eq. 0	Attempt 2	Error 9.71397895455084e-09
Point 26	Eq. 0	Attempt 3	Error 8.802786410910812e-08
Point 26	Eq. 0	Attempt 4	Error 3.269023451935027e-08
Point 26	Eq. 1	Attempt 1	Error 3.646974278126436e-09
Point 26	Eq. 1	Attempt 2	Error 1.310797745901482e-07
Point 26	Eq. 1	Attempt 3	Error 5.876770003965248e-08
Point 26	Eq. 1	Attempt 4	Error 3.304023721284466e-13
Point 27	Eq. 0	Attempt 1	Error 2.6957955867601413e-09
Point 27	Eq. 0	Attempt 2	Error 3.627789624260913e-09
Point 27	Eq. 0	Attempt 3	Error 4.0921410260352786e-08
Point 27	Eq. 0	Attempt 4	Error 2.1378639303293312e-08
Point 27	Eq. 1	Attempt 1	Error 9.690540281326321e-08
Point 27	Eq. 1	Attempt 2	Error 6.9311809625105525e-09
Point 27	Eq. 1	Attempt 3	Error 1.4740137999069702e-09
Point 27	Eq. 1	Attempt 4	Error 1.065160404323251e-09
Point 28	Eq. 0	Attempt 1	Error 1.5614318726875354e-09
Point 28	Eq. 0	Attempt 2	Error 1.4698247952082966e-08
Point 28	Eq. 0	Attempt 3	Error 3.772644419086646e-09
Point 28	Eq. 0	Attempt 4	Error 1.8258390355185838e-09
Point 28	Eq. 1	Attempt 1	Error 4.100207817714363e-08
Point 28	Eq. 1	Attempt 2	Error 1.7420944686818984e-09
Point 28	Eq. 1	Attempt 3	Error 1.4164092121404792e-08
Point 28	Eq. 1	Attempt 4	Error 8.579821297871604e-10
Point 29	Eq. 0	Attempt 1	Error 3.3262210763496114e-09
Point 29	Eq. 0	Attempt 2	Error 3.3262210763496114e-09
Point 29	Eq. 0	Attempt 3	Error 4.586553359331447e-12
Point 29	Eq. 1	Attempt 1	Error 5.726891050272798e-07
Point 29	Eq. 1	Attempt 2	Error 7.95155568056316e-08
Point 29	Eq. 1	Attempt 3	Error 8.010285768023095e-10
Point 29	Eq. 1	Attempt 4	Error 4.9359764275891393e-08
Point 30	Eq. 0	Attempt 1	Error 9.71773772562301e-11
Point 30	Eq. 1	Attempt 1	Error 5.933440405669899e-10
Point 30	Eq. 1	Attempt 2	Error 3.275602011854062e-12
Point 31	Eq. 0	Attempt 1	Error 1.5361933947133366e-10
Point 31	Eq. 0	Attempt 2	Error 1.3235356988161584e-07
Point 31	Eq. 0	Attempt 3	Error 9.663629896294879e-10
Point 31	Eq. 0	Attempt 4	Error 1.054065279504357e-09
Point 31	Eq. 1	Attempt 1	Error 8.017106978286392e-10
Point 31	Eq. 1	Attempt 2	Error 2.1579289466444607e-09
Point 31	Eq. 1	Attempt 3	Error 3.596847300002537e-07
Point 31	Eq. 1	Attempt 4	Error 1.3802297971210464e-08
Point 32	Eq. 0	Attempt 1	Error 1.3479670712968073e-09
Point 32	Eq. 0	Attempt 2	Error 1.4480576737696538e-09
Point 32	Eq. 0	Attempt 3	Error 2.216130567944674e-08
Point 32	Eq. 0	Attempt 4	Error 2.427395173754121e-09
Point 32	Eq. 1	Attempt 1	Error 4.7595193208849196e-07
Point 32	Eq. 1	Attempt 2	Error 6.188208701018993e-08
Point 32	Eq. 1	Attempt 3	Error 4.627466765327881e-08
Point 32	Eq. 1	Attempt 4	Error 1.6711254602341796e-10
Point 33	Eq. 0	Attempt 1	Error 1.7467272073190543e-10
Point 33	Eq. 0	Attempt 2	Error 8.491340963701077e-11
Point 33	Eq. 1	Attempt 1	Error 2.227107920305116e-08
Point 33	Eq. 1	Attempt 2	Error 3.382236712923259e-10
Point 33	Eq. 1	Attempt 3	Error 1.8779535793100877e-07
Point 33	Eq. 1	Attempt 4	Error 5.167262173699783e-10
Point 34	Eq. 0	Attempt 1	Error 1.2211870625833399e-08
Point 34	Eq. 0	Attempt 2	Error 1.294971596621508e-08
Point 34	Eq. 0	Attempt 3	Error 6.738934388295093e-08
Point 34	Eq. 0	Attempt 4	Error 1.0471459077621148e-07
Point 34	Eq. 1	Attempt 1	Error 2.474351834536037e-07
Point 34	Eq. 1	Attempt 2	Error 1.3133679388488417e-07
Point 34	Eq. 1	Attempt 3	Error 3.5769787132267084e-10
Point 34	Eq. 1	Attempt 4	Error 1.567634910770721e-11
Point 35	Eq. 0	Attempt 1	Error 2.043449853772472e-10
Point 35	Eq. 0	Attempt 2	Error 5.331024510724092e-10
Point 35	Eq. 0	Attempt 3	Error 6.656318163322794e-09
Point 35	Eq. 0	Attempt 4	Error 2.825048888155379e-07
Point 35	Eq. 1	Attempt 1	Error 6.61975363414058e-08
Point 35	Eq. 1	Attempt 2	Error 1.347070099910752e-07
Point 35	Eq. 1	Attempt 3	Error 2.426574496894318e-09
Point 35	Eq. 1	Attempt 4	Error 5.332179142669702e-10
Point 36	Eq. 0	Attempt 1	Error 3.33457705892215e-11
Point 36	Eq. 1	Attempt 1	Error 3.056221942188131e-11
Point 37	Eq. 0	Attempt 1	Error 1.9821150942789245e-08
Point 37	Eq. 0	Attempt 2	Error 1.87199589163356e-10
Point 37	Eq. 0	Attempt 3	Error 9.72129043930181e-10
Point 37	Eq. 0	Attempt 4	Error 5.401712854791185e-09
Point 37	Eq. 1	Attempt 1	Error 2.7406692026943347e-08
Point 37	Eq. 1	Attempt 2	Error 1.5482134685385063e-08
Point 37	Eq. 1	Attempt 3	Error 8.934030404361692e-09
Point 37	Eq. 1	Attempt 4	Error 1.0892601132184154e-07
Point 38	Eq. 0	Attempt 1	Error 4.874500802998227e-10
Point 38	Eq. 0	Attempt 2	Error 5.095358801554539e-09
Point 38	Eq. 0	Attempt 3	Error 3.620012734018019e-09
Point 38	Eq. 0	Attempt 4	Error 1.3379874985730567e-10
Point 38	Eq. 1	Attempt 1	Error 1.0259009286528453e-07
Point 38	Eq. 1	Attempt 2	Error 7.538858426414663e-11
Point 39	Eq. 0	Attempt 1	Error 5.254308739210956e-07
Point 39	Eq. 0	Attempt 2	Error 1.6596111152011872e-09
Point 39	Eq. 0	Attempt 3	Error 4.21185504251298e-08
Point 39	Eq. 0	Attempt 4	Error 4.718084767318942e-08
Point 39	Eq. 1	Attempt 1	Error 1.8961303815956398e-07
Point 39	Eq. 1	Attempt 2	Error 6.184274070619722e-08
Point 39	Eq. 1	Attempt 3	Error 2.8959711073639482e-08
Point 39	Eq. 1	Attempt 4	Error 1.8550103675352148e-09
Point 40	Eq. 0	Attempt 1	Error 1.3933121323361775e-08
Point 40	Eq. 0	Attempt 2	Error 4.744666881606463e-09
Point 40	Eq. 0	Attempt 3	Error 7.741311236486581e-08
Point 40	Eq. 0	Attempt 4	Error 1.8723440575740824e-09
Point 40	Eq. 1	Attempt 1	Error 2.0032562275673627e-09
Point 40	Eq. 1	Attempt 2	Error 2.0210135787124273e-08
Point 40	Eq. 1	Attempt 3	Error 6.147093500885603e-09
Point 40	Eq. 1	Attempt 4	Error 3.359331657293296e-08
Point 41	Eq. 0	Attempt 1	Error 2.6079760573338717e-10
Point 41	Eq. 0	Attempt 2	Error 1.2794288295481238e-07
Point 41	Eq. 0	Attempt 3	Error 3.945288540307956e-11
Point 41	Eq. 1	Attempt 1	Error 6.051976697563077e-10
Point 41	Eq. 1	Attempt 2	Error 5.270432978932149e-09
Point 41	Eq. 1	Attempt 3	Error 2.729727555106365e-10
Point 41	Eq. 1	Attempt 4	Error 2.1894546620160327e-08
Point 42	Eq. 0	Attempt 1	Error 5.965326010937133e-10
Point 42	Eq. 0	Attempt 2	Error 1.8014358715845447e-07
Point 42	Eq. 0	Attempt 3	Error 6.002004582228437e-08
Point 42	Eq. 0	Attempt 4	Error 7.696193904394022e-09
Point 42	Eq. 1	Attempt 1	Error 4.130669850610502e-08
Point 42	Eq. 1	Attempt 2	Error 1.2273400074036545e-08
Point 42	Eq. 1	Attempt 3	Error 1.2886520295296577e-08
Point 42	Eq. 1	Attempt 4	Error 1.3115702302002319e-08
Point 43	Eq. 0	Attempt 1	Error 1.1173284519827575e-11
Point 43	Eq. 1	Attempt 1	Error 6.017851781336958e-07
Point 43	Eq. 1	Attempt 2	Error 9.977110693171198e-08
Point 43	Eq. 1	Attempt 3	Error 1.8457591011156183e-09
Point 43	Eq. 1	Attempt 4	Error 8.180590427286916e-08
Point 44	Eq. 0	Attempt 1	Error 2.3255586611981016e-07
Point 44	Eq. 0	Attempt 2	Error 1.9136432882760346e-08
Point 44	Eq. 0	Attempt 3	Error 1.3873346915715956e-11
Point 44	Eq. 1	Attempt 1	Error 1.969421958847306e-09
Point 44	Eq. 1	Attempt 2	Error 3.6765968047802744e-10
Point 44	Eq. 1	Attempt 3	Error 5.980963990737109e-07
Point 44	Eq. 1	Attempt 4	Error 5.88066956908051e-07
Point 45	Eq. 0	Attempt 1	Error 2.4602439196996784e-08
Point 45	Eq. 0	Attempt 2	Error 3.558501049383267e-09
Point 45	Eq. 0	Attempt 3	Error 2.842170943040401e-14
Point 45	Eq. 1	Attempt 1	Error 2.3120421133171476e-09
Point 45	Eq. 1	Attempt 2	Error 7.482018560267534e-09
Point 45	Eq. 1	Attempt 3	Error 2.847439617426062e-08
Point 45	Eq. 1	Attempt 4	Error 1.808331262509455e-11
Point 46	Eq. 0	Attempt 1	Error 4.4810448684984294e-09
Point 46	Eq. 0	Attempt 2	Error 1.4395098446584598e-08
Point 46	Eq. 0	Attempt 3	Error 1.7212073544214945e-08
Point 46	Eq. 0	Attempt 4	Error 1.9035795162380964e-08
Point 46	Eq. 1	Attempt 1	Error 2.614230965036768e-08
Point 46	Eq. 1	Attempt 2	Error 2.184563641094428e-11
Point 47	Eq. 0	Attempt 1	Error 6.460929569129803e-10
Point 47	Eq. 0	Attempt 2	Error 8.93152218850446e-12
Point 47	Eq. 1	Attempt 1	Error 2.0954047386112507e-09
Point 47	Eq. 1	Attempt 2	Error 1.0883026035912735e-07
Point 47	Eq. 1	Attempt 3	Error 1.5630629945917462e-07
Point 47	Eq. 1	Attempt 4	Error 5.414734616238093e-08
Point 48	Eq. 0	Attempt 1	Error 3.517186542012496e-13
Point 48	Eq. 1	Attempt 1	Error 1.4178149854160438e-07
Point 48	Eq. 1	Attempt 2	Error 1.7776606853203702e-09
Point 48	Eq. 1	Attempt 3	Error 4.143529963585024e-11
Point 49	Eq. 0	Attempt 1	Error 6.723482925963253e-08
Point 49	Eq. 0	Attempt 2	Error 3.1347379803037256e-08
Point 49	Eq. 0	Attempt 3	Error 5.7127635955112055e-12
Point 49	Eq. 1	Attempt 1	Error 8.883167623707777e-08
Point 49	Eq. 1	Attempt 2	Error 1.0890350665704318e-07
Point 49	Eq. 1	Attempt 3	Error 6.794488172090496e-08
Point 49	Eq. 1	Attempt 4	Error 3.674291093602733e-08
