# Supplementary material for: Molecular dynamics on quantum annealers
Source: Sci Rep. 2022 Oct 7;12:16824. doi: 10.1038/s41598-022-21163-x (PMC9547079; doi:10.1038/s41598-022-21163-x)
Supplement: Supplementary file 2 — Supplementary Information 2. [file 41598_2022_21163_MOESM2_ESM.zip › results/dwave/eq_1/attempts_4/solution_1.txt]

1.299987792968750000e+00 1.300140380859375000e+00 1.301269531250000000e+00 1.307312011718750000e+00 1.316589355468750000e+00 1.328399658203125000e+00 1.342407226562500000e+00 1.358489990234375000e+00 1.376312255859375000e+00 1.394989013671875000e+00 1.414764404296875000e+00 1.433593750000000000e+00 1.453247070312500000e+00 1.471343994140625000e+00 1.488342285156250000e+00 1.503753662109375000e+00 1.516601562500000000e+00 1.527648925781250000e+00 1.535522460937500000e+00 1.541046142578125000e+00 1.543640136718750000e+00 1.543182373046875000e+00 1.539520263671875000e+00 1.533203125000000000e+00 1.523895263671875000e+00 1.511810302734375000e+00 1.496154785156250000e+00 1.479248046875000000e+00 1.460052490234375000e+00 1.438659667968750000e+00 1.415740966796875000e+00 1.391815185546875000e+00 1.367248535156250000e+00 1.343231201171875000e+00 1.320892333984375000e+00 1.299102783203125000e+00 1.279663085937500000e+00 1.263183593750000000e+00 1.250457763671875000e+00 1.241851806640625000e+00 1.238800048828125000e+00 1.240661621093750000e+00 1.247619628906250000e+00 1.260009765625000000e+00 1.277435302734375000e+00 1.299316406250000000e+00 1.324462890625000000e+00 1.353149414062500000e+00 1.384033203125000000e+00 1.416198730468750000e+00
0.000000000000000000e+00 3.368225097656250000e-01 6.732482910156250000e-01 1.005462646484375000e+00 1.314208984375000000e+00 1.587188720703125000e+00 1.816650390625000000e+00 1.996246337890625000e+00 2.121673583984375000e+00 2.188873291015625000e+00 2.199432373046875000e+00 2.152679443359375000e+00 2.054718017578125000e+00 1.906982421875000000e+00 1.716003417968750000e+00 1.486419677734375000e+00 1.223724365234375000e+00 9.352722167968750000e-01 6.248168945312500000e-01 2.996215820312500000e-01 -3.454589843750000000e-02 -3.750000000000000000e-01 -7.140502929687500000e-01 -1.046325683593750000e+00 -1.367553710937500000e+00 -1.671112060546875000e+00 -1.950134277343750000e+00 -2.196289062500000000e+00 -2.405273437500000000e+00 -2.569885253906250000e+00 -2.680877685546875000e+00 -2.730651855468750000e+00 -2.711029052734375000e+00 -2.615203857421875000e+00 -2.438751220703125000e+00 -2.182159423828125000e+00 -1.841796875000000000e+00 -1.421356201171875000e+00 -9.309692382812500000e-01 -3.831481933593750000e-01 2.037048339843750000e-01 8.053894042968750000e-01 1.397277832031250000e+00 1.957397460937500000e+00 2.462036132812500000e+00 2.891113281250000000e+00 3.230712890625000000e+00 3.474670410156250000e+00 3.617248535156250000e+00 3.661926269531250000e+00
