# Supplementary material for: Molecular dynamics on quantum annealers
Source: Sci Rep. 2022 Oct 7;12:16824. doi: 10.1038/s41598-022-21163-x (PMC9547079; doi:10.1038/s41598-022-21163-x)
Supplement: Supplementary file 2 — Supplementary Information 2. [file 41598_2022_21163_MOESM2_ESM.zip › results/dwave/eq_1/attempts_5/initial_0.7/error_1.txt]

2.304432200617156923e-10 5.797517133032670245e-09 2.080071226373547688e-09 3.858593800032394938e-08 3.128548087261151522e-09 2.575063717813463882e-09 3.371383172634523362e-10 3.249738256272394210e-09 2.095816853397991508e-10 5.110223355586640537e-10 1.970249741134466603e-09 5.911715561524033546e-12 1.303590124734910205e-09 1.258058546227402985e-09 4.678781806433107704e-10 7.777487098792335019e-09 3.618765731516759843e-09 1.648459146963432431e-12 3.681009275169344619e-09 1.152460527009679936e-08 7.322569217649288476e-10 3.090531208727043122e-08 5.483068434841698036e-07 7.362928045040462166e-10 1.155615336756454781e-08 1.849184627644717693e-08 4.898197403235826641e-10 3.203126652806531638e-10 3.274180926382541656e-10 1.751345735101494938e-09 4.046448225381027441e-07 6.018581188982352614e-10 3.347054189362097532e-09 5.320544005371630192e-10 2.306567807863757480e-07 4.253763563610846177e-09 6.327152846097305883e-07 2.129957010765792802e-08 5.835545380250550807e-10 3.564935013855574653e-09 4.769162842421792448e-10 8.000995421753032133e-09 5.056620011600898579e-09 6.742197911080438644e-10 2.332285475858952850e-10 1.814385086618131027e-09 1.909938873723149300e-11 1.808132310543442145e-09 3.612342425185488537e-09 4.995968083676416427e-10 2.202568794018588960e-09 5.545757630898151547e-09 6.627772108913632110e-09 8.632127901364583522e-09 1.348706746284733526e-08 0.000000000000000000e+00 3.941431714338250458e-08 2.842170943040400743e-13 4.747561206386308186e-07 1.867817900347290561e-09 1.459170562156941742e-09 5.121592039358802140e-10 3.811685473920078948e-07 3.347702204337110743e-08 1.964830175893439446e-06 1.953821993083693087e-09 2.365054001529642846e-07 7.560174708487465978e-12 1.383909875585231930e-09 5.207937192608369514e-08 3.372712171767489053e-07 2.979618329845834523e-09 1.329567567154299468e-10 3.563968675734940916e-09 5.289712134981527925e-08 7.601670404255855829e-10 2.853141722880536690e-09 3.063860276597552001e-11 3.625950739660765976e-08 4.168100531387608498e-09 2.160049916710704565e-12 8.737418966120458208e-08 1.839453034335747361e-10 1.659627741901203990e-07 1.737311094984761439e-08 1.646526470722164959e-09 1.205080479849129915e-11 1.481453182350378484e-08 1.301714291912503541e-11 1.251351022801827639e-09 6.326729362626792863e-09 7.423750503221526742e-10 1.459487407373671886e-06 4.786056706507224590e-08 2.434012458252254874e-08 3.537081738613778725e-08 1.009954075925634243e-08 5.312836037774104625e-08 2.320405201317043975e-09 2.011180413319380023e-07 6.702697419314063154e-08 2.447563929308671504e-09 4.976036507287062705e-07 3.930153980036266148e-10 2.822275746439117938e-10 3.817319793597562239e-09 2.189040060329716653e-10 5.913364020670996979e-09 6.182006018207175657e-09 1.178516413347097114e-07 1.674209215707378462e-09 8.848246579873375595e-10 3.399236447876319289e-11 1.658690962358377874e-10 4.291109689802397043e-10 1.859916665125638247e-10 4.991420610167551786e-10 1.809911509553785436e-08 1.850327180363819934e-08 1.739579147397307679e-09 4.268940756446681917e-11 2.866386239475104958e-09 3.604344556151772849e-08 2.517970187909668311e-08 9.705274806037778035e-09 4.845787771046161652e-09 1.094002755053224973e-08 2.751193051153677516e-08 1.991975295823067427e-08 6.242692052182974294e-08 8.908159543352667242e-07 1.421466322426567785e-08 2.812157617881894112e-09 5.980382411507889628e-09 1.273576799576403573e-09 1.645616976020392030e-10 1.507828528701793402e-09 2.089166173391276971e-09 7.319272299355361611e-09 1.839859464780602138e-07 1.162089802164700814e-08 2.483801608832436614e-08 2.448609848215710372e-08 1.112306335926405154e-07 1.139733285526745021e-07 2.893386863433988765e-09 1.627557821848313324e-08 1.922057890624273568e-08 8.352571967407129705e-10 8.310735211125575006e-09 3.477566679066512734e-09 5.424908522400073707e-09 7.586322681163437665e-10 2.904585016949567944e-08 1.148237060988321900e-11 1.836667706811567768e-09 5.498520749824820086e-09 1.856227527241571806e-08 2.749357008724473417e-08 7.780386113154236227e-09 3.986428964708466083e-10 1.411763150827027857e-09 2.587171366030815989e-09 5.468734798341756687e-09 4.550429366645403206e-08 6.410118658095598221e-09 3.593090127651521470e-07 2.109238721459405497e-07 5.684341886080801487e-14 1.489482315264467616e-07 2.177665692215668969e-08 1.147139983004308306e-08 5.400816576184297446e-07 4.726672386823338456e-08 2.542606125643942505e-10 2.271793846375658177e-07 4.829354907087690663e-07 6.245954864425584674e-09 1.355806489300448447e-08 8.242295734817162156e-10 1.658577275520656258e-09 2.359735162826837040e-08 9.353641416964819655e-09 1.909893398988060653e-08 7.204221219581086189e-09 3.944046511605847627e-08 6.781419870094396174e-11 2.337299065402476117e-08 2.981192892548278905e-08 9.055975169758312404e-08 3.109847739324322902e-07 1.575201338255283190e-06 1.211005269396991935e-07 6.997424861765466630e-11 2.275328370160423219e-09 5.942411007708869874e-10 4.036888867631205358e-08 3.113882485195063055e-10 5.010178938391618431e-10
6.259654128371039405e-09 1.019202500174287707e-09 8.375366178370313719e-09 1.138403149525402114e-08 1.480600531067466363e-07 1.026307927531888708e-09 4.798266672878526151e-09 2.058831682916206773e-07 3.723698682733811438e-09 7.924092074063082691e-06 1.544094629934988916e-09 1.103808244806714356e-08 2.518345354474149644e-08 1.129251359088812023e-09 7.124754120013676584e-09 5.636479727400001138e-09 5.392166713136248291e-10 1.193711796076968312e-10 3.104298684775130823e-08 6.089862836233805865e-09 4.354558313934830949e-08 3.707327778101898730e-10 6.693085197184700519e-09 4.784851626027375460e-09 1.708633249108970631e-06 3.361213885000324808e-07 9.875748219201341271e-09 2.848139502020785585e-08 2.924025466199964285e-10 1.476792022003792226e-10 4.681248810811666772e-08 4.968114808434620500e-10 4.661160346586257219e-11 5.832930582982953638e-09 3.272816684329882264e-09 2.043555014097364619e-08 1.104240254790056497e-09 6.536993168992921710e-11 1.364242052659392357e-12 3.374975676706526428e-07 6.696154741803184152e-11 9.421455615665763617e-09 1.702233021205756813e-09 5.721176421502605081e-09 4.130470188101753592e-09 3.813374860328622162e-08 1.525563675386365503e-09 4.418438948050606996e-09 2.055458026006817818e-10 3.410605131648480892e-13 5.018137017032131553e-10 4.002618311460537370e-06 7.832113624317571521e-09 3.299328454886563122e-08 5.617152964987326413e-09 2.378328645136207342e-08 1.086357315216446295e-08 4.885248472419334576e-08 2.230336804132093675e-07 2.208165597039624117e-07 9.501172826276160777e-08 4.221192284603603184e-10 3.173304321535397321e-07 1.654377115301031154e-06 6.241407390916720033e-11 8.765255188336595893e-11 7.119297151803039014e-09 9.599989425623789430e-08 3.751461008505430073e-08 3.110119450866477564e-08 2.211561422882368788e-08 6.293300884863128886e-07 1.065208152795094065e-07 1.391579360188188730e-06 6.751951104888576083e-07 4.838511813431978226e-10 9.185271210299106315e-09 1.319675902777817100e-06 1.026664335768145975e-07 1.021967364067677408e-07 2.891738404287025332e-09 1.142041128332493827e-09 4.417415766511112452e-09 1.423927642463240772e-10 2.069089077849639580e-08 1.379589775751810521e-09 6.252776074688881636e-11 2.864701400540070608e-07 8.457391231786459684e-09 5.729475560656283051e-09 5.948445505055133253e-07 1.036028152157086879e-09 6.584627953998278826e-08 4.794111987393989693e-07 1.150255002357880585e-07 2.696797309909015894e-07 1.190073817269876599e-07 1.175391162178129889e-08 1.934948272719339002e-07 6.082245818106457591e-12 4.233305617162841372e-07 7.035062594695773441e-07 7.419885150738991797e-09 6.506473937406553887e-08 1.188592477774363942e-07 4.459781166588072665e-08 1.686561290625832044e-08 9.933387445926200598e-09 9.649625098973046988e-09 9.491498076386051252e-08 1.424655238224659115e-08 1.103925910683756229e-07 5.605045316769974306e-09 5.455831342260353267e-10 6.780305739084724337e-08 1.458555516364867799e-07 1.304402985624619760e-08 3.286990590822824743e-07 6.297682375588919967e-10 1.837014451666618697e-08 6.208608738234033808e-09 3.118531139989499934e-07 5.297238203638698906e-08 8.810729923425242305e-12 1.035323293763212860e-08 1.534957391413627192e-06 1.454549192203558050e-08 5.345953013602411374e-09 1.202465682581532747e-09 4.291678123991005123e-11 1.762032297847326845e-08 3.685590854729525745e-08 3.050217856070958078e-10 4.439471013029105961e-10 6.445191047532716766e-09 3.073189418500987813e-07 8.448637345281895250e-10 1.801711277948925272e-07 7.787548383930698037e-12 1.193711796076968312e-12 8.701545084477402270e-08 2.037944568655802868e-08 5.677804892911808565e-09 5.781487288913922384e-08 1.116848125093383715e-08 6.842708444310119376e-08 6.935019882803317159e-07 3.956426439799543004e-07 3.679019755509216338e-09 9.540099199512042105e-08 1.745149802445666865e-08 3.743707566172815859e-09 5.536912794923409820e-08 1.055497023116913624e-08 2.109857177856611088e-09 9.606537787476554513e-12 3.074660526181105524e-09 4.175149115326348692e-10 5.080778464616741985e-09 1.392749027218087576e-08 7.696598913753405213e-11 1.011699168884661049e-09 2.588257075331057422e-08 6.341849712043767795e-08 4.651383278542198241e-09 8.425615760643268004e-08 4.102957973373122513e-10 2.634277507240767591e-08 6.170077995193423703e-07 9.322093319497071207e-09 2.004242105613229796e-09 2.444494384690187871e-09 3.208797352272085845e-07 2.944489096989855170e-11 8.171224408215493895e-08 1.874212784969131462e-08 2.393420572843751870e-08 8.010073315745103173e-08 8.162714948412030935e-10 7.560448693766375072e-07 2.938105581051786430e-08 7.726896456006215885e-08 5.571223482547793537e-09 2.280614808114478365e-09 1.177244257632992230e-08 1.447724002900940832e-07 7.901235221652314067e-12 2.059221060335403308e-08 8.203073775803204626e-10 1.698936102911829948e-09 6.456076562244561501e-08 4.951004939357517287e-09 9.136311973634292372e-08 1.003741090244147927e-09 9.478096103521238547e-07 1.111408209908404388e-08 1.442111852156813256e-08 2.640092588990228251e-09 3.128320713585708290e-09
