# Supplementary material for: Molecular dynamics on quantum annealers
Source: Sci Rep. 2022 Oct 7;12:16824. doi: 10.1038/s41598-022-21163-x (PMC9547079; doi:10.1038/s41598-022-21163-x)
Supplement: Supplementary file 2 — Supplementary Information 2. [file 41598_2022_21163_MOESM2_ESM.zip › results/dwave/eq_1/attempts_5/initial_0.7/error_2.txt]

2.304432200617156923e-10 2.255546860396862030e-10 9.500240594206843525e-10 2.188983216910855845e-09 7.124958756321575493e-08 2.189040060329716653e-10 9.077893992071039975e-11 4.140815690334420651e-09 1.488217549194814637e-09 9.555947144690435380e-10 1.704426040305406787e-07 2.191882231272757053e-10 5.535412128665484488e-10 2.266915544169023633e-10 3.384928959349053912e-08 4.961293598171323538e-10 3.604895937314722687e-09 2.175397639803122729e-10 8.970062026492087170e-09 3.480579380266135558e-08 1.204114141728496179e-09 8.080860425252467394e-10 1.160287865786813200e-08 7.708308658038731664e-09 5.326285190676571801e-09 3.336708687129430473e-11 1.119758508139057085e-09 2.613205651869066060e-09 2.413287347735604271e-09 2.040678737103007734e-11 2.391402631474193186e-10 3.165604312016512267e-08 4.021103450213558972e-10 1.021123807731783018e-08 7.113840183592401445e-09 4.465658776098280214e-08 6.165441845951136202e-08 4.326579983171541244e-09 2.955857780762016773e-12 5.243975920166121796e-09 7.382936928479466587e-09 2.256433617731090635e-08 4.763876404467737302e-09 9.663381206337362528e-13 1.398348103975877166e-11 2.740932814049301669e-09 4.606818038155324757e-09 4.562082267511868849e-09 3.279865268268622458e-10 7.264588930411264300e-10 3.366267264937050641e-10 1.326782239630119875e-09 2.916067387559451163e-11 6.878053682157769799e-12 4.742793180412263609e-08 2.099397988786222413e-09 4.611496251527569257e-08 8.450172117591137066e-09 1.295974243475939147e-07 6.111520178819773719e-09 3.007698978763073683e-09 9.509392384643433616e-09 5.635456545860506594e-09 1.664500359765952453e-08 3.940959913961705752e-08 9.329141903435811400e-10 3.377579105290351436e-09 1.464223942093667574e-08 8.327560863108374178e-11 9.935092748492024839e-10 1.364355739497113973e-09 7.369180821115151048e-09 2.968386070278938860e-08 2.574751079009729438e-08 4.495228722589672543e-08 9.754330676514655352e-09 1.217586031998507679e-10 4.433786671143025160e-12 3.598188413889147341e-11 4.885691851086448878e-10 8.606036772107472643e-09 2.310138711436593439e-07 8.536176210327539593e-10 8.911570148484315723e-09 9.760015018400736153e-11 4.355968030722578987e-09 4.169578460277989507e-09 2.289260692123207264e-08 5.504755904439662118e-07 6.596792445634491742e-09 5.745192765971296467e-08 2.813180799421388656e-10 1.890923613245831802e-07 8.532197171007283032e-11 1.482321181356383022e-07 1.565348384247045033e-08 8.346944468939909711e-09 2.663045961526222527e-08 4.512078817242581863e-07 3.712443685799371451e-10 7.832056780898710713e-09 4.774847184307873249e-11 4.715944896815926768e-07 3.410605131648480892e-13 5.526828772417502478e-09 1.701891960692591965e-10 8.271854312624782324e-10 3.907825885107740760e-08 7.105427357601001859e-10 1.527382664789911360e-09 1.744461997077451088e-08 3.747061327885603532e-09 9.272923762182472274e-09 7.722746886429376900e-10 2.579599822638556361e-08 8.319489097630139440e-09 9.367795428261160851e-11 7.366850240941857919e-09 5.974186478852061555e-09 2.179166358473594300e-08 9.823907021200284362e-09 7.670257673453306779e-08 1.541650362923974171e-08 8.829317721392726526e-09 2.428521383990300819e-09 4.234266270941589028e-10 4.718685886473394930e-09 8.887059266271535307e-08 5.969980065856361762e-09 1.084555378838558681e-08 7.389644451905041933e-11 1.203221700052381493e-08 5.122897164255846292e-07 5.613287612504791468e-10 8.805614015727769583e-10 1.484579570387722924e-09 1.976445673790294677e-10 5.252331902738660574e-11 8.353708835784345865e-09 2.825117917382158339e-11 1.848695774242514744e-07 1.938247464750020299e-07 1.170690211438341066e-09 4.715104751085164025e-09 1.652442165323009249e-07 1.018219677462184336e-07 5.293827598507050425e-09 1.858082327998999972e-07 7.014477887423709035e-11 6.360778570524416864e-11 6.838263288955204189e-11 4.548610377241857350e-10 2.602627091619069688e-08 4.123074859307962470e-08 3.535660653142258525e-11 4.969251676811836660e-10 5.535645186682813801e-08 6.323074330794042908e-08 1.981827608688035980e-07 1.777323177520884201e-09 1.015166617435170338e-09 8.703864295966923237e-10 7.657945388928055763e-09 4.910134521196596324e-10 2.580634372861823067e-09 1.985540620808023959e-10 1.949729266925714910e-11 7.914184152468806133e-08 1.642774805077351630e-11 2.416413735772948712e-10 9.958966984413564205e-11 6.456843948399182409e-10 5.858282747794874012e-09 7.124117473722435534e-08 1.551256900711450726e-10 5.250740287010557950e-09 1.319541524935630150e-07 2.066326487693004310e-08 2.228069320153736044e-07 4.821083621209254488e-08 2.223714545834809542e-10 4.735056791105307639e-11 8.561698905396042392e-09 3.046807250939309597e-11 6.059906354494160041e-09 7.982123406691243872e-08 2.481783667462877929e-10 1.294097273785155267e-08 1.221666252604336478e-07 4.829416866414248943e-09 1.028823817250668071e-07 2.114575181622058153e-11 3.470864839982823469e-08 1.051773779181530699e-09 4.935714059683959931e-10 8.185452315956354141e-10 2.441419155729818158e-08 7.281073521880898625e-10 2.502014240235439502e-08
2.376907559664687142e-09 1.469231847295304760e-09 3.028389983228407800e-09 1.510915126345935278e-08 7.859739525883924216e-10 2.041895186266629025e-08 1.905277713376563042e-09 2.295962531206896529e-09 2.326839876332087442e-08 2.950781663457746617e-07 6.295977073023095727e-10 7.560855920019093901e-06 7.037215254968032241e-11 5.105096079205395654e-08 8.154756869771517813e-09 1.394835180690279230e-08 1.905391400214284658e-08 4.736989467346575111e-09 4.245066520525142550e-10 2.198248694185167551e-09 1.140392669185530394e-09 1.650619196880143136e-09 6.544951247633434832e-10 2.898184447985840961e-08 2.313754521310329437e-09 9.310952009400352836e-11 1.192577201436506584e-07 6.063487489882390946e-09 3.066816134378314018e-09 2.048409442068077624e-09 9.883785878628259525e-08 5.945821612840518355e-11 1.925400283653289080e-08 1.268517735297791660e-09 1.174385033664293587e-10 1.878106559161096811e-10 8.041752153076231480e-09 5.411948222899809480e-09 5.456968210637569427e-12 1.852754394349176437e-09 1.424268702976405621e-09 1.207354216603562236e-10 6.298250809777528048e-11 1.863895704445894808e-09 3.777813617489300668e-10 8.364395398530177772e-09 8.185452315956354141e-11 3.924014890799298882e-09 3.062609721382614225e-09 1.117368810810148716e-07 3.758486855076625943e-10 3.606589871196774766e-08 9.286463864555116743e-08 3.136292434646748006e-07 2.207798388553783298e-08 3.680315785459242761e-08 3.251670932513661683e-09 9.000302725326037034e-08 1.010412233881652355e-07 3.444017693254863843e-08 1.517457803856814280e-08 2.164562033613037784e-06 1.828214294619101565e-06 2.983256308652926236e-09 1.381807464895246085e-06 1.012629013530386146e-06 6.557911547133699059e-09 3.590699861888424493e-07 1.000444171950221062e-10 2.042039568550535478e-07 5.582941184911760502e-07 1.667984292907931376e-07 5.862148100277408957e-09 9.663381206337362528e-13 1.264015736524015665e-08 1.467861920900759287e-07 1.705302565824240446e-13 2.737302168043243000e-06 1.236361413248232566e-08 6.694546073049423285e-08 8.440679266641382128e-10 8.531060302630066872e-10 8.616243576398119330e-07 1.129279780798242427e-08 2.230279960713232867e-08 4.483354132389649749e-09 1.468208665755810216e-09 1.483124719925399404e-06 1.980718025151873007e-07 4.069988790433853865e-09 3.007016857736743987e-10 8.146633945216308348e-08 2.876316216315899510e-07 1.038490040627948474e-07 5.749973297497490421e-08 8.496112968714442104e-08 1.308649189013522118e-09 9.514357657280925196e-07 1.646086502660182305e-07 1.366970536764711142e-08 7.503331289626657963e-12 2.376762608946592081e-07 3.378590918146073818e-08 1.003797933663008735e-09 4.304382628106395714e-08 4.193339009361807257e-08 3.671459580800728872e-09 6.811317234678426757e-07 5.211501274970942177e-08 2.381227659498108551e-09 7.374410415650345385e-09 4.453260089576360770e-07 1.991242015719763003e-08 1.981458694899629336e-07 1.726903064991347492e-10 6.550408215844072402e-09 7.382425337709719315e-09 1.700765210443933029e-06 5.683318704541306943e-09 1.171865733340382576e-07 1.746552868553408189e-06 1.156450935013708659e-08 7.620826636411948130e-09 7.809774160705273971e-09 2.014178335230099037e-08 7.499806997657287866e-09 1.233786406373837963e-08 1.606981641089078039e-07 3.787062041737954132e-08 1.110663561121327803e-09 7.755147635180037469e-10 2.913395746872993186e-09 1.247997261089039966e-09 1.349040985587635078e-07 3.139939508400857449e-08 1.335482124886766542e-07 5.138645065017044544e-11 7.926928446977399290e-08 1.062011278918362223e-08 2.577775148893124424e-08 1.532441729068523273e-09 7.008344482528627850e-08 1.358841927867615595e-09 1.292528395424596965e-08 6.108115258030011319e-08 6.082757408876204863e-09 4.906553385808365420e-08 2.311767843821144197e-07 2.615244625303603243e-07 1.358159806841285899e-09 4.291678123991005123e-11 4.027924660476855934e-10 1.117143710871459916e-09 9.208633855450898409e-12 6.638833838223945349e-08 3.214046273569692858e-08 2.468146931278170086e-08 8.622691893833689392e-09 2.686147126951254904e-08 1.499881818745052442e-08 1.722241904644761235e-09 1.534772309241816401e-11 3.002730863954639062e-08 2.198453330493066460e-08 1.638949697735370137e-06 4.820691401619114913e-08 3.921434199583018199e-08 3.060683866351610050e-07 2.797492015815805644e-09 1.377429725835099816e-09 6.855316314613446593e-11 2.682037347767618485e-08 1.952088268808438443e-08 3.774857759708538651e-08 2.009187483054120094e-08 9.609974654267716687e-06 1.817767270040349104e-08 1.140278982347808778e-08 1.719016552215180127e-06 2.844330992957111448e-09 1.913292635435936972e-09 2.531965037633199245e-08 4.342945203461567871e-08 5.992490059725241736e-09 3.848356300295563415e-09 1.235073909811035264e-07 8.944198270910419524e-09 3.579492613425827585e-08 8.419078767474275082e-10 6.770335403416538611e-09 1.227817847393453121e-11 1.972921381820924580e-09 8.171241461241152138e-10 1.691660145297646523e-10 1.000830138764285948e-07 2.338970261916983873e-08 5.743235078625730239e-07 3.585391425531270215e-06 2.989509084727615118e-08
