# Supplementary material for: Molecular dynamics on quantum annealers
Source: Sci Rep. 2022 Oct 7;12:16824. doi: 10.1038/s41598-022-21163-x (PMC9547079; doi:10.1038/s41598-022-21163-x)
Supplement: Supplementary file 2 — Supplementary Information 2. [file 41598_2022_21163_MOESM2_ESM.zip › results/dwave/eq_1/attempts_5/initial_0.7/error_3.txt]

-5.684341886080801487e-14 9.061409400601405650e-10 1.933070734594366513e-07 2.840465640474576503e-10 3.255365754739614204e-09 2.813749233609996736e-11 1.412558958691079170e-10 3.847145535473828204e-08 2.495710305083775893e-09 2.201886672992259264e-09 2.989963832078501582e-11 1.402611360390437767e-09 6.683649189653806388e-10 1.902338908621459268e-08 8.526512829121202230e-13 4.177735490884515457e-08 2.946194399555679411e-10 1.426769813406281173e-11 7.843709681765176356e-09 6.760387805115897208e-10 2.113438313244841993e-10 1.540456651127897203e-10 1.956266260094707832e-09 1.042110397975193337e-09 2.410160959698259830e-11 8.375593552045756951e-09 2.065763737846282311e-08 2.614797267597168684e-12 5.961948090771329589e-08 3.012701199622824788e-11 3.629963885032339022e-09 1.875832822406664491e-11 1.208945832331664860e-09 2.511563934604055248e-08 2.965748535643797368e-09 3.625473254942335188e-10 4.163609901297604665e-08 2.576877022875123657e-08 3.257127900724299252e-11 5.648644219036214054e-09 4.399112185637932271e-10 3.152536010020412505e-10 2.181104719056747854e-08 1.271359906240832061e-09 1.012685970636084676e-07 5.172751116333529353e-12 1.335820343228988349e-11 2.387611175436177291e-08 3.760362687899032608e-09 8.759587899476173334e-08 1.364242052659392357e-12 1.524455228718579747e-08 2.506794771761633456e-10 4.219828042550943792e-09 6.899654181324876845e-09 1.123624429055780638e-07 1.551825334900058806e-11 1.707860519672976807e-09 2.215160179730446544e-07 1.173532382381381467e-09 1.316908537773997523e-08 4.292246558179613203e-10 1.405794591846643016e-09 5.028709892940241843e-09 8.412825991399586201e-12 2.754063643806148320e-10 3.179252416884992272e-10 2.278852662129793316e-10 3.936975190299563110e-10 1.391526893712580204e-10 5.877609510207548738e-11 1.527170070403371938e-07 1.642774805077351630e-11 2.151254534510371741e-07 7.638050192326772958e-10 1.274941041629062966e-09 3.346917765156831592e-08 1.936825810844311491e-09 2.078479610645445064e-09 1.880664513009833172e-09 2.778108409984270111e-09 7.431140147673431784e-10 2.675517407624283805e-08 3.767468115256633610e-09 1.193711796076968312e-11 5.406889158621197566e-09 1.124263917517964728e-07 5.675929060089401901e-09 6.935465535207185894e-10 3.931290848413482308e-10 1.002604221866931766e-09 8.012648322619497776e-10 4.748085302708204836e-08 1.500284270150586963e-07 1.607671151759859640e-07 1.459625309507828206e-09 8.645884008728899062e-11 7.742073648842051625e-11 1.109026470658136532e-08 6.170097321955836378e-08 6.091056548029882833e-09 6.765219495719065890e-09 2.528163918213977013e-07 6.664669172096182592e-08 6.905338523210957646e-09 3.564082362572662532e-11 5.871356734132859856e-10 4.169925205133040436e-08 9.587893146090209484e-09 2.943352228612639010e-10 1.085743406292749569e-08 5.555875759455375373e-10 3.743042498172144406e-08 5.258556257103919052e-08 1.374127123199286871e-08 4.345270099292974919e-08 4.206412995699793100e-12 4.855104407397448085e-08 3.528271008690353483e-10 2.486331140971742570e-10 1.109526692744111642e-09 2.013007360801566392e-08 4.716298462881240994e-10 1.501348378951661289e-09 5.145466275280341506e-10 2.726551429077517241e-09 8.034936627154820599e-08 1.081463096852530725e-08 2.288720679644029588e-08 1.958278517122380435e-08 1.868076537903107237e-07 1.063881427398882806e-09 7.796757017786148936e-09 2.134262899744499009e-07 2.424940248602069914e-10 1.360263013339135796e-09 2.659703568497207016e-10 2.514536845410475507e-08 9.037535164679866284e-10 1.052423499459109735e-07 2.252579065498139244e-07 3.240074875066056848e-12 2.854051217582309619e-09 3.200852916052099317e-09 1.018880766423535533e-07 4.645926310331560671e-08 5.800870894745457917e-10 6.324779633359867148e-08 1.205364696943433955e-09 1.083890310837887228e-09 2.649471753102261573e-10 9.079599294636864215e-10 1.250555214937776327e-12 3.008722160302568227e-10 5.622098342428216711e-09 1.889821987788309343e-08 1.792841430869884789e-10 1.829221218940801919e-10 7.586891115352045745e-10 7.667517820664215833e-08 1.616172085050493479e-09 1.470198185415938497e-09 4.081357474206015468e-10 1.341350071015767753e-07 5.568438155023613945e-09 6.664890861429739743e-10 6.597815627173986286e-10 3.023740191565593705e-08 6.068677294024382718e-08 3.262869086029240862e-08 3.262812242610380054e-11 2.273736754432320595e-11 1.854584752436494455e-08 9.140762813331093639e-09 2.411746322650287766e-07 2.394244802417233586e-10 6.203049451869446784e-08 6.221512194315437227e-10 2.231161033705575392e-09 2.773560936475405470e-09 8.488370895065600052e-09 8.981260180007666349e-11 2.706298118937411346e-08 4.629896466212812811e-08 2.010716571021475829e-08 3.423679117986466736e-09 1.173353552985645365e-06 4.491868139666621573e-07 2.586375558166764677e-11 4.218941285216715187e-07 5.176730155653785914e-09 2.506489863662864082e-06 1.065018295776098967e-09 5.678089110006112605e-10 2.179945113311987370e-10 1.182255573439761065e-07 1.438138497178442776e-11 2.262601128677488305e-08 5.127276381244882941e-11
8.892641290003666654e-09 1.955743300641188398e-08 5.946390047029126436e-09 1.052171683113556355e-10 6.642721928074024618e-09 1.468083610234316438e-08 1.046733473231142852e-07 1.363712271995609626e-07 2.071122196412034100e-06 6.314280653896275908e-09 5.014453563489951193e-08 2.463916644046548754e-07 1.103899194276891649e-10 4.121375241084024310e-09 5.112267444928875193e-07 6.492655302281491458e-10 1.474859345762524754e-09 1.468038135499227792e-09 5.114202394906897098e-09 1.424189122190000489e-08 3.615241439547389746e-10 1.834082468121778220e-07 7.258336154336575419e-09 6.025402399245649576e-12 6.767777449567802250e-10 1.537136995466426015e-08 1.338260062766494229e-07 5.759034138463903219e-09 4.372509465611074120e-09 1.350156253465684131e-08 3.831246431218460202e-11 5.020876869821222499e-08 5.535866876016370952e-09 1.376747604808770120e-10 7.704215931880753487e-09 1.102762325899675488e-11 2.747924554569181055e-09 1.866510501713491976e-09 1.665625859459396452e-09 1.028217866405611858e-08 2.481783667462877929e-10 4.433786671143025160e-12 1.377395619783783332e-08 4.452772373042535037e-09 2.578451585577568039e-08 1.884700395748950541e-09 6.139089236967265606e-12 5.249603418633341789e-09 1.209122046930133365e-07 1.276248440262861550e-09 6.714344635838642716e-10 5.144914894117391668e-07 7.688478262934950180e-07 2.207973011536523700e-06 1.373252189296181314e-06 1.137016170105198398e-08 2.441638571326620877e-07 3.645709512056782842e-09 3.274782670814602170e-06 3.049194674531463534e-09 2.279534783156123012e-08 2.287151801283471286e-09 6.526689730890211649e-07 8.071765478234738111e-12 7.081553121679462492e-10 4.929461283609271049e-10 1.703607495073811151e-07 9.970221981348004192e-09 8.688743946549948305e-09 1.317523583566071466e-07 2.877397946576820686e-07 5.557694748858921230e-09 3.183629360137274489e-09 6.587583811779040843e-09 1.802618498913943768e-09 9.791676802706206217e-09 5.761478405474917963e-09 5.968978484816034324e-07 7.667324553040089086e-09 1.205880835186690092e-07 4.337453560765425209e-07 7.384181799352518283e-07 8.885569968697382137e-08 4.608295967045705765e-10 7.357281788245018106e-07 2.913793650805018842e-10 2.145274038412026130e-07 3.218048050257493742e-07 1.131013505073497072e-09 9.939601568476064131e-07 8.799256647762376815e-07 5.685427595381042920e-08 6.136417596280807629e-09 4.968518396708532237e-08 1.375485112475871574e-07 3.637812085344194202e-06 9.981602033803937957e-08 3.865068265440640971e-08 3.371781076566549018e-09 2.202682480856310576e-10 2.976076984850806184e-08 6.075981673347996548e-08 9.815324801820679568e-07 4.178094513918040320e-06 2.974354629259323701e-08 1.001885152618342545e-07 3.974093942815670744e-09 1.802618498913943768e-09 1.023647712372621754e-06 3.369268597452901304e-08 1.444277586415410042e-09 2.594147190393414348e-07 2.313208256055077072e-07 7.858454296183481347e-07 3.320224095659796149e-10 4.860112312599085271e-09 4.542187070910586044e-09 5.290701210469705984e-09 8.246956895163748413e-08 3.633664391600177623e-08 1.650425929256016389e-08 2.065121407213155180e-10 1.445505404262803495e-08 1.612686446605948731e-07 3.265654413553420454e-10 2.771741947071859613e-09 5.588481144513934851e-08 1.847411112976260483e-11 1.015069415188918356e-07 1.051283220476761926e-07 7.242874744406435639e-09 1.002769067781628110e-08 3.589093466871418059e-10 1.695946139079751447e-08 5.403535396908409894e-10 5.571791916736401618e-10 3.521961389196803793e-09 1.104604052670765668e-08 2.011711330851539969e-08 7.983658179000485688e-10 5.642237965730600990e-08 1.098088660000939853e-07 8.080252200670656748e-08 3.075342647207435220e-09 3.259970071667339653e-09 9.465225048188585788e-09 2.847326641131076030e-08 8.014922059373930097e-12 1.167677510238718241e-09 1.817852535168640316e-10 8.897075076674809679e-09 2.178637714678188786e-09 8.920380878407740965e-08 3.496118665680114646e-07 4.623575478035490960e-07 2.760583583949483000e-08 2.304843746969709173e-07 1.015791895042639226e-09 1.152434379037003964e-07 2.695685452636098489e-09 1.485017264712951146e-08 6.130449037300422788e-08 4.416557430886314251e-08 7.182450190157396719e-09 1.477928890381008387e-11 2.382707975812081713e-06 4.418950538820354268e-09 6.591426426894031465e-08 1.078270770449307747e-07 2.644276264618383721e-08 1.620605871721636504e-10 1.233149760082596913e-08 2.725514036683307495e-07 5.684341886080801487e-14 1.280511696677422151e-09 2.387423592153936625e-12 1.228372468631278025e-06 1.578011392666667234e-07 6.386358109011780471e-10 6.164083288240362890e-08 8.918732419260777533e-10 5.218225851422175765e-11 8.809361133899074048e-07 9.586074156686663628e-10 3.622062649810686707e-09 2.187334757763892412e-10 3.284026206529233605e-08 2.354227035539224744e-09 1.275367367270519026e-08 3.389703806533361785e-08 1.809934246921329759e-08 1.820581019273959100e-09 1.099181190511444584e-09 8.265260476036928594e-09 3.257713387938565575e-08 1.791136128304060549e-10 1.025807705445913598e-07 1.410107302035612520e-07 7.571543392259627581e-11
