# Supplementary material for: Molecular dynamics on quantum annealers
Source: Sci Rep. 2022 Oct 7;12:16824. doi: 10.1038/s41598-022-21163-x (PMC9547079; doi:10.1038/s41598-022-21163-x)
Supplement: Supplementary file 2 — Supplementary Information 2. [file 41598_2022_21163_MOESM2_ESM.zip › results/dwave/eq_1/attempts_5/initial_0.7/log_1.txt]

Point 1	Eq. 0	Attempt 1	Error 5.762615273852134e-09
Point 1	Eq. 0	Attempt 2	Error 3.895581812685123e-08
Point 1	Eq. 0	Attempt 3	Error 1.6804040114948293e-07
Point 1	Eq. 0	Attempt 4	Error 2.6390878247184446e-06
Point 1	Eq. 0	Attempt 5	Error 2.304432200617157e-10
Point 1	Eq. 1	Attempt 1	Error 6.259654128371039e-09
Point 1	Eq. 1	Attempt 2	Error 1.0623807611409575e-08
Point 1	Eq. 1	Attempt 3	Error 2.4034591206145706e-08
Point 1	Eq. 1	Attempt 4	Error 3.0225322689148015e-07
Point 1	Eq. 1	Attempt 5	Error 1.6571576679780264e-06
Point 2	Eq. 0	Attempt 1	Error 2.781479224722716e-08
Point 2	Eq. 0	Attempt 2	Error 1.4808222204010235e-08
Point 2	Eq. 0	Attempt 3	Error 2.0766646002812195e-07
Point 2	Eq. 0	Attempt 4	Error 5.79751713303267e-09
Point 2	Eq. 0	Attempt 5	Error 1.4808222204010235e-08
Point 2	Eq. 1	Attempt 1	Error 1.5133707620407222e-08
Point 2	Eq. 1	Attempt 2	Error 8.584834176872391e-09
Point 2	Eq. 1	Attempt 3	Error 2.263900341858971e-06
Point 2	Eq. 1	Attempt 4	Error 2.3526808945462108e-08
Point 2	Eq. 1	Attempt 5	Error 1.0192025001742877e-09
Point 3	Eq. 0	Attempt 1	Error 2.0800712263735477e-09
Point 3	Eq. 0	Attempt 2	Error 3.8740887475796626e-07
Point 3	Eq. 0	Attempt 3	Error 1.1307747627142817e-08
Point 3	Eq. 0	Attempt 4	Error 5.8980617723136675e-08
Point 3	Eq. 0	Attempt 5	Error 8.576088248446467e-07
Point 3	Eq. 1	Attempt 1	Error 6.639902494498529e-08
Point 3	Eq. 1	Attempt 2	Error 1.2164406371084624e-07
Point 3	Eq. 1	Attempt 3	Error 8.375366178370314e-09
Point 3	Eq. 1	Attempt 4	Error 3.4889353628386743e-06
Point 3	Eq. 1	Attempt 5	Error 4.456997544366459e-07
Point 4	Eq. 0	Attempt 1	Error 5.520532226910291e-07
Point 4	Eq. 0	Attempt 2	Error 9.163363756670151e-08
Point 4	Eq. 0	Attempt 3	Error 3.858593800032395e-08
Point 4	Eq. 0	Attempt 4	Error 0.004862588177559246
Point 4	Eq. 0	Attempt 5	Error 1.007478942938178e-05
Point 4	Eq. 1	Attempt 1	Error 1.4374967349795043e-07
Point 4	Eq. 1	Attempt 2	Error 1.7839357155935431e-06
Point 4	Eq. 1	Attempt 3	Error 1.1384031495254021e-08
Point 4	Eq. 1	Attempt 4	Error 7.470754553651204e-06
Point 4	Eq. 1	Attempt 5	Error 1.1958704249082075e-06
Point 5	Eq. 0	Attempt 1	Error 9.86182726592233e-08
Point 5	Eq. 0	Attempt 2	Error 3.1285480872611515e-09
Point 5	Eq. 0	Attempt 3	Error 2.3140222538131638e-07
Point 5	Eq. 0	Attempt 4	Error 4.293895017326577e-09
Point 5	Eq. 0	Attempt 5	Error 1.0298322195012588e-08
Point 5	Eq. 1	Attempt 1	Error 1.3537890026782406e-05
Point 5	Eq. 1	Attempt 2	Error 2.822512954026024e-06
Point 5	Eq. 1	Attempt 3	Error 4.32864482036166e-05
Point 5	Eq. 1	Attempt 4	Error 1.032636129139064e-05
Point 5	Eq. 1	Attempt 5	Error 1.4806005310674664e-07
Point 6	Eq. 0	Attempt 1	Error 2.3101642909750808e-07
Point 6	Eq. 0	Attempt 2	Error 2.575063717813464e-09
Point 6	Eq. 0	Attempt 3	Error 3.6252640711609274e-07
Point 6	Eq. 0	Attempt 4	Error 2.575063717813464e-09
Point 6	Eq. 0	Attempt 5	Error 4.346532023191685e-09
Point 6	Eq. 1	Attempt 1	Error 1.5161276678554714e-08
Point 6	Eq. 1	Attempt 2	Error 1.0263079275318887e-09
Point 6	Eq. 1	Attempt 3	Error 0.0020664353368147204
Point 6	Eq. 1	Attempt 4	Error 1.0942585504380986e-08
Point 6	Eq. 1	Attempt 5	Error 2.199483901677013e-07
Point 7	Eq. 0	Attempt 1	Error 3.3713831726345234e-10
Point 7	Eq. 0	Attempt 2	Error 2.391401494605816e-07
Point 7	Eq. 0	Attempt 3	Error 2.8963711429241812e-08
Point 7	Eq. 0	Attempt 4	Error 1.1980887393292505e-08
Point 7	Eq. 0	Attempt 5	Error 1.0945188932964811e-07
Point 7	Eq. 1	Attempt 1	Error 4.798266672878526e-09
Point 7	Eq. 1	Attempt 2	Error 1.8079464325637673e-06
Point 7	Eq. 1	Attempt 3	Error 8.177706263268192e-07
Point 7	Eq. 1	Attempt 4	Error 3.637762802100042e-08
Point 7	Eq. 1	Attempt 5	Error 2.7535656954569276e-07
Point 8	Eq. 0	Attempt 1	Error 2.9149020974728046e-08
Point 8	Eq. 0	Attempt 2	Error 1.9702554254763527e-08
Point 8	Eq. 0	Attempt 3	Error 4.3108485670018126e-07
Point 8	Eq. 0	Attempt 4	Error 1.4690783700643806e-07
Point 8	Eq. 0	Attempt 5	Error 3.2497382562723942e-09
Point 8	Eq. 1	Attempt 1	Error 1.069447591817152e-06
Point 8	Eq. 1	Attempt 2	Error 0.006945296753201546
Point 8	Eq. 1	Attempt 3	Error 1.1043891447570786e-05
Point 8	Eq. 1	Attempt 4	Error 3.348544623804628e-07
Point 8	Eq. 1	Attempt 5	Error 2.0588316829162068e-07
Point 9	Eq. 0	Attempt 1	Error 1.1109602837677812e-07
Point 9	Eq. 0	Attempt 2	Error 2.0958168533979915e-10
Point 9	Eq. 0	Attempt 3	Error 4.887392606178764e-07
Point 9	Eq. 0	Attempt 4	Error 2.3265101845026948e-08
Point 9	Eq. 0	Attempt 5	Error 3.8678422242810484e-08
Point 9	Eq. 1	Attempt 1	Error 3.7236986827338114e-09
Point 9	Eq. 1	Attempt 2	Error 4.0152012843464036e-06
Point 9	Eq. 1	Attempt 3	Error 5.767148536506284e-07
Point 9	Eq. 1	Attempt 4	Error 1.4017186913406476e-06
Point 9	Eq. 1	Attempt 5	Error 3.1006870813143905e-06
Point 10	Eq. 0	Attempt 1	Error 2.0755521745741135e-08
Point 10	Eq. 0	Attempt 2	Error 6.111059747127001e-07
Point 10	Eq. 0	Attempt 3	Error 3.5953860333393095e-08
Point 10	Eq. 0	Attempt 4	Error 5.110223355586641e-10
Point 10	Eq. 0	Attempt 5	Error 2.806018528644927e-09
Point 10	Eq. 1	Attempt 1	Error 4.474627417039301e-05
Point 10	Eq. 1	Attempt 2	Error 1.2470126421249006e-05
Point 10	Eq. 1	Attempt 3	Error 0.0011091683740005465
Point 10	Eq. 1	Attempt 4	Error 7.924092074063083e-06
Point 10	Eq. 1	Attempt 5	Error 1.3391137148890948
Point 11	Eq. 0	Attempt 1	Error 2.083679987663345e-06
Point 11	Eq. 0	Attempt 2	Error 9.15007944968238e-08
Point 11	Eq. 0	Attempt 3	Error 8.388320793528692e-08
Point 11	Eq. 0	Attempt 4	Error 1.9702497411344666e-09
Point 11	Eq. 0	Attempt 5	Error 4.24697873313562e-07
Point 11	Eq. 1	Attempt 1	Error 0.4538500293336938
Point 11	Eq. 1	Attempt 2	Error 1.5533042869719793e-05
Point 11	Eq. 1	Attempt 3	Error 1.544094629934989e-09
Point 11	Eq. 1	Attempt 4	Error 1.9064645698563254e-05
Point 11	Eq. 1	Attempt 5	Error 0.04533082974046465
Point 12	Eq. 0	Attempt 1	Error 9.690706406217942e-07
Point 12	Eq. 0	Attempt 2	Error 5.9117155615240335e-12
Point 12	Eq. 1	Attempt 1	Error 5.516443479791633e-07
Point 12	Eq. 1	Attempt 2	Error 0.057805997285186095
Point 12	Eq. 1	Attempt 3	Error 0.00011035653631097375
Point 12	Eq. 1	Attempt 4	Error 1.1038082448067144e-08
Point 12	Eq. 1	Attempt 5	Error 1.5262842654833548
Point 13	Eq. 0	Attempt 1	Error 2.630429207783891e-09
Point 13	Eq. 0	Attempt 2	Error 6.627821562688041e-07
Point 13	Eq. 0	Attempt 3	Error 1.3035901247349102e-09
Point 13	Eq. 0	Attempt 4	Error 4.418211574375164e-09
Point 13	Eq. 0	Attempt 5	Error 8.471211003779899e-07
Point 13	Eq. 1	Attempt 1	Error 0.0004241860787033147
Point 13	Eq. 1	Attempt 2	Error 6.364921318890993e-07
Point 13	Eq. 1	Attempt 3	Error 2.5183453544741496e-08
Point 13	Eq. 1	Attempt 4	Error 4.814637577510439e-08
Point 13	Eq. 1	Attempt 5	Error 2.1001944787713e-06
Point 14	Eq. 0	Attempt 1	Error 7.142183449104778e-07
Point 14	Eq. 0	Attempt 2	Error 1.258058546227403e-09
Point 14	Eq. 0	Attempt 3	Error 2.1538400574172556e-06
Point 14	Eq. 0	Attempt 4	Error 8.029405762499664e-08
Point 14	Eq. 0	Attempt 5	Error 1.678624414580554e-06
Point 14	Eq. 1	Attempt 1	Error 5.280980985844508e-09
Point 14	Eq. 1	Attempt 2	Error 2.6819066079042386e-08
Point 14	Eq. 1	Attempt 3	Error 8.799804618320195e-07
Point 14	Eq. 1	Attempt 4	Error 1.129251359088812e-09
Point 14	Eq. 1	Attempt 5	Error 4.1076145862462e-07
Point 15	Eq. 0	Attempt 1	Error 4.678781806433108e-10
Point 15	Eq. 0	Attempt 2	Error 4.154270527578774e-08
Point 15	Eq. 0	Attempt 3	Error 3.0086766855674796e-08
Point 15	Eq. 0	Attempt 4	Error 2.946592303487705e-09
Point 15	Eq. 0	Attempt 5	Error 2.946592303487705e-09
Point 15	Eq. 1	Attempt 1	Error 7.1247541200136766e-09
Point 15	Eq. 1	Attempt 2	Error 6.320999546005623e-08
Point 15	Eq. 1	Attempt 3	Error 3.0801516004430596e-08
Point 15	Eq. 1	Attempt 4	Error 4.2381770981592126e-08
Point 15	Eq. 1	Attempt 5	Error 3.016941718669841e-08
Point 16	Eq. 0	Attempt 1	Error 2.394125431237626e-08
Point 16	Eq. 0	Attempt 2	Error 1.1991863857474527e-07
Point 16	Eq. 0	Attempt 3	Error 7.777487098792335e-09
Point 16	Eq. 0	Attempt 4	Error 1.1351477269272436e-07
Point 16	Eq. 0	Attempt 5	Error 7.777487098792335e-09
Point 16	Eq. 1	Attempt 1	Error 3.928573732991936e-08
Point 16	Eq. 1	Attempt 2	Error 5.636479727400001e-09
Point 16	Eq. 1	Attempt 3	Error 2.330477855139179e-08
Point 16	Eq. 1	Attempt 4	Error 0.00010656973915956769
Point 16	Eq. 1	Attempt 5	Error 7.422897851938615e-08
Point 17	Eq. 0	Attempt 1	Error 3.61876573151676e-09
Point 17	Eq. 0	Attempt 2	Error 3.6811678683079663e-07
Point 17	Eq. 0	Attempt 3	Error 4.5423632855090545e-08
Point 17	Eq. 0	Attempt 4	Error 0.0001424207052878046
Point 17	Eq. 0	Attempt 5	Error 5.2125756155874114e-08
Point 17	Eq. 1	Attempt 1	Error 1.4063061826163903e-09
Point 17	Eq. 1	Attempt 2	Error 8.73840235726675e-08
Point 17	Eq. 1	Attempt 3	Error 1.4748593457625248e-09
Point 17	Eq. 1	Attempt 4	Error 5.392166713136248e-10
Point 17	Eq. 1	Attempt 5	Error 1.1638690011750441e-07
Point 18	Eq. 0	Attempt 1	Error 3.843069862341508e-09
Point 18	Eq. 0	Attempt 2	Error 3.53645646100631e-09
Point 18	Eq. 0	Attempt 3	Error 3.843069862341508e-09
Point 18	Eq. 0	Attempt 4	Error 2.1911432668275665e-09
Point 18	Eq. 0	Attempt 5	Error 1.6484591469634324e-12
Point 18	Eq. 1	Attempt 1	Error 6.543756398968981e-07
Point 18	Eq. 1	Attempt 2	Error 4.0607295318295655e-05
Point 18	Eq. 1	Attempt 3	Error 3.107949169134372e-07
Point 18	Eq. 1	Attempt 4	Error 1.1937117960769683e-10
Point 18	Eq. 1	Attempt 5	Error 1.2219288691994734e-08
Point 19	Eq. 0	Attempt 1	Error 2.7911482902709395e-08
Point 19	Eq. 0	Attempt 2	Error 3.695390660141129e-09
Point 19	Eq. 0	Attempt 3	Error 3.6810092751693446e-09
Point 19	Eq. 0	Attempt 4	Error 1.0039744324785715e-06
Point 19	Eq. 0	Attempt 5	Error 5.771767064288724e-09
Point 19	Eq. 1	Attempt 1	Error 3.104298684775131e-08
Point 19	Eq. 1	Attempt 2	Error 3.104298684775131e-08
Point 19	Eq. 1	Attempt 3	Error 1.6728840364521602e-05
Point 19	Eq. 1	Attempt 4	Error 4.916773832519539e-08
Point 19	Eq. 1	Attempt 5	Error 1.3718067748413887e-07
Point 20	Eq. 0	Attempt 1	Error 1.15246052700968e-08
Point 20	Eq. 0	Attempt 2	Error 8.597148166700208e-07
Point 20	Eq. 0	Attempt 3	Error 1.7980477196033462e-07
Point 20	Eq. 0	Attempt 4	Error 5.137542302691145e-08
Point 20	Eq. 0	Attempt 5	Error 3.7012091524957214e-07
Point 20	Eq. 1	Attempt 1	Error 6.089862836233806e-09
Point 20	Eq. 1	Attempt 2	Error 1.3617168406199198e-06
Point 20	Eq. 1	Attempt 3	Error 4.670695363984123e-05
Point 20	Eq. 1	Attempt 4	Error 1.4307813444247586e-05
Point 20	Eq. 1	Attempt 5	Error 7.352718967013061e-08
Point 21	Eq. 0	Attempt 1	Error 7.322569217649288e-10
Point 21	Eq. 0	Attempt 2	Error 4.100513706362108e-09
Point 21	Eq. 0	Attempt 3	Error 3.297714101790916e-09
Point 21	Eq. 0	Attempt 4	Error 4.37856328971975e-08
Point 21	Eq. 0	Attempt 5	Error 5.271942882245639e-09
Point 21	Eq. 1	Attempt 1	Error 3.460239668129361e-07
Point 21	Eq. 1	Attempt 2	Error 3.9232872950378805e-07
Point 21	Eq. 1	Attempt 3	Error 2.251849764434155e-07
Point 21	Eq. 1	Attempt 4	Error 1.8038872326542332e-05
Point 21	Eq. 1	Attempt 5	Error 4.354558313934831e-08
Point 22	Eq. 0	Attempt 1	Error 8.83630377757072e-08
Point 22	Eq. 0	Attempt 2	Error 7.600233971061243e-07
Point 22	Eq. 0	Attempt 3	Error 6.33426111562585e-07
Point 22	Eq. 0	Attempt 4	Error 3.090531208727043e-08
Point 22	Eq. 0	Attempt 5	Error 7.821870440238854e-08
Point 22	Eq. 1	Attempt 1	Error 9.226982911059167e-07
Point 22	Eq. 1	Attempt 2	Error 1.8419927982904483e-07
Point 22	Eq. 1	Attempt 3	Error 3.7073277781018987e-10
Point 22	Eq. 1	Attempt 4	Error 4.346384230302647e-08
Point 22	Eq. 1	Attempt 5	Error 1.376226578031492e-06
Point 23	Eq. 0	Attempt 1	Error 3.418059634441306e-06
Point 23	Eq. 0	Attempt 2	Error 1.983892445878155e-06
Point 23	Eq. 0	Attempt 3	Error 7.429359811794711e-07
Point 23	Eq. 0	Attempt 4	Error 5.483068434841698e-07
Point 23	Eq. 0	Attempt 5	Error 7.549301130893582e-07
Point 23	Eq. 1	Attempt 1	Error 3.1078570827958174e-08
Point 23	Eq. 1	Attempt 2	Error 1.573139115862432e-06
Point 23	Eq. 1	Attempt 3	Error 6.6930851971847005e-09
Point 23	Eq. 1	Attempt 4	Error 4.939696964356699e-06
Point 23	Eq. 1	Attempt 5	Error 2.989645508932881e-08
Point 24	Eq. 0	Attempt 1	Error 1.7798203089114395e-07
Point 24	Eq. 0	Attempt 2	Error 7.362928045040462e-10
Point 24	Eq. 0	Attempt 3	Error 2.1041074660388404e-07
Point 24	Eq. 0	Attempt 4	Error 7.720245775999501e-09
Point 24	Eq. 0	Attempt 5	Error 8.897359293769114e-09
Point 24	Eq. 1	Attempt 1	Error 8.714698651601793e-08
Point 24	Eq. 1	Attempt 2	Error 3.4266713555552997e-07
Point 24	Eq. 1	Attempt 3	Error 0.005851921587918696
Point 24	Eq. 1	Attempt 4	Error 4.7848516260273755e-09
Point 24	Eq. 1	Attempt 5	Error 0.00024333385169938992
Point 25	Eq. 0	Attempt 1	Error 4.684501959673071e-07
Point 25	Eq. 0	Attempt 2	Error 1.1556153367564548e-08
Point 25	Eq. 0	Attempt 3	Error 2.3423353923135437e-08
Point 25	Eq. 0	Attempt 4	Error 1.4499670442091883e-07
Point 25	Eq. 0	Attempt 5	Error 1.5678978115829523e-07
Point 25	Eq. 1	Attempt 1	Error 1.7086332491089706e-06
Point 25	Eq. 1	Attempt 2	Error 1.5213501228572568e-05
Point 25	Eq. 1	Attempt 3	Error 2.3937107016536174e-06
Point 25	Eq. 1	Attempt 4	Error 0.0017367636769449746
Point 25	Eq. 1	Attempt 5	Error 4.0643118609295925e-05
Point 26	Eq. 0	Attempt 1	Error 3.8696725823683664e-08
Point 26	Eq. 0	Attempt 2	Error 1.8491846276447177e-08
Point 26	Eq. 0	Attempt 3	Error 2.0685888557636645e-07
Point 26	Eq. 0	Attempt 4	Error 5.869111419087858e-08
Point 26	Eq. 0	Attempt 5	Error 5.216423915044288e-08
Point 26	Eq. 1	Attempt 1	Error 1.3379423080550623e-06
Point 26	Eq. 1	Attempt 2	Error 3.361213885000325e-07
Point 26	Eq. 1	Attempt 3	Error 3.2540265237912536e-06
Point 26	Eq. 1	Attempt 4	Error 2.3337192487815628e-05
Point 26	Eq. 1	Attempt 5	Error 2.9336737270568847e-06
Point 27	Eq. 0	Attempt 1	Error 2.91188598566805e-07
Point 27	Eq. 0	Attempt 2	Error 1.489581791247474e-09
Point 27	Eq. 0	Attempt 3	Error 6.58731892144715e-07
Point 27	Eq. 0	Attempt 4	Error 4.898197403235827e-10
Point 27	Eq. 0	Attempt 5	Error 9.865686934062978e-09
Point 27	Eq. 1	Attempt 1	Error 2.912422587542096e-07
Point 27	Eq. 1	Attempt 2	Error 1.5706252725067316e-06
Point 27	Eq. 1	Attempt 3	Error 2.193311615883431e-06
Point 27	Eq. 1	Attempt 4	Error 9.644190868129954e-08
Point 27	Eq. 1	Attempt 5	Error 9.875748219201341e-09
Point 28	Eq. 0	Attempt 1	Error 1.337690093805577e-06
Point 28	Eq. 0	Attempt 2	Error 3.2031266528065316e-10
Point 28	Eq. 0	Attempt 3	Error 1.942072458405164e-08
Point 28	Eq. 0	Attempt 4	Error 6.927588174221455e-07
Point 28	Eq. 0	Attempt 5	Error 4.0253667066281196e-09
Point 28	Eq. 1	Attempt 1	Error 2.8481395020207856e-08
Point 28	Eq. 1	Attempt 2	Error 1.5721388990641572e-07
Point 28	Eq. 1	Attempt 3	Error 0.008795444213205883
Point 28	Eq. 1	Attempt 4	Error 7.709725764470932e-06
Point 28	Eq. 1	Attempt 5	Error 1.027776761475252e-07
Point 29	Eq. 0	Attempt 1	Error 1.2398226090226672e-07
Point 29	Eq. 0	Attempt 2	Error 2.2426962686949992e-07
Point 29	Eq. 0	Attempt 3	Error 1.2013332479909877e-06
Point 29	Eq. 0	Attempt 4	Error 3.2741809263825417e-10
Point 29	Eq. 0	Attempt 5	Error 6.812950914536486e-08
Point 29	Eq. 1	Attempt 1	Error 3.537087422955665e-06
Point 29	Eq. 1	Attempt 2	Error 1.041939867718611e-09
Point 29	Eq. 1	Attempt 3	Error 3.4592630981933326e-09
Point 29	Eq. 1	Attempt 4	Error 0.0010009886725583783
Point 29	Eq. 1	Attempt 5	Error 2.9240254661999643e-10
Point 30	Eq. 0	Attempt 1	Error 1.3867690995539306e-08
Point 30	Eq. 0	Attempt 2	Error 1.4127323311186046e-07
Point 30	Eq. 0	Attempt 3	Error 6.082103709559306e-08
Point 30	Eq. 0	Attempt 4	Error 3.2525804272154346e-09
Point 30	Eq. 0	Attempt 5	Error 1.751345735101495e-09
Point 30	Eq. 1	Attempt 1	Error 8.858705768943764e-09
Point 30	Eq. 1	Attempt 2	Error 3.777051915676566e-08
Point 30	Eq. 1	Attempt 3	Error 0.004337360160548087
Point 30	Eq. 1	Attempt 4	Error 1.4767920220037922e-10
Point 30	Eq. 1	Attempt 5	Error 7.756170816719532e-09
Point 31	Eq. 0	Attempt 1	Error 5.511494691745611e-07
Point 31	Eq. 0	Attempt 2	Error 4.0464482253810274e-07
Point 31	Eq. 0	Attempt 3	Error 5.557556619351089e-07
Point 31	Eq. 0	Attempt 4	Error 3.562022857295233e-05
Point 31	Eq. 0	Attempt 5	Error 6.696262175864831e-07
Point 31	Eq. 1	Attempt 1	Error 4.2125316213059705e-07
Point 31	Eq. 1	Attempt 2	Error 4.681248810811667e-08
Point 31	Eq. 1	Attempt 3	Error 4.615914122041431e-07
Point 31	Eq. 1	Attempt 4	Error 5.361277999327285e-08
Point 31	Eq. 1	Attempt 5	Error 0.0004629986179907064
Point 32	Eq. 0	Attempt 1	Error 4.129157105126069e-08
Point 32	Eq. 0	Attempt 2	Error 3.0514672744175186e-07
Point 32	Eq. 0	Attempt 3	Error 4.747806769955787e-07
Point 32	Eq. 0	Attempt 4	Error 1.6329374830093002e-07
Point 32	Eq. 0	Attempt 5	Error 6.018581188982353e-10
Point 32	Eq. 1	Attempt 1	Error 1.0210761956841452e-05
Point 32	Eq. 1	Attempt 2	Error 2.7487271836434957e-07
Point 32	Eq. 1	Attempt 3	Error 4.96811480843462e-10
Point 32	Eq. 1	Attempt 4	Error 3.774923698074417e-07
Point 32	Eq. 1	Attempt 5	Error 3.9760641357133863e-07
Point 33	Eq. 0	Attempt 1	Error 1.5459420410479652e-08
Point 33	Eq. 0	Attempt 2	Error 9.497583164375101e-07
Point 33	Eq. 0	Attempt 3	Error 1.0691962870623684e-08
Point 33	Eq. 0	Attempt 4	Error 3.3470541893620975e-09
Point 33	Eq. 0	Attempt 5	Error 7.312121397262672e-08
Point 33	Eq. 1	Attempt 1	Error 2.5366373943568306
Point 33	Eq. 1	Attempt 2	Error 7.099856702552643e-09
Point 33	Eq. 1	Attempt 3	Error 4.661160346586257e-11
Point 34	Eq. 0	Attempt 1	Error 1.7456750356359407e-07
Point 34	Eq. 0	Attempt 2	Error 2.437645321151649e-07
Point 34	Eq. 0	Attempt 3	Error 4.708056167146424e-09
Point 34	Eq. 0	Attempt 4	Error 1.7456750356359407e-07
Point 34	Eq. 0	Attempt 5	Error 5.32054400537163e-10
Point 34	Eq. 1	Attempt 1	Error 2.555614912580495e-05
Point 34	Eq. 1	Attempt 2	Error 2.77374283541576e-08
Point 34	Eq. 1	Attempt 3	Error 4.2681278955569724e-07
Point 34	Eq. 1	Attempt 4	Error 5.832930582982954e-09
Point 34	Eq. 1	Attempt 5	Error 5.611834467345034e-06
Point 35	Eq. 0	Attempt 1	Error 7.393072678496537e-07
Point 35	Eq. 0	Attempt 2	Error 3.4665763450902887e-06
Point 35	Eq. 0	Attempt 3	Error 2.3065678078637575e-07
Point 35	Eq. 0	Attempt 4	Error 2.6210136638837866e-06
Point 35	Eq. 0	Attempt 5	Error 1.0858050814022135e-06
Point 35	Eq. 1	Attempt 1	Error 1.6516503364982782e-07
Point 35	Eq. 1	Attempt 2	Error 1.0731550901255105e-06
Point 35	Eq. 1	Attempt 3	Error 3.2728166843298823e-09
Point 35	Eq. 1	Attempt 4	Error 2.387309905316215e-06
Point 35	Eq. 1	Attempt 5	Error 2.851975636986026e-06
Point 36	Eq. 0	Attempt 1	Error 1.773075723576767e-06
Point 36	Eq. 0	Attempt 2	Error 1.5234293186949799e-06
Point 36	Eq. 0	Attempt 3	Error 1.295202878281998e-07
Point 36	Eq. 0	Attempt 4	Error 4.253763563610846e-09
Point 36	Eq. 0	Attempt 5	Error 1.0360565738665173e-08
Point 36	Eq. 1	Attempt 1	Error 5.598417374130804e-08
Point 36	Eq. 1	Attempt 2	Error 1.1107106274721446e-06
Point 36	Eq. 1	Attempt 3	Error 2.0435550140973646e-08
Point 36	Eq. 1	Attempt 4	Error 3.085159505644697e-07
Point 36	Eq. 1	Attempt 5	Error 2.0435550140973646e-08
Point 37	Eq. 0	Attempt 1	Error 2.0104867530790216e-06
Point 37	Eq. 0	Attempt 2	Error 6.327152846097306e-07
Point 37	Eq. 0	Attempt 3	Error 8.972995715339493e-07
Point 37	Eq. 0	Attempt 4	Error 2.097518802202103e-06
Point 37	Eq. 0	Attempt 5	Error 1.4336715594254201e-05
Point 37	Eq. 1	Attempt 1	Error 1.1042402547900565e-09
Point 37	Eq. 1	Attempt 2	Error 1.580953039592714e-07
Point 37	Eq. 1	Attempt 3	Error 0.018242917257452973
Point 37	Eq. 1	Attempt 4	Error 3.5400671549723484e-07
Point 37	Eq. 1	Attempt 5	Error 3.3479636840638705e-09
Point 38	Eq. 0	Attempt 1	Error 6.361551641020924e-08
Point 38	Eq. 0	Attempt 2	Error 1.3709319546251209e-07
Point 38	Eq. 0	Attempt 3	Error 1.1420250416449562e-06
Point 38	Eq. 0	Attempt 4	Error 2.1299570107657928e-08
Point 38	Eq. 0	Attempt 5	Error 1.4979334537201794e-06
Point 38	Eq. 1	Attempt 1	Error 2.0947481971234083e-08
Point 38	Eq. 1	Attempt 2	Error 2.0947481971234083e-08
Point 38	Eq. 1	Attempt 3	Error 1.1635415830824059e-07
Point 38	Eq. 1	Attempt 4	Error 1.269423819394433e-07
Point 38	Eq. 1	Attempt 5	Error 6.536993168992922e-11
Point 39	Eq. 0	Attempt 1	Error 5.835545380250551e-10
Point 39	Eq. 0	Attempt 2	Error 2.4211146865127375e-07
Point 39	Eq. 0	Attempt 3	Error 2.861054838376731e-06
Point 39	Eq. 0	Attempt 4	Error 6.743846370227402e-09
Point 39	Eq. 0	Attempt 5	Error 1.26530039779027e-08
Point 39	Eq. 1	Attempt 1	Error 2.1836967789568007e-09
Point 39	Eq. 1	Attempt 2	Error 1.3642420526593924e-12
Point 40	Eq. 0	Attempt 1	Error 8.879989650267817e-07
Point 40	Eq. 0	Attempt 2	Error 3.282167426732485e-08
Point 40	Eq. 0	Attempt 3	Error 9.461492140871997e-07
Point 40	Eq. 0	Attempt 4	Error 1.3202867421568953e-07
Point 40	Eq. 0	Attempt 5	Error 3.5649350138555747e-09
Point 40	Eq. 1	Attempt 1	Error 0.00020442993854885572
Point 40	Eq. 1	Attempt 2	Error 1.2372840956231812e-06
Point 40	Eq. 1	Attempt 3	Error 1.138030711445026e-06
Point 40	Eq. 1	Attempt 4	Error 7.558786592198885e-07
Point 40	Eq. 1	Attempt 5	Error 3.3749756767065264e-07
Point 41	Eq. 0	Attempt 1	Error 1.6262828239632654e-07
Point 41	Eq. 0	Attempt 2	Error 6.322562740024296e-08
Point 41	Eq. 0	Attempt 3	Error 6.228782467587735e-08
Point 41	Eq. 0	Attempt 4	Error 4.540765985439066e-09
Point 41	Eq. 0	Attempt 5	Error 4.769162842421792e-10
Point 41	Eq. 1	Attempt 1	Error 2.5223243937944062e-08
Point 41	Eq. 1	Attempt 2	Error 6.696154741803184e-11
Point 42	Eq. 0	Attempt 1	Error 5.286933060233423e-07
Point 42	Eq. 0	Attempt 2	Error 8.000995421753032e-09
Point 42	Eq. 0	Attempt 3	Error 5.1116899157932494e-08
Point 42	Eq. 0	Attempt 4	Error 7.517737117268553e-07
Point 42	Eq. 0	Attempt 5	Error 2.969411525555188e-07
Point 42	Eq. 1	Attempt 1	Error 2.159341647711699e-07
Point 42	Eq. 1	Attempt 2	Error 1.5270832136593526e-06
Point 42	Eq. 1	Attempt 3	Error 9.421455615665764e-09
Point 42	Eq. 1	Attempt 4	Error 2.426824835310981e-06
Point 42	Eq. 1	Attempt 5	Error 1.48979006553418e-06
Point 43	Eq. 0	Attempt 1	Error 5.0566200116008986e-09
Point 43	Eq. 0	Attempt 2	Error 1.9810875073744683e-07
Point 43	Eq. 0	Attempt 3	Error 4.724387281385134e-08
Point 43	Eq. 0	Attempt 4	Error 6.136605179563048e-08
Point 43	Eq. 0	Attempt 5	Error 1.0297185326635372e-08
Point 43	Eq. 1	Attempt 1	Error 6.8849431045237e-08
Point 43	Eq. 1	Attempt 2	Error 3.6461593140302284e-05
Point 43	Eq. 1	Attempt 3	Error 0.0004781692947517513
Point 43	Eq. 1	Attempt 4	Error 1.1896145224454813e-07
Point 43	Eq. 1	Attempt 5	Error 1.7022330212057568e-09
Point 44	Eq. 0	Attempt 1	Error 4.72806846119056e-07
Point 44	Eq. 0	Attempt 2	Error 3.27799170918297e-07
Point 44	Eq. 0	Attempt 3	Error 2.1734877009293996e-08
Point 44	Eq. 0	Attempt 4	Error 2.4793089892227727e-06
Point 44	Eq. 0	Attempt 5	Error 6.742197911080439e-10
Point 44	Eq. 1	Attempt 1	Error 6.675747954432154e-08
Point 44	Eq. 1	Attempt 2	Error 1.7041268165485235e-06
Point 44	Eq. 1	Attempt 3	Error 9.497331120655872e-06
Point 44	Eq. 1	Attempt 4	Error 3.32923946189112e-08
Point 44	Eq. 1	Attempt 5	Error 5.721176421502605e-09
Point 45	Eq. 0	Attempt 1	Error 3.8919893086131196e-08
Point 45	Eq. 0	Attempt 2	Error 2.332285475858953e-10
Point 45	Eq. 0	Attempt 3	Error 2.302317625435535e-08
Point 45	Eq. 0	Attempt 4	Error 2.332285475858953e-10
Point 45	Eq. 0	Attempt 5	Error 1.8064082496493938e-07
Point 45	Eq. 1	Attempt 1	Error 7.16869067218795e-07
Point 45	Eq. 1	Attempt 2	Error 3.0892666700310656e-06
Point 45	Eq. 1	Attempt 3	Error 2.701331140997354e-07
Point 45	Eq. 1	Attempt 4	Error 4.130470188101754e-09
Point 45	Eq. 1	Attempt 5	Error 1.0392284366389504e-07
Point 46	Eq. 0	Attempt 1	Error 1.1354632079019211e-07
Point 46	Eq. 0	Attempt 2	Error 1.736927799811383e-06
Point 46	Eq. 0	Attempt 3	Error 7.308011618079036e-08
Point 46	Eq. 0	Attempt 4	Error 1.814385086618131e-09
Point 46	Eq. 0	Attempt 5	Error 8.844779131322866e-09
Point 46	Eq. 1	Attempt 1	Error 1.266971025870589e-06
Point 46	Eq. 1	Attempt 2	Error 1.6632839106023312e-07
Point 46	Eq. 1	Attempt 3	Error 1.697611651252373e-07
Point 46	Eq. 1	Attempt 4	Error 3.813374860328622e-08
Point 46	Eq. 1	Attempt 5	Error 1.5748059922771063e-07
Point 47	Eq. 0	Attempt 1	Error 2.067710568098846e-06
Point 47	Eq. 0	Attempt 2	Error 1.9099388737231493e-11
Point 47	Eq. 1	Attempt 1	Error 1.5255636753863655e-09
Point 47	Eq. 1	Attempt 2	Error 2.708020474528894e-09
Point 47	Eq. 1	Attempt 3	Error 7.000937785051065e-08
Point 47	Eq. 1	Attempt 4	Error 2.708020474528894e-09
Point 47	Eq. 1	Attempt 5	Error 7.15806436346611e-09
Point 48	Eq. 0	Attempt 1	Error 7.075393796185381e-06
Point 48	Eq. 0	Attempt 2	Error 1.8081323105434421e-09
Point 48	Eq. 0	Attempt 3	Error 5.623982929137128e-06
Point 48	Eq. 0	Attempt 4	Error 1.71274587046355e-06
Point 48	Eq. 0	Attempt 5	Error 9.953610913271405e-06
Point 48	Eq. 1	Attempt 1	Error 4.589683157973923e-07
Point 48	Eq. 1	Attempt 2	Error 2.568085619714111e-07
Point 48	Eq. 1	Attempt 3	Error 4.418438948050607e-09
Point 48	Eq. 1	Attempt 4	Error 7.993469353095861e-08
Point 48	Eq. 1	Attempt 5	Error 1.0854550964722876e-06
Point 49	Eq. 0	Attempt 1	Error 8.18448597783572e-09
Point 49	Eq. 0	Attempt 2	Error 4.058176727994578e-07
Point 49	Eq. 0	Attempt 3	Error 8.18448597783572e-09
Point 49	Eq. 0	Attempt 4	Error 3.6123424251854885e-09
Point 49	Eq. 0	Attempt 5	Error 3.6957442262064433e-07
Point 49	Eq. 1	Attempt 1	Error 5.224796950642485e-08
Point 49	Eq. 1	Attempt 2	Error 9.737277650856413e-10
Point 49	Eq. 1	Attempt 3	Error 3.892268750860239e-06
Point 49	Eq. 1	Attempt 4	Error 9.425276630281587e-07
Point 49	Eq. 1	Attempt 5	Error 2.0554580260068178e-10
Point 50	Eq. 0	Attempt 1	Error 1.763704176482861e-06
Point 50	Eq. 0	Attempt 2	Error 1.3499742408384918e-06
Point 50	Eq. 0	Attempt 3	Error 1.4693092111883743e-05
Point 50	Eq. 0	Attempt 4	Error 4.995968083676416e-10
Point 50	Eq. 0	Attempt 5	Error 1.7236085341210128e-06
Point 50	Eq. 1	Attempt 1	Error 1.0161725072066474e-05
Point 50	Eq. 1	Attempt 2	Error 3.603883897085325e-06
Point 50	Eq. 1	Attempt 3	Error 3.410605131648481e-13
Point 51	Eq. 0	Attempt 1	Error 3.858247055177344e-09
Point 51	Eq. 0	Attempt 2	Error 2.202568794018589e-09
Point 51	Eq. 0	Attempt 3	Error 6.452713137150567e-07
Point 51	Eq. 0	Attempt 4	Error 7.392992529275944e-08
Point 51	Eq. 0	Attempt 5	Error 7.465267799489084e-07
Point 51	Eq. 1	Attempt 1	Error 2.863657755369786e-09
Point 51	Eq. 1	Attempt 2	Error 1.2703117135970388e-07
Point 51	Eq. 1	Attempt 3	Error 5.5203486226673704e-08
Point 51	Eq. 1	Attempt 4	Error 2.5533040570735466e-08
Point 51	Eq. 1	Attempt 5	Error 5.018137017032132e-10
Point 52	Eq. 0	Attempt 1	Error 6.745291898369032e-07
Point 52	Eq. 0	Attempt 2	Error 8.603948913332715e-07
Point 52	Eq. 0	Attempt 3	Error 5.5457576308981515e-09
Point 52	Eq. 0	Attempt 4	Error 8.563233677705284e-09
Point 52	Eq. 0	Attempt 5	Error 9.308132575824857e-08
Point 52	Eq. 1	Attempt 1	Error 8.555462682124926e-05
Point 52	Eq. 1	Attempt 2	Error 1.9489321744003973e-05
Point 52	Eq. 1	Attempt 3	Error 8.953189160365582e-05
Point 52	Eq. 1	Attempt 4	Error 4.002618311460537e-06
Point 52	Eq. 1	Attempt 5	Error 5.096828510886553e-05
Point 53	Eq. 0	Attempt 1	Error 6.627772108913632e-09
Point 53	Eq. 0	Attempt 2	Error 1.1526958587637637e-07
Point 53	Eq. 0	Attempt 3	Error 0.0009978822059224512
Point 53	Eq. 0	Attempt 4	Error 6.948562258912716e-08
Point 53	Eq. 0	Attempt 5	Error 1.6356250398530392e-07
Point 53	Eq. 1	Attempt 1	Error 7.832113624317572e-09
Point 53	Eq. 1	Attempt 2	Error 1.9614913071563933e-07
Point 53	Eq. 1	Attempt 3	Error 2.637949592099176e-07
Point 53	Eq. 1	Attempt 4	Error 7.832113624317572e-09
Point 53	Eq. 1	Attempt 5	Error 5.3053099691169336e-08
Point 54	Eq. 0	Attempt 1	Error 2.528444156268961e-07
Point 54	Eq. 0	Attempt 2	Error 2.6834356958715944e-07
Point 54	Eq. 0	Attempt 3	Error 8.632127901364584e-09
Point 54	Eq. 0	Attempt 4	Error 1.0281411277901498e-07
Point 54	Eq. 0	Attempt 5	Error 1.7399272564944113e-06
Point 54	Eq. 1	Attempt 1	Error 1.743264647302567e-06
Point 54	Eq. 1	Attempt 2	Error 3.299328454886563e-08
Point 54	Eq. 1	Attempt 3	Error 9.402284149473417e-06
Point 54	Eq. 1	Attempt 4	Error 0.00012487762955970538
Point 54	Eq. 1	Attempt 5	Error 6.184222718275123e-05
Point 55	Eq. 0	Attempt 1	Error 2.6140924092032947e-08
Point 55	Eq. 0	Attempt 2	Error 1.724396270219586e-08
Point 55	Eq. 0	Attempt 3	Error 8.89972966433561e-08
Point 55	Eq. 0	Attempt 4	Error 1.3487067462847335e-08
Point 55	Eq. 0	Attempt 5	Error 1.8527475731389131e-07
Point 55	Eq. 1	Attempt 1	Error 5.617152964987326e-09
Point 55	Eq. 1	Attempt 2	Error 1.5658622487535467e-07
Point 55	Eq. 1	Attempt 3	Error 0.00014754865844679443
Point 55	Eq. 1	Attempt 4	Error 0.00024404134421729395
Point 55	Eq. 1	Attempt 5	Error 1.006028014671756e-06
Point 56	Eq. 0	Attempt 1	Error 2.0793563066945353e-06
Point 56	Eq. 0	Attempt 2	Error 0.0
Point 56	Eq. 1	Attempt 1	Error 1.0997268873325083e-07
Point 56	Eq. 1	Attempt 2	Error 9.97539184481866e-05
Point 56	Eq. 1	Attempt 3	Error 0.09054337619465969
Point 56	Eq. 1	Attempt 4	Error 2.3783286451362073e-08
Point 56	Eq. 1	Attempt 5	Error 1.3103408491588198e-07
Point 57	Eq. 0	Attempt 1	Error 5.461317243771191e-06
Point 57	Eq. 0	Attempt 2	Error 1.0239386938337702e-07
Point 57	Eq. 0	Attempt 3	Error 2.2042951286493917e-07
Point 57	Eq. 0	Attempt 4	Error 3.9414317143382505e-08
Point 57	Eq. 0	Attempt 5	Error 7.531889423262328e-08
Point 57	Eq. 1	Attempt 1	Error 3.36604496169457e-05
Point 57	Eq. 1	Attempt 2	Error 2.4045588133958518e-06
Point 57	Eq. 1	Attempt 3	Error 3.685641638639936e-05
Point 57	Eq. 1	Attempt 4	Error 1.0863573152164463e-08
Point 57	Eq. 1	Attempt 5	Error 4.605510639521526e-08
Point 58	Eq. 0	Attempt 1	Error 2.4709834178793244e-10
Point 58	Eq. 0	Attempt 2	Error 8.352145641765674e-08
Point 58	Eq. 0	Attempt 3	Error 2.8421709430404007e-13
Point 58	Eq. 1	Attempt 1	Error 2.2518913510793936e-05
Point 58	Eq. 1	Attempt 2	Error 4.8852484724193346e-08
Point 58	Eq. 1	Attempt 3	Error 8.546912681595131e-06
Point 58	Eq. 1	Attempt 4	Error 2.233816417174239e-06
Point 58	Eq. 1	Attempt 5	Error 8.144673984133988e-07
Point 59	Eq. 0	Attempt 1	Error 1.0157773431274109e-06
Point 59	Eq. 0	Attempt 2	Error 8.641194767733396e-06
Point 59	Eq. 0	Attempt 3	Error 5.395974085331545e-07
Point 59	Eq. 0	Attempt 4	Error 3.6954823485757515e-06
Point 59	Eq. 0	Attempt 5	Error 4.747561206386308e-07
Point 59	Eq. 1	Attempt 1	Error 2.391572343185544e-05
Point 59	Eq. 1	Attempt 2	Error 6.449137117670034e-07
Point 59	Eq. 1	Attempt 3	Error 3.0428611808019923e-06
Point 59	Eq. 1	Attempt 4	Error 0.00013841114628121431
Point 59	Eq. 1	Attempt 5	Error 2.2303368041320937e-07
Point 60	Eq. 0	Attempt 1	Error 4.2925580601149704e-07
Point 60	Eq. 0	Attempt 2	Error 2.376339125476079e-08
Point 60	Eq. 0	Attempt 3	Error 1.6084171363672795e-05
Point 60	Eq. 0	Attempt 4	Error 3.404721837796387e-08
Point 60	Eq. 0	Attempt 5	Error 1.8678179003472906e-09
Point 60	Eq. 1	Attempt 1	Error 7.767440592942876e-07
Point 60	Eq. 1	Attempt 2	Error 1.910900323309761e-06
Point 60	Eq. 1	Attempt 3	Error 2.208165597039624e-07
Point 60	Eq. 1	Attempt 4	Error 5.8100351793655136e-05
Point 60	Eq. 1	Attempt 5	Error 2.945919391095231e-06
Point 61	Eq. 0	Attempt 1	Error 1.4591705621569417e-09
Point 61	Eq. 0	Attempt 2	Error 3.056965169889736e-08
Point 61	Eq. 0	Attempt 3	Error 1.6207019370995113e-07
Point 61	Eq. 0	Attempt 4	Error 5.4301571026371676e-06
Point 61	Eq. 0	Attempt 5	Error 4.5679252025365713e-07
Point 61	Eq. 1	Attempt 1	Error 8.120901156871696e-06
Point 61	Eq. 1	Attempt 2	Error 1.772528537458129e-05
Point 61	Eq. 1	Attempt 3	Error 0.00028950979606179317
Point 61	Eq. 1	Attempt 4	Error 0.0005965339745443998
Point 61	Eq. 1	Attempt 5	Error 9.501172826276161e-08
Point 62	Eq. 0	Attempt 1	Error 5.531319402507506e-08
Point 62	Eq. 0	Attempt 2	Error 5.121592039358802e-10
Point 62	Eq. 0	Attempt 3	Error 1.3846749880030984e-07
Point 62	Eq. 0	Attempt 4	Error 4.486344096221728e-06
Point 62	Eq. 0	Attempt 5	Error 2.4361349915125174e-07
Point 62	Eq. 1	Attempt 1	Error 5.233042656982434e-07
Point 62	Eq. 1	Attempt 2	Error 4.221192284603603e-10
Point 62	Eq. 1	Attempt 3	Error 0.004777648812591906
Point 62	Eq. 1	Attempt 4	Error 2.5918325263774022e-09
Point 62	Eq. 1	Attempt 5	Error 1.943298161677376e-05
Point 63	Eq. 0	Attempt 1	Error 4.6260288399935234e-06
Point 63	Eq. 0	Attempt 2	Error 9.63869126735517e-07
Point 63	Eq. 0	Attempt 3	Error 3.2278730941470712e-06
Point 63	Eq. 0	Attempt 4	Error 3.811685473920079e-07
Point 63	Eq. 0	Attempt 5	Error 2.051335286523681e-06
Point 63	Eq. 1	Attempt 1	Error 3.835187749245961e-05
Point 63	Eq. 1	Attempt 2	Error 6.5754958313846146e-06
Point 63	Eq. 1	Attempt 3	Error 5.388679710449651e-06
Point 63	Eq. 1	Attempt 4	Error 3.1733043215353973e-07
Point 63	Eq. 1	Attempt 5	Error 1.4348407830766519e-06
Point 64	Eq. 0	Attempt 1	Error 1.5518729696850642e-06
Point 64	Eq. 0	Attempt 2	Error 5.613329335574235e-06
Point 64	Eq. 0	Attempt 3	Error 7.215523964987369e-07
Point 64	Eq. 0	Attempt 4	Error 1.6740369801482302e-07
Point 64	Eq. 0	Attempt 5	Error 3.347702204337111e-08
Point 64	Eq. 1	Attempt 1	Error 2.7528715236257995e-06
Point 64	Eq. 1	Attempt 2	Error 2.854555418707605e-06
Point 64	Eq. 1	Attempt 3	Error 1.981579771381803e-06
Point 64	Eq. 1	Attempt 4	Error 1.6543771153010312e-06
Point 64	Eq. 1	Attempt 5	Error 4.060167611896759e-06
Point 65	Eq. 0	Attempt 1	Error 1.8634443563314562e-05
Point 65	Eq. 0	Attempt 2	Error 9.098560383336007e-06
Point 65	Eq. 0	Attempt 3	Error 5.3029095852252794e-06
Point 65	Eq. 0	Attempt 4	Error 2.3829477981962555e-06
Point 65	Eq. 0	Attempt 5	Error 1.9648301758934394e-06
Point 65	Eq. 1	Attempt 1	Error 9.01007410902821e-07
Point 65	Eq. 1	Attempt 2	Error 4.860021363128908e-08
Point 65	Eq. 1	Attempt 3	Error 6.24140739091672e-11
Point 66	Eq. 0	Attempt 1	Error 1.953821993083693e-09
Point 66	Eq. 0	Attempt 2	Error 3.858123704958416e-07
Point 66	Eq. 0	Attempt 3	Error 9.415507520316169e-07
Point 66	Eq. 0	Attempt 4	Error 8.937751715620834e-06
Point 66	Eq. 0	Attempt 5	Error 1.4785193798161345e-06
Point 66	Eq. 1	Attempt 1	Error 1.1094171213699155e-05
Point 66	Eq. 1	Attempt 2	Error 4.429580258147325e-09
Point 66	Eq. 1	Attempt 3	Error 7.652045042050304e-07
Point 66	Eq. 1	Attempt 4	Error 2.7621581466519274e-07
Point 66	Eq. 1	Attempt 5	Error 8.765255188336596e-11
Point 67	Eq. 0	Attempt 1	Error 1.7060874597518705e-06
Point 67	Eq. 0	Attempt 2	Error 9.125463975578896e-06
Point 67	Eq. 0	Attempt 3	Error 2.3650540015296428e-07
Point 67	Eq. 0	Attempt 4	Error 1.4403129682705185e-05
Point 67	Eq. 0	Attempt 5	Error 1.2943971285039879e-05
Point 67	Eq. 1	Attempt 1	Error 0.00026759289733035985
Point 67	Eq. 1	Attempt 2	Error 7.119297151803039e-09
Point 67	Eq. 1	Attempt 3	Error 1.2253056979716348e-05
Point 67	Eq. 1	Attempt 4	Error 1.6828101934152073e-06
Point 67	Eq. 1	Attempt 5	Error 1.3165276868676301e-08
Point 68	Eq. 0	Attempt 1	Error 7.560174708487466e-12
Point 68	Eq. 1	Attempt 1	Error 1.1814631761808414e-06
Point 68	Eq. 1	Attempt 2	Error 2.9743007416982437e-06
Point 68	Eq. 1	Attempt 3	Error 9.59998942562379e-08
Point 68	Eq. 1	Attempt 4	Error 9.774635145731736e-08
Point 68	Eq. 1	Attempt 5	Error 0.0011345962477662397
Point 69	Eq. 0	Attempt 1	Error 3.1797551400813973e-06
Point 69	Eq. 0	Attempt 2	Error 9.734247896631132e-08
Point 69	Eq. 0	Attempt 3	Error 9.590223726263503e-09
Point 69	Eq. 0	Attempt 4	Error 3.5874376180800027e-07
Point 69	Eq. 0	Attempt 5	Error 1.383909875585232e-09
Point 69	Eq. 1	Attempt 1	Error 7.312695959171833e-05
Point 69	Eq. 1	Attempt 2	Error 3.75146100850543e-08
Point 69	Eq. 1	Attempt 3	Error 0.00027198194766242523
Point 69	Eq. 1	Attempt 4	Error 0.00023758886970881576
Point 69	Eq. 1	Attempt 5	Error 7.119616122963635e-05
Point 70	Eq. 0	Attempt 1	Error 5.2079371926083695e-08
Point 70	Eq. 0	Attempt 2	Error 4.870963152825425e-07
Point 70	Eq. 0	Attempt 3	Error 5.527480766431836e-07
Point 70	Eq. 0	Attempt 4	Error 9.139843086813926e-07
Point 70	Eq. 0	Attempt 5	Error 1.5619627902196953e-07
Point 70	Eq. 1	Attempt 1	Error 0.0003406268391472622
Point 70	Eq. 1	Attempt 2	Error 8.661413630761672e-08
Point 70	Eq. 1	Attempt 3	Error 7.551996930033056e-05
Point 70	Eq. 1	Attempt 4	Error 3.1101194508664776e-08
Point 70	Eq. 1	Attempt 5	Error 3.1101194508664776e-08
Point 71	Eq. 0	Attempt 1	Error 3.372712171767489e-07
Point 71	Eq. 0	Attempt 2	Error 1.6167475109796214e-06
Point 71	Eq. 0	Attempt 3	Error 6.659195719294075e-07
Point 71	Eq. 0	Attempt 4	Error 1.270851100798609e-06
Point 71	Eq. 0	Attempt 5	Error 6.536527621392452e-07
Point 71	Eq. 1	Attempt 1	Error 2.2115614228823688e-08
Point 71	Eq. 1	Attempt 2	Error 8.241697742050746e-07
Point 71	Eq. 1	Attempt 3	Error 2.4791506803012453e-07
Point 71	Eq. 1	Attempt 4	Error 9.4247510560308e-06
Point 71	Eq. 1	Attempt 5	Error 7.65255867918313e-06
Point 72	Eq. 0	Attempt 1	Error 2.9796183298458345e-09
Point 72	Eq. 0	Attempt 2	Error 6.982565992075251e-08
Point 72	Eq. 0	Attempt 3	Error 2.8893902026538854e-07
Point 72	Eq. 0	Attempt 4	Error 7.970686510816449e-08
Point 72	Eq. 0	Attempt 5	Error 5.606307240668684e-08
Point 72	Eq. 1	Attempt 1	Error 1.7846797618403798e-05
Point 72	Eq. 1	Attempt 2	Error 1.466003482164524e-06
Point 72	Eq. 1	Attempt 3	Error 1.3029360161453951e-05
Point 72	Eq. 1	Attempt 4	Error 6.293300884863129e-07
Point 72	Eq. 1	Attempt 5	Error 2.0693505575763993e-06
Point 73	Eq. 0	Attempt 1	Error 1.3295675671542995e-10
Point 73	Eq. 0	Attempt 2	Error 2.047211467015586e-06
Point 73	Eq. 0	Attempt 3	Error 3.547597771103028e-10
Point 73	Eq. 0	Attempt 4	Error 1.9065356582359527e-07
Point 73	Eq. 0	Attempt 5	Error 2.098977626019405e-05
Point 73	Eq. 1	Attempt 1	Error 1.6457614719911362e-06
Point 73	Eq. 1	Attempt 2	Error 0.00037796156021840943
Point 73	Eq. 1	Attempt 3	Error 1.7649570054345531e-06
Point 73	Eq. 1	Attempt 4	Error 1.5309728382817411e-06
Point 73	Eq. 1	Attempt 5	Error 1.065208152795094e-07
Point 74	Eq. 0	Attempt 1	Error 5.607262210105546e-09
Point 74	Eq. 0	Attempt 2	Error 8.042466674851312e-07
Point 74	Eq. 0	Attempt 3	Error 1.1076849659730215e-08
Point 74	Eq. 0	Attempt 4	Error 8.596312000008766e-07
Point 74	Eq. 0	Attempt 5	Error 3.563968675734941e-09
Point 74	Eq. 1	Attempt 1	Error 1.5189093858225533e-05
Point 74	Eq. 1	Attempt 2	Error 1.3915793601881887e-06
Point 74	Eq. 1	Attempt 3	Error 2.9276562258928607e-06
Point 74	Eq. 1	Attempt 4	Error 1.2914456249291106e-05
Point 74	Eq. 1	Attempt 5	Error 1.1391275620553643e-05
Point 75	Eq. 0	Attempt 1	Error 2.0868499746029556e-06
Point 75	Eq. 0	Attempt 2	Error 9.694487630440562e-07
Point 75	Eq. 0	Attempt 3	Error 1.371963435303769e-06
Point 75	Eq. 0	Attempt 4	Error 0.0001306486147996111
Point 75	Eq. 0	Attempt 5	Error 5.289712134981528e-08
Point 75	Eq. 1	Attempt 1	Error 6.751951104888576e-07
Point 75	Eq. 1	Attempt 2	Error 1.0274296414536366e-05
Point 75	Eq. 1	Attempt 3	Error 4.574824401970545e-06
Point 75	Eq. 1	Attempt 4	Error 2.937021520210692e-06
Point 75	Eq. 1	Attempt 5	Error 8.776017637046607e-06
Point 76	Eq. 0	Attempt 1	Error 2.696572209970327e-08
Point 76	Eq. 0	Attempt 2	Error 5.059899876869167e-08
Point 76	Eq. 0	Attempt 3	Error 7.601670404255856e-10
Point 76	Eq. 0	Attempt 4	Error 1.2345816458037007e-06
Point 76	Eq. 0	Attempt 5	Error 2.7940967584072496e-07
Point 76	Eq. 1	Attempt 1	Error 4.16905550082447e-08
Point 76	Eq. 1	Attempt 2	Error 2.741444404819049e-09
Point 76	Eq. 1	Attempt 3	Error 2.1370726699387887e-07
Point 76	Eq. 1	Attempt 4	Error 4.838511813431978e-10
Point 76	Eq. 1	Attempt 5	Error 3.7905277849858976e-07
Point 77	Eq. 0	Attempt 1	Error 1.3029080037085805e-08
Point 77	Eq. 0	Attempt 2	Error 5.524969992620754e-08
Point 77	Eq. 0	Attempt 3	Error 2.8531417228805367e-09
Point 77	Eq. 0	Attempt 4	Error 8.781438509686268e-08
Point 77	Eq. 0	Attempt 5	Error 6.109335117798764e-07
Point 77	Eq. 1	Attempt 1	Error 3.1723049005449866e-06
Point 77	Eq. 1	Attempt 2	Error 3.7105394312675344e-08
Point 77	Eq. 1	Attempt 3	Error 9.185271210299106e-09
Point 77	Eq. 1	Attempt 4	Error 5.834964440509793e-07
Point 77	Eq. 1	Attempt 5	Error 2.042713560967968e-05
Point 78	Eq. 0	Attempt 1	Error 6.173240763018839e-08
Point 78	Eq. 0	Attempt 2	Error 1.1529760968187475e-07
Point 78	Eq. 0	Attempt 3	Error 2.6098518901562784e-09
Point 78	Eq. 0	Attempt 4	Error 1.0147971352125751e-08
Point 78	Eq. 0	Attempt 5	Error 3.063860276597552e-11
Point 78	Eq. 1	Attempt 1	Error 1.4508568142446165e-06
Point 78	Eq. 1	Attempt 2	Error 2.7969357120127825e-05
Point 78	Eq. 1	Attempt 3	Error 1.319675902777817e-06
Point 78	Eq. 1	Attempt 4	Error 1.3786285535388743e-06
Point 78	Eq. 1	Attempt 5	Error 0.08123405343741297
Point 79	Eq. 0	Attempt 1	Error 1.8667827816898352e-07
Point 79	Eq. 0	Attempt 2	Error 1.082929884432815e-06
Point 79	Eq. 0	Attempt 3	Error 4.174881951257703e-08
Point 79	Eq. 0	Attempt 4	Error 1.0489449095985037e-06
Point 79	Eq. 0	Attempt 5	Error 3.625950739660766e-08
Point 79	Eq. 1	Attempt 1	Error 3.6689192484118394e-07
Point 79	Eq. 1	Attempt 2	Error 1.026664335768146e-07
Point 79	Eq. 1	Attempt 3	Error 0.014429371182927753
Point 79	Eq. 1	Attempt 4	Error 2.8405816010490526e-07
Point 79	Eq. 1	Attempt 5	Error 1.1262648058618652e-07
Point 80	Eq. 0	Attempt 1	Error 9.01104613149073e-09
Point 80	Eq. 0	Attempt 2	Error 0.18915012080634597
Point 80	Eq. 0	Attempt 3	Error 4.1681005313876085e-09
Point 80	Eq. 0	Attempt 4	Error 1.5281307241821196e-07
Point 80	Eq. 0	Attempt 5	Error 2.878477914691757e-06
Point 80	Eq. 1	Attempt 1	Error 1.7999661849898985e-07
Point 80	Eq. 1	Attempt 2	Error 2.3318113107961835e-05
Point 80	Eq. 1	Attempt 3	Error 3.1461166827284615e-07
Point 80	Eq. 1	Attempt 4	Error 3.318740482427529e-07
Point 80	Eq. 1	Attempt 5	Error 1.0219673640676774e-07
Point 81	Eq. 0	Attempt 1	Error 2.1600499167107046e-12
Point 81	Eq. 1	Attempt 1	Error 9.602186992196948e-07
Point 81	Eq. 1	Attempt 2	Error 6.307510602709954e-08
Point 81	Eq. 1	Attempt 3	Error 9.864947969617788e-09
Point 81	Eq. 1	Attempt 4	Error 2.5616827770136297e-08
Point 81	Eq. 1	Attempt 5	Error 2.8917384042870253e-09
Point 82	Eq. 0	Attempt 1	Error 1.1701439461830887e-07
Point 82	Eq. 0	Attempt 2	Error 1.2696477824647445e-07
Point 82	Eq. 0	Attempt 3	Error 2.899942614931206e-07
Point 82	Eq. 0	Attempt 4	Error 3.293410657079221e-06
Point 82	Eq. 0	Attempt 5	Error 8.737418966120458e-08
Point 82	Eq. 1	Attempt 1	Error 1.3528335784940282e-07
Point 82	Eq. 1	Attempt 2	Error 8.030133085412672e-05
Point 82	Eq. 1	Attempt 3	Error 2.5522966211610765e-06
Point 82	Eq. 1	Attempt 4	Error 1.1420411283324938e-09
Point 82	Eq. 1	Attempt 5	Error 2.598847743229271e-05
Point 83	Eq. 0	Attempt 1	Error 7.995131454663351e-07
Point 83	Eq. 0	Attempt 2	Error 1.8394530343357474e-10
Point 83	Eq. 0	Attempt 3	Error 7.995131454663351e-07
Point 83	Eq. 0	Attempt 4	Error 1.5709872513980372e-07
Point 83	Eq. 0	Attempt 5	Error 3.959473815484671e-08
Point 83	Eq. 1	Attempt 1	Error 2.98393274533737e-08
Point 83	Eq. 1	Attempt 2	Error 8.875429102772614e-08
Point 83	Eq. 1	Attempt 3	Error 4.4174157665111125e-09
Point 83	Eq. 1	Attempt 4	Error 3.531522452249192e-08
Point 83	Eq. 1	Attempt 5	Error 8.709211613222578e-06
Point 84	Eq. 0	Attempt 1	Error 4.9697103463586245e-06
Point 84	Eq. 0	Attempt 2	Error 1.659627741901204e-07
Point 84	Eq. 0	Attempt 3	Error 2.289649307840591e-05
Point 84	Eq. 0	Attempt 4	Error 1.3372878697737178e-06
Point 84	Eq. 0	Attempt 5	Error 4.7025889671203913e-07
Point 84	Eq. 1	Attempt 1	Error 1.910053697429248e-07
Point 84	Eq. 1	Attempt 2	Error 1.4239276424632408e-10
Point 84	Eq. 1	Attempt 3	Error 9.418812396688736e-08
Point 84	Eq. 1	Attempt 4	Error 5.811792163967766e-06
Point 84	Eq. 1	Attempt 5	Error 6.49493472337781e-08
Point 85	Eq. 0	Attempt 1	Error 2.704529208585882e-06
Point 85	Eq. 0	Attempt 2	Error 2.4076263116512564e-07
Point 85	Eq. 0	Attempt 3	Error 2.7966583331817674e-05
Point 85	Eq. 0	Attempt 4	Error 1.7373110949847614e-08
Point 85	Eq. 0	Attempt 5	Error 3.935279551114945e-07
Point 85	Eq. 1	Attempt 1	Error 1.8421197791932968
Point 85	Eq. 1	Attempt 2	Error 2.0690890778496396e-08
Point 85	Eq. 1	Attempt 3	Error 1.13118750277863e-05
Point 85	Eq. 1	Attempt 4	Error 2.101159850553813e-06
Point 85	Eq. 1	Attempt 5	Error 9.89714351362636e-07
Point 86	Eq. 0	Attempt 1	Error 2.551985289755976e-09
Point 86	Eq. 0	Attempt 2	Error 1.646526470722165e-09
Point 86	Eq. 0	Attempt 3	Error 3.119248617622361e-06
Point 86	Eq. 0	Attempt 4	Error 1.5623366493855428e-06
Point 86	Eq. 0	Attempt 5	Error 3.271437662988319e-07
Point 86	Eq. 1	Attempt 1	Error 2.59514138178929e-07
Point 86	Eq. 1	Attempt 2	Error 0.03353954004927573
Point 86	Eq. 1	Attempt 3	Error 1.3795897757518105e-09
Point 86	Eq. 1	Attempt 4	Error 3.6062465369468555e-07
Point 86	Eq. 1	Attempt 5	Error 3.753949931706302e-05
Point 87	Eq. 0	Attempt 1	Error 3.481659405224491e-10
Point 87	Eq. 0	Attempt 2	Error 1.2050804798491299e-11
Point 87	Eq. 1	Attempt 1	Error 6.252776074688882e-11
Point 88	Eq. 0	Attempt 1	Error 3.88552052754676e-08
Point 88	Eq. 0	Attempt 2	Error 8.572481533519749e-07
Point 88	Eq. 0	Attempt 3	Error 2.297338141943328e-08
Point 88	Eq. 0	Attempt 4	Error 2.8264372531339177e-07
Point 88	Eq. 0	Attempt 5	Error 1.4814531823503785e-08
Point 88	Eq. 1	Attempt 1	Error 4.720432116300799e-07
Point 88	Eq. 1	Attempt 2	Error 1.4478320053967764e-06
Point 88	Eq. 1	Attempt 3	Error 1.5029294786472747e-06
Point 88	Eq. 1	Attempt 4	Error 2.8647014005400706e-07
Point 88	Eq. 1	Attempt 5	Error 1.7400113279109064e-05
Point 89	Eq. 0	Attempt 1	Error 1.3017142919125035e-11
Point 89	Eq. 1	Attempt 1	Error 2.8144910402261303e-07
Point 89	Eq. 1	Attempt 2	Error 8.45739123178646e-09
Point 89	Eq. 1	Attempt 3	Error 3.1458949933949043e-07
Point 89	Eq. 1	Attempt 4	Error 1.978115938072733e-05
Point 89	Eq. 1	Attempt 5	Error 1.6732820995457587e-07
Point 90	Eq. 0	Attempt 1	Error 2.9589557470899308e-08
Point 90	Eq. 0	Attempt 2	Error 1.2513510228018276e-09
Point 90	Eq. 0	Attempt 3	Error 6.5483050093462225e-09
Point 90	Eq. 0	Attempt 4	Error 3.975698518843274e-06
Point 90	Eq. 0	Attempt 5	Error 6.5483050093462225e-09
Point 90	Eq. 1	Attempt 1	Error 2.4938669298535387e-06
Point 90	Eq. 1	Attempt 2	Error 3.331061293465609e-07
Point 90	Eq. 1	Attempt 3	Error 0.00016811895966384327
Point 90	Eq. 1	Attempt 4	Error 5.729475560656283e-09
Point 90	Eq. 1	Attempt 5	Error 1.338654368510106e-05
Point 91	Eq. 0	Attempt 1	Error 7.650442057638429e-09
Point 91	Eq. 0	Attempt 2	Error 6.326729362626793e-09
Point 91	Eq. 0	Attempt 3	Error 1.769285518093966e-08
Point 91	Eq. 0	Attempt 4	Error 3.644196340246708e-07
Point 91	Eq. 0	Attempt 5	Error 3.4631966627785005e-07
Point 91	Eq. 1	Attempt 1	Error 0.00015643331494175072
Point 91	Eq. 1	Attempt 2	Error 9.799172175917192e-07
Point 91	Eq. 1	Attempt 3	Error 5.948445505055133e-07
Point 91	Eq. 1	Attempt 4	Error 0.0063843977246165196
Point 91	Eq. 1	Attempt 5	Error 1.1586701475607697e-05
Point 92	Eq. 0	Attempt 1	Error 8.355184490937972e-07
Point 92	Eq. 0	Attempt 2	Error 1.833784040172759e-07
Point 92	Eq. 0	Attempt 3	Error 1.2017792982987885e-06
Point 92	Eq. 0	Attempt 4	Error 7.423750503221527e-10
Point 92	Eq. 0	Attempt 5	Error 3.823685290171852e-06
Point 92	Eq. 1	Attempt 1	Error 1.0077480396830651e-06
Point 92	Eq. 1	Attempt 2	Error 1.5198452274489682e-08
Point 92	Eq. 1	Attempt 3	Error 2.850339342330699e-08
Point 92	Eq. 1	Attempt 4	Error 1.0360281521570869e-09
Point 92	Eq. 1	Attempt 5	Error 7.512352584626569e-05
Point 93	Eq. 0	Attempt 1	Error 1.4594874073736719e-06
Point 93	Eq. 0	Attempt 2	Error 2.5621413897169987e-06
Point 93	Eq. 0	Attempt 3	Error 6.243024870400404e-06
Point 93	Eq. 0	Attempt 4	Error 8.371471039936296e-06
Point 93	Eq. 0	Attempt 5	Error 0.0001458440433452779
Point 93	Eq. 1	Attempt 1	Error 3.2149608273357444e-06
Point 93	Eq. 1	Attempt 2	Error 4.0470962403560407e-07
Point 93	Eq. 1	Attempt 3	Error 8.864111748607684e-06
Point 93	Eq. 1	Attempt 4	Error 6.584627953998279e-08
Point 93	Eq. 1	Attempt 5	Error 1.5160475186348776e-06
Point 94	Eq. 0	Attempt 1	Error 2.378993599450041e-06
Point 94	Eq. 0	Attempt 2	Error 2.6008871145677404e-07
Point 94	Eq. 0	Attempt 3	Error 8.425759745023242e-05
Point 94	Eq. 0	Attempt 4	Error 4.7860567065072246e-08
Point 94	Eq. 0	Attempt 5	Error 1.3938756637799088e-07
Point 94	Eq. 1	Attempt 1	Error 1.1116551604573033e-05
Point 94	Eq. 1	Attempt 2	Error 4.79411198739399e-07
Point 94	Eq. 1	Attempt 3	Error 0.00011705334486578067
Point 94	Eq. 1	Attempt 4	Error 4.608455867582961e-06
Point 94	Eq. 1	Attempt 5	Error 1.5271563711394265e-06
Point 95	Eq. 0	Attempt 1	Error 8.564728659621323e-08
Point 95	Eq. 0	Attempt 2	Error 4.033178470308485e-06
Point 95	Eq. 0	Attempt 3	Error 2.434012458252255e-08
Point 95	Eq. 0	Attempt 4	Error 1.2543706191081583e-05
Point 95	Eq. 0	Attempt 5	Error 2.1759348101113574e-07
Point 95	Eq. 1	Attempt 1	Error 1.1502550023578806e-07
Point 95	Eq. 1	Attempt 2	Error 5.634017725242302e-06
Point 95	Eq. 1	Attempt 3	Error 3.4454308206477435e-07
Point 95	Eq. 1	Attempt 4	Error 1.4794105254622991e-05
Point 95	Eq. 1	Attempt 5	Error 4.455774086409292e-05
Point 96	Eq. 0	Attempt 1	Error 4.1856486632241285e-07
Point 96	Eq. 0	Attempt 2	Error 1.1420257806094014e-06
Point 96	Eq. 0	Attempt 3	Error 3.537081738613779e-08
Point 96	Eq. 0	Attempt 4	Error 1.2414495245138824e-06
Point 96	Eq. 0	Attempt 5	Error 2.2708928781867144e-07
Point 96	Eq. 1	Attempt 1	Error 2.696797309909016e-07
Point 96	Eq. 1	Attempt 2	Error 9.953122230399458e-06
Point 96	Eq. 1	Attempt 3	Error 0.0003942449127976033
Point 96	Eq. 1	Attempt 4	Error 6.291136401159747e-06
Point 96	Eq. 1	Attempt 5	Error 5.488442411660799e-07
Point 97	Eq. 0	Attempt 1	Error 1.4525014648825163e-06
Point 97	Eq. 0	Attempt 2	Error 1.0099540759256342e-08
Point 97	Eq. 0	Attempt 3	Error 5.369143082134542e-06
Point 97	Eq. 0	Attempt 4	Error 1.489327758008585e-06
Point 97	Eq. 0	Attempt 5	Error 2.9235574174890644e-06
Point 97	Eq. 1	Attempt 1	Error 1.4855280596748344e-06
Point 97	Eq. 1	Attempt 2	Error 0.017989887072019428
Point 97	Eq. 1	Attempt 3	Error 1.1900738172698766e-07
Point 97	Eq. 1	Attempt 4	Error 6.5618910412013065e-06
Point 97	Eq. 1	Attempt 5	Error 2.0370995173379924e-05
Point 98	Eq. 0	Attempt 1	Error 5.3128360377741046e-08
Point 98	Eq. 0	Attempt 2	Error 3.290427395086226e-05
Point 98	Eq. 0	Attempt 3	Error 8.248114227171754e-07
Point 98	Eq. 0	Attempt 4	Error 7.537029773629911e-07
Point 98	Eq. 0	Attempt 5	Error 6.213491644757596e-06
Point 98	Eq. 1	Attempt 1	Error 1.1753911621781299e-08
Point 98	Eq. 1	Attempt 2	Error 5.599277761803023e-05
Point 98	Eq. 1	Attempt 3	Error 0.023931032064524516
Point 98	Eq. 1	Attempt 4	Error 7.716689083281381e-07
Point 98	Eq. 1	Attempt 5	Error 4.602859121405345e-05
Point 99	Eq. 0	Attempt 1	Error 5.0676703722274397e-08
Point 99	Eq. 0	Attempt 2	Error 5.495548975886777e-07
Point 99	Eq. 0	Attempt 3	Error 2.320405201317044e-09
Point 99	Eq. 0	Attempt 4	Error 2.320405201317044e-09
Point 99	Eq. 0	Attempt 5	Error 5.470817768582492e-05
Point 99	Eq. 1	Attempt 1	Error 6.2776481968285225e-06
Point 99	Eq. 1	Attempt 2	Error 4.915337967759115e-06
Point 99	Eq. 1	Attempt 3	Error 7.721776569269423e-06
Point 99	Eq. 1	Attempt 4	Error 4.071418970852392e-07
Point 99	Eq. 1	Attempt 5	Error 1.934948272719339e-07
Point 100	Eq. 0	Attempt 1	Error 1.179671357931511e-06
Point 100	Eq. 0	Attempt 2	Error 1.6444022321593366e-06
Point 100	Eq. 0	Attempt 3	Error 2.1448552161018597e-06
Point 100	Eq. 0	Attempt 4	Error 1.1771599588428217e-06
Point 100	Eq. 0	Attempt 5	Error 2.01118041331938e-07
Point 100	Eq. 1	Attempt 1	Error 5.037941207319818e-06
Point 100	Eq. 1	Attempt 2	Error 6.0822458181064576e-12
Point 101	Eq. 0	Attempt 1	Error 3.469227357300042e-05
Point 101	Eq. 0	Attempt 2	Error 6.702697419314063e-08
Point 101	Eq. 0	Attempt 3	Error 1.4400737882169778e-05
Point 101	Eq. 0	Attempt 4	Error 2.21144011902652e-06
Point 101	Eq. 0	Attempt 5	Error 2.0390351664900663e-06
Point 101	Eq. 1	Attempt 1	Error 2.847540258699155e-06
Point 101	Eq. 1	Attempt 2	Error 0.0001109744877680896
Point 101	Eq. 1	Attempt 3	Error 4.2333056171628414e-07
Point 101	Eq. 1	Attempt 4	Error 0.0002861344191842363
Point 101	Eq. 1	Attempt 5	Error 1.1248001214880787e-06
Point 102	Eq. 0	Attempt 1	Error 2.4475639293086715e-09
Point 102	Eq. 0	Attempt 2	Error 1.322372497725155e-06
Point 102	Eq. 0	Attempt 3	Error 7.038578360152314e-07
Point 102	Eq. 0	Attempt 4	Error 4.822881578547822e-07
Point 102	Eq. 0	Attempt 5	Error 6.563416661720112e-06
Point 102	Eq. 1	Attempt 1	Error 1.919119029025751e-06
Point 102	Eq. 1	Attempt 2	Error 1.3638706946039747e-05
Point 102	Eq. 1	Attempt 3	Error 7.035062594695773e-07
Point 102	Eq. 1	Attempt 4	Error 2.578043563516985e-06
Point 102	Eq. 1	Attempt 5	Error 2.904144707827072e-06
Point 103	Eq. 0	Attempt 1	Error 5.869709980288462e-07
Point 103	Eq. 0	Attempt 2	Error 8.813496833681711e-06
Point 103	Eq. 0	Attempt 3	Error 2.3377699392312934e-05
Point 103	Eq. 0	Attempt 4	Error 6.6979498569708085e-06
Point 103	Eq. 0	Attempt 5	Error 4.976036507287063e-07
Point 103	Eq. 1	Attempt 1	Error 1.2918565062136622e-07
Point 103	Eq. 1	Attempt 2	Error 2.7329206147896912e-05
Point 103	Eq. 1	Attempt 3	Error 6.311439619821613e-07
Point 103	Eq. 1	Attempt 4	Error 2.9571538107120432e-08
Point 103	Eq. 1	Attempt 5	Error 7.419885150738992e-09
Point 104	Eq. 0	Attempt 1	Error 1.742353106237715e-08
Point 104	Eq. 0	Attempt 2	Error 3.145544269500533e-09
Point 104	Eq. 0	Attempt 3	Error 9.166001291305292e-09
Point 104	Eq. 0	Attempt 4	Error 0.00023528383223947458
Point 104	Eq. 0	Attempt 5	Error 3.930153980036266e-10
Point 104	Eq. 1	Attempt 1	Error 4.700537658663961e-06
Point 104	Eq. 1	Attempt 2	Error 9.943828752057016e-05
Point 104	Eq. 1	Attempt 3	Error 6.280786806200922e-07
Point 104	Eq. 1	Attempt 4	Error 6.506473937406554e-08
Point 104	Eq. 1	Attempt 5	Error 5.768925177562778e-06
Point 105	Eq. 0	Attempt 1	Error 8.228124670495163e-08
Point 105	Eq. 0	Attempt 2	Error 8.228124670495163e-08
Point 105	Eq. 0	Attempt 3	Error 2.822275746439118e-10
Point 105	Eq. 0	Attempt 4	Error 1.9116555449727457e-08
Point 105	Eq. 0	Attempt 5	Error 2.2246808839554433e-09
Point 105	Eq. 1	Attempt 1	Error 1.188592477774364e-07
Point 105	Eq. 1	Attempt 2	Error 1.0825178378581768e-05
Point 105	Eq. 1	Attempt 3	Error 5.446000159281539e-06
Point 105	Eq. 1	Attempt 4	Error 3.734998301752057e-06
Point 105	Eq. 1	Attempt 5	Error 2.8190107968839584e-05
Point 106	Eq. 0	Attempt 1	Error 6.716243206028594e-08
Point 106	Eq. 0	Attempt 2	Error 1.2186516300971562e-05
Point 106	Eq. 0	Attempt 3	Error 8.107235771603882e-09
Point 106	Eq. 0	Attempt 4	Error 3.817319793597562e-09
Point 106	Eq. 0	Attempt 5	Error 1.5665733599234954e-07
Point 106	Eq. 1	Attempt 1	Error 1.4052777316919673e-05
Point 106	Eq. 1	Attempt 2	Error 4.4597811665880727e-08
Point 106	Eq. 1	Attempt 3	Error 6.497087383650069e-07
Point 106	Eq. 1	Attempt 4	Error 2.8091534431951004e-07
Point 106	Eq. 1	Attempt 5	Error 9.952600618134966e-05
Point 107	Eq. 0	Attempt 1	Error 2.1890400603297167e-10
Point 107	Eq. 0	Attempt 2	Error 7.489768449886469e-08
Point 107	Eq. 0	Attempt 3	Error 3.8802340895927045e-08
Point 107	Eq. 0	Attempt 4	Error 5.204191211305442e-08
Point 107	Eq. 0	Attempt 5	Error 5.768619075752213e-07
Point 107	Eq. 1	Attempt 1	Error 0.06334634401349604
Point 107	Eq. 1	Attempt 2	Error 9.636323738959618e-08
Point 107	Eq. 1	Attempt 3	Error 1.686561290625832e-08
Point 107	Eq. 1	Attempt 4	Error 5.410106496128719e-07
Point 107	Eq. 1	Attempt 5	Error 3.35002499696202e-06
Point 108	Eq. 0	Attempt 1	Error 5.913364020670997e-09
Point 108	Eq. 0	Attempt 2	Error 2.544499182022264e-06
Point 108	Eq. 0	Attempt 3	Error 2.07749087621778e-06
Point 108	Eq. 0	Attempt 4	Error 1.4993133845564444e-08
Point 108	Eq. 0	Attempt 5	Error 1.815581640585151e-07
Point 108	Eq. 1	Attempt 1	Error 1.0797996196743043e-05
Point 108	Eq. 1	Attempt 2	Error 2.0392563158111443e-05
Point 108	Eq. 1	Attempt 3	Error 6.695858417060663e-06
Point 108	Eq. 1	Attempt 4	Error 9.9333874459262e-09
Point 108	Eq. 1	Attempt 5	Error 1.96953453723836e-06
Point 109	Eq. 0	Attempt 1	Error 3.2973014185699867e-07
Point 109	Eq. 0	Attempt 2	Error 8.478622248730971e-08
Point 109	Eq. 0	Attempt 3	Error 6.677198598481482e-07
Point 109	Eq. 0	Attempt 4	Error 8.79998651726055e-09
Point 109	Eq. 0	Attempt 5	Error 6.182006018207176e-09
Point 109	Eq. 1	Attempt 1	Error 5.41545603027771e-07
Point 109	Eq. 1	Attempt 2	Error 6.252895445868489e-08
Point 109	Eq. 1	Attempt 3	Error 9.649625098973047e-09
Point 109	Eq. 1	Attempt 4	Error 1.492643036726804e-06
Point 109	Eq. 1	Attempt 5	Error 5.41545603027771e-07
Point 110	Eq. 0	Attempt 1	Error 0.006306003912527558
Point 110	Eq. 0	Attempt 2	Error 4.339505039752112e-07
Point 110	Eq. 0	Attempt 3	Error 1.1785164133470971e-07
Point 110	Eq. 0	Attempt 4	Error 3.134493056222709e-06
Point 110	Eq. 0	Attempt 5	Error 1.757351810738328e-07
Point 110	Eq. 1	Attempt 1	Error 2.876438088605937e-06
Point 110	Eq. 1	Attempt 2	Error 1.7969200598599855e-06
Point 110	Eq. 1	Attempt 3	Error 1.68922913417191e-05
Point 110	Eq. 1	Attempt 4	Error 0.0003126946393194885
Point 110	Eq. 1	Attempt 5	Error 9.491498076386051e-08
Point 111	Eq. 0	Attempt 1	Error 4.524714540821151e-07
Point 111	Eq. 0	Attempt 2	Error 0.0004522446899954957
Point 111	Eq. 0	Attempt 3	Error 3.561075345714926e-07
Point 111	Eq. 0	Attempt 4	Error 1.846764803303813e-07
Point 111	Eq. 0	Attempt 5	Error 1.6742092157073785e-09
Point 111	Eq. 1	Attempt 1	Error 1.4246552382246591e-08
Point 111	Eq. 1	Attempt 2	Error 7.35405478735629e-08
Point 111	Eq. 1	Attempt 3	Error 2.6355745092132565e-05
Point 111	Eq. 1	Attempt 4	Error 8.616175364295486e-07
Point 111	Eq. 1	Attempt 5	Error 7.264512191795802e-07
Point 112	Eq. 0	Attempt 1	Error 3.8712244077032665e-08
Point 112	Eq. 0	Attempt 2	Error 1.0028550150309457e-06
Point 112	Eq. 0	Attempt 3	Error 8.848246579873376e-10
Point 112	Eq. 0	Attempt 4	Error 0.12617433870906325
Point 112	Eq. 0	Attempt 5	Error 3.3214087125088554e-07
Point 112	Eq. 1	Attempt 1	Error 1.6948729353316594e-07
Point 112	Eq. 1	Attempt 2	Error 5.546249951748905e-06
Point 112	Eq. 1	Attempt 3	Error 1.0622364925438887e-06
Point 112	Eq. 1	Attempt 4	Error 2.0906463760184124e-07
Point 112	Eq. 1	Attempt 5	Error 1.1039259106837562e-07
Point 113	Eq. 0	Attempt 1	Error 5.9465182289386576e-06
Point 113	Eq. 0	Attempt 2	Error 6.875790177218732e-07
Point 113	Eq. 0	Attempt 3	Error 1.3102976481604856e-09
Point 113	Eq. 0	Attempt 4	Error 3.399236447876319e-11
Point 113	Eq. 1	Attempt 1	Error 2.4487338805556647e-06
Point 113	Eq. 1	Attempt 2	Error 0.22011900445357924
Point 113	Eq. 1	Attempt 3	Error 9.156917712971335e-08
Point 113	Eq. 1	Attempt 4	Error 5.605045316769974e-09
Point 113	Eq. 1	Attempt 5	Error 0.13015167590697274
Point 114	Eq. 0	Attempt 1	Error 5.78946810492198e-08
Point 114	Eq. 0	Attempt 2	Error 8.723873179405928e-09
Point 114	Eq. 0	Attempt 3	Error 1.658690962358378e-10
Point 114	Eq. 0	Attempt 4	Error 3.987179297837429e-08
Point 114	Eq. 0	Attempt 5	Error 1.001884584184154e-07
Point 114	Eq. 1	Attempt 1	Error 7.554028934464441e-05
Point 114	Eq. 1	Attempt 2	Error 5.455831342260353e-10
Point 114	Eq. 1	Attempt 3	Error 1.387994075230381e-07
Point 114	Eq. 1	Attempt 4	Error 1.3831090655003209e-06
Point 114	Eq. 1	Attempt 5	Error 8.171169270099199e-07
Point 115	Eq. 0	Attempt 1	Error 9.337043138657464e-09
Point 115	Eq. 0	Attempt 2	Error 1.6904203334888734e-06
Point 115	Eq. 0	Attempt 3	Error 0.00013467507807263246
Point 115	Eq. 0	Attempt 4	Error 5.910139861953212e-07
Point 115	Eq. 0	Attempt 5	Error 4.291109689802397e-10
Point 115	Eq. 1	Attempt 1	Error 0.023606651660429634
Point 115	Eq. 1	Attempt 2	Error 2.6411061071485165e-07
Point 115	Eq. 1	Attempt 3	Error 1.1581543958527618e-05
Point 115	Eq. 1	Attempt 4	Error 9.693866331872414e-07
Point 115	Eq. 1	Attempt 5	Error 6.780305739084724e-08
Point 116	Eq. 0	Attempt 1	Error 2.7378121103538433e-08
Point 116	Eq. 0	Attempt 2	Error 2.2175754565978423e-09
Point 116	Eq. 0	Attempt 3	Error 5.99942495682626e-09
Point 116	Eq. 0	Attempt 4	Error 5.530637281481177e-09
Point 116	Eq. 0	Attempt 5	Error 1.8599166651256382e-10
Point 116	Eq. 1	Attempt 1	Error 0.0005164641353303523
Point 116	Eq. 1	Attempt 2	Error 7.52990388264152e-07
Point 116	Eq. 1	Attempt 3	Error 1.4585555163648678e-07
Point 116	Eq. 1	Attempt 4	Error 9.69268398876011e-07
Point 116	Eq. 1	Attempt 5	Error 5.798406164103653e-07
Point 117	Eq. 0	Attempt 1	Error 4.991420610167552e-10
Point 117	Eq. 0	Attempt 2	Error 9.660249133958132e-08
Point 117	Eq. 0	Attempt 3	Error 4.766130814459757e-07
Point 117	Eq. 0	Attempt 4	Error 8.790647143541719e-08
Point 117	Eq. 0	Attempt 5	Error 1.6765852706157602e-08
Point 117	Eq. 1	Attempt 1	Error 3.37287468141767e-05
Point 117	Eq. 1	Attempt 2	Error 5.417106194727239e-07
Point 117	Eq. 1	Attempt 3	Error 1.3044029856246198e-08
Point 117	Eq. 1	Attempt 4	Error 1.3664825019077398e-05
Point 117	Eq. 1	Attempt 5	Error 1.3044029856246198e-08
Point 118	Eq. 0	Attempt 1	Error 8.259912078756315e-07
Point 118	Eq. 0	Attempt 2	Error 3.741079490282573e-05
Point 118	Eq. 0	Attempt 3	Error 1.4567297057510586e-07
Point 118	Eq. 0	Attempt 4	Error 4.09310473514779e-07
Point 118	Eq. 0	Attempt 5	Error 1.8099115095537854e-08
Point 118	Eq. 1	Attempt 1	Error 3.286990590822825e-07
Point 118	Eq. 1	Attempt 2	Error 1.597086964011396e-06
Point 118	Eq. 1	Attempt 3	Error 1.835629518609494e-06
Point 118	Eq. 1	Attempt 4	Error 4.1123581695501343e-07
Point 118	Eq. 1	Attempt 5	Error 1.0481299170805869e-05
Point 119	Eq. 0	Attempt 1	Error 2.7686212433764013e-08
Point 119	Eq. 0	Attempt 2	Error 5.083141445538786e-07
Point 119	Eq. 0	Attempt 3	Error 3.898018917425361e-06
Point 119	Eq. 0	Attempt 4	Error 9.257763622372295e-08
Point 119	Eq. 0	Attempt 5	Error 1.85032718036382e-08
Point 119	Eq. 1	Attempt 1	Error 3.7523960827456904e-07
Point 119	Eq. 1	Attempt 2	Error 8.842078602810943e-05
Point 119	Eq. 1	Attempt 3	Error 2.275075246416236e-06
Point 119	Eq. 1	Attempt 4	Error 6.29768237558892e-10
Point 119	Eq. 1	Attempt 5	Error 0.0001507338209307818
Point 120	Eq. 0	Attempt 1	Error 1.7395791473973077e-09
Point 120	Eq. 0	Attempt 2	Error 1.2878804795946053e-06
Point 120	Eq. 0	Attempt 3	Error 8.101329740384244e-08
Point 120	Eq. 0	Attempt 4	Error 0.03332193870295441
Point 120	Eq. 0	Attempt 5	Error 3.1126734256758937e-07
Point 120	Eq. 1	Attempt 1	Error 3.852062491205288e-08
Point 120	Eq. 1	Attempt 2	Error 6.718875056321849e-08
Point 120	Eq. 1	Attempt 3	Error 1.8370144516666187e-08
Point 120	Eq. 1	Attempt 4	Error 3.939362613891717e-08
Point 120	Eq. 1	Attempt 5	Error 0.00012620142462083095
Point 121	Eq. 0	Attempt 1	Error 1.3915280305809574e-07
Point 121	Eq. 0	Attempt 2	Error 3.085619937337469e-08
Point 121	Eq. 0	Attempt 3	Error 1.712544980136954e-05
Point 121	Eq. 0	Attempt 4	Error 4.268940756446682e-11
Point 121	Eq. 1	Attempt 1	Error 2.83038406223568e-06
Point 121	Eq. 1	Attempt 2	Error 2.3282082395326142e-05
Point 121	Eq. 1	Attempt 3	Error 0.0004545042618246953
Point 121	Eq. 1	Attempt 4	Error 5.050872005085694e-07
Point 121	Eq. 1	Attempt 5	Error 6.208608738234034e-09
Point 122	Eq. 0	Attempt 1	Error 2.866386239475105e-09
Point 122	Eq. 0	Attempt 2	Error 1.971157473690255e-06
Point 122	Eq. 0	Attempt 3	Error 0.09717819861276666
Point 122	Eq. 0	Attempt 4	Error 1.9758062553592595
Point 122	Eq. 0	Attempt 5	Error 5.42804230008187e-07
Point 122	Eq. 1	Attempt 1	Error 3.1185311399895e-07
Point 122	Eq. 1	Attempt 2	Error 5.697606468402228e-06
Point 122	Eq. 1	Attempt 3	Error 1.169147765267553e-06
Point 122	Eq. 1	Attempt 4	Error 0.00011594343368415139
Point 122	Eq. 1	Attempt 5	Error 0.37304400180784114
Point 123	Eq. 0	Attempt 1	Error 3.071720016123436e-07
Point 123	Eq. 0	Attempt 2	Error 1.14111222160318e-05
Point 123	Eq. 0	Attempt 3	Error 3.9708078247713274e-07
Point 123	Eq. 0	Attempt 4	Error 3.354786622367101e-05
Point 123	Eq. 0	Attempt 5	Error 3.604344556151773e-08
Point 123	Eq. 1	Attempt 1	Error 3.886040758516174e-06
Point 123	Eq. 1	Attempt 2	Error 0.09384099988204753
Point 123	Eq. 1	Attempt 3	Error 3.7175817624302e-07
Point 123	Eq. 1	Attempt 4	Error 5.297238203638699e-08
Point 123	Eq. 1	Attempt 5	Error 0.009754436480250206
Point 124	Eq. 0	Attempt 1	Error 1.8389688023034978e-05
Point 124	Eq. 0	Attempt 2	Error 6.102164320509473e-07
Point 124	Eq. 0	Attempt 3	Error 1.885900417164521e-06
Point 124	Eq. 0	Attempt 4	Error 8.995666689770587e-06
Point 124	Eq. 0	Attempt 5	Error 2.5179701879096683e-08
Point 124	Eq. 1	Attempt 1	Error 7.363482467326321e-05
Point 124	Eq. 1	Attempt 2	Error 8.810729923425242e-12
Point 125	Eq. 0	Attempt 1	Error 8.775185733611579e-08
Point 125	Eq. 0	Attempt 2	Error 2.0754100660269614e-08
Point 125	Eq. 0	Attempt 3	Error 1.2112327567592729e-06
Point 125	Eq. 0	Attempt 4	Error 1.3004978427488822e-08
Point 125	Eq. 0	Attempt 5	Error 9.705274806037778e-09
Point 125	Eq. 1	Attempt 1	Error 4.4727710246661445e-06
Point 125	Eq. 1	Attempt 2	Error 1.3199722218359966e-05
Point 125	Eq. 1	Attempt 3	Error 1.0353232937632129e-08
Point 125	Eq. 1	Attempt 4	Error 4.1574401734578714e-06
Point 125	Eq. 1	Attempt 5	Error 0.0005614695642748302
Point 126	Eq. 0	Attempt 1	Error 0.07307183457942301
Point 126	Eq. 0	Attempt 2	Error 5.44115152933955e-07
Point 126	Eq. 0	Attempt 3	Error 1.2026396689179819e-05
Point 126	Eq. 0	Attempt 4	Error 4.845787771046162e-09
Point 126	Eq. 0	Attempt 5	Error 4.7897685817588354e-08
Point 126	Eq. 1	Attempt 1	Error 1.447631780138181e-05
Point 126	Eq. 1	Attempt 2	Error 1.5349573914136272e-06
Point 126	Eq. 1	Attempt 3	Error 1.0794178763262607e-05
Point 126	Eq. 1	Attempt 4	Error 4.94028370212618e-06
Point 126	Eq. 1	Attempt 5	Error 7.084812642688121e-05
Point 127	Eq. 0	Attempt 1	Error 1.5164289379754337e-08
Point 127	Eq. 0	Attempt 2	Error 1.094002755053225e-08
Point 127	Eq. 0	Attempt 3	Error 6.132705379968684e-06
Point 127	Eq. 0	Attempt 4	Error 8.54605900713068e-07
Point 127	Eq. 0	Attempt 5	Error 1.4279277138484758e-07
Point 127	Eq. 1	Attempt 1	Error 7.10593564556541
Point 127	Eq. 1	Attempt 2	Error 1.4341924270411255e-07
Point 127	Eq. 1	Attempt 3	Error 1.454549192203558e-08
Point 127	Eq. 1	Attempt 4	Error 3.86190777135198e-08
Point 127	Eq. 1	Attempt 5	Error 3.6777521472686203e-07
Point 128	Eq. 0	Attempt 1	Error 1.5672480913053732e-07
Point 128	Eq. 0	Attempt 2	Error 7.774385721859289e-07
Point 128	Eq. 0	Attempt 3	Error 2.999860839736357e-07
Point 128	Eq. 0	Attempt 4	Error 2.7511930511536775e-08
Point 128	Eq. 0	Attempt 5	Error 3.850703933494515e-08
Point 128	Eq. 1	Attempt 1	Error 2.883336946979398e-08
Point 128	Eq. 1	Attempt 2	Error 8.265570079402096e-05
Point 128	Eq. 1	Attempt 3	Error 5.345953013602411e-09
Point 128	Eq. 1	Attempt 4	Error 3.3608836247367435e-07
Point 128	Eq. 1	Attempt 5	Error 8.160793640854536e-08
Point 129	Eq. 0	Attempt 1	Error 3.6384367888331326e-05
Point 129	Eq. 0	Attempt 2	Error 4.328882141635404e-08
Point 129	Eq. 0	Attempt 3	Error 1.2863915799243841e-06
Point 129	Eq. 0	Attempt 4	Error 6.162165391287999e-07
Point 129	Eq. 0	Attempt 5	Error 1.9919752958230674e-08
Point 129	Eq. 1	Attempt 1	Error 1.2024656825815327e-09
Point 129	Eq. 1	Attempt 2	Error 2.0354769958430552e-07
Point 129	Eq. 1	Attempt 3	Error 3.821342033916153e-07
Point 129	Eq. 1	Attempt 4	Error 9.102450349018909e-09
Point 129	Eq. 1	Attempt 5	Error 5.88007691249004e-06
Point 130	Eq. 0	Attempt 1	Error 1.1714439551724354e-07
Point 130	Eq. 0	Attempt 2	Error 7.09429173184617e-08
Point 130	Eq. 0	Attempt 3	Error 1.2776769153788337e-07
Point 130	Eq. 0	Attempt 4	Error 1.6134583802340785e-07
Point 130	Eq. 0	Attempt 5	Error 6.242692052182974e-08
Point 130	Eq. 1	Attempt 1	Error 4.291678123991005e-11
Point 131	Eq. 0	Attempt 1	Error 1.2661491407993708
Point 131	Eq. 0	Attempt 2	Error 1.5436791613865353e-06
Point 131	Eq. 0	Attempt 3	Error 2.4852378714967926e-06
Point 131	Eq. 0	Attempt 4	Error 8.908159543352667e-07
Point 131	Eq. 0	Attempt 5	Error 1.3725712619816477e-06
Point 131	Eq. 1	Attempt 1	Error 8.208448809909896e-05
Point 131	Eq. 1	Attempt 2	Error 5.713013706554193e-08
Point 131	Eq. 1	Attempt 3	Error 1.762032297847327e-08
Point 131	Eq. 1	Attempt 4	Error 1.6364297152904328e-06
Point 131	Eq. 1	Attempt 5	Error 1.8364115135227621e-06
Point 132	Eq. 0	Attempt 1	Error 1.7910310816660058e-06
Point 132	Eq. 0	Attempt 2	Error 1.4214663224265678e-08
Point 132	Eq. 0	Attempt 3	Error 1.124745324432297e-06
Point 132	Eq. 0	Attempt 4	Error 1.9189468503100215e-07
Point 132	Eq. 0	Attempt 5	Error 1.3404501430613891e-05
Point 132	Eq. 1	Attempt 1	Error 3.685590854729526e-08
Point 132	Eq. 1	Attempt 2	Error 2.308287321284297e-07
Point 132	Eq. 1	Attempt 3	Error 1.4991276202636072e-06
Point 132	Eq. 1	Attempt 4	Error 7.137314241845161e-07
Point 132	Eq. 1	Attempt 5	Error 4.534987283477676e-07
Point 133	Eq. 0	Attempt 1	Error 1.4571301107935142e-06
Point 133	Eq. 0	Attempt 2	Error 1.1722137571723579e-05
Point 133	Eq. 0	Attempt 3	Error 8.104417702270439e-06
Point 133	Eq. 0	Attempt 4	Error 3.4586610695441777e-06
Point 133	Eq. 0	Attempt 5	Error 2.812157617881894e-09
Point 133	Eq. 1	Attempt 1	Error 1.8266484858031617e-07
Point 133	Eq. 1	Attempt 2	Error 3.9862413814262254e-08
Point 133	Eq. 1	Attempt 3	Error 1.0311538289897726e-07
Point 133	Eq. 1	Attempt 4	Error 3.050217856070958e-10
Point 133	Eq. 1	Attempt 5	Error 7.885319064371288e-10
Point 134	Eq. 0	Attempt 1	Error 1.6687755532984738e-07
Point 134	Eq. 0	Attempt 2	Error 3.267746251367498e-08
Point 134	Eq. 0	Attempt 3	Error 0.1463111163536155
Point 134	Eq. 0	Attempt 4	Error 3.4539674231837125e-05
Point 134	Eq. 0	Attempt 5	Error 5.98038241150789e-09
Point 134	Eq. 1	Attempt 1	Error 5.869506594535778e-05
Point 134	Eq. 1	Attempt 2	Error 4.439471013029106e-10
Point 134	Eq. 1	Attempt 3	Error 4.795635391019459e-07
Point 134	Eq. 1	Attempt 4	Error 1.5726300262031145e-09
Point 134	Eq. 1	Attempt 5	Error 5.990159479551949e-10
Point 135	Eq. 0	Attempt 1	Error 1.3668005749423173e-07
Point 135	Eq. 0	Attempt 2	Error 2.671219590411056e-06
Point 135	Eq. 0	Attempt 3	Error 1.2735767995764036e-09
Point 135	Eq. 0	Attempt 4	Error 7.397364356620528e-07
Point 135	Eq. 0	Attempt 5	Error 3.995067515916162e-06
Point 135	Eq. 1	Attempt 1	Error 6.445191047532717e-09
Point 135	Eq. 1	Attempt 2	Error 5.922257287238608e-06
Point 135	Eq. 1	Attempt 3	Error 4.73624732535427e-05
Point 135	Eq. 1	Attempt 4	Error 1.975003760890104e-05
Point 135	Eq. 1	Attempt 5	Error 6.796550849230698e-06
Point 136	Eq. 0	Attempt 1	Error 4.635709274225519e-07
Point 136	Eq. 0	Attempt 2	Error 1.070361577149015e-09
Point 136	Eq. 0	Attempt 3	Error 1.645616976020392e-10
Point 136	Eq. 0	Attempt 4	Error 7.340474894590443e-08
Point 136	Eq. 0	Attempt 5	Error 3.093439374879381e-06
Point 136	Eq. 1	Attempt 1	Error 3.073189418500988e-07
Point 136	Eq. 1	Attempt 2	Error 4.6163450349467894e-05
Point 136	Eq. 1	Attempt 3	Error 6.857997959741624e-06
Point 136	Eq. 1	Attempt 4	Error 0.00019615821196339311
Point 136	Eq. 1	Attempt 5	Error 9.638651647492225e-06
Point 137	Eq. 0	Attempt 1	Error 1.172925294667948e-07
Point 137	Eq. 0	Attempt 2	Error 1.5078285287017934e-09
Point 137	Eq. 0	Attempt 3	Error 1.1831598044409475e-05
Point 137	Eq. 0	Attempt 4	Error 2.278867441418697e-07
Point 137	Eq. 0	Attempt 5	Error 2.239062212083809e-06
Point 137	Eq. 1	Attempt 1	Error 8.448637345281895e-10
Point 137	Eq. 1	Attempt 2	Error 4.268844179478037e-06
Point 137	Eq. 1	Attempt 3	Error 2.3478003186028218e-07
Point 137	Eq. 1	Attempt 4	Error 7.731437108304817e-07
Point 137	Eq. 1	Attempt 5	Error 1.2593458791343437e-06
Point 138	Eq. 0	Attempt 1	Error 2.089166173391277e-09
Point 138	Eq. 0	Attempt 2	Error 1.4791339708608575e-08
Point 138	Eq. 0	Attempt 3	Error 0.16504153605893634
Point 138	Eq. 0	Attempt 4	Error 1.1167270486112102e-07
Point 138	Eq. 0	Attempt 5	Error 1.8627474673849065e-08
Point 138	Eq. 1	Attempt 1	Error 3.513661681608937e-07
Point 138	Eq. 1	Attempt 2	Error 7.767393731618029
Point 138	Eq. 1	Attempt 3	Error 3.6803106695515453e-07
Point 138	Eq. 1	Attempt 4	Error 3.866825863951817e-07
Point 138	Eq. 1	Attempt 5	Error 1.8017112779489253e-07
Point 139	Eq. 0	Attempt 1	Error 7.319272299355362e-09
Point 139	Eq. 0	Attempt 2	Error 5.45234513538162e-07
Point 139	Eq. 0	Attempt 3	Error 5.230435249359289e-07
Point 139	Eq. 0	Attempt 4	Error 3.739269970992609e-06
Point 139	Eq. 0	Attempt 5	Error 5.341157742577707e-05
Point 139	Eq. 1	Attempt 1	Error 7.787548383930698e-12
Point 140	Eq. 0	Attempt 1	Error 1.675310784321482e-06
Point 140	Eq. 0	Attempt 2	Error 1.465972900405177e-06
Point 140	Eq. 0	Attempt 3	Error 1.7748464529177e-06
Point 140	Eq. 0	Attempt 4	Error 8.506488029524917e-07
Point 140	Eq. 0	Attempt 5	Error 1.8398594647806021e-07
Point 140	Eq. 1	Attempt 1	Error 2.3548217313873465e-06
Point 140	Eq. 1	Attempt 2	Error 4.247604010743089e-07
Point 140	Eq. 1	Attempt 3	Error 1.1937117960769683e-12
Point 141	Eq. 0	Attempt 1	Error 2.738494231380173e-08
Point 141	Eq. 0	Attempt 2	Error 9.128046940531931e-08
Point 141	Eq. 0	Attempt 3	Error 6.746616918462678e-07
Point 141	Eq. 0	Attempt 4	Error 1.1620898021647008e-08
Point 141	Eq. 0	Attempt 5	Error 4.688626518145611e-07
Point 141	Eq. 1	Attempt 1	Error 8.701545084477402e-08
Point 141	Eq. 1	Attempt 2	Error 0.00013758239424532803
Point 141	Eq. 1	Attempt 3	Error 2.916573862421501e-07
Point 141	Eq. 1	Attempt 4	Error 2.1054096350781037e-06
Point 141	Eq. 1	Attempt 5	Error 1.877946181139123e-05
Point 142	Eq. 0	Attempt 1	Error 4.2757449136843206e-08
Point 142	Eq. 0	Attempt 2	Error 2.4838016088324366e-08
Point 142	Eq. 0	Attempt 3	Error 2.1275235440043616e-07
Point 142	Eq. 0	Attempt 4	Error 3.0508596182698966e-07
Point 142	Eq. 0	Attempt 5	Error 3.0508596182698966e-07
Point 142	Eq. 1	Attempt 1	Error 8.677841378812445e-08
Point 142	Eq. 1	Attempt 2	Error 2.037944568655803e-08
Point 142	Eq. 1	Attempt 3	Error 8.19892801473543e-06
Point 142	Eq. 1	Attempt 4	Error 2.4646220708746114e-06
Point 142	Eq. 1	Attempt 5	Error 6.3062569211069786e-06
Point 143	Eq. 0	Attempt 1	Error 1.2940159876961843e-07
Point 143	Eq. 0	Attempt 2	Error 2.4486098482157104e-08
Point 143	Eq. 0	Attempt 3	Error 1.413459472132672e-06
Point 143	Eq. 0	Attempt 4	Error 5.87841282140289e-06
Point 143	Eq. 0	Attempt 5	Error 1.272745123515051e-06
Point 143	Eq. 1	Attempt 1	Error 3.499382614791102e-07
Point 143	Eq. 1	Attempt 2	Error 1.3376226347659212
Point 143	Eq. 1	Attempt 3	Error 5.6778048929118086e-09
Point 143	Eq. 1	Attempt 4	Error 2.8892396187529812e-05
Point 143	Eq. 1	Attempt 5	Error 5.18387633974271e-06
Point 144	Eq. 0	Attempt 1	Error 8.870192118592968e-07
Point 144	Eq. 0	Attempt 2	Error 1.444490749236138e-07
Point 144	Eq. 0	Attempt 3	Error 1.1123063359264052e-07
Point 144	Eq. 0	Attempt 4	Error 4.421492707251673e-05
Point 144	Eq. 0	Attempt 5	Error 2.637456248066883e-06
Point 144	Eq. 1	Attempt 1	Error 4.701636839854473e-07
Point 144	Eq. 1	Attempt 2	Error 1.927397602230485e-05
Point 144	Eq. 1	Attempt 3	Error 6.762221573808347e-07
Point 144	Eq. 1	Attempt 4	Error 0.0221191998683139
Point 144	Eq. 1	Attempt 5	Error 5.7814872889139224e-08
Point 145	Eq. 0	Attempt 1	Error 2.456684512708307e-06
Point 145	Eq. 0	Attempt 2	Error 6.0843402422960935e-05
Point 145	Eq. 0	Attempt 3	Error 1.9702662257259362e-07
Point 145	Eq. 0	Attempt 4	Error 5.6306068699996104e-05
Point 145	Eq. 0	Attempt 5	Error 1.139733285526745e-07
Point 145	Eq. 1	Attempt 1	Error 3.513094952722895e-07
Point 145	Eq. 1	Attempt 2	Error 8.120151327206827
Point 145	Eq. 1	Attempt 3	Error 1.1168481250933837e-08
Point 145	Eq. 1	Attempt 4	Error 5.543376460082072e-07
Point 145	Eq. 1	Attempt 5	Error 1.1116793530163704e-07
Point 146	Eq. 0	Attempt 1	Error 2.4197503307732404e-06
Point 146	Eq. 0	Attempt 2	Error 1.3154472640053427e-06
Point 146	Eq. 0	Attempt 3	Error 2.8933868634339888e-09
Point 146	Eq. 0	Attempt 4	Error 2.6123760790142114e-06
Point 146	Eq. 0	Attempt 5	Error 2.563528084920108e-06
Point 146	Eq. 1	Attempt 1	Error 1.2361115864223393e-06
Point 146	Eq. 1	Attempt 2	Error 1.941301945862506e-06
Point 146	Eq. 1	Attempt 3	Error 2.1899516468693037e-05
Point 146	Eq. 1	Attempt 4	Error 1.4143529369903263e-07
Point 146	Eq. 1	Attempt 5	Error 6.84270844431012e-08
Point 147	Eq. 0	Attempt 1	Error 1.423968001290632e-06
Point 147	Eq. 0	Attempt 2	Error 3.657908109744312e-08
Point 147	Eq. 0	Attempt 3	Error 2.0379957277327776e-08
Point 147	Eq. 0	Attempt 4	Error 1.6275578218483133e-08
Point 147	Eq. 0	Attempt 5	Error 2.5886151888698805e-08
Point 147	Eq. 1	Attempt 1	Error 1.8181794985139277e-05
Point 147	Eq. 1	Attempt 2	Error 1.9025720803256263e-06
Point 147	Eq. 1	Attempt 3	Error 8.818058745418966e-07
Point 147	Eq. 1	Attempt 4	Error 1.5555928598587343e-06
Point 147	Eq. 1	Attempt 5	Error 6.935019882803317e-07
Point 148	Eq. 0	Attempt 1	Error 7.719182235632616e-07
Point 148	Eq. 0	Attempt 2	Error 1.9220578906242736e-08
Point 148	Eq. 0	Attempt 3	Error 3.009243414453522e-07
Point 148	Eq. 0	Attempt 4	Error 0.26896758255958275
Point 148	Eq. 0	Attempt 5	Error 7.045795808835464e-05
Point 148	Eq. 1	Attempt 1	Error 3.956426439799543e-07
Point 148	Eq. 1	Attempt 2	Error 1.052451125360676e-06
Point 148	Eq. 1	Attempt 3	Error 4.969035671820166e-07
Point 148	Eq. 1	Attempt 4	Error 0.0002206710078667129
Point 148	Eq. 1	Attempt 5	Error 3.1862792866377276e-06
Point 149	Eq. 0	Attempt 1	Error 2.8382714845065493e-08
Point 149	Eq. 0	Attempt 2	Error 1.1472856272121135e-05
Point 149	Eq. 0	Attempt 3	Error 1.0258986549160909e-07
Point 149	Eq. 0	Attempt 4	Error 8.35257196740713e-10
Point 149	Eq. 0	Attempt 5	Error 1.546698058518814e-07
Point 149	Eq. 1	Attempt 1	Error 8.311928922921652e-09
Point 149	Eq. 1	Attempt 2	Error 1.8256527027915581e-06
Point 149	Eq. 1	Attempt 3	Error 2.5109847001658636e-07
Point 149	Eq. 1	Attempt 4	Error 3.6790197555092163e-09
Point 149	Eq. 1	Attempt 5	Error 5.994357366034819e-07
Point 150	Eq. 0	Attempt 1	Error 2.9866379236409557e-07
Point 150	Eq. 0	Attempt 2	Error 3.316830543553806e-08
Point 150	Eq. 0	Attempt 3	Error 1.4735917375219287e-08
Point 150	Eq. 0	Attempt 4	Error 2.665381657607213e-07
Point 150	Eq. 0	Attempt 5	Error 8.310735211125575e-09
Point 150	Eq. 1	Attempt 1	Error 2.5732134645295446e-06
Point 150	Eq. 1	Attempt 2	Error 9.540099199512042e-08
Point 150	Eq. 1	Attempt 3	Error 2.26322985099614e-05
Point 150	Eq. 1	Attempt 4	Error 1.1831991741928505e-07
Point 150	Eq. 1	Attempt 5	Error 9.636202094043256e-07
Point 151	Eq. 0	Attempt 1	Error 8.055534408413223e-07
Point 151	Eq. 0	Attempt 2	Error 6.750492502760608e-07
Point 151	Eq. 0	Attempt 3	Error 3.4775666790665127e-09
Point 151	Eq. 0	Attempt 4	Error 3.4852280350605724e-07
Point 151	Eq. 0	Attempt 5	Error 1.2926054182571534e-06
Point 151	Eq. 1	Attempt 1	Error 1.5612571360179572e-06
Point 151	Eq. 1	Attempt 2	Error 5.304735282152251e-06
Point 151	Eq. 1	Attempt 3	Error 7.164494263633969e-06
Point 151	Eq. 1	Attempt 4	Error 1.745149802445667e-08
Point 151	Eq. 1	Attempt 5	Error 7.0415285620129e-05
Point 152	Eq. 0	Attempt 1	Error 1.2036713314955705e-07
Point 152	Eq. 0	Attempt 2	Error 6.684649065391568e-07
Point 152	Eq. 0	Attempt 3	Error 1.457864868825709e-07
Point 152	Eq. 0	Attempt 4	Error 6.011208597556106e-08
Point 152	Eq. 0	Attempt 5	Error 5.424908522400074e-09
Point 152	Eq. 1	Attempt 1	Error 0.8915689322395792
Point 152	Eq. 1	Attempt 2	Error 4.498559746934916e-08
Point 152	Eq. 1	Attempt 3	Error 3.743707566172816e-09
Point 152	Eq. 1	Attempt 4	Error 8.852135238157643e-07
Point 152	Eq. 1	Attempt 5	Error 8.295018005810562e-08
Point 153	Eq. 0	Attempt 1	Error 1.777520537871169e-06
Point 153	Eq. 0	Attempt 2	Error 7.586322681163438e-10
Point 153	Eq. 0	Attempt 3	Error 3.722495307556528e-07
Point 153	Eq. 0	Attempt 4	Error 6.038953870302066e-08
Point 153	Eq. 0	Attempt 5	Error 4.007813458883902e-08
Point 153	Eq. 1	Attempt 1	Error 5.53691279492341e-08
Point 153	Eq. 1	Attempt 2	Error 4.358137687177077e-06
Point 153	Eq. 1	Attempt 3	Error 3.416446929804806e-07
Point 153	Eq. 1	Attempt 4	Error 1.8879806020777323e-06
Point 153	Eq. 1	Attempt 5	Error 5.200518558012845e-07
Point 154	Eq. 0	Attempt 1	Error 7.170680191848078e-07
Point 154	Eq. 0	Attempt 2	Error 1.394320747749589e-06
Point 154	Eq. 0	Attempt 3	Error 4.6645538986922475e-08
Point 154	Eq. 0	Attempt 4	Error 2.904585016949568e-08
Point 154	Eq. 0	Attempt 5	Error 8.166621284999565e-06
Point 154	Eq. 1	Attempt 1	Error 5.026458893553354e-08
Point 154	Eq. 1	Attempt 2	Error 0.00010572135340680688
Point 154	Eq. 1	Attempt 3	Error 1.9651054117275635e-08
Point 154	Eq. 1	Attempt 4	Error 0.8603165969270776
Point 154	Eq. 1	Attempt 5	Error 1.0554970231169136e-08
Point 155	Eq. 0	Attempt 1	Error 1.7784930150810396e-07
Point 155	Eq. 0	Attempt 2	Error 1.5850980616960442e-07
Point 155	Eq. 0	Attempt 3	Error 3.193836164427921e-07
Point 155	Eq. 0	Attempt 4	Error 1.058617726812372e-08
Point 155	Eq. 0	Attempt 5	Error 1.1482370609883219e-11
Point 155	Eq. 1	Attempt 1	Error 0.00042887551512649225
Point 155	Eq. 1	Attempt 2	Error 5.316542228683829e-07
Point 155	Eq. 1	Attempt 3	Error 1.8268997905579454e-06
Point 155	Eq. 1	Attempt 4	Error 2.109857177856611e-09
Point 155	Eq. 1	Attempt 5	Error 3.485914362499898e-06
Point 156	Eq. 0	Attempt 1	Error 4.701985119481833e-06
Point 156	Eq. 0	Attempt 2	Error 1.8366677068115678e-09
Point 156	Eq. 0	Attempt 3	Error 3.255760850606748e-05
Point 156	Eq. 0	Attempt 4	Error 4.633068328985246e-08
Point 156	Eq. 0	Attempt 5	Error 7.856848327492116e-05
Point 156	Eq. 1	Attempt 1	Error 1.0364988156652544e-07
Point 156	Eq. 1	Attempt 2	Error 6.053295464880648e-08
Point 156	Eq. 1	Attempt 3	Error 9.606537787476555e-12
Point 157	Eq. 0	Attempt 1	Error 3.175470055793994e-07
Point 157	Eq. 0	Attempt 2	Error 5.49852074982482e-09
Point 157	Eq. 0	Attempt 3	Error 3.348885115883604e-07
Point 157	Eq. 0	Attempt 4	Error 2.1192338408582145e-06
Point 157	Eq. 0	Attempt 5	Error 4.088650484845857e-07
Point 157	Eq. 1	Attempt 1	Error 3.0746605261811055e-09
Point 157	Eq. 1	Attempt 2	Error 6.316566896202858e-07
Point 157	Eq. 1	Attempt 3	Error 3.809400936916063e-07
Point 157	Eq. 1	Attempt 4	Error 4.745140813611215e-08
Point 157	Eq. 1	Attempt 5	Error 1.916545892299837e-05
Point 158	Eq. 0	Attempt 1	Error 2.0709410364361247e-07
Point 158	Eq. 0	Attempt 2	Error 1.8562275272415718e-08
Point 158	Eq. 0	Attempt 3	Error 1.2221750012031407e-07
Point 158	Eq. 0	Attempt 4	Error 5.920401235925965e-08
Point 158	Eq. 0	Attempt 5	Error 4.2673053712860565e-07
Point 158	Eq. 1	Attempt 1	Error 1.2686314221355133e-09
Point 158	Eq. 1	Attempt 2	Error 5.648371370625682e-08
Point 158	Eq. 1	Attempt 3	Error 4.6706597913726e-06
Point 158	Eq. 1	Attempt 4	Error 4.1751491153263487e-10
Point 158	Eq. 1	Attempt 5	Error 3.690831817948492e-08
Point 159	Eq. 0	Attempt 1	Error 5.132119440531824e-08
Point 159	Eq. 0	Attempt 2	Error 1.953022689349382e-05
Point 159	Eq. 0	Attempt 3	Error 1.1320325370434148e-06
Point 159	Eq. 0	Attempt 4	Error 3.9429210119124036e-08
Point 159	Eq. 0	Attempt 5	Error 2.7493570087244734e-08
Point 159	Eq. 1	Attempt 1	Error 1.025350115924084e-06
Point 159	Eq. 1	Attempt 2	Error 1.0331746125302743e-08
Point 159	Eq. 1	Attempt 3	Error 2.8245020757822203e-06
Point 159	Eq. 1	Attempt 4	Error 3.3362144904458546e-06
Point 159	Eq. 1	Attempt 5	Error 5.080778464616742e-09
Point 160	Eq. 0	Attempt 1	Error 1.946932570717763e-08
Point 160	Eq. 0	Attempt 2	Error 3.1232758601618116e-07
Point 160	Eq. 0	Attempt 3	Error 6.042233735570335e-08
Point 160	Eq. 0	Attempt 4	Error 7.780386113154236e-09
Point 160	Eq. 0	Attempt 5	Error 6.676610610156786e-06
Point 160	Eq. 1	Attempt 1	Error 0.00017296156340762536
Point 160	Eq. 1	Attempt 2	Error 1.3927490272180876e-08
Point 160	Eq. 1	Attempt 3	Error 2.6279084863745084e-06
Point 160	Eq. 1	Attempt 4	Error 1.2435612006811425e-07
Point 160	Eq. 1	Attempt 5	Error 0.0013698495517360243
Point 161	Eq. 0	Attempt 1	Error 4.9708660299074836e-08
Point 161	Eq. 0	Attempt 2	Error 1.896682988444809e-07
Point 161	Eq. 0	Attempt 3	Error 3.986428964708466e-10
Point 161	Eq. 0	Attempt 4	Error 2.9511966204154305e-08
Point 161	Eq. 0	Attempt 5	Error 2.874786559914355e-07
Point 161	Eq. 1	Attempt 1	Error 6.09515382166137e-07
Point 161	Eq. 1	Attempt 2	Error 1.6820002315398597e-06
Point 161	Eq. 1	Attempt 3	Error 7.696598913753405e-11
Point 162	Eq. 0	Attempt 1	Error 3.9747573055137764e-07
Point 162	Eq. 0	Attempt 2	Error 1.4928140217307373e-06
Point 162	Eq. 0	Attempt 3	Error 1.4117631508270279e-09
Point 162	Eq. 0	Attempt 4	Error 2.783167474262882e-09
Point 162	Eq. 0	Attempt 5	Error 2.8808931688217854e-05
Point 162	Eq. 1	Attempt 1	Error 1.031814804264286e-06
Point 162	Eq. 1	Attempt 2	Error 1.0012010989157716e-06
Point 162	Eq. 1	Attempt 3	Error 2.6788766717800172e-05
Point 162	Eq. 1	Attempt 4	Error 8.324627174260968e-07
Point 162	Eq. 1	Attempt 5	Error 1.011699168884661e-09
Point 163	Eq. 0	Attempt 1	Error 1.1736975579879072e-05
Point 163	Eq. 0	Attempt 2	Error 0.00011090901040233803
Point 163	Eq. 0	Attempt 3	Error 2.587171366030816e-09
Point 163	Eq. 0	Attempt 4	Error 9.250863399756781e-07
Point 163	Eq. 0	Attempt 5	Error 7.168663785250828e-06
Point 163	Eq. 1	Attempt 1	Error 6.349182513076812e-08
Point 163	Eq. 1	Attempt 2	Error 2.5882570753310574e-08
Point 163	Eq. 1	Attempt 3	Error 1.992895590774424e-07
Point 163	Eq. 1	Attempt 4	Error 7.137361990317004e-08
Point 163	Eq. 1	Attempt 5	Error 0.012957774770882224
Point 164	Eq. 0	Attempt 1	Error 5.468734798341757e-09
Point 164	Eq. 0	Attempt 2	Error 0.4845344308425865
Point 164	Eq. 0	Attempt 3	Error 7.719784207438352e-07
Point 164	Eq. 0	Attempt 4	Error 2.5351017143293575e-06
Point 164	Eq. 0	Attempt 5	Error 1.31346894249873e-07
Point 164	Eq. 1	Attempt 1	Error 1.6425021271970763e-06
Point 164	Eq. 1	Attempt 2	Error 0.00019620084373173086
Point 164	Eq. 1	Attempt 3	Error 6.824850515840808e-07
Point 164	Eq. 1	Attempt 4	Error 7.86514419814921e-07
Point 164	Eq. 1	Attempt 5	Error 6.341849712043768e-08
Point 165	Eq. 0	Attempt 1	Error 1.4464689002124942e-07
Point 165	Eq. 0	Attempt 2	Error 4.550429366645403e-08
Point 165	Eq. 0	Attempt 3	Error 2.3530020598627743e-07
Point 165	Eq. 0	Attempt 4	Error 0.10075524254375523
Point 165	Eq. 0	Attempt 5	Error 3.4970082651852863e-07
Point 165	Eq. 1	Attempt 1	Error 3.069618514928152e-07
Point 165	Eq. 1	Attempt 2	Error 6.952859621378593e-09
Point 165	Eq. 1	Attempt 3	Error 4.651383278542198e-09
Point 165	Eq. 1	Attempt 4	Error 1.2721284292638302e-07
Point 165	Eq. 1	Attempt 5	Error 8.772150295044412e-08
Point 166	Eq. 0	Attempt 1	Error 1.4122597349341959e-06
Point 166	Eq. 0	Attempt 2	Error 4.696130417869426e-08
Point 166	Eq. 0	Attempt 3	Error 1.1905723340532859e-07
Point 166	Eq. 0	Attempt 4	Error 6.410118658095598e-09
Point 166	Eq. 0	Attempt 5	Error 1.2485486422519898e-07
Point 166	Eq. 1	Attempt 1	Error 1.101227837807528e-06
Point 166	Eq. 1	Attempt 2	Error 7.458053801201459e-07
Point 166	Eq. 1	Attempt 3	Error 8.425615760643268e-08
Point 166	Eq. 1	Attempt 4	Error 1.1348220482432225e-05
Point 166	Eq. 1	Attempt 5	Error 5.117670980325784e-07
Point 167	Eq. 0	Attempt 1	Error 3.5930901276515215e-07
Point 167	Eq. 0	Attempt 2	Error 1.2138938757288997e-05
Point 167	Eq. 0	Attempt 3	Error 2.373875418015814e-06
Point 167	Eq. 0	Attempt 4	Error 6.841958679615345e-07
Point 167	Eq. 0	Attempt 5	Error 4.560792490337917e-07
Point 167	Eq. 1	Attempt 1	Error 1.346222296660926e-05
Point 167	Eq. 1	Attempt 2	Error 8.00588874199093e-05
Point 167	Eq. 1	Attempt 3	Error 4.1029579733731225e-10
Point 167	Eq. 1	Attempt 4	Error 5.706008607830881e-06
Point 167	Eq. 1	Attempt 5	Error 2.6222494398098206e-08
Point 168	Eq. 0	Attempt 1	Error 0.5446919420728022
Point 168	Eq. 0	Attempt 2	Error 4.82476082197536e-07
Point 168	Eq. 0	Attempt 3	Error 2.1092387214594055e-07
Point 168	Eq. 0	Attempt 4	Error 5.931024963956588e-05
Point 168	Eq. 0	Attempt 5	Error 6.218634325705352e-06
Point 168	Eq. 1	Attempt 1	Error 7.939956958580296e-07
Point 168	Eq. 1	Attempt 2	Error 0.0001751502132378846
Point 168	Eq. 1	Attempt 3	Error 2.6342775072407676e-08
Point 168	Eq. 1	Attempt 4	Error 1.996620926547621e-05
Point 168	Eq. 1	Attempt 5	Error 4.5256928160597454e-07
Point 169	Eq. 0	Attempt 1	Error 2.7847988803841872e-08
Point 169	Eq. 0	Attempt 2	Error 5.1805045586661436e-08
Point 169	Eq. 0	Attempt 3	Error 5.684341886080802e-14
Point 169	Eq. 1	Attempt 1	Error 2.8441392203149007e-05
Point 169	Eq. 1	Attempt 2	Error 0.5974782923016164
Point 169	Eq. 1	Attempt 3	Error 3.546833147538564e-05
Point 169	Eq. 1	Attempt 4	Error 6.170077995193424e-07
Point 169	Eq. 1	Attempt 5	Error 1.6465072178561968e-05
Point 170	Eq. 0	Attempt 1	Error 1.51642137345857
Point 170	Eq. 0	Attempt 2	Error 1.5083054449860356e-07
Point 170	Eq. 0	Attempt 3	Error 1.4894823152644676e-07
Point 170	Eq. 0	Attempt 4	Error 1.7330830814898945e-07
Point 170	Eq. 0	Attempt 5	Error 8.358169452549191e-06
Point 170	Eq. 1	Attempt 1	Error 1.586643162454493e-05
Point 170	Eq. 1	Attempt 2	Error 6.606584889823353e-05
Point 170	Eq. 1	Attempt 3	Error 7.769614285280113e-08
Point 170	Eq. 1	Attempt 4	Error 2.3657072460991913e-05
Point 170	Eq. 1	Attempt 5	Error 9.322093319497071e-09
Point 171	Eq. 0	Attempt 1	Error 3.476185383988195e-08
Point 171	Eq. 0	Attempt 2	Error 6.109564765210962e-08
Point 171	Eq. 0	Attempt 3	Error 0.007587495293023494
Point 171	Eq. 0	Attempt 4	Error 2.177665692215669e-08
Point 171	Eq. 0	Attempt 5	Error 6.109564765210962e-08
Point 171	Eq. 1	Attempt 1	Error 2.00424210561323e-09
Point 171	Eq. 1	Attempt 2	Error 5.900643526501881e-05
Point 171	Eq. 1	Attempt 3	Error 1.964715090707614e-05
Point 171	Eq. 1	Attempt 4	Error 1.498277021028116e-05
Point 171	Eq. 1	Attempt 5	Error 3.926345470972592e-08
Point 172	Eq. 0	Attempt 1	Error 6.704459565298748e-08
Point 172	Eq. 0	Attempt 2	Error 2.280023636558326e-08
Point 172	Eq. 0	Attempt 3	Error 8.009172347556159e-07
Point 172	Eq. 0	Attempt 4	Error 1.1471399830043083e-08
Point 172	Eq. 0	Attempt 5	Error 1.2136160876252688e-07
Point 172	Eq. 1	Attempt 1	Error 2.444494384690188e-09
Point 172	Eq. 1	Attempt 2	Error 5.495186070447744e-05
Point 172	Eq. 1	Attempt 3	Error 1.3404179526332882e-06
Point 172	Eq. 1	Attempt 4	Error 8.360828604736525e-05
Point 172	Eq. 1	Attempt 5	Error 6.294587251431949e-07
Point 173	Eq. 0	Attempt 1	Error 6.330310498015024e-07
Point 173	Eq. 0	Attempt 2	Error 9.322616847384779e-07
Point 173	Eq. 0	Attempt 3	Error 6.330310498015024e-07
Point 173	Eq. 0	Attempt 4	Error 5.669818392561865e-07
Point 173	Eq. 0	Attempt 5	Error 5.400816576184297e-07
Point 173	Eq. 1	Attempt 1	Error 7.360133167821914e-06
Point 173	Eq. 1	Attempt 2	Error 3.208797352272086e-07
Point 173	Eq. 1	Attempt 3	Error 2.556392132646579e-06
Point 173	Eq. 1	Attempt 4	Error 0.00014704238589047236
Point 173	Eq. 1	Attempt 5	Error 7.693336897318659e-06
Point 174	Eq. 0	Attempt 1	Error 1.7599893283204437e-05
Point 174	Eq. 0	Attempt 2	Error 4.7266723868233385e-08
Point 174	Eq. 0	Attempt 3	Error 2.1385363879744546e-06
Point 174	Eq. 0	Attempt 4	Error 6.251288539260713e-06
Point 174	Eq. 0	Attempt 5	Error 1.415615155437365
Point 174	Eq. 1	Attempt 1	Error 1.4821148397459183e-07
Point 174	Eq. 1	Attempt 2	Error 0.0002606420468396209
Point 174	Eq. 1	Attempt 3	Error 2.944489096989855e-11
Point 175	Eq. 0	Attempt 1	Error 1.8136546486857696e-07
Point 175	Eq. 0	Attempt 2	Error 2.1710914666073222e-06
Point 175	Eq. 0	Attempt 3	Error 2.5426061256439425e-10
Point 175	Eq. 0	Attempt 4	Error 1.7028533534357848e-06
Point 175	Eq. 0	Attempt 5	Error 1.446454689357779e-07
Point 175	Eq. 1	Attempt 1	Error 8.171224408215494e-08
Point 175	Eq. 1	Attempt 2	Error 0.00011877550730332587
Point 175	Eq. 1	Attempt 3	Error 1.3374538525567914e-06
Point 175	Eq. 1	Attempt 4	Error 8.171224408215494e-08
Point 175	Eq. 1	Attempt 5	Error 1.9616595636762213e-07
Point 176	Eq. 0	Attempt 1	Error 2.2717938463756582e-07
Point 176	Eq. 0	Attempt 2	Error 6.305561669250892e-06
Point 176	Eq. 0	Attempt 3	Error 2.0976107748538197e-06
Point 176	Eq. 0	Attempt 4	Error 2.7267293489785516e-07
Point 176	Eq. 0	Attempt 5	Error 8.973598255579418e-07
Point 176	Eq. 1	Attempt 1	Error 3.100804462974338e-06
Point 176	Eq. 1	Attempt 2	Error 1.8742127849691315e-08
Point 176	Eq. 1	Attempt 3	Error 3.0493759481942107e-06
Point 176	Eq. 1	Attempt 4	Error 1.1173926850460703e-07
Point 176	Eq. 1	Attempt 5	Error 1.3609362895294908e-05
Point 177	Eq. 0	Attempt 1	Error 1.0110379662364721e-06
Point 177	Eq. 0	Attempt 2	Error 9.374509204462811e-07
Point 177	Eq. 0	Attempt 3	Error 4.487579093392924e-05
Point 177	Eq. 0	Attempt 4	Error 4.829354907087691e-07
Point 177	Eq. 0	Attempt 5	Error 8.781674080182711e-05
Point 177	Eq. 1	Attempt 1	Error 2.6945076569973025e-07
Point 177	Eq. 1	Attempt 2	Error 0.0001872055981948506
Point 177	Eq. 1	Attempt 3	Error 2.393420572843752e-08
Point 177	Eq. 1	Attempt 4	Error 5.761836519013741e-08
Point 177	Eq. 1	Attempt 5	Error 3.2538220011701924e-06
Point 178	Eq. 0	Attempt 1	Error 5.9902579323534155e-06
Point 178	Eq. 0	Attempt 2	Error 6.245954864425585e-09
Point 178	Eq. 0	Attempt 3	Error 2.3908035018394003e-07
Point 178	Eq. 0	Attempt 4	Error 3.650350208772579e-07
Point 178	Eq. 0	Attempt 5	Error 5.715453426091699e-07
Point 178	Eq. 1	Attempt 1	Error 8.010073315745103e-08
Point 178	Eq. 1	Attempt 2	Error 7.395235570584191e-07
Point 178	Eq. 1	Attempt 3	Error 1.0890318321798986e-05
Point 178	Eq. 1	Attempt 4	Error 1.2883305089417263e-07
Point 178	Eq. 1	Attempt 5	Error 1.6015331993912696e-07
Point 179	Eq. 0	Attempt 1	Error 1.3558064893004484e-08
Point 179	Eq. 0	Attempt 2	Error 8.53032891541261e-05
Point 179	Eq. 0	Attempt 3	Error 1.5382905132810265e-05
Point 179	Eq. 0	Attempt 4	Error 2.960612050628697e-06
Point 179	Eq. 0	Attempt 5	Error 6.073523763916455e-07
Point 179	Eq. 1	Attempt 1	Error 0.0003193937754417675
Point 179	Eq. 1	Attempt 2	Error 8.162714948412031e-10
Point 179	Eq. 1	Attempt 3	Error 6.0384763855836354e-09
Point 179	Eq. 1	Attempt 4	Error 1.7315102944466503
Point 179	Eq. 1	Attempt 5	Error 1.7001552805595566e-06
Point 180	Eq. 0	Attempt 1	Error 2.185143608812723e-05
Point 180	Eq. 0	Attempt 2	Error 8.242295734817162e-10
Point 180	Eq. 0	Attempt 3	Error 1.669333454401567e-05
Point 180	Eq. 0	Attempt 4	Error 1.0074162446471746e-06
Point 180	Eq. 0	Attempt 5	Error 1.5713408174633514e-07
Point 180	Eq. 1	Attempt 1	Error 3.7926220102235675e-06
Point 180	Eq. 1	Attempt 2	Error 1.3219560628385807e-06
Point 180	Eq. 1	Attempt 3	Error 1.4208112077085389e-05
Point 180	Eq. 1	Attempt 4	Error 7.560448693766375e-07
Point 180	Eq. 1	Attempt 5	Error 7.560448693766375e-07
Point 181	Eq. 0	Attempt 1	Error 6.073198846934247e-06
Point 181	Eq. 0	Attempt 2	Error 6.415109510271577e-08
Point 181	Eq. 0	Attempt 3	Error 6.91292143528699e-08
Point 181	Eq. 0	Attempt 4	Error 1.6585772755206563e-09
Point 181	Eq. 0	Attempt 5	Error 1.980071544949169e-06
Point 181	Eq. 1	Attempt 1	Error 4.827072984880942e-06
Point 181	Eq. 1	Attempt 2	Error 4.010221346106846e-07
Point 181	Eq. 1	Attempt 3	Error 4.939228688272124e-07
Point 181	Eq. 1	Attempt 4	Error 1.7166854604511173e-07
Point 181	Eq. 1	Attempt 5	Error 2.9381055810517864e-08
Point 182	Eq. 0	Attempt 1	Error 9.476415243625524e-07
Point 182	Eq. 0	Attempt 2	Error 2.359735162826837e-08
Point 182	Eq. 0	Attempt 3	Error 1.7802776142161747e-06
Point 182	Eq. 0	Attempt 4	Error 3.888528453899198e-06
Point 182	Eq. 0	Attempt 5	Error 3.902653702425596e-06
Point 182	Eq. 1	Attempt 1	Error 7.726896456006216e-08
Point 182	Eq. 1	Attempt 2	Error 5.923136541241547e-07
Point 182	Eq. 1	Attempt 3	Error 8.94921299732232e-07
Point 182	Eq. 1	Attempt 4	Error 2.463478381287132e-07
Point 182	Eq. 1	Attempt 5	Error 4.2441407686055754e-06
Point 183	Eq. 0	Attempt 1	Error 1.7258907746509067e-05
Point 183	Eq. 0	Attempt 2	Error 4.116170828183385e-06
Point 183	Eq. 0	Attempt 3	Error 9.35364141696482e-09
Point 183	Eq. 0	Attempt 4	Error 1.6346484699170105e-07
Point 183	Eq. 0	Attempt 5	Error 1.1535155408637365e-07
Point 183	Eq. 1	Attempt 1	Error 1.5482106618947e-07
Point 183	Eq. 1	Attempt 2	Error 5.128674729348859e-08
Point 183	Eq. 1	Attempt 3	Error 3.273135007475503e-08
Point 183	Eq. 1	Attempt 4	Error 5.334917244681492e-05
Point 183	Eq. 1	Attempt 5	Error 5.5712234825477935e-09
Point 184	Eq. 0	Attempt 1	Error 8.326671832037391e-07
Point 184	Eq. 0	Attempt 2	Error 1.7089050174945442e-06
Point 184	Eq. 0	Attempt 3	Error 1.5459733049283386e-07
Point 184	Eq. 0	Attempt 4	Error 1.9098933989880607e-08
Point 184	Eq. 0	Attempt 5	Error 8.311878163167478
Point 184	Eq. 1	Attempt 1	Error 2.338999252060603e-07
Point 184	Eq. 1	Attempt 2	Error 1.1243437654684385e-05
Point 184	Eq. 1	Attempt 3	Error 1.3371992224620044e-05
Point 184	Eq. 1	Attempt 4	Error 2.2806148081144784e-09
Point 184	Eq. 1	Attempt 5	Error 9.673366662354965e-06
Point 185	Eq. 0	Attempt 1	Error 7.204221219581086e-09
Point 185	Eq. 0	Attempt 2	Error 1.4237247114579077e-06
Point 185	Eq. 0	Attempt 3	Error 8.786845029362667e-05
Point 185	Eq. 0	Attempt 4	Error 0.0014298515220616537
Point 185	Eq. 0	Attempt 5	Error 6.761270606148173e-05
Point 185	Eq. 1	Attempt 1	Error 1.1772442576329922e-08
Point 185	Eq. 1	Attempt 2	Error 6.990617691826628e-06
Point 185	Eq. 1	Attempt 3	Error 0.42480036491764395
Point 185	Eq. 1	Attempt 4	Error 1.3371878026191553e-05
Point 185	Eq. 1	Attempt 5	Error 2.256152623658636e-05
Point 186	Eq. 0	Attempt 1	Error 3.9440465116058476e-08
Point 186	Eq. 0	Attempt 2	Error 1.2993970130992238e-06
Point 186	Eq. 0	Attempt 3	Error 4.653244843666471e-06
Point 186	Eq. 0	Attempt 4	Error 7.981573844517698e-06
Point 186	Eq. 0	Attempt 5	Error 5.552724360313732e-07
Point 186	Eq. 1	Attempt 1	Error 2.1270673755680036e-06
Point 186	Eq. 1	Attempt 2	Error 1.4477240029009408e-07
Point 186	Eq. 1	Attempt 3	Error 1.1275196243332175e-06
Point 186	Eq. 1	Attempt 4	Error 1.260179715245613e-06
Point 186	Eq. 1	Attempt 5	Error 1.5655649576729047e-07
Point 187	Eq. 0	Attempt 1	Error 5.888388727726124e-07
Point 187	Eq. 0	Attempt 2	Error 2.0618529106286587e-08
Point 187	Eq. 0	Attempt 3	Error 2.5618703602958703e-08
Point 187	Eq. 0	Attempt 4	Error 5.888388727726124e-07
Point 187	Eq. 0	Attempt 5	Error 6.781419870094396e-11
Point 187	Eq. 1	Attempt 1	Error 3.1995651283978077e-06
Point 187	Eq. 1	Attempt 2	Error 9.111432348163362e-06
Point 187	Eq. 1	Attempt 3	Error 1.201087286517577e-06
Point 187	Eq. 1	Attempt 4	Error 7.901235221652314e-12
Point 188	Eq. 0	Attempt 1	Error 3.507281434167453e-05
Point 188	Eq. 0	Attempt 2	Error 9.50552998801868e-06
Point 188	Eq. 0	Attempt 3	Error 2.97196500582686e-05
Point 188	Eq. 0	Attempt 4	Error 2.337299065402476e-08
Point 188	Eq. 0	Attempt 5	Error 2.5208402121279505e-07
Point 188	Eq. 1	Attempt 1	Error 2.7160190825270547e-06
Point 188	Eq. 1	Attempt 2	Error 1.2436247516234289e-06
Point 188	Eq. 1	Attempt 3	Error 0.0005477729789618024
Point 188	Eq. 1	Attempt 4	Error 8.721661970412242e-08
Point 188	Eq. 1	Attempt 5	Error 2.0592210603354033e-08
Point 189	Eq. 0	Attempt 1	Error 7.391678309431882e-07
Point 189	Eq. 0	Attempt 2	Error 2.981192892548279e-08
Point 189	Eq. 0	Attempt 3	Error 1.0856360859179404e-06
Point 189	Eq. 0	Attempt 4	Error 6.982316830317359e-05
Point 189	Eq. 0	Attempt 5	Error 2.606626594570116e-07
Point 189	Eq. 1	Attempt 1	Error 1.0075515888274822e-06
Point 189	Eq. 1	Attempt 2	Error 3.842642229301418e-06
Point 189	Eq. 1	Attempt 3	Error 8.203073775803205e-10
Point 189	Eq. 1	Attempt 4	Error 5.0295743392325676e-05
Point 189	Eq. 1	Attempt 5	Error 7.026565725709588e-05
Point 190	Eq. 0	Attempt 1	Error 5.198822066176945e-06
Point 190	Eq. 0	Attempt 2	Error 9.055975169758312e-08
Point 190	Eq. 0	Attempt 3	Error 2.7982356414213427e-06
Point 190	Eq. 0	Attempt 4	Error 1.1561385235836497e-06
Point 190	Eq. 0	Attempt 5	Error 2.2408437416743254e-07
Point 190	Eq. 1	Attempt 1	Error 2.691620585437704e-05
Point 190	Eq. 1	Attempt 2	Error 0.12260014332105129
Point 190	Eq. 1	Attempt 3	Error 1.69893610291183e-09
Point 190	Eq. 1	Attempt 4	Error 1.69893610291183e-09
Point 190	Eq. 1	Attempt 5	Error 2.684857554413611e-05
Point 191	Eq. 0	Attempt 1	Error 3.109847739324323e-07
Point 191	Eq. 0	Attempt 2	Error 3.6172397699374415e-06
Point 191	Eq. 0	Attempt 3	Error 6.526755498725834e-06
Point 191	Eq. 0	Attempt 4	Error 6.904694487275265e-07
Point 191	Eq. 0	Attempt 5	Error 2.554417051214841e-06
Point 191	Eq. 1	Attempt 1	Error 3.971734599872434e-06
Point 191	Eq. 1	Attempt 2	Error 0.28675786276380677
Point 191	Eq. 1	Attempt 3	Error 6.456076562244562e-08
Point 191	Eq. 1	Attempt 4	Error 3.2634169315315376e-05
Point 191	Eq. 1	Attempt 5	Error 2.271294022193615e-06
Point 192	Eq. 0	Attempt 1	Error 1.0036633568688558e-05
Point 192	Eq. 0	Attempt 2	Error 9.374540752560279e-06
Point 192	Eq. 0	Attempt 3	Error 1.5752013382552832e-06
Point 192	Eq. 0	Attempt 4	Error 9.374540752560279e-06
Point 192	Eq. 0	Attempt 5	Error 4.891030584985856e-06
Point 192	Eq. 1	Attempt 1	Error 4.951004939357517e-09
Point 192	Eq. 1	Attempt 2	Error 2.757067022685078e-06
Point 192	Eq. 1	Attempt 3	Error 0.006620839490892649
Point 192	Eq. 1	Attempt 4	Error 1.635213493500487e-07
Point 192	Eq. 1	Attempt 5	Error 3.499459864997334e-05
Point 193	Eq. 0	Attempt 1	Error 0.00011067601468539578
Point 193	Eq. 0	Attempt 2	Error 1.211005269396992e-07
Point 193	Eq. 0	Attempt 3	Error 3.3146784517157357e-07
Point 193	Eq. 0	Attempt 4	Error 3.2052890901468345e-06
Point 193	Eq. 0	Attempt 5	Error 2.742647950526589e-06
Point 193	Eq. 1	Attempt 1	Error 9.766358175511414e-07
Point 193	Eq. 1	Attempt 2	Error 7.727195054485492e-06
Point 193	Eq. 1	Attempt 3	Error 4.244008664500143e-07
Point 193	Eq. 1	Attempt 4	Error 4.653947485167009e-06
Point 193	Eq. 1	Attempt 5	Error 9.136311973634292e-08
Point 194	Eq. 0	Attempt 1	Error 6.997424861765467e-11
Point 194	Eq. 1	Attempt 1	Error 6.743208587067784e-07
Point 194	Eq. 1	Attempt 2	Error 6.212184189280379e-07
Point 194	Eq. 1	Attempt 3	Error 1.1244662800891092e-07
Point 194	Eq. 1	Attempt 4	Error 1.126695337916317e-06
Point 194	Eq. 1	Attempt 5	Error 1.003741090244148e-09
Point 195	Eq. 0	Attempt 1	Error 2.2401707155950135e-08
Point 195	Eq. 0	Attempt 2	Error 2.0550072576952516e-07
Point 195	Eq. 0	Attempt 3	Error 1.2574295169542893e-06
Point 195	Eq. 0	Attempt 4	Error 2.2753283701604232e-09
Point 195	Eq. 0	Attempt 5	Error 9.190100627165521e-07
Point 195	Eq. 1	Attempt 1	Error 0.4566664203752566
Point 195	Eq. 1	Attempt 2	Error 1.739765195907239e-06
Point 195	Eq. 1	Attempt 3	Error 5.66804518484787e-05
Point 195	Eq. 1	Attempt 4	Error 9.478096103521239e-07
Point 195	Eq. 1	Attempt 5	Error 3.7251021467454848e-06
Point 196	Eq. 0	Attempt 1	Error 4.135489461987163e-08
Point 196	Eq. 0	Attempt 2	Error 5.94241100770887e-10
Point 196	Eq. 0	Attempt 3	Error 1.9916484461646178e-07
Point 196	Eq. 0	Attempt 4	Error 7.1448368998972e-08
Point 196	Eq. 0	Attempt 5	Error 2.5927704427886056e-08
Point 196	Eq. 1	Attempt 1	Error 9.123192114657286e-06
Point 196	Eq. 1	Attempt 2	Error 1.1114082099084044e-08
Point 196	Eq. 1	Attempt 3	Error 2.331103132746648e-08
Point 196	Eq. 1	Attempt 4	Error 7.421851933031576e-08
Point 196	Eq. 1	Attempt 5	Error 1.1114082099084044e-08
Point 197	Eq. 0	Attempt 1	Error 4.6700392886123154e-08
Point 197	Eq. 0	Attempt 2	Error 3.100738661032665e-05
Point 197	Eq. 0	Attempt 3	Error 2.0266554088266275e-06
Point 197	Eq. 0	Attempt 4	Error 4.0368888676312054e-08
Point 197	Eq. 0	Attempt 5	Error 1.7945484387382749e-06
Point 197	Eq. 1	Attempt 1	Error 8.77319871506188e-06
Point 197	Eq. 1	Attempt 2	Error 3.171091407239146e-07
Point 197	Eq. 1	Attempt 3	Error 1.4421118521568133e-08
Point 197	Eq. 1	Attempt 4	Error 8.226109628139966e-06
Point 197	Eq. 1	Attempt 5	Error 2.8354683081488474e-06
Point 198	Eq. 0	Attempt 1	Error 8.622932341495471e-07
Point 198	Eq. 0	Attempt 2	Error 3.113882485195063e-10
Point 198	Eq. 0	Attempt 3	Error 3.993534392066067e-09
Point 198	Eq. 0	Attempt 4	Error 1.3257318869364099e-06
Point 198	Eq. 0	Attempt 5	Error 6.033755539647245e-07
Point 198	Eq. 1	Attempt 1	Error 1.5732996416772949e-06
Point 198	Eq. 1	Attempt 2	Error 9.395364486408653e-09
Point 198	Eq. 1	Attempt 3	Error 5.439481128632906e-06
Point 198	Eq. 1	Attempt 4	Error 2.6400925889902283e-09
Point 198	Eq. 1	Attempt 5	Error 1.6329090612998698e-07
Point 199	Eq. 0	Attempt 1	Error 5.010178938391618e-10
Point 199	Eq. 0	Attempt 2	Error 6.591401415789733e-07
Point 199	Eq. 0	Attempt 3	Error 9.81589209914091e-09
Point 199	Eq. 0	Attempt 4	Error 1.1696062074406655e-07
Point 199	Eq. 0	Attempt 5	Error 5.5196608172991546e-08
Point 199	Eq. 1	Attempt 1	Error 2.508355862573808e-06
Point 199	Eq. 1	Attempt 2	Error 2.1616529011225794e-08
Point 199	Eq. 1	Attempt 3	Error 3.1283207135857083e-09
Point 199	Eq. 1	Attempt 4	Error 0.015490614079681109
Point 199	Eq. 1	Attempt 5	Error 1.738260380079737e-08
