# Supplementary material for: Molecular dynamics on quantum annealers
Source: Sci Rep. 2022 Oct 7;12:16824. doi: 10.1038/s41598-022-21163-x (PMC9547079; doi:10.1038/s41598-022-21163-x)
Supplement: Supplementary file 2 — Supplementary Information 2. [file 41598_2022_21163_MOESM2_ESM.zip › results/dwave/eq_1/attempts_5/initial_0.7/log_2.txt]

Point 1	Eq. 0	Attempt 1	Error 2.304432200617157e-10
Point 1	Eq. 0	Attempt 2	Error 4.7798170612622926e-06
Point 1	Eq. 0	Attempt 3	Error 1.4386013162948075e-06
Point 1	Eq. 0	Attempt 4	Error 5.186421958569554e-08
Point 1	Eq. 0	Attempt 5	Error 1.6804040114948293e-07
Point 1	Eq. 1	Attempt 1	Error 2.376907559664687e-09
Point 1	Eq. 1	Attempt 2	Error 8.50732817525568e-08
Point 1	Eq. 1	Attempt 3	Error 1.7362578432766895e-06
Point 1	Eq. 1	Attempt 4	Error 3.2916511827352224e-07
Point 1	Eq. 1	Attempt 5	Error 4.6240893425419927e-07
Point 2	Eq. 0	Attempt 1	Error 8.32801561045926e-09
Point 2	Eq. 0	Attempt 2	Error 4.524889618551242e-08
Point 2	Eq. 0	Attempt 3	Error 9.121094990405254e-10
Point 2	Eq. 0	Attempt 4	Error 2.255546860396862e-10
Point 2	Eq. 0	Attempt 5	Error 2.3588177100464236e-07
Point 2	Eq. 1	Attempt 1	Error 3.03542151414149e-08
Point 2	Eq. 1	Attempt 2	Error 1.4692318472953048e-09
Point 2	Eq. 1	Attempt 3	Error 1.675090288699721e-08
Point 2	Eq. 1	Attempt 4	Error 5.642402811645297e-07
Point 2	Eq. 1	Attempt 5	Error 3.061552433791803e-08
Point 3	Eq. 0	Attempt 1	Error 2.0703919290099293e-07
Point 3	Eq. 0	Attempt 2	Error 9.500240594206844e-10
Point 3	Eq. 0	Attempt 3	Error 1.8545676994108362e-08
Point 3	Eq. 0	Attempt 4	Error 8.762353843394521e-06
Point 3	Eq. 0	Attempt 5	Error 1.8545676994108362e-08
Point 3	Eq. 1	Attempt 1	Error 3.028389983228408e-09
Point 3	Eq. 1	Attempt 2	Error 1.183860297260253e-05
Point 3	Eq. 1	Attempt 3	Error 2.1410091903817374e-06
Point 3	Eq. 1	Attempt 4	Error 1.3400494935922325e-08
Point 3	Eq. 1	Attempt 5	Error 0.08448507823158025
Point 4	Eq. 0	Attempt 1	Error 8.525489647581708e-09
Point 4	Eq. 0	Attempt 2	Error 2.188983216910856e-09
Point 4	Eq. 0	Attempt 3	Error 1.8334276319365017e-08
Point 4	Eq. 0	Attempt 4	Error 3.3428426604587003e-07
Point 4	Eq. 0	Attempt 5	Error 9.145276180788642e-08
Point 4	Eq. 1	Attempt 1	Error 4.5801982651028084e-08
Point 4	Eq. 1	Attempt 2	Error 7.627289789979841e-06
Point 4	Eq. 1	Attempt 3	Error 1.9072160739597166e-08
Point 4	Eq. 1	Attempt 4	Error 2.7406201752455672e-08
Point 4	Eq. 1	Attempt 5	Error 1.5109151263459353e-08
Point 5	Eq. 0	Attempt 1	Error 2.2754409201297676e-07
Point 5	Eq. 0	Attempt 2	Error 2.0549596229102463e-06
Point 5	Eq. 0	Attempt 3	Error 1.4225096947484417e-05
Point 5	Eq. 0	Attempt 4	Error 4.147659637965262e-07
Point 5	Eq. 0	Attempt 5	Error 7.124958756321575e-08
Point 5	Eq. 1	Attempt 1	Error 9.396385962645581e-07
Point 5	Eq. 1	Attempt 2	Error 6.01475562689302e-08
Point 5	Eq. 1	Attempt 3	Error 7.859739525883924e-10
Point 5	Eq. 1	Attempt 4	Error 4.46348821014908e-06
Point 5	Eq. 1	Attempt 5	Error 1.3019202924624551e-06
Point 6	Eq. 0	Attempt 1	Error 2.1890400603297167e-10
Point 6	Eq. 0	Attempt 2	Error 1.810442995520134e-07
Point 6	Eq. 0	Attempt 3	Error 1.1182203252246836e-07
Point 6	Eq. 0	Attempt 4	Error 1.8039247606793651e-07
Point 6	Eq. 0	Attempt 5	Error 1.1182203252246836e-07
Point 6	Eq. 1	Attempt 1	Error 6.080253058371454e-06
Point 6	Eq. 1	Attempt 2	Error 8.357457602414797e-06
Point 6	Eq. 1	Attempt 3	Error 1.7612733245186973e-06
Point 6	Eq. 1	Attempt 4	Error 2.041895186266629e-08
Point 6	Eq. 1	Attempt 5	Error 6.868838227092056e-07
Point 7	Eq. 0	Attempt 1	Error 2.1264281713229138e-07
Point 7	Eq. 0	Attempt 2	Error 4.9319623940391466e-08
Point 7	Eq. 0	Attempt 3	Error 1.7157162801595405e-08
Point 7	Eq. 0	Attempt 4	Error 9.07789399207104e-11
Point 7	Eq. 1	Attempt 1	Error 1.170189989352366e-08
Point 7	Eq. 1	Attempt 2	Error 1.905277713376563e-09
Point 7	Eq. 1	Attempt 3	Error 6.361453699810227e-06
Point 7	Eq. 1	Attempt 4	Error 7.990020094439387e-07
Point 7	Eq. 1	Attempt 5	Error 3.108406986029877e-06
Point 8	Eq. 0	Attempt 1	Error 4.140815690334421e-09
Point 8	Eq. 0	Attempt 2	Error 5.226411303738132e-09
Point 8	Eq. 0	Attempt 3	Error 2.3160837940849888e-06
Point 8	Eq. 0	Attempt 4	Error 1.2077236988261575e-08
Point 8	Eq. 0	Attempt 5	Error 2.7853945994138485e-07
Point 8	Eq. 1	Attempt 1	Error 0.00016065596156522588
Point 8	Eq. 1	Attempt 2	Error 6.127947926870547e-09
Point 8	Eq. 1	Attempt 3	Error 1.1244575830460235e-06
Point 8	Eq. 1	Attempt 4	Error 2.2959625312068965e-09
Point 8	Eq. 1	Attempt 5	Error 7.127559626951552e-06
Point 9	Eq. 0	Attempt 1	Error 4.7635165856263484e-07
Point 9	Eq. 0	Attempt 2	Error 1.681490857663448e-08
Point 9	Eq. 0	Attempt 3	Error 1.4882175491948146e-09
Point 9	Eq. 0	Attempt 4	Error 2.8901467885589227e-09
Point 9	Eq. 0	Attempt 5	Error 6.244499672902748e-08
Point 9	Eq. 1	Attempt 1	Error 2.6909914367934107e-06
Point 9	Eq. 1	Attempt 2	Error 2.3268398763320874e-08
Point 9	Eq. 1	Attempt 3	Error 4.887540399067802e-07
Point 9	Eq. 1	Attempt 4	Error 2.850080890735285
Point 9	Eq. 1	Attempt 5	Error 5.678389243257698e-06
Point 10	Eq. 0	Attempt 1	Error 9.555947144690435e-10
Point 10	Eq. 0	Attempt 2	Error 8.398501449846663e-09
Point 10	Eq. 0	Attempt 3	Error 5.8462887864152435e-09
Point 10	Eq. 0	Attempt 4	Error 2.1249206838547252e-09
Point 10	Eq. 0	Attempt 5	Error 4.4699714862872497e-07
Point 10	Eq. 1	Attempt 1	Error 6.421029183911742e-07
Point 10	Eq. 1	Attempt 2	Error 1.0436210686748382e-05
Point 10	Eq. 1	Attempt 3	Error 1.3042694035902969e-06
Point 10	Eq. 1	Attempt 4	Error 5.1305398301337846e-05
Point 10	Eq. 1	Attempt 5	Error 2.9507816634577466e-07
Point 11	Eq. 0	Attempt 1	Error 6.040818902874889e-07
Point 11	Eq. 0	Attempt 2	Error 2.3321166509049363e-07
Point 11	Eq. 0	Attempt 3	Error 1.1885792332577694e-06
Point 11	Eq. 0	Attempt 4	Error 2.854840772670286e-07
Point 11	Eq. 0	Attempt 5	Error 1.7044260403054068e-07
Point 11	Eq. 1	Attempt 1	Error 1.480988203184097e-07
Point 11	Eq. 1	Attempt 2	Error 2.457668415445369e-07
Point 11	Eq. 1	Attempt 3	Error 0.0002368452182963665
Point 11	Eq. 1	Attempt 4	Error 1.0035386935669521e-05
Point 11	Eq. 1	Attempt 5	Error 6.295977073023096e-10
Point 12	Eq. 0	Attempt 1	Error 2.191882231272757e-10
Point 12	Eq. 0	Attempt 2	Error 3.733873654709896e-09
Point 12	Eq. 0	Attempt 3	Error 8.993765732157044e-10
Point 12	Eq. 0	Attempt 4	Error 8.299667797473376e-08
Point 12	Eq. 0	Attempt 5	Error 2.191882231272757e-10
Point 12	Eq. 1	Attempt 1	Error 0.000184597430006761
Point 12	Eq. 1	Attempt 2	Error 5.951161210759892e-05
Point 12	Eq. 1	Attempt 3	Error 6.644418783707806e-05
Point 12	Eq. 1	Attempt 4	Error 7.560855920019094e-06
Point 12	Eq. 1	Attempt 5	Error 0.00019770215749304043
Point 13	Eq. 0	Attempt 1	Error 3.232937615393894e-07
Point 13	Eq. 0	Attempt 2	Error 2.0586242044373648e-08
Point 13	Eq. 0	Attempt 3	Error 5.535412128665484e-10
Point 13	Eq. 0	Attempt 4	Error 1.1472982350824168e-06
Point 13	Eq. 0	Attempt 5	Error 1.4930435554560972e-07
Point 13	Eq. 1	Attempt 1	Error 2.1032747099525295e-08
Point 13	Eq. 1	Attempt 2	Error 0.020071709521857883
Point 13	Eq. 1	Attempt 3	Error 7.037215254968032e-11
Point 14	Eq. 0	Attempt 1	Error 2.1692094946956786e-06
Point 14	Eq. 0	Attempt 2	Error 5.180885409572511e-08
Point 14	Eq. 0	Attempt 3	Error 5.764549655395967e-07
Point 14	Eq. 0	Attempt 4	Error 8.328345302288653e-08
Point 14	Eq. 0	Attempt 5	Error 2.2669155441690236e-10
Point 14	Eq. 1	Attempt 1	Error 1.0080207175633404e-05
Point 14	Eq. 1	Attempt 2	Error 3.897192755175638e-07
Point 14	Eq. 1	Attempt 3	Error 5.1050960792053957e-08
Point 14	Eq. 1	Attempt 4	Error 7.991905022208812e-07
Point 14	Eq. 1	Attempt 5	Error 1.9228195924370084e-07
Point 15	Eq. 0	Attempt 1	Error 1.6951264569797786e-07
Point 15	Eq. 0	Attempt 2	Error 1.1581319654396793e-06
Point 15	Eq. 0	Attempt 3	Error 1.5724134527772549e-07
Point 15	Eq. 0	Attempt 4	Error 1.1276614486632752e-07
Point 15	Eq. 0	Attempt 5	Error 3.384928959349054e-08
Point 15	Eq. 1	Attempt 1	Error 1.3219687389209867e-07
Point 15	Eq. 1	Attempt 2	Error 1.338235824732692e-05
Point 15	Eq. 1	Attempt 3	Error 8.154756869771518e-09
Point 15	Eq. 1	Attempt 4	Error 4.2042532868435956e-06
Point 15	Eq. 1	Attempt 5	Error 1.4466843367699767e-07
Point 16	Eq. 0	Attempt 1	Error 2.429800360914669e-07
Point 16	Eq. 0	Attempt 2	Error 3.0732796858501388e-06
Point 16	Eq. 0	Attempt 3	Error 2.5919774770954973e-07
Point 16	Eq. 0	Attempt 4	Error 4.961293598171324e-10
Point 16	Eq. 0	Attempt 5	Error 5.417746251623612e-10
Point 16	Eq. 1	Attempt 1	Error 1.3948351806902792e-08
Point 16	Eq. 1	Attempt 2	Error 5.034678451920627e-08
Point 16	Eq. 1	Attempt 3	Error 1.3522981134883594e-07
Point 16	Eq. 1	Attempt 4	Error 3.197580667801958e-06
Point 16	Eq. 1	Attempt 5	Error 5.201732051318686e-06
Point 17	Eq. 0	Attempt 1	Error 3.3444450764363864e-08
Point 17	Eq. 0	Attempt 2	Error 4.6772009909545886e-07
Point 17	Eq. 0	Attempt 3	Error 3.6048959373147227e-09
Point 17	Eq. 0	Attempt 4	Error 2.503339260329085e-07
Point 17	Eq. 0	Attempt 5	Error 8.310840371450468e-07
Point 17	Eq. 1	Attempt 1	Error 6.589959866687423e-08
Point 17	Eq. 1	Attempt 2	Error 5.544518671740661e-06
Point 17	Eq. 1	Attempt 3	Error 1.9053914002142847e-08
Point 17	Eq. 1	Attempt 4	Error 1.3346326568353106e-06
Point 17	Eq. 1	Attempt 5	Error 5.1231722864031326e-08
Point 18	Eq. 0	Attempt 1	Error 3.15081365442893e-07
Point 18	Eq. 0	Attempt 2	Error 3.912617785317707e-08
Point 18	Eq. 0	Attempt 3	Error 1.8789137357089203e-08
Point 18	Eq. 0	Attempt 4	Error 2.1753976398031227e-10
Point 18	Eq. 0	Attempt 5	Error 1.1386646292521618e-08
Point 18	Eq. 1	Attempt 1	Error 1.9987518385278236e-05
Point 18	Eq. 1	Attempt 2	Error 1.4700204360451607e-05
Point 18	Eq. 1	Attempt 3	Error 4.736989467346575e-09
Point 18	Eq. 1	Attempt 4	Error 9.718530691316118e-08
Point 18	Eq. 1	Attempt 5	Error 7.75891726334521e-06
Point 19	Eq. 0	Attempt 1	Error 8.970062026492087e-09
Point 19	Eq. 0	Attempt 2	Error 1.769637947290903e-08
Point 19	Eq. 0	Attempt 3	Error 1.2076384336978663e-08
Point 19	Eq. 0	Attempt 4	Error 1.9672143025672995e-08
Point 19	Eq. 0	Attempt 5	Error 9.002104661703925e-08
Point 19	Eq. 1	Attempt 1	Error 4.2450665205251426e-10
Point 19	Eq. 1	Attempt 2	Error 3.6225992516847327e-07
Point 19	Eq. 1	Attempt 3	Error 2.2664926291326992e-07
Point 19	Eq. 1	Attempt 4	Error 2.92843765237194e-07
Point 19	Eq. 1	Attempt 5	Error 1.7219576875504572e-08
Point 20	Eq. 0	Attempt 1	Error 6.404786176972266e-07
Point 20	Eq. 0	Attempt 2	Error 3.4805793802661356e-08
Point 20	Eq. 0	Attempt 3	Error 6.528190397148137e-06
Point 20	Eq. 0	Attempt 4	Error 1.770193307493173e-07
Point 20	Eq. 0	Attempt 5	Error 1.3597889392258367e-07
Point 20	Eq. 1	Attempt 1	Error 2.1982486941851676e-09
Point 20	Eq. 1	Attempt 2	Error 5.966171556792688e-08
Point 20	Eq. 1	Attempt 3	Error 0.09660744201414673
Point 20	Eq. 1	Attempt 4	Error 1.2935646509504295e-06
Point 20	Eq. 1	Attempt 5	Error 2.537090722398716e-06
Point 21	Eq. 0	Attempt 1	Error 1.2041141417284962e-09
Point 21	Eq. 0	Attempt 2	Error 2.1753066903329454e-08
Point 21	Eq. 0	Attempt 3	Error 8.573351806262508e-08
Point 21	Eq. 0	Attempt 4	Error 3.1803324418433476e-09
Point 21	Eq. 0	Attempt 5	Error 2.6462203095434234e-08
Point 21	Eq. 1	Attempt 1	Error 1.778342948455247e-07
Point 21	Eq. 1	Attempt 2	Error 4.764937216350518e-06
Point 21	Eq. 1	Attempt 3	Error 0.0005422630312068577
Point 21	Eq. 1	Attempt 4	Error 1.8301779959983833e-05
Point 21	Eq. 1	Attempt 5	Error 1.1403926691855304e-09
Point 22	Eq. 0	Attempt 1	Error 3.899032208209974e-07
Point 22	Eq. 0	Attempt 2	Error 3.4563072404125705e-09
Point 22	Eq. 0	Attempt 3	Error 8.080860425252467e-10
Point 22	Eq. 0	Attempt 4	Error 1.4285035376815358e-08
Point 22	Eq. 0	Attempt 5	Error 6.753465413567028e-07
Point 22	Eq. 1	Attempt 1	Error 2.6141174203075934e-07
Point 22	Eq. 1	Attempt 2	Error 2.7716737349692266e-07
Point 22	Eq. 1	Attempt 3	Error 1.1496282922962564e-05
Point 22	Eq. 1	Attempt 4	Error 1.6506191968801431e-09
Point 22	Eq. 1	Attempt 5	Error 6.327104870251787e-06
Point 23	Eq. 0	Attempt 1	Error 5.971145355943008e-08
Point 23	Eq. 0	Attempt 2	Error 1.7085985177800467e-06
Point 23	Eq. 0	Attempt 3	Error 1.4405031834030524e-08
Point 23	Eq. 0	Attempt 4	Error 3.267086867708713e-08
Point 23	Eq. 0	Attempt 5	Error 1.1602878657868132e-08
Point 23	Eq. 1	Attempt 1	Error 1.676488432167389e-05
Point 23	Eq. 1	Attempt 2	Error 1.0885912843150436e-05
Point 23	Eq. 1	Attempt 3	Error 7.938593853396014e-07
Point 23	Eq. 1	Attempt 4	Error 1.7173416608784464e-06
Point 23	Eq. 1	Attempt 5	Error 6.544951247633435e-10
Point 24	Eq. 0	Attempt 1	Error 7.708308658038732e-09
Point 24	Eq. 0	Attempt 2	Error 1.5323064417316345e-07
Point 24	Eq. 0	Attempt 3	Error 2.7887841724805185e-07
Point 24	Eq. 0	Attempt 4	Error 7.172765208451892e-07
Point 24	Eq. 0	Attempt 5	Error 4.659244723370648e-08
Point 24	Eq. 1	Attempt 1	Error 9.288432318044215e-05
Point 24	Eq. 1	Attempt 2	Error 3.1439506074093515e-06
Point 24	Eq. 1	Attempt 3	Error 2.898184447985841e-08
Point 24	Eq. 1	Attempt 4	Error 0.0003183606880838852
Point 24	Eq. 1	Attempt 5	Error 3.7690028875658754e-08
Point 25	Eq. 0	Attempt 1	Error 5.326285190676572e-09
Point 25	Eq. 0	Attempt 2	Error 2.115825793680415e-06
Point 25	Eq. 0	Attempt 3	Error 1.9480978608044097e-08
Point 25	Eq. 0	Attempt 4	Error 4.3004610006391886e-07
Point 25	Eq. 0	Attempt 5	Error 4.1036395259652636e-07
Point 25	Eq. 1	Attempt 1	Error 2.3356426481768722e-07
Point 25	Eq. 1	Attempt 2	Error 5.572579766521812e-07
Point 25	Eq. 1	Attempt 3	Error 2.3137545213103294e-09
Point 25	Eq. 1	Attempt 4	Error 3.413060767343268e-08
Point 25	Eq. 1	Attempt 5	Error 4.702766318587237e-07
Point 26	Eq. 0	Attempt 1	Error 1.5820091903151479e-09
Point 26	Eq. 0	Attempt 2	Error 7.787315325913369e-08
Point 26	Eq. 0	Attempt 3	Error 3.3367086871294305e-11
Point 26	Eq. 1	Attempt 1	Error 6.950472197786439e-08
Point 26	Eq. 1	Attempt 2	Error 3.175120923515351e-06
Point 26	Eq. 1	Attempt 3	Error 2.9770831133646425e-08
Point 26	Eq. 1	Attempt 4	Error 5.441597750177607e-08
Point 26	Eq. 1	Attempt 5	Error 9.310952009400353e-11
Point 27	Eq. 0	Attempt 1	Error 2.6866302960115718e-08
Point 27	Eq. 0	Attempt 2	Error 1.0645919701346429e-08
Point 27	Eq. 0	Attempt 3	Error 7.743437890894711e-09
Point 27	Eq. 0	Attempt 4	Error 2.479284830769757e-07
Point 27	Eq. 0	Attempt 5	Error 1.119758508139057e-09
Point 27	Eq. 1	Attempt 1	Error 0.02389161369012527
Point 27	Eq. 1	Attempt 2	Error 1.8821137700797408e-05
Point 27	Eq. 1	Attempt 3	Error 1.1925772014365066e-07
Point 27	Eq. 1	Attempt 4	Error 3.910840405296767e-06
Point 27	Eq. 1	Attempt 5	Error 8.082573231149581e-06
Point 28	Eq. 0	Attempt 1	Error 1.023446259296179e-06
Point 28	Eq. 0	Attempt 2	Error 2.613205651869066e-09
Point 28	Eq. 0	Attempt 3	Error 2.306572923771455e-07
Point 28	Eq. 0	Attempt 4	Error 2.4773783025011653e-08
Point 28	Eq. 0	Attempt 5	Error 2.4148562260961626e-07
Point 28	Eq. 1	Attempt 1	Error 1.3269094552015304e-06
Point 28	Eq. 1	Attempt 2	Error 1.6644230527163018e-07
Point 28	Eq. 1	Attempt 3	Error 6.063487489882391e-09
Point 28	Eq. 1	Attempt 4	Error 2.724277692323085e-08
Point 28	Eq. 1	Attempt 5	Error 1.0668000868463423e-05
Point 29	Eq. 0	Attempt 1	Error 1.7768979887478054e-07
Point 29	Eq. 0	Attempt 2	Error 1.7098597027143114e-07
Point 29	Eq. 0	Attempt 3	Error 2.4132873477356043e-09
Point 29	Eq. 0	Attempt 4	Error 4.4149720679342863e-07
Point 29	Eq. 0	Attempt 5	Error 1.1396844001865247e-07
Point 29	Eq. 1	Attempt 1	Error 1.0148489764105761e-06
Point 29	Eq. 1	Attempt 2	Error 3.808493147516856e-07
Point 29	Eq. 1	Attempt 3	Error 4.109756446268875e-08
Point 29	Eq. 1	Attempt 4	Error 3.066816134378314e-09
Point 29	Eq. 1	Attempt 5	Error 8.961786761574331e-07
Point 30	Eq. 0	Attempt 1	Error 2.0406787371030077e-11
Point 30	Eq. 1	Attempt 1	Error 8.245592653111089e-09
Point 30	Eq. 1	Attempt 2	Error 0.06989281782034595
Point 30	Eq. 1	Attempt 3	Error 1.442872417101171e-07
Point 30	Eq. 1	Attempt 4	Error 2.0484094420680776e-09
Point 30	Eq. 1	Attempt 5	Error 1.8679065760807134e-06
Point 31	Eq. 0	Attempt 1	Error 3.502708523228648e-07
Point 31	Eq. 0	Attempt 2	Error 6.977556381571048e-07
Point 31	Eq. 0	Attempt 3	Error 2.391402631474193e-10
Point 31	Eq. 0	Attempt 4	Error 2.2125442455944722e-07
Point 31	Eq. 0	Attempt 5	Error 2.391402631474193e-10
Point 31	Eq. 1	Attempt 1	Error 4.009639269497711e-07
Point 31	Eq. 1	Attempt 2	Error 4.961217882737401e-06
Point 31	Eq. 1	Attempt 3	Error 2.9389639166765846e-07
Point 31	Eq. 1	Attempt 4	Error 9.88378587862826e-08
Point 31	Eq. 1	Attempt 5	Error 2.5549979909555987e-07
Point 32	Eq. 0	Attempt 1	Error 1.1128097810342297e-05
Point 32	Eq. 0	Attempt 2	Error 5.929596795795078e-07
Point 32	Eq. 0	Attempt 3	Error 3.165604312016512e-08
Point 32	Eq. 0	Attempt 4	Error 2.0926678416799405e-06
Point 32	Eq. 0	Attempt 5	Error 6.883857395223458e-08
Point 32	Eq. 1	Attempt 1	Error 5.945821612840518e-11
Point 33	Eq. 0	Attempt 1	Error 1.2479624615480134e-05
Point 33	Eq. 0	Attempt 2	Error 1.9816963003904675e-07
Point 33	Eq. 0	Attempt 3	Error 2.541924004617613e-09
Point 33	Eq. 0	Attempt 4	Error 1.6546550796192605e-09
Point 33	Eq. 0	Attempt 5	Error 4.021103450213559e-10
Point 33	Eq. 1	Attempt 1	Error 4.2345061501691816e-07
Point 33	Eq. 1	Attempt 2	Error 2.1953042050881777e-07
Point 33	Eq. 1	Attempt 3	Error 1.925400283653289e-08
Point 33	Eq. 1	Attempt 4	Error 1.3123451481078519e-07
Point 33	Eq. 1	Attempt 5	Error 2.7188889362150803e-08
Point 34	Eq. 0	Attempt 1	Error 1.727011067487183e-08
Point 34	Eq. 0	Attempt 2	Error 1.021123807731783e-08
Point 34	Eq. 0	Attempt 3	Error 5.683625090568967e-07
Point 34	Eq. 0	Attempt 4	Error 1.3660883269039914e-07
Point 34	Eq. 0	Attempt 5	Error 1.723527134345204e-07
Point 34	Eq. 1	Attempt 1	Error 1.2685177352977917e-09
Point 34	Eq. 1	Attempt 2	Error 9.373483067065536e-06
Point 34	Eq. 1	Attempt 3	Error 0.0001699506899512926
Point 34	Eq. 1	Attempt 4	Error 1.7264255802729167e-08
Point 34	Eq. 1	Attempt 5	Error 7.69169797649738e-05
Point 35	Eq. 0	Attempt 1	Error 3.2319678666681284e-07
Point 35	Eq. 0	Attempt 2	Error 1.2774794413417112e-06
Point 35	Eq. 0	Attempt 3	Error 1.3773865248367656e-07
Point 35	Eq. 0	Attempt 4	Error 7.1138401835924014e-09
Point 35	Eq. 0	Attempt 5	Error 2.811746071529342e-06
Point 35	Eq. 1	Attempt 1	Error 5.6089854069796274e-05
Point 35	Eq. 1	Attempt 2	Error 1.1743850336642936e-10
Point 35	Eq. 1	Attempt 3	Error 0.014416208706393263
Point 35	Eq. 1	Attempt 4	Error 2.6458906177140307e-08
Point 35	Eq. 1	Attempt 5	Error 1.0825781487255881e-05
Point 36	Eq. 0	Attempt 1	Error 1.6905335087358253e-07
Point 36	Eq. 0	Attempt 2	Error 1.7967096255233628e-07
Point 36	Eq. 0	Attempt 3	Error 2.586020116268628e-06
Point 36	Eq. 0	Attempt 4	Error 4.46565877609828e-08
Point 36	Eq. 0	Attempt 5	Error 7.46787065963872e-07
Point 36	Eq. 1	Attempt 1	Error 1.8781065591610968e-10
Point 36	Eq. 1	Attempt 2	Error 7.388041467493167e-08
Point 36	Eq. 1	Attempt 3	Error 6.018386784489849e-07
Point 36	Eq. 1	Attempt 4	Error 1.0137455319636501e-09
Point 36	Eq. 1	Attempt 5	Error 1.94233962247381e-09
Point 37	Eq. 0	Attempt 1	Error 6.386699169524945e-08
Point 37	Eq. 0	Attempt 2	Error 6.165441845951136e-08
Point 37	Eq. 0	Attempt 3	Error 1.9862676481352537e-07
Point 37	Eq. 0	Attempt 4	Error 6.386699169524945e-08
Point 37	Eq. 0	Attempt 5	Error 2.7205408059671754e-07
Point 37	Eq. 1	Attempt 1	Error 3.782162821153179e-06
Point 37	Eq. 1	Attempt 2	Error 1.328142502643459e-06
Point 37	Eq. 1	Attempt 3	Error 8.239669568865793e-08
Point 37	Eq. 1	Attempt 4	Error 8.041752153076231e-09
Point 37	Eq. 1	Attempt 5	Error 9.134350875683594e-08
Point 38	Eq. 0	Attempt 1	Error 2.0378442286528298e-05
Point 38	Eq. 0	Attempt 2	Error 2.2679079336285213e-05
Point 38	Eq. 0	Attempt 3	Error 2.0076015516679035e-08
Point 38	Eq. 0	Attempt 4	Error 3.505789436530904e-08
Point 38	Eq. 0	Attempt 5	Error 4.326579983171541e-09
Point 38	Eq. 1	Attempt 1	Error 1.900717643366079e-05
Point 38	Eq. 1	Attempt 2	Error 5.4119482228998095e-09
Point 38	Eq. 1	Attempt 3	Error 0.0011834417343834502
Point 38	Eq. 1	Attempt 4	Error 1.532782789581688e-08
Point 38	Eq. 1	Attempt 5	Error 3.1700950671620376e-05
Point 39	Eq. 0	Attempt 1	Error 8.61496118886862e-09
Point 39	Eq. 0	Attempt 2	Error 4.6913527285141754e-07
Point 39	Eq. 0	Attempt 3	Error 2.085307016841398e-06
Point 39	Eq. 0	Attempt 4	Error 1.0296048458258156e-09
Point 39	Eq. 0	Attempt 5	Error 2.9558577807620168e-12
Point 39	Eq. 1	Attempt 1	Error 5.4569682106375694e-12
Point 40	Eq. 0	Attempt 1	Error 5.243975920166122e-09
Point 40	Eq. 0	Attempt 2	Error 1.1047885664083879e-06
Point 40	Eq. 0	Attempt 3	Error 2.700901404750766e-07
Point 40	Eq. 0	Attempt 4	Error 1.4380224911292316e-05
Point 40	Eq. 0	Attempt 5	Error 4.503105685671471e-06
Point 40	Eq. 1	Attempt 1	Error 1.8527543943491764e-09
Point 40	Eq. 1	Attempt 2	Error 1.8285561509401305e-07
Point 40	Eq. 1	Attempt 3	Error 4.625144356396049e-08
Point 40	Eq. 1	Attempt 4	Error 4.625144356396049e-08
Point 40	Eq. 1	Attempt 5	Error 1.2004396694464958e-06
Point 41	Eq. 0	Attempt 1	Error 1.0222606761089992e-08
Point 41	Eq. 0	Attempt 2	Error 2.61911736743059e-08
Point 41	Eq. 0	Attempt 3	Error 7.382936928479467e-09
Point 41	Eq. 0	Attempt 4	Error 7.188538120317389e-08
Point 41	Eq. 0	Attempt 5	Error 4.300824230085709e-08
Point 41	Eq. 1	Attempt 1	Error 4.15348034721319e-05
Point 41	Eq. 1	Attempt 2	Error 1.2745454114337917e-07
Point 41	Eq. 1	Attempt 3	Error 1.6710941963538062e-08
Point 41	Eq. 1	Attempt 4	Error 2.979332396080281e-05
Point 41	Eq. 1	Attempt 5	Error 1.4242687029764056e-09
Point 42	Eq. 0	Attempt 1	Error 2.3542213511973387e-08
Point 42	Eq. 0	Attempt 2	Error 5.260022817310528e-08
Point 42	Eq. 0	Attempt 3	Error 2.843171387212351e-08
Point 42	Eq. 0	Attempt 4	Error 2.2564336177310906e-08
Point 42	Eq. 0	Attempt 5	Error 7.380702982118237e-08
Point 42	Eq. 1	Attempt 1	Error 5.597036079052486e-07
Point 42	Eq. 1	Attempt 2	Error 1.2073542166035622e-10
Point 42	Eq. 1	Attempt 3	Error 5.143760972714517e-09
Point 42	Eq. 1	Attempt 4	Error 1.1939391697524115e-09
Point 42	Eq. 1	Attempt 5	Error 5.143760972714517e-09
Point 43	Eq. 0	Attempt 1	Error 1.8859960846384638e-06
Point 43	Eq. 0	Attempt 2	Error 3.604903895393363e-07
Point 43	Eq. 0	Attempt 3	Error 7.0901364779274445e-09
Point 43	Eq. 0	Attempt 4	Error 4.763876404467737e-09
Point 43	Eq. 0	Attempt 5	Error 5.505046374310041e-08
Point 43	Eq. 1	Attempt 1	Error 6.298250809777528e-11
Point 44	Eq. 0	Attempt 1	Error 1.2123621218051994e-07
Point 44	Eq. 0	Attempt 2	Error 5.2324139687698334e-08
Point 44	Eq. 0	Attempt 3	Error 4.6815665655230987e-07
Point 44	Eq. 0	Attempt 4	Error 9.663381206337363e-13
Point 44	Eq. 1	Attempt 1	Error 1.863895704445895e-09
Point 44	Eq. 1	Attempt 2	Error 2.237596845588996e-07
Point 44	Eq. 1	Attempt 3	Error 3.9899077819427475e-08
Point 44	Eq. 1	Attempt 4	Error 2.631376560202625e-06
Point 44	Eq. 1	Attempt 5	Error 1.5335103853431065e-08
Point 45	Eq. 0	Attempt 1	Error 1.3856322311767144e-08
Point 45	Eq. 0	Attempt 2	Error 4.157243438385194e-09
Point 45	Eq. 0	Attempt 3	Error 6.3454876908508595e-09
Point 45	Eq. 0	Attempt 4	Error 1.3983481039758772e-11
Point 45	Eq. 1	Attempt 1	Error 8.73991677963204e-06
Point 45	Eq. 1	Attempt 2	Error 1.1983729564235546e-09
Point 45	Eq. 1	Attempt 3	Error 1.5803493624844123e-08
Point 45	Eq. 1	Attempt 4	Error 5.696279004041571e-08
Point 45	Eq. 1	Attempt 5	Error 3.7778136174893007e-10
Point 46	Eq. 0	Attempt 1	Error 4.881042059423635e-08
Point 46	Eq. 0	Attempt 2	Error 3.0211140256142244e-08
Point 46	Eq. 0	Attempt 3	Error 4.233231720718322e-08
Point 46	Eq. 0	Attempt 4	Error 2.7409328140493017e-09
Point 46	Eq. 0	Attempt 5	Error 9.894449704006547e-09
Point 46	Eq. 1	Attempt 1	Error 1.4664692571386695e-08
Point 46	Eq. 1	Attempt 2	Error 4.24182326241862e-05
Point 46	Eq. 1	Attempt 3	Error 3.6837309380644e-07
Point 46	Eq. 1	Attempt 4	Error 8.499565069541859e-06
Point 46	Eq. 1	Attempt 5	Error 8.364395398530178e-09
Point 47	Eq. 0	Attempt 1	Error 2.909807790274499e-07
Point 47	Eq. 0	Attempt 2	Error 9.659248689786182e-08
Point 47	Eq. 0	Attempt 3	Error 2.6652717224351363e-06
Point 47	Eq. 0	Attempt 4	Error 4.1826694996416336e-08
Point 47	Eq. 0	Attempt 5	Error 4.606818038155325e-09
Point 47	Eq. 1	Attempt 1	Error 8.185452315956354e-11
Point 48	Eq. 0	Attempt 1	Error 7.018024916760623e-08
Point 48	Eq. 0	Attempt 2	Error 2.0579534520948073e-08
Point 48	Eq. 0	Attempt 3	Error 7.100726406861213e-08
Point 48	Eq. 0	Attempt 4	Error 9.89325599221047e-09
Point 48	Eq. 0	Attempt 5	Error 4.562082267511869e-09
Point 48	Eq. 1	Attempt 1	Error 2.3634811441297643e-08
Point 48	Eq. 1	Attempt 2	Error 6.908922500770132e-06
Point 48	Eq. 1	Attempt 3	Error 3.924014890799299e-09
Point 48	Eq. 1	Attempt 4	Error 1.5431828614964616e-07
Point 48	Eq. 1	Attempt 5	Error 4.854852932112408e-06
Point 49	Eq. 0	Attempt 1	Error 0.0022811322556890445
Point 49	Eq. 0	Attempt 2	Error 1.108560354623478e-09
Point 49	Eq. 0	Attempt 3	Error 2.539673005230725e-07
Point 49	Eq. 0	Attempt 4	Error 3.2798652682686225e-10
Point 49	Eq. 0	Attempt 5	Error 1.0961764473904623e-07
Point 49	Eq. 1	Attempt 1	Error 1.8532909962232225e-07
Point 49	Eq. 1	Attempt 2	Error 6.401345444828621e-06
Point 49	Eq. 1	Attempt 3	Error 3.0626097213826142e-09
Point 49	Eq. 1	Attempt 4	Error 1.2573127605719492e-07
Point 49	Eq. 1	Attempt 5	Error 4.1351779600518057e-07
Point 50	Eq. 0	Attempt 1	Error 2.2026199530955637e-08
Point 50	Eq. 0	Attempt 2	Error 2.6763188998302212e-08
Point 50	Eq. 0	Attempt 3	Error 4.0314887428394286e-08
Point 50	Eq. 0	Attempt 4	Error 1.235954925959959e-06
Point 50	Eq. 0	Attempt 5	Error 7.264588930411264e-10
Point 50	Eq. 1	Attempt 1	Error 4.873978696195991e-07
Point 50	Eq. 1	Attempt 2	Error 1.1173688108101487e-07
Point 50	Eq. 1	Attempt 3	Error 2.169605068047531e-06
Point 50	Eq. 1	Attempt 4	Error 5.991556690787547e-07
Point 50	Eq. 1	Attempt 5	Error 0.00014827000006789604
Point 51	Eq. 0	Attempt 1	Error 4.1066692801905447e-07
Point 51	Eq. 0	Attempt 2	Error 2.952852469206846e-07
Point 51	Eq. 0	Attempt 3	Error 3.3662672649370506e-10
Point 51	Eq. 0	Attempt 4	Error 1.3992860203870805e-08
Point 51	Eq. 0	Attempt 5	Error 1.9547030660760356e-08
Point 51	Eq. 1	Attempt 1	Error 3.758486855076626e-10
Point 51	Eq. 1	Attempt 2	Error 1.3746671356784645e-08
Point 51	Eq. 1	Attempt 3	Error 3.2490214607605594e-06
Point 51	Eq. 1	Attempt 4	Error 0.0009708641260885997
Point 51	Eq. 1	Attempt 5	Error 3.822500455414229
Point 52	Eq. 0	Attempt 1	Error 1.3267822396301199e-09
Point 52	Eq. 0	Attempt 2	Error 2.124687625837396e-08
Point 52	Eq. 0	Attempt 3	Error 1.1565191471163416e-07
Point 52	Eq. 0	Attempt 4	Error 1.3316650893102633e-08
Point 52	Eq. 0	Attempt 5	Error 1.0755326229627826e-07
Point 52	Eq. 1	Attempt 1	Error 0.0007614461503635539
Point 52	Eq. 1	Attempt 2	Error 0.00011603833536355523
Point 52	Eq. 1	Attempt 3	Error 0.00015632284817002073
Point 52	Eq. 1	Attempt 4	Error 3.606589871196775e-08
Point 52	Eq. 1	Attempt 5	Error 0.0015361492553438438
Point 53	Eq. 0	Attempt 1	Error 9.311293069913518e-09
Point 53	Eq. 0	Attempt 2	Error 3.5646556284518738e-06
Point 53	Eq. 0	Attempt 3	Error 4.943382236888283e-08
Point 53	Eq. 0	Attempt 4	Error 2.916067387559451e-11
Point 53	Eq. 1	Attempt 1	Error 9.286463864555117e-08
Point 53	Eq. 1	Attempt 2	Error 1.533502870643133e-05
Point 53	Eq. 1	Attempt 3	Error 5.401017801887065e-06
Point 53	Eq. 1	Attempt 4	Error 5.550690502786892e-07
Point 53	Eq. 1	Attempt 5	Error 0.013003897659359609
Point 54	Eq. 0	Attempt 1	Error 1.0896314961428288e-09
Point 54	Eq. 0	Attempt 2	Error 2.240157073174487e-07
Point 54	Eq. 0	Attempt 3	Error 2.225431217084406e-08
Point 54	Eq. 0	Attempt 4	Error 6.87805368215777e-12
Point 54	Eq. 1	Attempt 1	Error 6.447224905059556e-07
Point 54	Eq. 1	Attempt 2	Error 2.2998428903520107e-06
Point 54	Eq. 1	Attempt 3	Error 1.5357071788457688e-05
Point 54	Eq. 1	Attempt 4	Error 3.136292434646748e-07
Point 54	Eq. 1	Attempt 5	Error 2.403175778908917e-05
Point 55	Eq. 0	Attempt 1	Error 1.3435003438644344e-06
Point 55	Eq. 0	Attempt 2	Error 1.4995399624240235e-06
Point 55	Eq. 0	Attempt 3	Error 9.90991344451686e-06
Point 55	Eq. 0	Attempt 4	Error 4.7427931804122636e-08
Point 55	Eq. 0	Attempt 5	Error 5.612515110442473e-07
Point 55	Eq. 1	Attempt 1	Error 5.138247161085019e-07
Point 55	Eq. 1	Attempt 2	Error 2.2077983885537833e-08
Point 55	Eq. 1	Attempt 3	Error 0.06684265807280099
Point 55	Eq. 1	Attempt 4	Error 0.0004894772930583713
Point 55	Eq. 1	Attempt 5	Error 2.1041796571807936e-07
Point 56	Eq. 0	Attempt 1	Error 2.2968208668316947e-08
Point 56	Eq. 0	Attempt 2	Error 1.1352881301718298e-08
Point 56	Eq. 0	Attempt 3	Error 5.804110969620524e-09
Point 56	Eq. 0	Attempt 4	Error 1.1237148100917693e-08
Point 56	Eq. 0	Attempt 5	Error 2.0993979887862224e-09
Point 56	Eq. 1	Attempt 1	Error 0.00016085630340967327
Point 56	Eq. 1	Attempt 2	Error 4.151106793415238e-05
Point 56	Eq. 1	Attempt 3	Error 0.11551900314975683
Point 56	Eq. 1	Attempt 4	Error 3.680315785459243e-08
Point 56	Eq. 1	Attempt 5	Error 1.0235301033389987e-06
Point 57	Eq. 0	Attempt 1	Error 4.611496251527569e-08
Point 57	Eq. 0	Attempt 2	Error 2.6873226488532964e-07
Point 57	Eq. 0	Attempt 3	Error 2.8470373081290745e-07
Point 57	Eq. 0	Attempt 4	Error 4.611496251527569e-08
Point 57	Eq. 0	Attempt 5	Error 6.685770017611503e-07
Point 57	Eq. 1	Attempt 1	Error 3.2516709325136617e-09
Point 57	Eq. 1	Attempt 2	Error 0.00011858242237394734
Point 57	Eq. 1	Attempt 3	Error 3.2516709325136617e-09
Point 57	Eq. 1	Attempt 4	Error 1.9697722564160358e-08
Point 57	Eq. 1	Attempt 5	Error 8.653583563500433e-06
Point 58	Eq. 0	Attempt 1	Error 8.450172117591137e-09
Point 58	Eq. 0	Attempt 2	Error 4.553294274955988e-08
Point 58	Eq. 0	Attempt 3	Error 2.816926780724316e-08
Point 58	Eq. 0	Attempt 4	Error 5.522161359294842e-07
Point 58	Eq. 0	Attempt 5	Error 4.553294274955988e-08
Point 58	Eq. 1	Attempt 1	Error 0.21621628934360615
Point 58	Eq. 1	Attempt 2	Error 1.5408759281854145e-06
Point 58	Eq. 1	Attempt 3	Error 9.000302725326037e-08
Point 58	Eq. 1	Attempt 4	Error 3.1148431389738107e-07
Point 58	Eq. 1	Attempt 5	Error 3.1148431389738107e-07
Point 59	Eq. 0	Attempt 1	Error 1.2959742434759391e-07
Point 59	Eq. 0	Attempt 2	Error 5.416349551978783e-06
Point 59	Eq. 0	Attempt 3	Error 1.4646230965809082e-06
Point 59	Eq. 0	Attempt 4	Error 2.8038093091709015e-06
Point 59	Eq. 0	Attempt 5	Error 2.174113546971057e-07
Point 59	Eq. 1	Attempt 1	Error 1.0104122338816524e-07
Point 59	Eq. 1	Attempt 2	Error 0.0005938416849176065
Point 59	Eq. 1	Attempt 3	Error 0.00012929341824019502
Point 59	Eq. 1	Attempt 4	Error 1.2081386557838414e-05
Point 59	Eq. 1	Attempt 5	Error 3.742482260804536e-05
Point 60	Eq. 0	Attempt 1	Error 6.54534915156546e-08
Point 60	Eq. 0	Attempt 2	Error 2.2660200897917093e-06
Point 60	Eq. 0	Attempt 3	Error 4.614702220351319e-08
Point 60	Eq. 0	Attempt 4	Error 6.111520178819774e-09
Point 60	Eq. 0	Attempt 5	Error 1.0818951068358729e-08
Point 60	Eq. 1	Attempt 1	Error 1.869369805262977e-05
Point 60	Eq. 1	Attempt 2	Error 8.640118949188036e-07
Point 60	Eq. 1	Attempt 3	Error 2.2904610318619234e-05
Point 60	Eq. 1	Attempt 4	Error 3.444017693254864e-08
Point 60	Eq. 1	Attempt 5	Error 4.1252217215514975e-06
Point 61	Eq. 0	Attempt 1	Error 3.0076989787630737e-09
Point 61	Eq. 0	Attempt 2	Error 2.725802232816932e-07
Point 61	Eq. 0	Attempt 3	Error 9.327549150839332e-07
Point 61	Eq. 0	Attempt 4	Error 2.9892589736846276e-08
Point 61	Eq. 0	Attempt 5	Error 2.761503310466651e-07
Point 61	Eq. 1	Attempt 1	Error 4.896367727269535e-05
Point 61	Eq. 1	Attempt 2	Error 0.00021426081218578474
Point 61	Eq. 1	Attempt 3	Error 21.51509013523605
Point 61	Eq. 1	Attempt 4	Error 1.5174578038568143e-08
Point 61	Eq. 1	Attempt 5	Error 1.7957604200091737e-05
Point 62	Eq. 0	Attempt 1	Error 0.00010609315245346806
Point 62	Eq. 0	Attempt 2	Error 4.7950607040547766e-08
Point 62	Eq. 0	Attempt 3	Error 9.509392384643434e-09
Point 62	Eq. 0	Attempt 4	Error 1.6957528714556247e-08
Point 62	Eq. 0	Attempt 5	Error 5.483019549501478e-08
Point 62	Eq. 1	Attempt 1	Error 1.0964316629724635e-05
Point 62	Eq. 1	Attempt 2	Error 4.395904966258968e-06
Point 62	Eq. 1	Attempt 3	Error 2.1645620336130378e-06
Point 62	Eq. 1	Attempt 4	Error 0.00019168343044384528
Point 62	Eq. 1	Attempt 5	Error 7.336520565584806
Point 63	Eq. 0	Attempt 1	Error 2.7919630838368903e-06
Point 63	Eq. 0	Attempt 2	Error 1.0057823942588584e-06
Point 63	Eq. 0	Attempt 3	Error 4.889325282420032e-07
Point 63	Eq. 0	Attempt 4	Error 3.3500839435873786e-08
Point 63	Eq. 0	Attempt 5	Error 5.635456545860507e-09
Point 63	Eq. 1	Attempt 1	Error 1.0649542673490942e-05
Point 63	Eq. 1	Attempt 2	Error 0.0022367550708395356
Point 63	Eq. 1	Attempt 3	Error 1.8282142946191016e-06
Point 63	Eq. 1	Attempt 4	Error 1.2400723790051416e-05
Point 63	Eq. 1	Attempt 5	Error 1.1061206009799207e-05
Point 64	Eq. 0	Attempt 1	Error 1.6645003597659525e-08
Point 64	Eq. 0	Attempt 2	Error 4.848010348723619e-08
Point 64	Eq. 0	Attempt 3	Error 3.600337095122086e-08
Point 64	Eq. 0	Attempt 4	Error 3.0705501785632805e-07
Point 64	Eq. 0	Attempt 5	Error 1.019436808746832e-06
Point 64	Eq. 1	Attempt 1	Error 1.755616949594696e-07
Point 64	Eq. 1	Attempt 2	Error 2.123294962075306e-08
Point 64	Eq. 1	Attempt 3	Error 2.9832563086529262e-09
Point 64	Eq. 1	Attempt 4	Error 0.02342297394181969
Point 64	Eq. 1	Attempt 5	Error 2.668650722625898e-06
Point 65	Eq. 0	Attempt 1	Error 1.0017975000664592e-06
Point 65	Eq. 0	Attempt 2	Error 3.940959913961706e-08
Point 65	Eq. 0	Attempt 3	Error 1.4413524240808329e-06
Point 65	Eq. 0	Attempt 4	Error 0.00017164529322144517
Point 65	Eq. 0	Attempt 5	Error 2.69240757688749e-06
Point 65	Eq. 1	Attempt 1	Error 4.0386208638665266e-05
Point 65	Eq. 1	Attempt 2	Error 1.8910541257355362e-06
Point 65	Eq. 1	Attempt 3	Error 1.381807464895246e-06
Point 65	Eq. 1	Attempt 4	Error 1.381807464895246e-06
Point 65	Eq. 1	Attempt 5	Error 0.0002061001737274637
Point 66	Eq. 0	Attempt 1	Error 5.178196715860395e-08
Point 66	Eq. 0	Attempt 2	Error 3.835178745248413e-06
Point 66	Eq. 0	Attempt 3	Error 9.329141903435811e-10
Point 66	Eq. 0	Attempt 4	Error 0.00033414171042522867
Point 66	Eq. 0	Attempt 5	Error 2.0762178110089735e-07
Point 66	Eq. 1	Attempt 1	Error 5.345294312064652e-06
Point 66	Eq. 1	Attempt 2	Error 4.060745584411052e-05
Point 66	Eq. 1	Attempt 3	Error 2.65291430423531e-06
Point 66	Eq. 1	Attempt 4	Error 9.619171805752558e-06
Point 66	Eq. 1	Attempt 5	Error 1.0126290135303861e-06
Point 67	Eq. 0	Attempt 1	Error 4.914109013043344e-07
Point 67	Eq. 0	Attempt 2	Error 3.554136128514074e-06
Point 67	Eq. 0	Attempt 3	Error 2.3850816432968713e-08
Point 67	Eq. 0	Attempt 4	Error 3.4971213267454004e-06
Point 67	Eq. 0	Attempt 5	Error 3.3775791052903514e-09
Point 67	Eq. 1	Attempt 1	Error 0.03428446327893653
Point 67	Eq. 1	Attempt 2	Error 6.557911547133699e-09
Point 67	Eq. 1	Attempt 3	Error 4.305047696107067e-08
Point 67	Eq. 1	Attempt 4	Error 2.606329758236825e-06
Point 67	Eq. 1	Attempt 5	Error 4.9556096200831234e-05
Point 68	Eq. 0	Attempt 1	Error 1.8547098079579882e-08
Point 68	Eq. 0	Attempt 2	Error 3.682607143673522e-07
Point 68	Eq. 0	Attempt 3	Error 1.8110546307070763e-07
Point 68	Eq. 0	Attempt 4	Error 1.4642239420936676e-08
Point 68	Eq. 0	Attempt 5	Error 5.8789282775251195e-08
Point 68	Eq. 1	Attempt 1	Error 1.4949341675674077e-06
Point 68	Eq. 1	Attempt 2	Error 9.013414228320471e-07
Point 68	Eq. 1	Attempt 3	Error 3.5906998618884245e-07
Point 68	Eq. 1	Attempt 4	Error 1.2463435723475413e-06
Point 68	Eq. 1	Attempt 5	Error 7.596125897180173e-06
Point 69	Eq. 0	Attempt 1	Error 6.089643989071192e-07
Point 69	Eq. 0	Attempt 2	Error 8.327560863108374e-11
Point 69	Eq. 1	Attempt 1	Error 1.0101744805979251e-05
Point 69	Eq. 1	Attempt 2	Error 3.245525476813782e-06
Point 69	Eq. 1	Attempt 3	Error 3.338229362270795e-06
Point 69	Eq. 1	Attempt 4	Error 0.012753767945355321
Point 69	Eq. 1	Attempt 5	Error 1.000444171950221e-10
Point 70	Eq. 0	Attempt 1	Error 5.108448135615618e-07
Point 70	Eq. 0	Attempt 2	Error 4.651996050597518e-07
Point 70	Eq. 0	Attempt 3	Error 9.935092748492025e-10
Point 70	Eq. 0	Attempt 4	Error 7.405361657220055e-08
Point 70	Eq. 0	Attempt 5	Error 8.938872383623675e-06
Point 70	Eq. 1	Attempt 1	Error 2.0420395685505355e-07
Point 70	Eq. 1	Attempt 2	Error 0.0018243102023234314
Point 70	Eq. 1	Attempt 3	Error 1.2921621078021417e-05
Point 70	Eq. 1	Attempt 4	Error 2.861963821487734e-07
Point 70	Eq. 1	Attempt 5	Error 1.816177928049001e-06
Point 71	Eq. 0	Attempt 1	Error 9.180445317724661e-06
Point 71	Eq. 0	Attempt 2	Error 1.364355739497114e-09
Point 71	Eq. 0	Attempt 3	Error 3.2954061452983296e-06
Point 71	Eq. 0	Attempt 4	Error 7.579693868819959e-05
Point 71	Eq. 0	Attempt 5	Error 3.5843123669110355e-07
Point 71	Eq. 1	Attempt 1	Error 5.58294118491176e-07
Point 71	Eq. 1	Attempt 2	Error 6.310226888217585e-05
Point 71	Eq. 1	Attempt 3	Error 1.541858296150167e-06
Point 71	Eq. 1	Attempt 4	Error 0.001830771863069458
Point 71	Eq. 1	Attempt 5	Error 2.4917989208006475e-05
Point 72	Eq. 0	Attempt 1	Error 7.369180821115151e-09
Point 72	Eq. 0	Attempt 2	Error 6.635792146880704e-07
Point 72	Eq. 0	Attempt 3	Error 3.938342547371576e-05
Point 72	Eq. 0	Attempt 4	Error 2.3819708303562948e-06
Point 72	Eq. 0	Attempt 5	Error 6.556984533290233e-05
Point 72	Eq. 1	Attempt 1	Error 2.5254638558180886e-07
Point 72	Eq. 1	Attempt 2	Error 1.6679842929079314e-07
Point 72	Eq. 1	Attempt 3	Error 6.192191676746006e-06
Point 72	Eq. 1	Attempt 4	Error 0.00014645758818687682
Point 72	Eq. 1	Attempt 5	Error 6.890908196055534e-06
Point 73	Eq. 0	Attempt 1	Error 1.1085447226832912e-06
Point 73	Eq. 0	Attempt 2	Error 5.682783807969827e-07
Point 73	Eq. 0	Attempt 3	Error 2.968386070278939e-08
Point 73	Eq. 0	Attempt 4	Error 5.167591439203534e-07
Point 73	Eq. 0	Attempt 5	Error 4.1934038108593086e-07
Point 73	Eq. 1	Attempt 1	Error 1.3329211583368306e-06
Point 73	Eq. 1	Attempt 2	Error 0.010796943998400366
Point 73	Eq. 1	Attempt 3	Error 9.751850598149758e-07
Point 73	Eq. 1	Attempt 4	Error 0.00017646547610183916
Point 73	Eq. 1	Attempt 5	Error 5.862148100277409e-09
Point 74	Eq. 0	Attempt 1	Error 1.1598200444495887e-07
Point 74	Eq. 0	Attempt 2	Error 2.5747510790097294e-08
Point 74	Eq. 0	Attempt 3	Error 2.5747510790097294e-08
Point 74	Eq. 0	Attempt 4	Error 0.00024719758323499263
Point 74	Eq. 0	Attempt 5	Error 4.158289357292233e-08
Point 74	Eq. 1	Attempt 1	Error 9.663381206337363e-13
Point 75	Eq. 0	Attempt 1	Error 9.690437082099379e-06
Point 75	Eq. 0	Attempt 2	Error 9.252852350982721e-08
Point 75	Eq. 0	Attempt 3	Error 2.7404390721130767e-06
Point 75	Eq. 0	Attempt 4	Error 4.4952287225896725e-08
Point 75	Eq. 0	Attempt 5	Error 2.524932523328971e-05
Point 75	Eq. 1	Attempt 1	Error 0.00019527398063701185
Point 75	Eq. 1	Attempt 2	Error 1.2640157365240157e-08
Point 75	Eq. 1	Attempt 3	Error 1.6284616322082002e-08
Point 75	Eq. 1	Attempt 4	Error 1.8503436649552896e-06
Point 75	Eq. 1	Attempt 5	Error 1.2640157365240157e-08
Point 76	Eq. 0	Attempt 1	Error 9.754330676514655e-09
Point 76	Eq. 0	Attempt 2	Error 3.458774415321386e-06
Point 76	Eq. 0	Attempt 3	Error 1.2735353038806352e-07
Point 76	Eq. 0	Attempt 4	Error 1.6181189721464762e-07
Point 76	Eq. 0	Attempt 5	Error 1.1674785582727054e-07
Point 76	Eq. 1	Attempt 1	Error 2.283809004666182e-05
Point 76	Eq. 1	Attempt 2	Error 1.4678619209007593e-07
Point 76	Eq. 1	Attempt 3	Error 4.819087524765564e-05
Point 76	Eq. 1	Attempt 4	Error 0.0006096109926261306
Point 76	Eq. 1	Attempt 5	Error 5.170210556570964e-06
Point 77	Eq. 0	Attempt 1	Error 8.098430726022343e-07
Point 77	Eq. 0	Attempt 2	Error 1.2175860319985077e-10
Point 77	Eq. 0	Attempt 3	Error 1.1435247415647609e-07
Point 77	Eq. 0	Attempt 4	Error 8.22293543478736e-07
Point 77	Eq. 0	Attempt 5	Error 4.060945002493099e-08
Point 77	Eq. 1	Attempt 1	Error 1.7053025658242404e-13
Point 78	Eq. 0	Attempt 1	Error 1.234220121659746e-07
Point 78	Eq. 0	Attempt 2	Error 1.2046444908264675e-07
Point 78	Eq. 0	Attempt 3	Error 0.00019643593265072923
Point 78	Eq. 0	Attempt 4	Error 4.433786671143025e-12
Point 78	Eq. 1	Attempt 1	Error 0.00010408537775674631
Point 78	Eq. 1	Attempt 2	Error 2.8900914230689523e-06
Point 78	Eq. 1	Attempt 3	Error 2.737302168043243e-06
Point 78	Eq. 1	Attempt 4	Error 4.781621271376935e-06
Point 78	Eq. 1	Attempt 5	Error 0.0008304072875375823
Point 79	Eq. 0	Attempt 1	Error 9.786231203179341e-08
Point 79	Eq. 0	Attempt 2	Error 5.934452929068357e-10
Point 79	Eq. 0	Attempt 3	Error 4.4872194848721847e-10
Point 79	Eq. 0	Attempt 4	Error 3.223457838430477e-07
Point 79	Eq. 0	Attempt 5	Error 3.5981884138891473e-11
Point 79	Eq. 1	Attempt 1	Error 1.4872153428768797e-06
Point 79	Eq. 1	Attempt 2	Error 1.3912743554556073e-05
Point 79	Eq. 1	Attempt 3	Error 2.3128899329094565e-07
Point 79	Eq. 1	Attempt 4	Error 1.2363614132482326e-08
Point 79	Eq. 1	Attempt 5	Error 2.1833513415003836e-06
Point 80	Eq. 0	Attempt 1	Error 7.085020570229972e-09
Point 80	Eq. 0	Attempt 2	Error 9.607390438759467e-09
Point 80	Eq. 0	Attempt 3	Error 1.3886057104173233e-07
Point 80	Eq. 0	Attempt 4	Error 4.885691851086449e-10
Point 80	Eq. 0	Attempt 5	Error 7.926763601062703e-08
Point 80	Eq. 1	Attempt 1	Error 6.694546073049423e-08
Point 80	Eq. 1	Attempt 2	Error 4.058056219946593e-07
Point 80	Eq. 1	Attempt 3	Error 0.16095989097436814
Point 80	Eq. 1	Attempt 4	Error 2.8304884835961275e-07
Point 80	Eq. 1	Attempt 5	Error 1.2636922974706977e-06
Point 81	Eq. 0	Attempt 1	Error 1.571483494444692e-07
Point 81	Eq. 0	Attempt 2	Error 8.606036772107473e-09
Point 81	Eq. 0	Attempt 3	Error 0.0003717220289445322
Point 81	Eq. 0	Attempt 4	Error 2.4815671849864884e-05
Point 81	Eq. 0	Attempt 5	Error 3.6678170545201283e-07
Point 81	Eq. 1	Attempt 1	Error 8.440679266641382e-10
Point 81	Eq. 1	Attempt 2	Error 0.0009434418376486065
Point 81	Eq. 1	Attempt 3	Error 3.365187757253807e-05
Point 81	Eq. 1	Attempt 4	Error 3.539359909154882e-06
Point 81	Eq. 1	Attempt 5	Error 3.858540367218666e-07
Point 82	Eq. 0	Attempt 1	Error 5.915247811572044e-07
Point 82	Eq. 0	Attempt 2	Error 0.00019567194277669842
Point 82	Eq. 0	Attempt 3	Error 3.0666583370475564e-06
Point 82	Eq. 0	Attempt 4	Error 2.3101387114365934e-07
Point 82	Eq. 0	Attempt 5	Error 7.664120914796513e-06
Point 82	Eq. 1	Attempt 1	Error 1.261347523495715e-05
Point 82	Eq. 1	Attempt 2	Error 2.040077902165649e-06
Point 82	Eq. 1	Attempt 3	Error 4.774753222136496e-06
Point 82	Eq. 1	Attempt 4	Error 8.531060302630067e-10
Point 82	Eq. 1	Attempt 5	Error 2.0640362663471024e-07
Point 83	Eq. 0	Attempt 1	Error 5.108294658384693e-07
Point 83	Eq. 0	Attempt 2	Error 2.3400048121402506e-08
Point 83	Eq. 0	Attempt 3	Error 5.937977221037727e-09
Point 83	Eq. 0	Attempt 4	Error 1.905672206703457e-06
Point 83	Eq. 0	Attempt 5	Error 8.53617621032754e-10
Point 83	Eq. 1	Attempt 1	Error 1.4335560081235599e-06
Point 83	Eq. 1	Attempt 2	Error 1.1018643135685124e-06
Point 83	Eq. 1	Attempt 3	Error 8.616243576398119e-07
Point 83	Eq. 1	Attempt 4	Error 0.0008505078662324195
Point 83	Eq. 1	Attempt 5	Error 0.00020884961662659407
Point 84	Eq. 0	Attempt 1	Error 8.911570148484316e-09
Point 84	Eq. 0	Attempt 2	Error 1.7778233996068593e-08
Point 84	Eq. 0	Attempt 3	Error 9.955624591384549e-08
Point 84	Eq. 0	Attempt 4	Error 8.923100836000231e-07
Point 84	Eq. 0	Attempt 5	Error 8.238151849582209e-07
Point 84	Eq. 1	Attempt 1	Error 2.5103406642301707e-07
Point 84	Eq. 1	Attempt 2	Error 5.178949862738591e-05
Point 84	Eq. 1	Attempt 3	Error 1.1292797807982424e-08
Point 84	Eq. 1	Attempt 4	Error 1.3667076927958988e-06
Point 84	Eq. 1	Attempt 5	Error 7.303363361188531e-06
Point 85	Eq. 0	Attempt 1	Error 3.0723299460078124e-09
Point 85	Eq. 0	Attempt 2	Error 8.960826676229772e-07
Point 85	Eq. 0	Attempt 3	Error 9.760015018400736e-11
Point 85	Eq. 1	Attempt 1	Error 3.1705923634629016
Point 85	Eq. 1	Attempt 2	Error 2.230279960713233e-08
Point 85	Eq. 1	Attempt 3	Error 4.593373660100042e-06
Point 85	Eq. 1	Attempt 4	Error 2.7067983410233865e-08
Point 85	Eq. 1	Attempt 5	Error 4.6241837026173016e-08
Point 86	Eq. 0	Attempt 1	Error 1.6060425878094975e-08
Point 86	Eq. 0	Attempt 2	Error 1.4624784512307087e-06
Point 86	Eq. 0	Attempt 3	Error 4.355968030722579e-09
Point 86	Eq. 0	Attempt 4	Error 3.0967282782512484e-07
Point 86	Eq. 0	Attempt 5	Error 6.392434670488001e-08
Point 86	Eq. 1	Attempt 1	Error 2.7981316293335112e-05
Point 86	Eq. 1	Attempt 2	Error 2.296173674554268
Point 86	Eq. 1	Attempt 3	Error 4.753286475533969e-07
Point 86	Eq. 1	Attempt 4	Error 6.619874284297111e-07
Point 86	Eq. 1	Attempt 5	Error 4.48335413238965e-09
Point 87	Eq. 0	Attempt 1	Error 4.1695784602779895e-09
Point 87	Eq. 0	Attempt 2	Error 1.6362817518711381e-06
Point 87	Eq. 0	Attempt 3	Error 7.324204830183589e-06
Point 87	Eq. 0	Attempt 4	Error 9.01320618140744e-09
Point 87	Eq. 0	Attempt 5	Error 0.0006122469463321067
Point 87	Eq. 1	Attempt 1	Error 1.082354913251038e-06
Point 87	Eq. 1	Attempt 2	Error 1.4682086657558102e-09
Point 87	Eq. 1	Attempt 3	Error 1.179201319700951e-06
Point 87	Eq. 1	Attempt 4	Error 2.5905603706632974e-07
Point 87	Eq. 1	Attempt 5	Error 3.587956598494202e-08
Point 88	Eq. 0	Attempt 1	Error 1.0336898412788287e-06
Point 88	Eq. 0	Attempt 2	Error 1.7460948242842278e-06
Point 88	Eq. 0	Attempt 3	Error 2.2892606921232073e-08
Point 88	Eq. 0	Attempt 4	Error 2.7590032800617337e-05
Point 88	Eq. 0	Attempt 5	Error 4.660662966671225e-07
Point 88	Eq. 1	Attempt 1	Error 2.4555939148740435e-06
Point 88	Eq. 1	Attempt 2	Error 5.643162484147979e-05
Point 88	Eq. 1	Attempt 3	Error 2.1413057368135924e-05
Point 88	Eq. 1	Attempt 4	Error 0.013575443230081419
Point 88	Eq. 1	Attempt 5	Error 1.4831247199253994e-06
Point 89	Eq. 0	Attempt 1	Error 1.2920535823468526e-06
Point 89	Eq. 0	Attempt 2	Error 1.2239447073625342e-06
Point 89	Eq. 0	Attempt 3	Error 9.402752425557992e-07
Point 89	Eq. 0	Attempt 4	Error 5.504755904439662e-07
Point 89	Eq. 0	Attempt 5	Error 1.4886907194977539e-05
Point 89	Eq. 1	Attempt 1	Error 6.551809406118991e-07
Point 89	Eq. 1	Attempt 2	Error 2.2602182525588432e-07
Point 89	Eq. 1	Attempt 3	Error 0.00838895393707162
Point 89	Eq. 1	Attempt 4	Error 3.6777826153411297e-06
Point 89	Eq. 1	Attempt 5	Error 1.980718025151873e-07
Point 90	Eq. 0	Attempt 1	Error 1.366693709314859e-07
Point 90	Eq. 0	Attempt 2	Error 6.596792445634492e-09
Point 90	Eq. 0	Attempt 3	Error 4.951980372425169e-07
Point 90	Eq. 0	Attempt 4	Error 1.3436936114885611e-06
Point 90	Eq. 0	Attempt 5	Error 1.366693709314859e-07
Point 90	Eq. 1	Attempt 1	Error 4.069988790433854e-09
Point 90	Eq. 1	Attempt 2	Error 7.748724328848766e-09
Point 90	Eq. 1	Attempt 3	Error 3.8221364320634166e-05
Point 90	Eq. 1	Attempt 4	Error 8.14529812487308e-08
Point 90	Eq. 1	Attempt 5	Error 1.0049369166154065e-05
Point 91	Eq. 0	Attempt 1	Error 5.7451927659712965e-08
Point 91	Eq. 0	Attempt 2	Error 1.0105741807819868e-06
Point 91	Eq. 0	Attempt 3	Error 9.41744247029419e-08
Point 91	Eq. 0	Attempt 4	Error 9.50446064962307e-07
Point 91	Eq. 0	Attempt 5	Error 2.391878979324247e-07
Point 91	Eq. 1	Attempt 1	Error 3.007016857736744e-10
Point 91	Eq. 1	Attempt 2	Error 2.3710924779152265e-08
Point 91	Eq. 1	Attempt 3	Error 2.2757831175113097e-09
Point 91	Eq. 1	Attempt 4	Error 5.122776656207861e-07
Point 91	Eq. 1	Attempt 5	Error 2.0549578039208427e-07
Point 92	Eq. 0	Attempt 1	Error 4.270046929377713e-06
Point 92	Eq. 0	Attempt 2	Error 9.118480193137657e-07
Point 92	Eq. 0	Attempt 3	Error 2.8131807994213887e-10
Point 92	Eq. 0	Attempt 4	Error 6.9994490559111e-07
Point 92	Eq. 0	Attempt 5	Error 8.011284080566838e-09
Point 92	Eq. 1	Attempt 1	Error 7.04314572885778e-06
Point 92	Eq. 1	Attempt 2	Error 0.0001501928102243255
Point 92	Eq. 1	Attempt 3	Error 4.126627572986763e-06
Point 92	Eq. 1	Attempt 4	Error 1.4085912312111759e-05
Point 92	Eq. 1	Attempt 5	Error 8.146633945216308e-08
Point 93	Eq. 0	Attempt 1	Error 7.658697995793773e-07
Point 93	Eq. 0	Attempt 2	Error 2.0212585809531447e-06
Point 93	Eq. 0	Attempt 3	Error 1.1410926958888012e-06
Point 93	Eq. 0	Attempt 4	Error 1.8909236132458318e-07
Point 93	Eq. 0	Attempt 5	Error 8.19939202756359e-07
Point 93	Eq. 1	Attempt 1	Error 5.239357392383681e-07
Point 93	Eq. 1	Attempt 2	Error 0.0001323283408964926
Point 93	Eq. 1	Attempt 3	Error 2.8763162163158995e-07
Point 93	Eq. 1	Attempt 4	Error 6.0739354125871614e-05
Point 93	Eq. 1	Attempt 5	Error 6.3767354276933474e-06
Point 94	Eq. 0	Attempt 1	Error 4.7493665533693274e-07
Point 94	Eq. 0	Attempt 2	Error 1.5683099263696931e-09
Point 94	Eq. 0	Attempt 3	Error 8.532197171007283e-11
Point 94	Eq. 1	Attempt 1	Error 6.978590806738794e-05
Point 94	Eq. 1	Attempt 2	Error 1.0384900406279485e-07
Point 94	Eq. 1	Attempt 3	Error 1.038201008896067e-05
Point 94	Eq. 1	Attempt 4	Error 2.5039998376996664e-06
Point 94	Eq. 1	Attempt 5	Error 8.26442968673291e-05
Point 95	Eq. 0	Attempt 1	Error 7.583782917208737e-07
Point 95	Eq. 0	Attempt 2	Error 2.8819101771659916e-07
Point 95	Eq. 0	Attempt 3	Error 1.0236989851364342e-06
Point 95	Eq. 0	Attempt 4	Error 1.482321181356383e-07
Point 95	Eq. 0	Attempt 5	Error 1.6360434074158547e-07
Point 95	Eq. 1	Attempt 1	Error 3.057600110878411e-05
Point 95	Eq. 1	Attempt 2	Error 5.7499732974974904e-08
Point 95	Eq. 1	Attempt 3	Error 2.1031729602327687e-07
Point 95	Eq. 1	Attempt 4	Error 2.3300992779695662e-07
Point 95	Eq. 1	Attempt 5	Error 3.883246790792327e-06
Point 96	Eq. 0	Attempt 1	Error 3.2510356504644733e-06
Point 96	Eq. 0	Attempt 2	Error 1.128278347550804e-05
Point 96	Eq. 0	Attempt 3	Error 0.000537313140284823
Point 96	Eq. 0	Attempt 4	Error 1.565348384247045e-08
Point 96	Eq. 0	Attempt 5	Error 2.325030550309748e-07
Point 96	Eq. 1	Attempt 1	Error 0.012365352779909244
Point 96	Eq. 1	Attempt 2	Error 3.2938555705186445e-07
Point 96	Eq. 1	Attempt 3	Error 0.14484312964668788
Point 96	Eq. 1	Attempt 4	Error 8.496112968714442e-08
Point 96	Eq. 1	Attempt 5	Error 0.008948992273133172
Point 97	Eq. 0	Attempt 1	Error 2.4500122833615023e-05
Point 97	Eq. 0	Attempt 2	Error 3.9061092138581444e-08
Point 97	Eq. 0	Attempt 3	Error 8.34694446893991e-09
Point 97	Eq. 0	Attempt 4	Error 3.6913684198225383e-07
Point 97	Eq. 0	Attempt 5	Error 1.5561323607471422e-07
Point 97	Eq. 1	Attempt 1	Error 3.637349891505437e-06
Point 97	Eq. 1	Attempt 2	Error 1.2563646123453509e-08
Point 97	Eq. 1	Attempt 3	Error 1.6504578184139973e-06
Point 97	Eq. 1	Attempt 4	Error 1.3086491890135221e-09
Point 97	Eq. 1	Attempt 5	Error 8.659958439238835e-08
Point 98	Eq. 0	Attempt 1	Error 2.6630459615262225e-08
Point 98	Eq. 0	Attempt 2	Error 3.1151835173659492e-06
Point 98	Eq. 0	Attempt 3	Error 2.349374597088172e-05
Point 98	Eq. 0	Attempt 4	Error 7.678647762077162e-08
Point 98	Eq. 0	Attempt 5	Error 1.4118319313638494e-07
Point 98	Eq. 1	Attempt 1	Error 1.6360088466171874e-06
Point 98	Eq. 1	Attempt 2	Error 2.0911274418722314e-06
Point 98	Eq. 1	Attempt 3	Error 9.514357657280925e-07
Point 98	Eq. 1	Attempt 4	Error 4.346684409028967e-05
Point 98	Eq. 1	Attempt 5	Error 5.360727220704575e-05
Point 99	Eq. 0	Attempt 1	Error 1.4843015549104166e-05
Point 99	Eq. 0	Attempt 2	Error 3.7481771983038925e-05
Point 99	Eq. 0	Attempt 3	Error 4.092375888831157e-06
Point 99	Eq. 0	Attempt 4	Error 1.137347567237157e-06
Point 99	Eq. 0	Attempt 5	Error 4.512078817242582e-07
Point 99	Eq. 1	Attempt 1	Error 1.6460865026601823e-07
Point 99	Eq. 1	Attempt 2	Error 2.708288207031728e-07
Point 99	Eq. 1	Attempt 3	Error 9.956792723642138e-07
Point 99	Eq. 1	Attempt 4	Error 0.03850603315589751
Point 99	Eq. 1	Attempt 5	Error 0.03838100613933193
Point 100	Eq. 0	Attempt 1	Error 2.706992177081702e-07
Point 100	Eq. 0	Attempt 2	Error 2.0375506437630975e-07
Point 100	Eq. 0	Attempt 3	Error 2.4631958694953937e-09
Point 100	Eq. 0	Attempt 4	Error 4.6121715513436357e-07
Point 100	Eq. 0	Attempt 5	Error 3.7124436857993715e-10
Point 100	Eq. 1	Attempt 1	Error 1.3669705367647111e-08
Point 100	Eq. 1	Attempt 2	Error 0.00010649320364564119
Point 100	Eq. 1	Attempt 3	Error 3.1897323217807525
Point 100	Eq. 1	Attempt 4	Error 1.58764805746614e-08
Point 100	Eq. 1	Attempt 5	Error 5.878961303551478e-06
Point 101	Eq. 0	Attempt 1	Error 1.1028949415958778e-06
Point 101	Eq. 0	Attempt 2	Error 7.83205678089871e-09
Point 101	Eq. 0	Attempt 3	Error 8.777988114161417e-09
Point 101	Eq. 0	Attempt 4	Error 2.0509929754553013e-07
Point 101	Eq. 0	Attempt 5	Error 0.00013815292220442643
Point 101	Eq. 1	Attempt 1	Error 3.29701833834406e-07
Point 101	Eq. 1	Attempt 2	Error 2.222691364295315e-08
Point 101	Eq. 1	Attempt 3	Error 2.924328913422869e-05
Point 101	Eq. 1	Attempt 4	Error 7.503331289626658e-12
Point 102	Eq. 0	Attempt 1	Error 1.0179789455833088e-06
Point 102	Eq. 0	Attempt 2	Error 1.7374570461470284e-05
Point 102	Eq. 0	Attempt 3	Error 4.774847184307873e-11
Point 102	Eq. 1	Attempt 1	Error 9.181049449580314e-07
Point 102	Eq. 1	Attempt 2	Error 2.376762608946592e-07
Point 102	Eq. 1	Attempt 3	Error 4.02311377456499e-06
Point 102	Eq. 1	Attempt 4	Error 0.0705859489339673
Point 102	Eq. 1	Attempt 5	Error 6.3603577018511714e-06
Point 103	Eq. 0	Attempt 1	Error 3.1429501632374013e-06
Point 103	Eq. 0	Attempt 2	Error 0.00013568729366397747
Point 103	Eq. 0	Attempt 3	Error 4.715944896815927e-07
Point 103	Eq. 0	Attempt 4	Error 2.218493489181128e-05
Point 103	Eq. 0	Attempt 5	Error 3.3619670034568117e-06
Point 103	Eq. 1	Attempt 1	Error 1.693705939942447e-07
Point 103	Eq. 1	Attempt 2	Error 0.08277698758456609
Point 103	Eq. 1	Attempt 3	Error 3.378590918146074e-08
Point 103	Eq. 1	Attempt 4	Error 0.005599962790427071
Point 103	Eq. 1	Attempt 5	Error 0.0910461388404542
Point 104	Eq. 0	Attempt 1	Error 3.410605131648481e-13
Point 104	Eq. 1	Attempt 1	Error 3.17048943543341e-07
Point 104	Eq. 1	Attempt 2	Error 1.0037979336630087e-09
Point 104	Eq. 1	Attempt 3	Error 2.972986408167344e-07
Point 104	Eq. 1	Attempt 4	Error 5.126520363774034e-08
Point 104	Eq. 1	Attempt 5	Error 3.001818527081923e-07
Point 105	Eq. 0	Attempt 1	Error 8.412143870373257e-08
Point 105	Eq. 0	Attempt 2	Error 5.5268287724175025e-09
Point 105	Eq. 0	Attempt 3	Error 5.51117238956067e-07
Point 105	Eq. 0	Attempt 4	Error 1.793863475541002e-07
Point 105	Eq. 0	Attempt 5	Error 2.3003179876468494e-06
Point 105	Eq. 1	Attempt 1	Error 2.0285131085984176e-07
Point 105	Eq. 1	Attempt 2	Error 0.00040305955349140277
Point 105	Eq. 1	Attempt 3	Error 4.304382628106396e-08
Point 105	Eq. 1	Attempt 4	Error 0.00010921590205725806
Point 105	Eq. 1	Attempt 5	Error 0.00015969176030239396
Point 106	Eq. 0	Attempt 1	Error 1.701891960692592e-10
Point 106	Eq. 0	Attempt 2	Error 8.444982313449145e-08
Point 106	Eq. 0	Attempt 3	Error 4.427647581906058e-08
Point 106	Eq. 0	Attempt 4	Error 3.811754822891089e-08
Point 106	Eq. 0	Attempt 5	Error 1.8253831512993202e-07
Point 106	Eq. 1	Attempt 1	Error 9.698737812868785e-08
Point 106	Eq. 1	Attempt 2	Error 1.6202466213144362e-07
Point 106	Eq. 1	Attempt 3	Error 4.854661028730334e-08
Point 106	Eq. 1	Attempt 4	Error 4.193339009361807e-08
Point 106	Eq. 1	Attempt 5	Error 1.6066866237451904e-06
Point 107	Eq. 0	Attempt 1	Error 8.271854312624782e-10
Point 107	Eq. 0	Attempt 2	Error 1.1049667136830976e-07
Point 107	Eq. 0	Attempt 3	Error 3.4957565731019713e-09
Point 107	Eq. 0	Attempt 4	Error 7.2302157718695526e-06
Point 107	Eq. 0	Attempt 5	Error 3.3689774454614962e-06
Point 107	Eq. 1	Attempt 1	Error 1.2184347042420995e-07
Point 107	Eq. 1	Attempt 2	Error 7.486850108762155e-07
Point 107	Eq. 1	Attempt 3	Error 2.630462871916791
Point 107	Eq. 1	Attempt 4	Error 1.2203400956423138e-07
Point 107	Eq. 1	Attempt 5	Error 3.671459580800729e-09
Point 108	Eq. 0	Attempt 1	Error 3.1543262934974337e-06
Point 108	Eq. 0	Attempt 2	Error 4.202280308618356e-06
Point 108	Eq. 0	Attempt 3	Error 1.1135921340610366e-07
Point 108	Eq. 0	Attempt 4	Error 3.907825885107741e-08
Point 108	Eq. 0	Attempt 5	Error 1.8045534488919657e-07
Point 108	Eq. 1	Attempt 1	Error 1.9207021008490415
Point 108	Eq. 1	Attempt 2	Error 6.811317234678427e-07
Point 108	Eq. 1	Attempt 3	Error 0.00020395482903268203
Point 108	Eq. 1	Attempt 4	Error 8.554274359084957e-06
Point 108	Eq. 1	Attempt 5	Error 0.0003184398918847364
Point 109	Eq. 0	Attempt 1	Error 2.6511542046137038e-06
Point 109	Eq. 0	Attempt 2	Error 1.566746732351021e-08
Point 109	Eq. 0	Attempt 3	Error 7.105427357601002e-10
Point 109	Eq. 0	Attempt 4	Error 3.455863861745456e-08
Point 109	Eq. 0	Attempt 5	Error 4.3616410039248876e-08
Point 109	Eq. 1	Attempt 1	Error 2.841943853582052e-06
Point 109	Eq. 1	Attempt 2	Error 4.4699845602735877e-07
Point 109	Eq. 1	Attempt 3	Error 3.897757835602533e-06
Point 109	Eq. 1	Attempt 4	Error 5.542681833503593e-07
Point 109	Eq. 1	Attempt 5	Error 5.211501274970942e-08
Point 110	Eq. 0	Attempt 1	Error 4.896099881079863e-08
Point 110	Eq. 0	Attempt 2	Error 1.882051492430037e-07
Point 110	Eq. 0	Attempt 3	Error 3.231603426456786e-05
Point 110	Eq. 0	Attempt 4	Error 1.5273826647899114e-09
Point 110	Eq. 0	Attempt 5	Error 1.694587581368978e-08
Point 110	Eq. 1	Attempt 1	Error 4.7123251079028705e-07
Point 110	Eq. 1	Attempt 2	Error 2.3488246995384543e-05
Point 110	Eq. 1	Attempt 3	Error 0.00019561741413554046
Point 110	Eq. 1	Attempt 4	Error 7.697134947193263e-07
Point 110	Eq. 1	Attempt 5	Error 2.3812276594981086e-09
Point 111	Eq. 0	Attempt 1	Error 2.6387681373307714e-08
Point 111	Eq. 0	Attempt 2	Error 1.744461997077451e-08
Point 111	Eq. 0	Attempt 3	Error 1.6381282534894126e-06
Point 111	Eq. 0	Attempt 4	Error 4.866550966653449e-06
Point 111	Eq. 0	Attempt 5	Error 7.7200013492984e-08
Point 111	Eq. 1	Attempt 1	Error 1.2584639250690088e-05
Point 111	Eq. 1	Attempt 2	Error 7.374410415650345e-09
Point 111	Eq. 1	Attempt 3	Error 4.117790524560405e-06
Point 111	Eq. 1	Attempt 4	Error 2.19829297520846e-06
Point 111	Eq. 1	Attempt 5	Error 9.842275972005154e-07
Point 112	Eq. 0	Attempt 1	Error 1.8113064470526297e-07
Point 112	Eq. 0	Attempt 2	Error 3.265977682076482e-06
Point 112	Eq. 0	Attempt 3	Error 4.018317156351259e-06
Point 112	Eq. 0	Attempt 4	Error 3.7470613278856035e-09
Point 112	Eq. 0	Attempt 5	Error 7.441974503308302e-08
Point 112	Eq. 1	Attempt 1	Error 1.8277531239618838e-06
Point 112	Eq. 1	Attempt 2	Error 0.010449549385896262
Point 112	Eq. 1	Attempt 3	Error 1.9916825522159343e-06
Point 112	Eq. 1	Attempt 4	Error 4.453260089576361e-07
Point 112	Eq. 1	Attempt 5	Error 9.725114296088577e-07
Point 113	Eq. 0	Attempt 1	Error 8.62414140101464e-08
Point 113	Eq. 0	Attempt 2	Error 4.3934130644629477e-07
Point 113	Eq. 0	Attempt 3	Error 9.272923762182472e-09
Point 113	Eq. 0	Attempt 4	Error 1.0499798008822836e-07
Point 113	Eq. 0	Attempt 5	Error 4.194450298200536e-07
Point 113	Eq. 1	Attempt 1	Error 1.593719503034663e-07
Point 113	Eq. 1	Attempt 2	Error 1.991242015719763e-08
Point 113	Eq. 1	Attempt 3	Error 4.329950797909987e-08
Point 113	Eq. 1	Attempt 4	Error 2.6380064412023785e-05
Point 113	Eq. 1	Attempt 5	Error 3.453300223554834e-07
Point 114	Eq. 0	Attempt 1	Error 7.722746886429377e-10
Point 114	Eq. 0	Attempt 2	Error 1.9380820504011353e-08
Point 114	Eq. 0	Attempt 3	Error 6.1598370848514605e-09
Point 114	Eq. 0	Attempt 4	Error 2.2275969513430027e-08
Point 114	Eq. 0	Attempt 5	Error 4.627997896022862e-08
Point 114	Eq. 1	Attempt 1	Error 7.085073491452931e-06
Point 114	Eq. 1	Attempt 2	Error 1.9814586948996293e-07
Point 114	Eq. 1	Attempt 3	Error 1.500474581916933e-06
Point 114	Eq. 1	Attempt 4	Error 2.23737055976909
Point 114	Eq. 1	Attempt 5	Error 1.6843777757458156e-05
Point 115	Eq. 0	Attempt 1	Error 6.372447387548164e-07
Point 115	Eq. 0	Attempt 2	Error 2.5795998226385564e-08
Point 115	Eq. 0	Attempt 3	Error 2.5990493668359704e-07
Point 115	Eq. 0	Attempt 4	Error 5.5943587540241424e-08
Point 115	Eq. 0	Attempt 5	Error 4.899197847407777e-08
Point 115	Eq. 1	Attempt 1	Error 1.7269030649913475e-10
Point 115	Eq. 1	Attempt 2	Error 1.426190010533901e-08
Point 115	Eq. 1	Attempt 3	Error 0.001893206681359061
Point 115	Eq. 1	Attempt 4	Error 5.975175696448787e-05
Point 115	Eq. 1	Attempt 5	Error 5.094096877655829e-08
Point 116	Eq. 0	Attempt 1	Error 6.899490813339071e-06
Point 116	Eq. 0	Attempt 2	Error 4.0646773413755e-07
Point 116	Eq. 0	Attempt 3	Error 8.31948909763014e-09
Point 116	Eq. 0	Attempt 4	Error 1.1164371471750201e-07
Point 116	Eq. 0	Attempt 5	Error 9.877776506073133e-06
Point 116	Eq. 1	Attempt 1	Error 1.839451954310789e-06
Point 116	Eq. 1	Attempt 2	Error 0.0012596573405971867
Point 116	Eq. 1	Attempt 3	Error 1.0688050110729819e-05
Point 116	Eq. 1	Attempt 4	Error 6.550408215844072e-09
Point 116	Eq. 1	Attempt 5	Error 3.816240450760233e-06
Point 117	Eq. 0	Attempt 1	Error 3.6815549719904084e-08
Point 117	Eq. 0	Attempt 2	Error 1.015638417811715e-08
Point 117	Eq. 0	Attempt 3	Error 2.670644960289792e-06
Point 117	Eq. 0	Attempt 4	Error 9.367795428261161e-11
Point 117	Eq. 1	Attempt 1	Error 1.7136684277829772e-05
Point 117	Eq. 1	Attempt 2	Error 8.176639653356688e-06
Point 117	Eq. 1	Attempt 3	Error 7.382425337709719e-09
Point 117	Eq. 1	Attempt 4	Error 3.6397811982169515e-06
Point 117	Eq. 1	Attempt 5	Error 1.499666780091502e-06
Point 118	Eq. 0	Attempt 1	Error 1.6059118479461176e-08
Point 118	Eq. 0	Attempt 2	Error 8.675000913171971e-07
Point 118	Eq. 0	Attempt 3	Error 7.366850240941858e-09
Point 118	Eq. 0	Attempt 4	Error 2.013763378272415e-08
Point 118	Eq. 0	Attempt 5	Error 8.020373343242682e-08
Point 118	Eq. 1	Attempt 1	Error 1.700765210443933e-06
Point 118	Eq. 1	Attempt 2	Error 0.3186452673302256
Point 118	Eq. 1	Attempt 3	Error 8.684600743436022e-06
Point 118	Eq. 1	Attempt 4	Error 2.4213180779497634e-05
Point 118	Eq. 1	Attempt 5	Error 2.3767005245645123e-05
Point 119	Eq. 0	Attempt 1	Error 3.369814294273965e-08
Point 119	Eq. 0	Attempt 2	Error 5.07224399370898e-07
Point 119	Eq. 0	Attempt 3	Error 3.0968574264989e-06
Point 119	Eq. 0	Attempt 4	Error 5.123752089275513e-08
Point 119	Eq. 0	Attempt 5	Error 5.9741864788520616e-09
Point 119	Eq. 1	Attempt 1	Error 1.1121568377348012e-07
Point 119	Eq. 1	Attempt 2	Error 4.0594738948129816e-07
Point 119	Eq. 1	Attempt 3	Error 0.00012863752800740258
Point 119	Eq. 1	Attempt 4	Error 5.683318704541307e-09
Point 119	Eq. 1	Attempt 5	Error 5.754740755037346e-07
Point 120	Eq. 0	Attempt 1	Error 8.96673668648873e-08
Point 120	Eq. 0	Attempt 2	Error 2.1791663584735943e-08
Point 120	Eq. 0	Attempt 3	Error 4.060494802615722e-06
Point 120	Eq. 0	Attempt 4	Error 4.2073696704392205e-07
Point 120	Eq. 0	Attempt 5	Error 1.3924701534051565e-06
Point 120	Eq. 1	Attempt 1	Error 1.1718657333403826e-07
Point 120	Eq. 1	Attempt 2	Error 4.994321898266207e-07
Point 120	Eq. 1	Attempt 3	Error 2.593872926581753e-05
Point 120	Eq. 1	Attempt 4	Error 5.018214892515971e-06
Point 120	Eq. 1	Attempt 5	Error 8.988460126602149e-05
Point 121	Eq. 0	Attempt 1	Error 1.8522766595197027e-05
Point 121	Eq. 0	Attempt 2	Error 1.739638264552923e-07
Point 121	Eq. 0	Attempt 3	Error 1.6765113741712412e-08
Point 121	Eq. 0	Attempt 4	Error 8.739698387216777e-08
Point 121	Eq. 0	Attempt 5	Error 9.823907021200284e-09
Point 121	Eq. 1	Attempt 1	Error 2.1668045064870967e-06
Point 121	Eq. 1	Attempt 2	Error 0.3825657206159576
Point 121	Eq. 1	Attempt 3	Error 1.7465528685534082e-06
Point 121	Eq. 1	Attempt 4	Error 2.126389688328345e-06
Point 121	Eq. 1	Attempt 5	Error 7.225326157822565e-06
Point 122	Eq. 0	Attempt 1	Error 1.5590820225952484e-06
Point 122	Eq. 0	Attempt 2	Error 2.1081160639369045e-07
Point 122	Eq. 0	Attempt 3	Error 2.7239117514454847e-05
Point 122	Eq. 0	Attempt 4	Error 7.670257673453307e-08
Point 122	Eq. 0	Attempt 5	Error 1.3398920941654069e-06
Point 122	Eq. 1	Attempt 1	Error 1.9545442455637385e-06
Point 122	Eq. 1	Attempt 2	Error 1.45026035625051e-07
Point 122	Eq. 1	Attempt 3	Error 3.435957057718042e-05
Point 122	Eq. 1	Attempt 4	Error 3.703457878145855e-07
Point 122	Eq. 1	Attempt 5	Error 1.1564509350137087e-08
Point 123	Eq. 0	Attempt 1	Error 1.5416503629239742e-08
Point 123	Eq. 0	Attempt 2	Error 4.2854814694237575e-05
Point 123	Eq. 0	Attempt 3	Error 9.385229304825771e-08
Point 123	Eq. 0	Attempt 4	Error 8.249110692304384e-07
Point 123	Eq. 0	Attempt 5	Error 3.78959157387726e-08
Point 123	Eq. 1	Attempt 1	Error 7.620826636411948e-09
Point 123	Eq. 1	Attempt 2	Error 1.919346004797262e-06
Point 123	Eq. 1	Attempt 3	Error 7.3239609719166765e-06
Point 123	Eq. 1	Attempt 4	Error 1.1701933431140787e-06
Point 123	Eq. 1	Attempt 5	Error 1.7647664662945317e-08
Point 124	Eq. 0	Attempt 1	Error 1.0636517288276082e-05
Point 124	Eq. 0	Attempt 2	Error 8.829317721392727e-09
Point 124	Eq. 0	Attempt 3	Error 3.839206215161539e-07
Point 124	Eq. 0	Attempt 4	Error 1.306901822317741e-07
Point 124	Eq. 0	Attempt 5	Error 1.1341031893152831e-05
Point 124	Eq. 1	Attempt 1	Error 3.420808013743226e-06
Point 124	Eq. 1	Attempt 2	Error 5.271310783427907e-07
Point 124	Eq. 1	Attempt 3	Error 7.809774160705274e-09
Point 124	Eq. 1	Attempt 4	Error 9.60969452989957e-06
Point 124	Eq. 1	Attempt 5	Error 1.097550352824328e-07
Point 125	Eq. 0	Attempt 1	Error 6.083740800022497e-08
Point 125	Eq. 0	Attempt 2	Error 3.2487719181517605e-09
Point 125	Eq. 0	Attempt 3	Error 2.428521383990301e-09
Point 125	Eq. 0	Attempt 4	Error 7.265867907335632e-08
Point 125	Eq. 0	Attempt 5	Error 8.992174116428941e-09
Point 125	Eq. 1	Attempt 1	Error 2.014178335230099e-08
Point 125	Eq. 1	Attempt 2	Error 8.115304535749601e-05
Point 125	Eq. 1	Attempt 3	Error 1.3086583408039587e-06
Point 125	Eq. 1	Attempt 4	Error 1.85234455329919e-07
Point 125	Eq. 1	Attempt 5	Error 0.0007191818076535128
Point 126	Eq. 0	Attempt 1	Error 4.234266270941589e-10
Point 126	Eq. 0	Attempt 2	Error 8.013131491679815e-08
Point 126	Eq. 0	Attempt 3	Error 1.1529325377068744e-05
Point 126	Eq. 0	Attempt 4	Error 4.750131665787194e-08
Point 126	Eq. 0	Attempt 5	Error 4.234266270941589e-10
Point 126	Eq. 1	Attempt 1	Error 4.814991143575753e-07
Point 126	Eq. 1	Attempt 2	Error 8.064125722739846e-08
Point 126	Eq. 1	Attempt 3	Error 7.499806997657288e-09
Point 126	Eq. 1	Attempt 4	Error 2.404263454991451e-07
Point 126	Eq. 1	Attempt 5	Error 4.983786539014545e-08
Point 127	Eq. 0	Attempt 1	Error 1.169487973129435e-07
Point 127	Eq. 0	Attempt 2	Error 9.665711786510656e-09
Point 127	Eq. 0	Attempt 3	Error 4.718685886473395e-09
Point 127	Eq. 0	Attempt 4	Error 1.3050737379671773e-08
Point 127	Eq. 0	Attempt 5	Error 3.615804189394112e-08
Point 127	Eq. 1	Attempt 1	Error 0.0024909741878218483
Point 127	Eq. 1	Attempt 2	Error 4.1275939111073967e-07
Point 127	Eq. 1	Attempt 3	Error 3.1019709467727807e-07
Point 127	Eq. 1	Attempt 4	Error 1.233786406373838e-08
Point 127	Eq. 1	Attempt 5	Error 5.381079972721636e-07
Point 128	Eq. 0	Attempt 1	Error 1.5637572232662933e-06
Point 128	Eq. 0	Attempt 2	Error 9.848585591498704e-07
Point 128	Eq. 0	Attempt 3	Error 8.887059266271535e-08
Point 128	Eq. 0	Attempt 4	Error 9.255120403395267e-07
Point 128	Eq. 0	Attempt 5	Error 3.8142233051985386e-06
Point 128	Eq. 1	Attempt 1	Error 0.00010552265797514337
Point 128	Eq. 1	Attempt 2	Error 1.606981641089078e-07
Point 128	Eq. 1	Attempt 3	Error 0.0861879135540562
Point 128	Eq. 1	Attempt 4	Error 4.584443900057522e-07
Point 128	Eq. 1	Attempt 5	Error 3.224867555218225e-07
Point 129	Eq. 0	Attempt 1	Error 2.402398365575209e-06
Point 129	Eq. 0	Attempt 2	Error 5.969980065856362e-09
Point 129	Eq. 0	Attempt 3	Error 5.969980065856362e-09
Point 129	Eq. 0	Attempt 4	Error 2.8868957997474354e-06
Point 129	Eq. 0	Attempt 5	Error 1.9505046111589763e-07
Point 129	Eq. 1	Attempt 1	Error 3.787062041737954e-08
Point 129	Eq. 1	Attempt 2	Error 1.419734303453879e-07
Point 129	Eq. 1	Attempt 3	Error 3.8250482816692966e-06
Point 129	Eq. 1	Attempt 4	Error 2.044680798007903e-06
Point 129	Eq. 1	Attempt 5	Error 1.1679686053867044e-06
Point 130	Eq. 0	Attempt 1	Error 8.198611567422631e-08
Point 130	Eq. 0	Attempt 2	Error 1.8092123355017975e-08
Point 130	Eq. 0	Attempt 3	Error 1.0845553788385587e-08
Point 130	Eq. 0	Attempt 4	Error 5.089634669275256e-08
Point 130	Eq. 0	Attempt 5	Error 9.091104402614292e-08
Point 130	Eq. 1	Attempt 1	Error 7.390565368316231
Point 130	Eq. 1	Attempt 2	Error 0.00018332676154386718
Point 130	Eq. 1	Attempt 3	Error 1.3245829677543952e-06
Point 130	Eq. 1	Attempt 4	Error 1.1106635611213278e-09
Point 130	Eq. 1	Attempt 5	Error 1.5349178283941e-07
Point 131	Eq. 0	Attempt 1	Error 2.109425167873269e-08
Point 131	Eq. 0	Attempt 2	Error 7.389644451905042e-11
Point 131	Eq. 1	Attempt 1	Error 1.0989174370479304e-07
Point 131	Eq. 1	Attempt 2	Error 7.755147635180037e-10
Point 131	Eq. 1	Attempt 3	Error 5.3016378842585254e-08
Point 131	Eq. 1	Attempt 4	Error 8.467100087727886e-08
Point 131	Eq. 1	Attempt 5	Error 1.7513679040348507e-06
Point 132	Eq. 0	Attempt 1	Error 1.2032217000523815e-08
Point 132	Eq. 0	Attempt 2	Error 2.7000362479157047e-07
Point 132	Eq. 0	Attempt 3	Error 2.0435913938854355e-07
Point 132	Eq. 0	Attempt 4	Error 4.217637865622237e-07
Point 132	Eq. 0	Attempt 5	Error 1.2546034326987865e-06
Point 132	Eq. 1	Attempt 1	Error 4.251097220731026e-05
Point 132	Eq. 1	Attempt 2	Error 9.83464030923642e-06
Point 132	Eq. 1	Attempt 3	Error 1.2241093145348714e-05
Point 132	Eq. 1	Attempt 4	Error 2.6733836193670868e-05
Point 132	Eq. 1	Attempt 5	Error 2.913395746872993e-09
Point 133	Eq. 0	Attempt 1	Error 5.122897164255846e-07
Point 133	Eq. 0	Attempt 2	Error 0.022092202761996305
Point 133	Eq. 0	Attempt 3	Error 1.0303472208761377e-06
Point 133	Eq. 0	Attempt 4	Error 0.12208882234472185
Point 133	Eq. 0	Attempt 5	Error 1.5176985357356898e-06
Point 133	Eq. 1	Attempt 1	Error 1.24799726108904e-09
Point 133	Eq. 1	Attempt 2	Error 6.540858521475457e-09
Point 133	Eq. 1	Attempt 3	Error 5.83964841780471e-05
Point 133	Eq. 1	Attempt 4	Error 3.140883109153947e-08
Point 133	Eq. 1	Attempt 5	Error 2.9574096060969168e-08
Point 134	Eq. 0	Attempt 1	Error 9.921507171384292e-09
Point 134	Eq. 0	Attempt 2	Error 2.4663681870151777e-06
Point 134	Eq. 0	Attempt 3	Error 5.613287612504791e-10
Point 134	Eq. 0	Attempt 4	Error 3.016396021848777e-08
Point 134	Eq. 0	Attempt 5	Error 1.0835178159140924e-06
Point 134	Eq. 1	Attempt 1	Error 1.349040985587635e-07
Point 134	Eq. 1	Attempt 2	Error 1.0050346645584796e-05
Point 134	Eq. 1	Attempt 3	Error 5.382439098866598e-06
Point 134	Eq. 1	Attempt 4	Error 2.568503026623148e-05
Point 134	Eq. 1	Attempt 5	Error 3.188470145687461e-07
Point 135	Eq. 0	Attempt 1	Error 3.8385934999496385e-06
Point 135	Eq. 0	Attempt 2	Error 6.697416665701894e-08
Point 135	Eq. 0	Attempt 3	Error 9.178421578326379e-08
Point 135	Eq. 0	Attempt 4	Error 3.8385934999496385e-06
Point 135	Eq. 0	Attempt 5	Error 8.80561401572777e-10
Point 135	Eq. 1	Attempt 1	Error 1.8807822925737128e-06
Point 135	Eq. 1	Attempt 2	Error 5.3487242439587135e-06
Point 135	Eq. 1	Attempt 3	Error 4.327521310187876e-07
Point 135	Eq. 1	Attempt 4	Error 3.1399395084008574e-08
Point 135	Eq. 1	Attempt 5	Error 7.743784635749762e-08
Point 136	Eq. 0	Attempt 1	Error 1.484579570387723e-09
Point 136	Eq. 0	Attempt 2	Error 2.8851445676991716e-09
Point 136	Eq. 0	Attempt 3	Error 6.588380188077281e-07
Point 136	Eq. 0	Attempt 4	Error 4.170978513684531e-07
Point 136	Eq. 0	Attempt 5	Error 9.852840321400436e-09
Point 136	Eq. 1	Attempt 1	Error 2.077272085898585e-06
Point 136	Eq. 1	Attempt 2	Error 3.899783564520476e-06
Point 136	Eq. 1	Attempt 3	Error 1.3354821248867665e-07
Point 136	Eq. 1	Attempt 4	Error 5.746583155996632e-07
Point 136	Eq. 1	Attempt 5	Error 3.6752356891156523e-07
Point 137	Eq. 0	Attempt 1	Error 1.9764456737902947e-10
Point 137	Eq. 0	Attempt 2	Error 2.349497094655817e-07
Point 137	Eq. 0	Attempt 3	Error 9.170377666123386e-07
Point 137	Eq. 0	Attempt 4	Error 5.846538897458231e-08
Point 137	Eq. 0	Attempt 5	Error 2.7517330636328552e-08
Point 137	Eq. 1	Attempt 1	Error 4.611194981407607e-09
Point 137	Eq. 1	Attempt 2	Error 2.430650170026638e-07
Point 137	Eq. 1	Attempt 3	Error 9.661300737207057e-08
Point 137	Eq. 1	Attempt 4	Error 5.1386450650170445e-11
Point 138	Eq. 0	Attempt 1	Error 3.036484486074187e-08
Point 138	Eq. 0	Attempt 2	Error 5.2523319027386606e-11
Point 138	Eq. 1	Attempt 1	Error 4.7437541752515244e-06
Point 138	Eq. 1	Attempt 2	Error 8.200545607905951e-05
Point 138	Eq. 1	Attempt 3	Error 5.287590170155454e-06
Point 138	Eq. 1	Attempt 4	Error 5.867439995199675e-06
Point 138	Eq. 1	Attempt 5	Error 7.926928446977399e-08
Point 139	Eq. 0	Attempt 1	Error 8.353708835784346e-09
Point 139	Eq. 0	Attempt 2	Error 5.096265454085369e-07
Point 139	Eq. 0	Attempt 3	Error 2.7993223739031237e-08
Point 139	Eq. 0	Attempt 4	Error 8.303811682708329e-08
Point 139	Eq. 0	Attempt 5	Error 0.006746485872611174
Point 139	Eq. 1	Attempt 1	Error 6.4963273871399e-08
Point 139	Eq. 1	Attempt 2	Error 4.832252614050958e-06
Point 139	Eq. 1	Attempt 3	Error 1.0620112789183622e-08
Point 139	Eq. 1	Attempt 4	Error 1.7936783365257725e-06
Point 139	Eq. 1	Attempt 5	Error 1.416310055901704e-07
Point 140	Eq. 0	Attempt 1	Error 1.6070828223746503e-08
Point 140	Eq. 0	Attempt 2	Error 4.746550530398963e-08
Point 140	Eq. 0	Attempt 3	Error 1.7242274452655693e-07
Point 140	Eq. 0	Attempt 4	Error 2.8251179173821583e-11
Point 140	Eq. 1	Attempt 1	Error 6.332743396342266e-08
Point 140	Eq. 1	Attempt 2	Error 0.07922802342517343
Point 140	Eq. 1	Attempt 3	Error 0.02856194837181647
Point 140	Eq. 1	Attempt 4	Error 3.645033075372339e-08
Point 140	Eq. 1	Attempt 5	Error 2.5777751488931244e-08
Point 141	Eq. 0	Attempt 1	Error 4.945597993355477e-07
Point 141	Eq. 0	Attempt 2	Error 3.4487737821109476e-07
Point 141	Eq. 0	Attempt 3	Error 4.60169076177408e-07
Point 141	Eq. 0	Attempt 4	Error 1.8486957742425147e-07
Point 141	Eq. 0	Attempt 5	Error 4.0044858451437904e-07
Point 141	Eq. 1	Attempt 1	Error 1.5324417290685233e-09
Point 141	Eq. 1	Attempt 2	Error 6.77533762427629e-09
Point 141	Eq. 1	Attempt 3	Error 6.77533762427629e-09
Point 141	Eq. 1	Attempt 4	Error 2.4180713467103487e-06
Point 141	Eq. 1	Attempt 5	Error 7.10605615950044e-06
Point 142	Eq. 0	Attempt 1	Error 5.994942284814897e-07
Point 142	Eq. 0	Attempt 2	Error 2.0804434370802483e-06
Point 142	Eq. 0	Attempt 3	Error 3.875305196743284e-07
Point 142	Eq. 0	Attempt 4	Error 2.1687418438887107e-06
Point 142	Eq. 0	Attempt 5	Error 1.9382474647500203e-07
Point 142	Eq. 1	Attempt 1	Error 2.5936268002624274e-05
Point 142	Eq. 1	Attempt 2	Error 7.008344482528628e-08
Point 142	Eq. 1	Attempt 3	Error 5.66247763345018e-07
Point 142	Eq. 1	Attempt 4	Error 3.3505527312627237e-06
Point 142	Eq. 1	Attempt 5	Error 1.8028162571681605e-06
Point 143	Eq. 0	Attempt 1	Error 1.1415284006943693e-07
Point 143	Eq. 0	Attempt 2	Error 3.460582433945092e-07
Point 143	Eq. 0	Attempt 3	Error 1.170690211438341e-09
Point 143	Eq. 0	Attempt 4	Error 4.3736785073633655e-06
Point 143	Eq. 0	Attempt 5	Error 5.47736249245645e-07
Point 143	Eq. 1	Attempt 1	Error 4.756980160891544e-07
Point 143	Eq. 1	Attempt 2	Error 1.8494048390493845e-06
Point 143	Eq. 1	Attempt 3	Error 1.3588419278676156e-09
Point 143	Eq. 1	Attempt 4	Error 8.122966563341947
Point 143	Eq. 1	Attempt 5	Error 1.750478753592688e-05
Point 144	Eq. 0	Attempt 1	Error 4.715104751085164e-09
Point 144	Eq. 0	Attempt 2	Error 1.2108477562833286e-06
Point 144	Eq. 0	Attempt 3	Error 3.0671156991957105e-07
Point 144	Eq. 0	Attempt 4	Error 5.554221615966526e-08
Point 144	Eq. 0	Attempt 5	Error 3.2375862701883307e-07
Point 144	Eq. 1	Attempt 1	Error 3.608516863096156e-08
Point 144	Eq. 1	Attempt 2	Error 1.292528395424597e-08
Point 144	Eq. 1	Attempt 3	Error 0.00035472199419928074
Point 144	Eq. 1	Attempt 4	Error 7.899228648966528e-08
Point 144	Eq. 1	Attempt 5	Error 4.8385288664576365e-08
Point 145	Eq. 0	Attempt 1	Error 0.00015659520909139246
Point 145	Eq. 0	Attempt 2	Error 2.0465571424210793e-06
Point 145	Eq. 0	Attempt 3	Error 0.0003443412354613429
Point 145	Eq. 0	Attempt 4	Error 9.972416137316031e-07
Point 145	Eq. 0	Attempt 5	Error 1.6524421653230092e-07
Point 145	Eq. 1	Attempt 1	Error 5.880493233689776e-06
Point 145	Eq. 1	Attempt 2	Error 1.2470686723369795
Point 145	Eq. 1	Attempt 3	Error 3.7930900020910485e-06
Point 145	Eq. 1	Attempt 4	Error 6.108115258030011e-08
Point 145	Eq. 1	Attempt 5	Error 8.566956921640667e-08
Point 146	Eq. 0	Attempt 1	Error 1.0182196774621843e-07
Point 146	Eq. 0	Attempt 2	Error 6.741655909081601e-06
Point 146	Eq. 0	Attempt 3	Error 8.019273991521914e-07
Point 146	Eq. 0	Attempt 4	Error 2.0795768023162964e-06
Point 146	Eq. 0	Attempt 5	Error 1.4379699564415205e-06
Point 146	Eq. 1	Attempt 1	Error 0.0015377616959426632
Point 146	Eq. 1	Attempt 2	Error 6.082757408876205e-09
Point 146	Eq. 1	Attempt 3	Error 4.880458584466396e-05
Point 146	Eq. 1	Attempt 4	Error 2.41773636275866e-05
Point 146	Eq. 1	Attempt 5	Error 1.5174846339505166e-06
Point 147	Eq. 0	Attempt 1	Error 5.2938275985070504e-09
Point 147	Eq. 0	Attempt 2	Error 7.698848776271916e-07
Point 147	Eq. 0	Attempt 3	Error 3.1911901032799506e-07
Point 147	Eq. 0	Attempt 4	Error 2.0025813114443736e-06
Point 147	Eq. 0	Attempt 5	Error 6.251468676055083e-09
Point 147	Eq. 1	Attempt 1	Error 2.729378252297465e-07
Point 147	Eq. 1	Attempt 2	Error 7.3190540782034645
Point 147	Eq. 1	Attempt 3	Error 6.331693498395907e-07
Point 147	Eq. 1	Attempt 4	Error 4.9065533858083654e-08
Point 147	Eq. 1	Attempt 5	Error 4.88593229874823e-06
Point 148	Eq. 0	Attempt 1	Error 1.6893494034775358e-06
Point 148	Eq. 0	Attempt 2	Error 6.81945095948322e-07
Point 148	Eq. 0	Attempt 3	Error 0.00022976723715828484
Point 148	Eq. 0	Attempt 4	Error 3.0692650625496753e-06
Point 148	Eq. 0	Attempt 5	Error 1.858082327999e-07
Point 148	Eq. 1	Attempt 1	Error 2.3117678438211442e-07
Point 148	Eq. 1	Attempt 2	Error 6.312635036920256e-07
Point 148	Eq. 1	Attempt 3	Error 3.657424315406388e-05
Point 148	Eq. 1	Attempt 4	Error 1.867950999212553e-05
Point 148	Eq. 1	Attempt 5	Error 0.079289946492338
Point 149	Eq. 0	Attempt 1	Error 7.104119958967203e-09
Point 149	Eq. 0	Attempt 2	Error 6.241516871341446e-06
Point 149	Eq. 0	Attempt 3	Error 1.6856745332916034e-08
Point 149	Eq. 0	Attempt 4	Error 7.014477887423709e-11
Point 149	Eq. 1	Attempt 1	Error 3.2099308100441704e-07
Point 149	Eq. 1	Attempt 2	Error 9.065785036455054e-06
Point 149	Eq. 1	Attempt 3	Error 0.00012172408276001079
Point 149	Eq. 1	Attempt 4	Error 4.627248927135952e-06
Point 149	Eq. 1	Attempt 5	Error 2.615244625303603e-07
Point 150	Eq. 0	Attempt 1	Error 6.360778570524417e-11
Point 150	Eq. 1	Attempt 1	Error 2.7320811568642966e-07
Point 150	Eq. 1	Attempt 2	Error 7.951217639856623e-08
Point 150	Eq. 1	Attempt 3	Error 1.8909515233644925e-06
Point 150	Eq. 1	Attempt 4	Error 3.4296130024813465e-07
Point 150	Eq. 1	Attempt 5	Error 1.358159806841286e-09
Point 151	Eq. 0	Attempt 1	Error 9.644816145737423e-08
Point 151	Eq. 0	Attempt 2	Error 6.838263288955204e-11
Point 151	Eq. 1	Attempt 1	Error 7.17535851890716e-06
Point 151	Eq. 1	Attempt 2	Error 4.291678123991005e-11
Point 152	Eq. 0	Attempt 1	Error 0.004009427503660845
Point 152	Eq. 0	Attempt 2	Error 6.982759259699378e-08
Point 152	Eq. 0	Attempt 3	Error 3.8259449524957745e-05
Point 152	Eq. 0	Attempt 4	Error 4.5486103772418573e-10
Point 152	Eq. 0	Attempt 5	Error 1.487715053372085e-07
Point 152	Eq. 1	Attempt 1	Error 3.6289941363065736e-07
Point 152	Eq. 1	Attempt 2	Error 4.027924660476856e-10
Point 152	Eq. 1	Attempt 3	Error 6.396541039066506e-07
Point 152	Eq. 1	Attempt 4	Error 1.363590058645059e-07
Point 152	Eq. 1	Attempt 5	Error 4.1287455587735167e-07
Point 153	Eq. 0	Attempt 1	Error 4.762716798722977e-08
Point 153	Eq. 0	Attempt 2	Error 8.652364158479031e-08
Point 153	Eq. 0	Attempt 3	Error 7.068079526106885e-07
Point 153	Eq. 0	Attempt 4	Error 0.001694906760064896
Point 153	Eq. 0	Attempt 5	Error 2.6026270916190697e-08
Point 153	Eq. 1	Attempt 1	Error 3.3304831958957948e-06
Point 153	Eq. 1	Attempt 2	Error 8.803185096439847e-07
Point 153	Eq. 1	Attempt 3	Error 1.11714371087146e-09
Point 153	Eq. 1	Attempt 4	Error 1.1980978342762683e-07
Point 153	Eq. 1	Attempt 5	Error 2.6963772370436345e-07
Point 154	Eq. 0	Attempt 1	Error 7.782210786899668e-08
Point 154	Eq. 0	Attempt 2	Error 4.7626997456973186e-08
Point 154	Eq. 0	Attempt 3	Error 4.1230748593079625e-08
Point 154	Eq. 0	Attempt 4	Error 1.8888687236540136e-07
Point 154	Eq. 0	Attempt 5	Error 3.6194495578456554e-07
Point 154	Eq. 1	Attempt 1	Error 4.016175125798327e-08
Point 154	Eq. 1	Attempt 2	Error 2.446748425199985e-05
Point 154	Eq. 1	Attempt 3	Error 1.4637817002949305e-07
Point 154	Eq. 1	Attempt 4	Error 1.0359644875279628e-07
Point 154	Eq. 1	Attempt 5	Error 9.208633855450898e-12
Point 155	Eq. 0	Attempt 1	Error 7.25020754543948e-09
Point 155	Eq. 0	Attempt 2	Error 6.700872745568631e-09
Point 155	Eq. 0	Attempt 3	Error 8.667950623930665e-08
Point 155	Eq. 0	Attempt 4	Error 2.8872779012090177e-07
Point 155	Eq. 0	Attempt 5	Error 3.5356606531422585e-11
Point 155	Eq. 1	Attempt 1	Error 5.580434321927896e-05
Point 155	Eq. 1	Attempt 2	Error 3.6935102798452135e-07
Point 155	Eq. 1	Attempt 3	Error 0.9062513855533894
Point 155	Eq. 1	Attempt 4	Error 6.638833838223945e-08
Point 155	Eq. 1	Attempt 5	Error 1.630625820325804e-05
Point 156	Eq. 0	Attempt 1	Error 5.885929112992017e-07
Point 156	Eq. 0	Attempt 2	Error 1.653006620472297e-08
Point 156	Eq. 0	Attempt 3	Error 5.408651304605883e-10
Point 156	Eq. 0	Attempt 4	Error 3.6022885296915774e-07
Point 156	Eq. 0	Attempt 5	Error 4.969251676811837e-10
Point 156	Eq. 1	Attempt 1	Error 6.04069612109015e-07
Point 156	Eq. 1	Attempt 2	Error 3.214046273569693e-08
Point 156	Eq. 1	Attempt 3	Error 2.222474108748429e-06
Point 156	Eq. 1	Attempt 4	Error 0.0016751908062815346
Point 156	Eq. 1	Attempt 5	Error 6.04069612109015e-07
Point 157	Eq. 0	Attempt 1	Error 7.5937287533633935e-06
Point 157	Eq. 0	Attempt 2	Error 7.891907216617255e-08
Point 157	Eq. 0	Attempt 3	Error 5.535645186682814e-08
Point 157	Eq. 0	Attempt 4	Error 3.5959141087005264e-07
Point 157	Eq. 0	Attempt 5	Error 1.273332372875302e-07
Point 157	Eq. 1	Attempt 1	Error 2.46814693127817e-08
Point 157	Eq. 1	Attempt 2	Error 2.2890806121722562e-06
Point 157	Eq. 1	Attempt 3	Error 0.002005110190054893
Point 157	Eq. 1	Attempt 4	Error 1.398889003212389e-05
Point 157	Eq. 1	Attempt 5	Error 6.936954832781339e-08
Point 158	Eq. 0	Attempt 1	Error 1.0796352398756426e-06
Point 158	Eq. 0	Attempt 2	Error 1.0835705097633763e-06
Point 158	Eq. 0	Attempt 3	Error 0.0001775179289325024
Point 158	Eq. 0	Attempt 4	Error 9.608252753423585e-07
Point 158	Eq. 0	Attempt 5	Error 6.323074330794043e-08
Point 158	Eq. 1	Attempt 1	Error 5.987004669805174e-08
Point 158	Eq. 1	Attempt 2	Error 1.9460961766526452e-06
Point 158	Eq. 1	Attempt 3	Error 2.3775737645337358e-07
Point 158	Eq. 1	Attempt 4	Error 4.973179670741956e-06
Point 158	Eq. 1	Attempt 5	Error 8.62269189383369e-09
Point 159	Eq. 0	Attempt 1	Error 6.4038956111289735e-06
Point 159	Eq. 0	Attempt 2	Error 4.3261138671368826e-07
Point 159	Eq. 0	Attempt 3	Error 4.6012820575924707e-07
Point 159	Eq. 0	Attempt 4	Error 0.00017878079160027482
Point 159	Eq. 0	Attempt 5	Error 1.981827608688036e-07
Point 159	Eq. 1	Attempt 1	Error 7.543175684077141e-07
Point 159	Eq. 1	Attempt 2	Error 2.686147126951255e-08
Point 159	Eq. 1	Attempt 3	Error 1.6162400356733997e-05
Point 159	Eq. 1	Attempt 4	Error 3.1207844131131424e-07
Point 159	Eq. 1	Attempt 5	Error 7.639545174242812e-08
Point 160	Eq. 0	Attempt 1	Error 3.647071480372688e-07
Point 160	Eq. 0	Attempt 2	Error 4.0305621951119974e-08
Point 160	Eq. 0	Attempt 3	Error 8.428840658325498e-06
Point 160	Eq. 0	Attempt 4	Error 1.2359039942566596e-06
Point 160	Eq. 0	Attempt 5	Error 1.7773231775208842e-09
Point 160	Eq. 1	Attempt 1	Error 3.144314746350574e-07
Point 160	Eq. 1	Attempt 2	Error 4.0790558841763414e-07
Point 160	Eq. 1	Attempt 3	Error 4.6539952336388524e-07
Point 160	Eq. 1	Attempt 4	Error 1.4998818187450524e-08
Point 160	Eq. 1	Attempt 5	Error 1.8948071556224022e-08
Point 161	Eq. 0	Attempt 1	Error 1.2089589063180028e-07
Point 161	Eq. 0	Attempt 2	Error 1.6681576653354568e-07
Point 161	Eq. 0	Attempt 3	Error 1.4293379990704125e-07
Point 161	Eq. 0	Attempt 4	Error 1.0151666174351703e-09
Point 161	Eq. 0	Attempt 5	Error 3.265012082920293e-08
Point 161	Eq. 1	Attempt 1	Error 1.7729365708873956e-07
Point 161	Eq. 1	Attempt 2	Error 1.7222419046447612e-09
Point 161	Eq. 1	Attempt 3	Error 5.149850608177076e-07
Point 161	Eq. 1	Attempt 4	Error 0.0592739618377891
Point 161	Eq. 1	Attempt 5	Error 3.3754020023479825e-07
Point 162	Eq. 0	Attempt 1	Error 1.4543900306307478e-08
Point 162	Eq. 0	Attempt 2	Error 3.9296764953178354e-08
Point 162	Eq. 0	Attempt 3	Error 7.4742985134435e-07
Point 162	Eq. 0	Attempt 4	Error 8.703864295966923e-10
Point 162	Eq. 0	Attempt 5	Error 1.1366175215243857e-05
Point 162	Eq. 1	Attempt 1	Error 3.651621227618307e-10
Point 162	Eq. 1	Attempt 2	Error 1.089555894395744e-07
Point 162	Eq. 1	Attempt 3	Error 1.176033492811257e-09
Point 162	Eq. 1	Attempt 4	Error 1.5347723092418164e-11
Point 163	Eq. 0	Attempt 1	Error 2.2490672790809185e-07
Point 163	Eq. 0	Attempt 2	Error 7.657945388928056e-09
Point 163	Eq. 0	Attempt 3	Error 1.3894350558985025e-08
Point 163	Eq. 0	Attempt 4	Error 5.708390062864055e-07
Point 163	Eq. 0	Attempt 5	Error 1.530054873910558e-07
Point 163	Eq. 1	Attempt 1	Error 5.508456183633825e-06
Point 163	Eq. 1	Attempt 2	Error 3.002730863954639e-08
Point 163	Eq. 1	Attempt 3	Error 4.620941865596251e-06
Point 163	Eq. 1	Attempt 4	Error 3.5807528320219717e-07
Point 163	Eq. 1	Attempt 5	Error 1.1216167592920101e-05
Point 164	Eq. 0	Attempt 1	Error 4.975457272848871e-07
Point 164	Eq. 0	Attempt 2	Error 8.729918477001775e-07
Point 164	Eq. 0	Attempt 3	Error 3.064112661377294e-07
Point 164	Eq. 0	Attempt 4	Error 4.910134521196596e-10
Point 164	Eq. 0	Attempt 5	Error 1.243886458723864e-06
Point 164	Eq. 1	Attempt 1	Error 1.4471380040959048e-06
Point 164	Eq. 1	Attempt 2	Error 8.924704343371559e-05
Point 164	Eq. 1	Attempt 3	Error 2.1984533304930665e-08
Point 164	Eq. 1	Attempt 4	Error 1.3232274795882404e-06
Point 164	Eq. 1	Attempt 5	Error 0.00013889022204693902
Point 165	Eq. 0	Attempt 1	Error 2.580634372861823e-09
Point 165	Eq. 0	Attempt 2	Error 1.2563407381094294e-07
Point 165	Eq. 0	Attempt 3	Error 4.3927502701990306e-07
Point 165	Eq. 0	Attempt 4	Error 4.2974761527148075e-08
Point 165	Eq. 0	Attempt 5	Error 4.28519365414104e-06
Point 165	Eq. 1	Attempt 1	Error 3.906628586491934e-05
Point 165	Eq. 1	Attempt 2	Error 1.0786653319883044e-05
Point 165	Eq. 1	Attempt 3	Error 5.909346918997471e-05
Point 165	Eq. 1	Attempt 4	Error 1.6389496977353701e-06
Point 165	Eq. 1	Attempt 5	Error 2.3064520917159825e-05
Point 166	Eq. 0	Attempt 1	Error 1.8164945458920556e-07
Point 166	Eq. 0	Attempt 2	Error 1.5907282886473695e-06
Point 166	Eq. 0	Attempt 3	Error 7.24734491086565e-07
Point 166	Eq. 0	Attempt 4	Error 2.338418880754034e-08
Point 166	Eq. 0	Attempt 5	Error 1.985540620808024e-10
Point 166	Eq. 1	Attempt 1	Error 2.1895351096645754e-06
Point 166	Eq. 1	Attempt 2	Error 1.6243858112829912e-05
Point 166	Eq. 1	Attempt 3	Error 0.4544460558667538
Point 166	Eq. 1	Attempt 4	Error 2.2928196585780825e-07
Point 166	Eq. 1	Attempt 5	Error 4.820691401619115e-08
Point 167	Eq. 0	Attempt 1	Error 4.435030177774024e-06
Point 167	Eq. 0	Attempt 2	Error 1.949729266925715e-11
Point 167	Eq. 1	Attempt 1	Error 3.921434199583018e-08
Point 167	Eq. 1	Attempt 2	Error 3.696072781167459e-07
Point 167	Eq. 1	Attempt 3	Error 4.453909241419751e-07
Point 167	Eq. 1	Attempt 4	Error 1.435717535969161e-07
Point 167	Eq. 1	Attempt 5	Error 2.9934219583083177e-06
Point 168	Eq. 0	Attempt 1	Error 2.5796139880185365e-05
Point 168	Eq. 0	Attempt 2	Error 1.2803857885046455e-06
Point 168	Eq. 0	Attempt 3	Error 7.914184152468806e-08
Point 168	Eq. 0	Attempt 4	Error 1.7235499285561673e-06
Point 168	Eq. 0	Attempt 5	Error 2.2914792907613446e-07
Point 168	Eq. 1	Attempt 1	Error 3.06068386635161e-07
Point 168	Eq. 1	Attempt 2	Error 4.784903921972727e-07
Point 168	Eq. 1	Attempt 3	Error 5.479542136299642e-05
Point 168	Eq. 1	Attempt 4	Error 2.3081616859599308e-05
Point 168	Eq. 1	Attempt 5	Error 7.267442526881496e-06
Point 169	Eq. 0	Attempt 1	Error 1.378356273562531e-08
Point 169	Eq. 0	Attempt 2	Error 6.872721769468626e-08
Point 169	Eq. 0	Attempt 3	Error 1.6427748050773516e-11
Point 169	Eq. 1	Attempt 1	Error 1.620750254005543e-07
Point 169	Eq. 1	Attempt 2	Error 2.7974920158158056e-09
Point 169	Eq. 1	Attempt 3	Error 4.702087608166039e-09
Point 169	Eq. 1	Attempt 4	Error 2.2848348635307048e-07
Point 169	Eq. 1	Attempt 5	Error 4.5612716803589137e-07
Point 170	Eq. 0	Attempt 1	Error 5.316184683579195e-07
Point 170	Eq. 0	Attempt 2	Error 1.857233655755408e-08
Point 170	Eq. 0	Attempt 3	Error 2.4164137357729487e-10
Point 170	Eq. 0	Attempt 4	Error 1.2630760011234088e-06
Point 170	Eq. 0	Attempt 5	Error 5.707875061489176e-09
Point 170	Eq. 1	Attempt 1	Error 2.1100687717989786e-05
Point 170	Eq. 1	Attempt 2	Error 6.832714234406012e-07
Point 170	Eq. 1	Attempt 3	Error 3.444372993044453e-05
Point 170	Eq. 1	Attempt 4	Error 4.996079684360666e-05
Point 170	Eq. 1	Attempt 5	Error 1.3774297258350998e-09
Point 171	Eq. 0	Attempt 1	Error 2.617775862745475e-08
Point 171	Eq. 0	Attempt 2	Error 9.958966984413564e-11
Point 171	Eq. 1	Attempt 1	Error 0.009734611357771428
Point 171	Eq. 1	Attempt 2	Error 0.00038207633002684815
Point 171	Eq. 1	Attempt 3	Error 2.766143666121934e-06
Point 171	Eq. 1	Attempt 4	Error 2.7158720854458807e-06
Point 171	Eq. 1	Attempt 5	Error 6.855316314613447e-11
Point 172	Eq. 0	Attempt 1	Error 4.958962620094098e-06
Point 172	Eq. 0	Attempt 2	Error 6.456843948399182e-10
Point 172	Eq. 0	Attempt 3	Error 2.5601195829949575e-07
Point 172	Eq. 0	Attempt 4	Error 8.38879543607618e-07
Point 172	Eq. 0	Attempt 5	Error 1.575509770646022e-06
Point 172	Eq. 1	Attempt 1	Error 2.6004223627751344e-06
Point 172	Eq. 1	Attempt 2	Error 7.027053356978286e-07
Point 172	Eq. 1	Attempt 3	Error 4.46732536829586e-06
Point 172	Eq. 1	Attempt 4	Error 2.6820373477676185e-08
Point 172	Eq. 1	Attempt 5	Error 0.004044480982940968
Point 173	Eq. 0	Attempt 1	Error 4.886316560259729e-07
Point 173	Eq. 0	Attempt 2	Error 2.3241625513037434e-08
Point 173	Eq. 0	Attempt 3	Error 1.8125194856111193e-07
Point 173	Eq. 0	Attempt 4	Error 5.858282747794874e-09
Point 173	Eq. 0	Attempt 5	Error 2.28606609198323e-08
Point 173	Eq. 1	Attempt 1	Error 5.813586346903321e-05
Point 173	Eq. 1	Attempt 2	Error 4.834691935684532e-07
Point 173	Eq. 1	Attempt 3	Error 0.0006353432985974905
Point 173	Eq. 1	Attempt 4	Error 2.388691541455046e-06
Point 173	Eq. 1	Attempt 5	Error 1.9520882688084384e-08
Point 174	Eq. 0	Attempt 1	Error 5.859890848114446e-07
Point 174	Eq. 0	Attempt 2	Error 7.124117473722436e-08
Point 174	Eq. 0	Attempt 3	Error 0.0002577396423362188
Point 174	Eq. 0	Attempt 4	Error 5.479971821387153e-05
Point 174	Eq. 0	Attempt 5	Error 2.0169119352431153e-07
Point 174	Eq. 1	Attempt 1	Error 9.089998798117449e-07
Point 174	Eq. 1	Attempt 2	Error 3.823822055437631e-06
Point 174	Eq. 1	Attempt 3	Error 3.7748577597085387e-08
Point 174	Eq. 1	Attempt 4	Error 6.77225443723728e-07
Point 174	Eq. 1	Attempt 5	Error 4.302437446312979e-07
Point 175	Eq. 0	Attempt 1	Error 1.1882264061569003e-08
Point 175	Eq. 0	Attempt 2	Error 4.4027160583937075e-08
Point 175	Eq. 0	Attempt 3	Error 1.5512569007114507e-10
Point 175	Eq. 0	Attempt 4	Error 3.3292672583229432e-06
Point 175	Eq. 0	Attempt 5	Error 2.2674203705719265e-06
Point 175	Eq. 1	Attempt 1	Error 6.400870233846945e-08
Point 175	Eq. 1	Attempt 2	Error 2.00918748305412e-08
Point 175	Eq. 1	Attempt 3	Error 5.655687118633068e-08
Point 175	Eq. 1	Attempt 4	Error 1.4508692061099282e-06
Point 175	Eq. 1	Attempt 5	Error 1.537256252959196e-06
Point 176	Eq. 0	Attempt 1	Error 6.334501790661307e-06
Point 176	Eq. 0	Attempt 2	Error 6.04907199885929e-07
Point 176	Eq. 0	Attempt 3	Error 5.250740287010558e-09
Point 176	Eq. 0	Attempt 4	Error 8.938798146118643e-09
Point 176	Eq. 0	Attempt 5	Error 4.3072691369161475e-07
Point 176	Eq. 1	Attempt 1	Error 9.609974654267717e-06
Point 176	Eq. 1	Attempt 2	Error 9.304253807656607
Point 176	Eq. 1	Attempt 3	Error 0.007356266780334408
Point 176	Eq. 1	Attempt 4	Error 2.3872962060522696e-05
Point 176	Eq. 1	Attempt 5	Error 1.6332191478340974e-05
Point 177	Eq. 0	Attempt 1	Error 2.0335603494459065e-06
Point 177	Eq. 0	Attempt 2	Error 4.6831752342768596e-07
Point 177	Eq. 0	Attempt 3	Error 5.978108674753457e-07
Point 177	Eq. 0	Attempt 4	Error 2.8356942038954003e-07
Point 177	Eq. 0	Attempt 5	Error 1.3195415249356302e-07
Point 177	Eq. 1	Attempt 1	Error 1.5168375284702051e-06
Point 177	Eq. 1	Attempt 2	Error 3.3495433626740123e-07
Point 177	Eq. 1	Attempt 3	Error 6.023695959811448e-07
Point 177	Eq. 1	Attempt 4	Error 1.0250812522372144e-05
Point 177	Eq. 1	Attempt 5	Error 1.817767270040349e-08
Point 178	Eq. 0	Attempt 1	Error 5.223290827416349e-06
Point 178	Eq. 0	Attempt 2	Error 2.6653981421986828e-06
Point 178	Eq. 0	Attempt 3	Error 2.0663264876930043e-08
Point 178	Eq. 0	Attempt 4	Error 2.0016420876345364e-07
Point 178	Eq. 0	Attempt 5	Error 2.2825668111181585e-07
Point 178	Eq. 1	Attempt 1	Error 1.1402789823478088e-08
Point 178	Eq. 1	Attempt 2	Error 2.6966413486206875e-05
Point 178	Eq. 1	Attempt 3	Error 1.9950948626501486e-06
Point 178	Eq. 1	Attempt 4	Error 2.829108325386187e-07
Point 178	Eq. 1	Attempt 5	Error 4.884626036982809e-07
Point 179	Eq. 0	Attempt 1	Error 2.228069320153736e-07
Point 179	Eq. 0	Attempt 2	Error 6.744050438101112e-07
Point 179	Eq. 0	Attempt 3	Error 3.489859636829351e-07
Point 179	Eq. 0	Attempt 4	Error 2.418437736650958e-05
Point 179	Eq. 0	Attempt 5	Error 1.0060153215363243e-05
Point 179	Eq. 1	Attempt 1	Error 1.7190165522151801e-06
Point 179	Eq. 1	Attempt 2	Error 1.7304322454947396e-06
Point 179	Eq. 1	Attempt 3	Error 1.8405269770482846e-06
Point 179	Eq. 1	Attempt 4	Error 0.006910526892056623
Point 179	Eq. 1	Attempt 5	Error 2.1072981212455488e-05
Point 180	Eq. 0	Attempt 1	Error 8.896999759144819e-06
Point 180	Eq. 0	Attempt 2	Error 6.014998291448137e-06
Point 180	Eq. 0	Attempt 3	Error 4.780061999554164e-07
Point 180	Eq. 0	Attempt 4	Error 4.8210836212092545e-08
Point 180	Eq. 0	Attempt 5	Error 4.8105392238539935e-06
Point 180	Eq. 1	Attempt 1	Error 1.1682726608341909e-07
Point 180	Eq. 1	Attempt 2	Error 8.776555660006125e-08
Point 180	Eq. 1	Attempt 3	Error 2.8443309929571114e-09
Point 180	Eq. 1	Attempt 4	Error 4.208953896522871e-08
Point 180	Eq. 1	Attempt 5	Error 2.9701321295760863e-06
Point 181	Eq. 0	Attempt 1	Error 1.4686747817904688e-08
Point 181	Eq. 0	Attempt 2	Error 9.056293492903933e-10
Point 181	Eq. 0	Attempt 3	Error 1.0182691312365932e-07
Point 181	Eq. 0	Attempt 4	Error 2.0499442143773194e-09
Point 181	Eq. 0	Attempt 5	Error 2.2237145458348095e-10
Point 181	Eq. 1	Attempt 1	Error 1.913292635435937e-09
Point 181	Eq. 1	Attempt 2	Error 7.541761192442209e-06
Point 181	Eq. 1	Attempt 3	Error 4.902794898953289e-07
Point 181	Eq. 1	Attempt 4	Error 2.0729295670207648e-05
Point 181	Eq. 1	Attempt 5	Error 8.265442374977283e-07
Point 182	Eq. 0	Attempt 1	Error 4.7350567911053076e-11
Point 182	Eq. 1	Attempt 1	Error 3.238164367758145e-07
Point 182	Eq. 1	Attempt 2	Error 1.1777753456954088e-06
Point 182	Eq. 1	Attempt 3	Error 8.192160862563469e-06
Point 182	Eq. 1	Attempt 4	Error 2.5319650376331992e-08
Point 182	Eq. 1	Attempt 5	Error 3.4579664429656987e-06
Point 183	Eq. 0	Attempt 1	Error 5.907977822516841e-06
Point 183	Eq. 0	Attempt 2	Error 1.0944469863716222e-06
Point 183	Eq. 0	Attempt 3	Error 1.1264440900049522e-06
Point 183	Eq. 0	Attempt 4	Error 8.561698905396042e-09
Point 183	Eq. 0	Attempt 5	Error 1.546935664009652e-07
Point 183	Eq. 1	Attempt 1	Error 4.119358436582843e-07
Point 183	Eq. 1	Attempt 2	Error 7.912513638075325e-06
Point 183	Eq. 1	Attempt 3	Error 5.2387090534011804e-05
Point 183	Eq. 1	Attempt 4	Error 4.342945203461568e-08
Point 183	Eq. 1	Attempt 5	Error 4.819652872356528e-07
Point 184	Eq. 0	Attempt 1	Error 3.0468072509393096e-11
Point 184	Eq. 1	Attempt 1	Error 6.550909142788441e-05
Point 184	Eq. 1	Attempt 2	Error 3.856205239571864e-07
Point 184	Eq. 1	Attempt 3	Error 5.992490059725242e-09
Point 184	Eq. 1	Attempt 4	Error 1.1256940979365027e-07
Point 184	Eq. 1	Attempt 5	Error 5.1183917548769386e-08
Point 185	Eq. 0	Attempt 1	Error 3.784160924169555e-06
Point 185	Eq. 0	Attempt 2	Error 6.05990635449416e-09
Point 185	Eq. 0	Attempt 3	Error 2.632812424963049e-06
Point 185	Eq. 0	Attempt 4	Error 5.09878077536996e-08
Point 185	Eq. 0	Attempt 5	Error 3.0417254492931534e-06
Point 185	Eq. 1	Attempt 1	Error 6.985767413425492e-06
Point 185	Eq. 1	Attempt 2	Error 5.3299612545743e-07
Point 185	Eq. 1	Attempt 3	Error 3.8483563002955634e-09
Point 185	Eq. 1	Attempt 4	Error 2.497302546089486e-06
Point 185	Eq. 1	Attempt 5	Error 2.355421031552396e-06
Point 186	Eq. 0	Attempt 1	Error 4.383617806524853e-07
Point 186	Eq. 0	Attempt 2	Error 8.749241828809318e-07
Point 186	Eq. 0	Attempt 3	Error 1.9769236132560764e-06
Point 186	Eq. 0	Attempt 4	Error 1.2079780731255596e-06
Point 186	Eq. 0	Attempt 5	Error 7.982123406691244e-08
Point 186	Eq. 1	Attempt 1	Error 3.302755544609681e-07
Point 186	Eq. 1	Attempt 2	Error 1.2350739098110353e-07
Point 186	Eq. 1	Attempt 3	Error 3.467524874167793e-05
Point 186	Eq. 1	Attempt 4	Error 4.399183751502278e-06
Point 186	Eq. 1	Attempt 5	Error 2.1941605155006982e-07
Point 187	Eq. 0	Attempt 1	Error 0.0017230396199465758
Point 187	Eq. 0	Attempt 2	Error 2.481783667462878e-10
Point 187	Eq. 0	Attempt 3	Error 1.3235711548986728e-07
Point 187	Eq. 0	Attempt 4	Error 3.7156654002501455e-06
Point 187	Eq. 0	Attempt 5	Error 6.71226302983996e-07
Point 187	Eq. 1	Attempt 1	Error 2.475506448718079e-07
Point 187	Eq. 1	Attempt 2	Error 0.056736709435085686
Point 187	Eq. 1	Attempt 3	Error 0.8002996450416617
Point 187	Eq. 1	Attempt 4	Error 1.773298663465539e-08
Point 187	Eq. 1	Attempt 5	Error 8.94419827091042e-09
Point 188	Eq. 0	Attempt 1	Error 6.270062158364453e-08
Point 188	Eq. 0	Attempt 2	Error 1.7244302057406458e-06
Point 188	Eq. 0	Attempt 3	Error 3.5733505683310796e-06
Point 188	Eq. 0	Attempt 4	Error 1.2940972737851553e-08
Point 188	Eq. 0	Attempt 5	Error 1.0409594949578604e-05
Point 188	Eq. 1	Attempt 1	Error 1.6737072428441024e-05
Point 188	Eq. 1	Attempt 2	Error 8.149987138494907e-07
Point 188	Eq. 1	Attempt 3	Error 4.1770420011744136e-08
Point 188	Eq. 1	Attempt 4	Error 1.1725408512575086e-05
Point 188	Eq. 1	Attempt 5	Error 3.5794926134258276e-08
Point 189	Eq. 0	Attempt 1	Error 1.743855136737693e-06
Point 189	Eq. 0	Attempt 2	Error 3.692091468110448e-07
Point 189	Eq. 0	Attempt 3	Error 1.2216662526043365e-07
Point 189	Eq. 0	Attempt 4	Error 3.5021702160520363e-07
Point 189	Eq. 0	Attempt 5	Error 5.096578661323292e-07
Point 189	Eq. 1	Attempt 1	Error 1.5713140157913585e-05
Point 189	Eq. 1	Attempt 2	Error 1.2996827649658371e-06
Point 189	Eq. 1	Attempt 3	Error 1.3375779417401645e-07
Point 189	Eq. 1	Attempt 4	Error 0.011511861642475196
Point 189	Eq. 1	Attempt 5	Error 8.419078767474275e-10
Point 190	Eq. 0	Attempt 1	Error 4.23701510499086e-06
Point 190	Eq. 0	Attempt 2	Error 7.256126650645456e-06
Point 190	Eq. 0	Attempt 3	Error 6.7858735519621405e-06
Point 190	Eq. 0	Attempt 4	Error 4.0356812291975075e-05
Point 190	Eq. 0	Attempt 5	Error 4.829416866414249e-09
Point 190	Eq. 1	Attempt 1	Error 1.1938681325318612e-05
Point 190	Eq. 1	Attempt 2	Error 3.7514580412789655e-05
Point 190	Eq. 1	Attempt 3	Error 1.4894317246216815e-07
Point 190	Eq. 1	Attempt 4	Error 1.7106561131186027e-05
Point 190	Eq. 1	Attempt 5	Error 6.770335403416539e-09
Point 191	Eq. 0	Attempt 1	Error 1.2207297231725533e-05
Point 191	Eq. 0	Attempt 2	Error 1.1169427352797356e-05
Point 191	Eq. 0	Attempt 3	Error 3.041768081857299e-06
Point 191	Eq. 0	Attempt 4	Error 1.0288238172506681e-07
Point 191	Eq. 0	Attempt 5	Error 2.0178945817406202e-05
Point 191	Eq. 1	Attempt 1	Error 1.2278178473934531e-11
Point 192	Eq. 0	Attempt 1	Error 1.5946937992339372e-07
Point 192	Eq. 0	Attempt 2	Error 2.114575181622058e-11
Point 192	Eq. 1	Attempt 1	Error 1.9729213818209246e-09
Point 192	Eq. 1	Attempt 2	Error 1.4880192679811444e-05
Point 192	Eq. 1	Attempt 3	Error 9.289180979976663e-08
Point 192	Eq. 1	Attempt 4	Error 2.2258484477788443e-07
Point 192	Eq. 1	Attempt 5	Error 1.1055760751332855e-08
Point 193	Eq. 0	Attempt 1	Error 5.371022098188405e-07
Point 193	Eq. 0	Attempt 2	Error 4.694493327406235e-08
Point 193	Eq. 0	Attempt 3	Error 3.4708648399828235e-08
Point 193	Eq. 0	Attempt 4	Error 2.400536232016748e-07
Point 193	Eq. 0	Attempt 5	Error 5.000799774279585e-08
Point 193	Eq. 1	Attempt 1	Error 8.171241461241152e-10
Point 193	Eq. 1	Attempt 2	Error 1.665831064201484e-07
Point 193	Eq. 1	Attempt 3	Error 1.8306727724848315e-06
Point 193	Eq. 1	Attempt 4	Error 5.220187023269318e-05
Point 193	Eq. 1	Attempt 5	Error 1.595824903688481e-05
Point 194	Eq. 0	Attempt 1	Error 3.0100181902525946e-07
Point 194	Eq. 0	Attempt 2	Error 3.132480514977942e-07
Point 194	Eq. 0	Attempt 3	Error 2.2669723875878844e-09
Point 194	Eq. 0	Attempt 4	Error 2.2076548589211598e-06
Point 194	Eq. 0	Attempt 5	Error 1.0517737791815307e-09
Point 194	Eq. 1	Attempt 1	Error 1.1761926543840673e-08
Point 194	Eq. 1	Attempt 2	Error 0.8627661190482172
Point 194	Eq. 1	Attempt 3	Error 7.906692189862952e-09
Point 194	Eq. 1	Attempt 4	Error 0.006142517529838187
Point 194	Eq. 1	Attempt 5	Error 1.6916601452976465e-10
Point 195	Eq. 0	Attempt 1	Error 2.0963739189028274e-08
Point 195	Eq. 0	Attempt 2	Error 5.430305236586719e-07
Point 195	Eq. 0	Attempt 3	Error 1.4829879546596203e-09
Point 195	Eq. 0	Attempt 4	Error 4.1707181708261487e-07
Point 195	Eq. 0	Attempt 5	Error 4.93571405968396e-10
Point 195	Eq. 1	Attempt 1	Error 2.402443283244793e-05
Point 195	Eq. 1	Attempt 2	Error 3.6690168485620234e-06
Point 195	Eq. 1	Attempt 3	Error 3.905696530637215e-07
Point 195	Eq. 1	Attempt 4	Error 1.2021763495795312e-07
Point 195	Eq. 1	Attempt 5	Error 1.000830138764286e-07
Point 196	Eq. 0	Attempt 1	Error 1.9136870150759933e-06
Point 196	Eq. 0	Attempt 2	Error 6.943613470866694e-07
Point 196	Eq. 0	Attempt 3	Error 8.185452315956354e-10
Point 196	Eq. 0	Attempt 4	Error 1.8194839412899455e-08
Point 196	Eq. 0	Attempt 5	Error 1.8194839412899455e-08
Point 196	Eq. 1	Attempt 1	Error 9.97972875893538e-06
Point 196	Eq. 1	Attempt 2	Error 1.6880663880682505
Point 196	Eq. 1	Attempt 3	Error 7.64149825727145e-06
Point 196	Eq. 1	Attempt 4	Error 1.3358419437281555e-07
Point 196	Eq. 1	Attempt 5	Error 2.338970261916984e-08
Point 197	Eq. 0	Attempt 1	Error 1.6592052816122305e-05
Point 197	Eq. 0	Attempt 2	Error 7.228521781144082e-08
Point 197	Eq. 0	Attempt 3	Error 2.441419155729818e-08
Point 197	Eq. 0	Attempt 4	Error 3.414507943944045e-06
Point 197	Eq. 0	Attempt 5	Error 8.217858180614712e-07
Point 197	Eq. 1	Attempt 1	Error 1.7481083887105342e-06
Point 197	Eq. 1	Attempt 2	Error 2.391255833344985e-05
Point 197	Eq. 1	Attempt 3	Error 1.6297408365062438e-06
Point 197	Eq. 1	Attempt 4	Error 5.093757033591828e-05
Point 197	Eq. 1	Attempt 5	Error 5.74323507862573e-07
Point 198	Eq. 0	Attempt 1	Error 2.0439460627130757e-05
Point 198	Eq. 0	Attempt 2	Error 3.0244626714193146e-07
Point 198	Eq. 0	Attempt 3	Error 7.281073521880899e-10
Point 198	Eq. 0	Attempt 4	Error 3.288903371867491e-09
Point 198	Eq. 0	Attempt 5	Error 6.066420610295609e-08
Point 198	Eq. 1	Attempt 1	Error 3.439519866788032e-05
Point 198	Eq. 1	Attempt 2	Error 2.1262977497826796e-05
Point 198	Eq. 1	Attempt 3	Error 3.5853914255312702e-06
Point 198	Eq. 1	Attempt 4	Error 1.2163876760951098e-05
Point 198	Eq. 1	Attempt 5	Error 1.4782306557887068
Point 199	Eq. 0	Attempt 1	Error 3.9855467548477463e-07
Point 199	Eq. 0	Attempt 2	Error 2.5020142402354395e-08
Point 199	Eq. 0	Attempt 3	Error 8.980737788988336e-07
Point 199	Eq. 0	Attempt 4	Error 1.18341056349891e-05
Point 199	Eq. 0	Attempt 5	Error 4.901102101939614e-08
Point 199	Eq. 1	Attempt 1	Error 1.8576446336737718e-07
Point 199	Eq. 1	Attempt 2	Error 9.55650477862946e-07
Point 199	Eq. 1	Attempt 3	Error 2.1286126639097347e-07
Point 199	Eq. 1	Attempt 4	Error 2.989509084727615e-08
Point 199	Eq. 1	Attempt 5	Error 9.723829577978904e-06
