# Supplementary material for: Molecular dynamics on quantum annealers
Source: Sci Rep. 2022 Oct 7;12:16824. doi: 10.1038/s41598-022-21163-x (PMC9547079; doi:10.1038/s41598-022-21163-x)
Supplement: Supplementary file 2 — Supplementary Information 2. [file 41598_2022_21163_MOESM2_ESM.zip › results/dwave/eq_1/attempts_5/initial_0.7/log_3.txt]

Point 1	Eq. 0	Attempt 1	Error 1.8671073576115305e-08
Point 1	Eq. 0	Attempt 2	Error 2.0744437279063277e-09
Point 1	Eq. 0	Attempt 3	Error 4.016374134607759e-06
Point 1	Eq. 0	Attempt 4	Error 3.688057859108085e-09
Point 1	Eq. 0	Attempt 5	Error -5.684341886080802e-14
Point 1	Eq. 1	Attempt 1	Error 1.0370865766162751e-07
Point 1	Eq. 1	Attempt 2	Error 7.29428393242415e-08
Point 1	Eq. 1	Attempt 3	Error 2.7784513463302574e-06
Point 1	Eq. 1	Attempt 4	Error 6.497236881841673e-08
Point 1	Eq. 1	Attempt 5	Error 8.892641290003667e-09
Point 2	Eq. 0	Attempt 1	Error 4.506790673985961e-08
Point 2	Eq. 0	Attempt 2	Error 1.0148659157493967e-07
Point 2	Eq. 0	Attempt 3	Error 2.0721802229672903e-07
Point 2	Eq. 0	Attempt 4	Error 9.061409400601406e-10
Point 2	Eq. 0	Attempt 5	Error 1.135083493863931e-08
Point 2	Eq. 1	Attempt 1	Error 3.291650045866845e-07
Point 2	Eq. 1	Attempt 2	Error 2.29535760354338e-06
Point 2	Eq. 1	Attempt 3	Error 1.780030061127036e-07
Point 2	Eq. 1	Attempt 4	Error 2.4034477519307984e-08
Point 2	Eq. 1	Attempt 5	Error 1.9557433006411884e-08
Point 3	Eq. 0	Attempt 1	Error 2.980553404086095e-07
Point 3	Eq. 0	Attempt 2	Error 1.9330707345943665e-07
Point 3	Eq. 0	Attempt 3	Error 1.0987597534040106e-06
Point 3	Eq. 0	Attempt 4	Error 6.816087932293158e-06
Point 3	Eq. 0	Attempt 5	Error 5.985837674415961e-07
Point 3	Eq. 1	Attempt 1	Error 1.1041265679523349e-08
Point 3	Eq. 1	Attempt 2	Error 5.109065455144446e-07
Point 3	Eq. 1	Attempt 3	Error 2.6522985763222096e-07
Point 3	Eq. 1	Attempt 4	Error 5.9463900470291264e-09
Point 3	Eq. 1	Attempt 5	Error 2.3477347212974564e-06
Point 4	Eq. 0	Attempt 1	Error 4.5214529791337554e-05
Point 4	Eq. 0	Attempt 2	Error 2.8404656404745765e-10
Point 4	Eq. 0	Attempt 3	Error 7.996732165338472e-09
Point 4	Eq. 0	Attempt 4	Error 7.996732165338472e-09
Point 4	Eq. 0	Attempt 5	Error 1.516099246146041e-08
Point 4	Eq. 1	Attempt 1	Error 7.20198158887797e-08
Point 4	Eq. 1	Attempt 2	Error 1.0481522849659086e-07
Point 4	Eq. 1	Attempt 3	Error 2.5468125386396423e-09
Point 4	Eq. 1	Attempt 4	Error 1.3581598068412859e-08
Point 4	Eq. 1	Attempt 5	Error 1.0521716831135564e-10
Point 5	Eq. 0	Attempt 1	Error 2.1948608264210634e-08
Point 5	Eq. 0	Attempt 2	Error 1.1903196082130307e-05
Point 5	Eq. 0	Attempt 3	Error 3.255365754739614e-09
Point 5	Eq. 0	Attempt 4	Error 5.479964784171898e-07
Point 5	Eq. 0	Attempt 5	Error 5.218396381678758e-09
Point 5	Eq. 1	Attempt 1	Error 2.88345461285644e-07
Point 5	Eq. 1	Attempt 2	Error 2.4779637897154316e-08
Point 5	Eq. 1	Attempt 3	Error 6.175758926474373e-08
Point 5	Eq. 1	Attempt 4	Error 6.642721928074025e-09
Point 5	Eq. 1	Attempt 5	Error 2.979010105264024e-08
Point 6	Eq. 0	Attempt 1	Error 2.8137492336099967e-11
Point 6	Eq. 1	Attempt 1	Error 1.4680836102343164e-08
Point 6	Eq. 1	Attempt 2	Error 4.663760932999139e-07
Point 6	Eq. 1	Attempt 3	Error 1.0184214715991402e-07
Point 6	Eq. 1	Attempt 4	Error 7.057745051497477e-06
Point 6	Eq. 1	Attempt 5	Error 0.3097930580886441
Point 7	Eq. 0	Attempt 1	Error 1.0937361594187678e-07
Point 7	Eq. 0	Attempt 2	Error 1.0604651379253482e-08
Point 7	Eq. 0	Attempt 3	Error 1.4125589586910792e-10
Point 7	Eq. 0	Attempt 4	Error 7.289281711564399e-08
Point 7	Eq. 0	Attempt 5	Error 3.440584350755671e-08
Point 7	Eq. 1	Attempt 1	Error 1.0467334732311429e-07
Point 7	Eq. 1	Attempt 2	Error 1.2936919802086777e-07
Point 7	Eq. 1	Attempt 3	Error 1.747145171293596e-05
Point 7	Eq. 1	Attempt 4	Error 3.4698243212005764e-06
Point 7	Eq. 1	Attempt 5	Error 1.4052142205400742e-07
Point 8	Eq. 0	Attempt 1	Error 1.2311081150073733e-06
Point 8	Eq. 0	Attempt 2	Error 0.0005467307119033649
Point 8	Eq. 0	Attempt 3	Error 5.242645784164779e-08
Point 8	Eq. 0	Attempt 4	Error 3.847145535473828e-08
Point 8	Eq. 0	Attempt 5	Error 1.336712784905103e-07
Point 8	Eq. 1	Attempt 1	Error 3.110159741481766e-05
Point 8	Eq. 1	Attempt 2	Error 5.461761816150101e-07
Point 8	Eq. 1	Attempt 3	Error 1.3637122719956096e-07
Point 8	Eq. 1	Attempt 4	Error 5.176388977172849
Point 8	Eq. 1	Attempt 5	Error 1.982006097023259e-07
Point 9	Eq. 0	Attempt 1	Error 1.977612669179507e-07
Point 9	Eq. 0	Attempt 2	Error 3.160499773002812e-08
Point 9	Eq. 0	Attempt 3	Error 2.495710305083776e-09
Point 9	Eq. 0	Attempt 4	Error 4.243247531121597e-09
Point 9	Eq. 0	Attempt 5	Error 1.037653873936506e-08
Point 9	Eq. 1	Attempt 1	Error 2.071122196412034e-06
Point 9	Eq. 1	Attempt 2	Error 6.335775196930626e-06
Point 9	Eq. 1	Attempt 3	Error 1.954792611513767e-05
Point 9	Eq. 1	Attempt 4	Error 6.961980602682161e-06
Point 9	Eq. 1	Attempt 5	Error 2.5901314984366763e-05
Point 10	Eq. 0	Attempt 1	Error 2.2018866729922593e-09
Point 10	Eq. 0	Attempt 2	Error 1.4302372619567905e-07
Point 10	Eq. 0	Attempt 3	Error 1.829653228924144e-08
Point 10	Eq. 0	Attempt 4	Error 3.857711590171675e-07
Point 10	Eq. 0	Attempt 5	Error 1.9471750078992045e-06
Point 10	Eq. 1	Attempt 1	Error 6.314280653896276e-09
Point 10	Eq. 1	Attempt 2	Error 5.362763886296307e-07
Point 10	Eq. 1	Attempt 3	Error 7.663720680284314e-08
Point 10	Eq. 1	Attempt 4	Error 3.287714207544923e-07
Point 10	Eq. 1	Attempt 5	Error 1.882383662632492e-05
Point 11	Eq. 0	Attempt 1	Error 2.1247819859127048e-07
Point 11	Eq. 0	Attempt 2	Error 2.9899638320785016e-11
Point 11	Eq. 1	Attempt 1	Error 0.4984752020613996
Point 11	Eq. 1	Attempt 2	Error 0.022847263843573273
Point 11	Eq. 1	Attempt 3	Error 0.0008839402646572125
Point 11	Eq. 1	Attempt 4	Error 6.466586910391925e-08
Point 11	Eq. 1	Attempt 5	Error 5.014453563489951e-08
Point 12	Eq. 0	Attempt 1	Error 4.599144176609116e-09
Point 12	Eq. 0	Attempt 2	Error 1.285144435314578e-08
Point 12	Eq. 0	Attempt 3	Error 2.0658319499489153e-08
Point 12	Eq. 0	Attempt 4	Error 9.838515779847512e-09
Point 12	Eq. 0	Attempt 5	Error 1.4026113603904378e-09
Point 12	Eq. 1	Attempt 1	Error 9.53207518250565e-07
Point 12	Eq. 1	Attempt 2	Error 2.2771480416849954e-05
Point 12	Eq. 1	Attempt 3	Error 0.00026802187016983225
Point 12	Eq. 1	Attempt 4	Error 2.463916644046549e-07
Point 12	Eq. 1	Attempt 5	Error 9.156435567092558e-06
Point 13	Eq. 0	Attempt 1	Error 8.58372004586272e-08
Point 13	Eq. 0	Attempt 2	Error 5.601845032288111e-07
Point 13	Eq. 0	Attempt 3	Error 6.683649189653806e-10
Point 13	Eq. 0	Attempt 4	Error 3.719497954079998e-08
Point 13	Eq. 0	Attempt 5	Error 4.982933887731633e-08
Point 13	Eq. 1	Attempt 1	Error 1.5910472939140163e-08
Point 13	Eq. 1	Attempt 2	Error 4.0824033931130543e-08
Point 13	Eq. 1	Attempt 3	Error 5.074525688542053e-09
Point 13	Eq. 1	Attempt 4	Error 5.6759631661407184e-08
Point 13	Eq. 1	Attempt 5	Error 1.1038991942768916e-10
Point 14	Eq. 0	Attempt 1	Error 5.245038892098819e-08
Point 14	Eq. 0	Attempt 2	Error 4.3210703779550386e-06
Point 14	Eq. 0	Attempt 3	Error 1.6698982108209748e-07
Point 14	Eq. 0	Attempt 4	Error 2.497390028111113e-07
Point 14	Eq. 0	Attempt 5	Error 1.9023389086214593e-08
Point 14	Eq. 1	Attempt 1	Error 3.036371367670654e-06
Point 14	Eq. 1	Attempt 2	Error 1.7735374058247544e-08
Point 14	Eq. 1	Attempt 3	Error 4.121375241084024e-09
Point 14	Eq. 1	Attempt 4	Error 2.2479514427686809e-07
Point 14	Eq. 1	Attempt 5	Error 2.394225475654821e-07
Point 15	Eq. 0	Attempt 1	Error 9.814016266318504e-10
Point 15	Eq. 0	Attempt 2	Error 8.526512829121202e-13
Point 15	Eq. 1	Attempt 1	Error 0.000678693035752076
Point 15	Eq. 1	Attempt 2	Error 2.8901668656544643e-05
Point 15	Eq. 1	Attempt 3	Error 3.096704290328489e-06
Point 15	Eq. 1	Attempt 4	Error 5.112267444928875e-07
Point 15	Eq. 1	Attempt 5	Error 8.329561865139112e-06
Point 16	Eq. 0	Attempt 1	Error 6.362448061736359e-07
Point 16	Eq. 0	Attempt 2	Error 3.423357952669903e-07
Point 16	Eq. 0	Attempt 3	Error 3.977094706897333e-07
Point 16	Eq. 0	Attempt 4	Error 8.798770068096928e-08
Point 16	Eq. 0	Attempt 5	Error 4.1777354908845155e-08
Point 16	Eq. 1	Attempt 1	Error 6.492655302281491e-10
Point 16	Eq. 1	Attempt 2	Error 7.737719442957314e-08
Point 16	Eq. 1	Attempt 3	Error 4.3127442950208206e-08
Point 16	Eq. 1	Attempt 4	Error 3.110135185124818e-05
Point 16	Eq. 1	Attempt 5	Error 6.492655302281491e-10
Point 17	Eq. 0	Attempt 1	Error 3.24745315083419e-08
Point 17	Eq. 0	Attempt 2	Error 5.277144055071403e-08
Point 17	Eq. 0	Attempt 3	Error 1.7903630578075536e-07
Point 17	Eq. 0	Attempt 4	Error 1.1720317161234561e-08
Point 17	Eq. 0	Attempt 5	Error 2.9461943995556794e-10
Point 17	Eq. 1	Attempt 1	Error 1.4748593457625248e-09
Point 17	Eq. 1	Attempt 2	Error 3.964249799537356e-07
Point 17	Eq. 1	Attempt 3	Error 2.0019626845169114e-07
Point 17	Eq. 1	Attempt 4	Error 7.896567240095465e-07
Point 17	Eq. 1	Attempt 5	Error 7.048129191389307e-09
Point 18	Eq. 0	Attempt 1	Error 1.4695552863486228e-07
Point 18	Eq. 0	Attempt 2	Error 1.9719891497516073e-08
Point 18	Eq. 0	Attempt 3	Error 4.046438561999821e-08
Point 18	Eq. 0	Attempt 4	Error 8.104365178951412e-08
Point 18	Eq. 0	Attempt 5	Error 1.4267698134062812e-11
Point 18	Eq. 1	Attempt 1	Error 1.4680381354992278e-09
Point 18	Eq. 1	Attempt 2	Error 2.5527924663037993e-08
Point 18	Eq. 1	Attempt 3	Error 1.3047838365309872e-08
Point 18	Eq. 1	Attempt 4	Error 1.699422705314646e-05
Point 18	Eq. 1	Attempt 5	Error 1.740228299240698e-07
Point 19	Eq. 0	Attempt 1	Error 2.6908611516773817e-07
Point 19	Eq. 0	Attempt 2	Error 7.843709681765176e-09
Point 19	Eq. 0	Attempt 3	Error 1.0606515843392117e-06
Point 19	Eq. 0	Attempt 4	Error 1.2017812878184486e-07
Point 19	Eq. 0	Attempt 5	Error 3.227762590540806e-08
Point 19	Eq. 1	Attempt 1	Error 3.9297833609452937e-07
Point 19	Eq. 1	Attempt 2	Error 2.0347033569123596e-07
Point 19	Eq. 1	Attempt 3	Error 2.3898303695939376
Point 19	Eq. 1	Attempt 4	Error 5.114202394906897e-09
Point 19	Eq. 1	Attempt 5	Error 1.989212705666432e-08
Point 20	Eq. 0	Attempt 1	Error 6.444224709412083e-09
Point 20	Eq. 0	Attempt 2	Error 4.601432920026127e-06
Point 20	Eq. 0	Attempt 3	Error 8.383881322515663e-06
Point 20	Eq. 0	Attempt 4	Error 6.760387805115897e-10
Point 20	Eq. 0	Attempt 5	Error 6.760387805115897e-10
Point 20	Eq. 1	Attempt 1	Error 3.979732809966663e-08
Point 20	Eq. 1	Attempt 2	Error 1.5005214436314418e-05
Point 20	Eq. 1	Attempt 3	Error 1.5552204786217771e-06
Point 20	Eq. 1	Attempt 4	Error 5.794938715553144e-07
Point 20	Eq. 1	Attempt 5	Error 1.4241891221900005e-08
Point 21	Eq. 0	Attempt 1	Error 1.1199864502486889e-07
Point 21	Eq. 0	Attempt 2	Error 2.5056579033844173e-10
Point 21	Eq. 0	Attempt 3	Error 4.886595093012147e-07
Point 21	Eq. 0	Attempt 4	Error 2.113438313244842e-10
Point 21	Eq. 0	Attempt 5	Error 1.1157794688188005e-08
Point 21	Eq. 1	Attempt 1	Error 1.1865936357935425e-06
Point 21	Eq. 1	Attempt 2	Error 3.61524143954739e-10
Point 21	Eq. 1	Attempt 3	Error 7.615085451107007e-09
Point 21	Eq. 1	Attempt 4	Error 5.808996093037422e-06
Point 21	Eq. 1	Attempt 5	Error 8.092766847767052e-07
Point 22	Eq. 0	Attempt 1	Error 2.882077012600348e-06
Point 22	Eq. 0	Attempt 2	Error 4.400919806357706e-08
Point 22	Eq. 0	Attempt 3	Error 2.3347297428699676e-09
Point 22	Eq. 0	Attempt 4	Error 1.5404566511278972e-10
Point 22	Eq. 0	Attempt 5	Error 2.3347297428699676e-09
Point 22	Eq. 1	Attempt 1	Error 1.9664298633870203e-07
Point 22	Eq. 1	Attempt 2	Error 3.649948894235422e-07
Point 22	Eq. 1	Attempt 3	Error 1.8340824681217782e-07
Point 22	Eq. 1	Attempt 4	Error 4.064739641762571e-06
Point 22	Eq. 1	Attempt 5	Error 3.0506581310874026e-05
Point 23	Eq. 0	Attempt 1	Error 2.833326107065659e-08
Point 23	Eq. 0	Attempt 2	Error 1.956266260094708e-09
Point 23	Eq. 0	Attempt 3	Error 5.110745178171783e-07
Point 23	Eq. 0	Attempt 4	Error 1.0320723617951444e-06
Point 23	Eq. 0	Attempt 5	Error 2.2652386633126298e-08
Point 23	Eq. 1	Attempt 1	Error 1.9871578842867166e-05
Point 23	Eq. 1	Attempt 2	Error 7.2583361543365754e-09
Point 23	Eq. 1	Attempt 3	Error 7.149549219320761e-08
Point 23	Eq. 1	Attempt 4	Error 2.128654159605503e-07
Point 23	Eq. 1	Attempt 5	Error 2.2710548819304677e-07
Point 24	Eq. 0	Attempt 1	Error 1.5221871763060335e-08
Point 24	Eq. 0	Attempt 2	Error 3.820275651378324e-08
Point 24	Eq. 0	Attempt 3	Error 1.0421103979751933e-09
Point 24	Eq. 0	Attempt 4	Error 4.0417506852463703e-07
Point 24	Eq. 0	Attempt 5	Error 6.753091383870924e-07
Point 24	Eq. 1	Attempt 1	Error 4.436181366315168
Point 24	Eq. 1	Attempt 2	Error 0.03685244332177717
Point 24	Eq. 1	Attempt 3	Error 2.3022721507004462e-09
Point 24	Eq. 1	Attempt 4	Error 6.0254023992456496e-12
Point 25	Eq. 0	Attempt 1	Error 3.1428896818397334e-08
Point 25	Eq. 0	Attempt 2	Error 4.94634832648444e-07
Point 25	Eq. 0	Attempt 3	Error 2.4612933202661225e-07
Point 25	Eq. 0	Attempt 4	Error 2.559656309131242e-07
Point 25	Eq. 0	Attempt 5	Error 2.4101609596982598e-11
Point 25	Eq. 1	Attempt 1	Error 6.301809207798215e-07
Point 25	Eq. 1	Attempt 2	Error 1.0436190223117592e-06
Point 25	Eq. 1	Attempt 3	Error 6.767777449567802e-10
Point 25	Eq. 1	Attempt 4	Error 1.056907422025688e-06
Point 25	Eq. 1	Attempt 5	Error 2.4896280592656694e-09
Point 26	Eq. 0	Attempt 1	Error 4.5359627165453276e-08
Point 26	Eq. 0	Attempt 2	Error 2.317949565622257e-08
Point 26	Eq. 0	Attempt 3	Error 8.375593552045757e-09
Point 26	Eq. 0	Attempt 4	Error 1.3246437902125763e-07
Point 26	Eq. 0	Attempt 5	Error 3.1509028985965415e-07
Point 26	Eq. 1	Attempt 1	Error 1.1325664672767743e-07
Point 26	Eq. 1	Attempt 2	Error 2.0584772755682934e-05
Point 26	Eq. 1	Attempt 3	Error 6.034628086126759e-07
Point 26	Eq. 1	Attempt 4	Error 3.906296797140385e-07
Point 26	Eq. 1	Attempt 5	Error 1.537136995466426e-08
Point 27	Eq. 0	Attempt 1	Error 3.2357621648770873e-07
Point 27	Eq. 0	Attempt 2	Error 2.0657637378462823e-08
Point 27	Eq. 0	Attempt 3	Error 6.250263595575234e-08
Point 27	Eq. 0	Attempt 4	Error 1.7634842492952885e-06
Point 27	Eq. 0	Attempt 5	Error 2.0949585177731933e-08
Point 27	Eq. 1	Attempt 1	Error 1.9048545709665632e-06
Point 27	Eq. 1	Attempt 2	Error 3.3695723686832935e-06
Point 27	Eq. 1	Attempt 3	Error 1.3382600627664942e-07
Point 27	Eq. 1	Attempt 4	Error 7.999392005331174e-05
Point 27	Eq. 1	Attempt 5	Error 1.3382600627664942e-07
Point 28	Eq. 0	Attempt 1	Error 9.473081945543527e-07
Point 28	Eq. 0	Attempt 2	Error 2.6147972675971687e-12
Point 28	Eq. 1	Attempt 1	Error 6.351764000100957e-06
Point 28	Eq. 1	Attempt 2	Error 8.298723059851909e-07
Point 28	Eq. 1	Attempt 3	Error 1.8677496882446576e-08
Point 28	Eq. 1	Attempt 4	Error 5.759034138463903e-09
Point 28	Eq. 1	Attempt 5	Error 0.032554533244251616
Point 29	Eq. 0	Attempt 1	Error 1.0085784651892027e-07
Point 29	Eq. 0	Attempt 2	Error 5.96194809077133e-08
Point 29	Eq. 0	Attempt 3	Error 3.8592821738347993e-07
Point 29	Eq. 0	Attempt 4	Error 1.548373234072642e-07
Point 29	Eq. 0	Attempt 5	Error 1.0085784651892027e-07
Point 29	Eq. 1	Attempt 1	Error 2.9722173167101573e-08
Point 29	Eq. 1	Attempt 2	Error 4.372509465611074e-09
Point 29	Eq. 1	Attempt 3	Error 6.386176210071426e-08
Point 29	Eq. 1	Attempt 4	Error 3.934324809051759e-06
Point 29	Eq. 1	Attempt 5	Error 1.2470536603359506e-08
Point 30	Eq. 0	Attempt 1	Error 2.4749510885158088e-08
Point 30	Eq. 0	Attempt 2	Error 6.948346253921045e-08
Point 30	Eq. 0	Attempt 3	Error 3.0509568205161486e-09
Point 30	Eq. 0	Attempt 4	Error 8.007344831639784e-08
Point 30	Eq. 0	Attempt 5	Error 3.012701199622825e-11
Point 30	Eq. 1	Attempt 1	Error 7.061041742417729e-07
Point 30	Eq. 1	Attempt 2	Error 1.3501562534656841e-08
Point 30	Eq. 1	Attempt 3	Error 8.903464276954765e-08
Point 30	Eq. 1	Attempt 4	Error 5.017089961256715e-07
Point 30	Eq. 1	Attempt 5	Error 1.6790327208582312e-06
Point 31	Eq. 0	Attempt 1	Error 3.629963885032339e-09
Point 31	Eq. 0	Attempt 2	Error 3.3766349929464923e-06
Point 31	Eq. 0	Attempt 3	Error 1.3242282648207038e-07
Point 31	Eq. 0	Attempt 4	Error 3.1502617048317916e-07
Point 31	Eq. 0	Attempt 5	Error 1.4636043488280848e-08
Point 31	Eq. 1	Attempt 1	Error 2.9434840897172307
Point 31	Eq. 1	Attempt 2	Error 3.83124643121846e-11
Point 32	Eq. 0	Attempt 1	Error 1.71612896338047e-07
Point 32	Eq. 0	Attempt 2	Error 2.2267174699663883e-06
Point 32	Eq. 0	Attempt 3	Error 3.642982676410611e-06
Point 32	Eq. 0	Attempt 4	Error 1.8758328224066645e-11
Point 32	Eq. 1	Attempt 1	Error 3.549557732185349e-07
Point 32	Eq. 1	Attempt 2	Error 4.729586066787306e-06
Point 32	Eq. 1	Attempt 3	Error 5.0208768698212225e-08
Point 32	Eq. 1	Attempt 4	Error 8.089771199593088e-07
Point 32	Eq. 1	Attempt 5	Error 4.928870112053119e-07
Point 33	Eq. 0	Attempt 1	Error 2.6439295197633328e-08
Point 33	Eq. 0	Attempt 2	Error 2.9382420052570524e-08
Point 33	Eq. 0	Attempt 3	Error 1.2089458323316649e-09
Point 33	Eq. 0	Attempt 4	Error 1.4144016745376575e-05
Point 33	Eq. 0	Attempt 5	Error 2.2568474378203973e-07
Point 33	Eq. 1	Attempt 1	Error 2.49513277594815e-07
Point 33	Eq. 1	Attempt 2	Error 0.016665582691757663
Point 33	Eq. 1	Attempt 3	Error 4.2424107959959656e-07
Point 33	Eq. 1	Attempt 4	Error 5.535866876016371e-09
Point 33	Eq. 1	Attempt 5	Error 2.0608467821148224e-07
Point 34	Eq. 0	Attempt 1	Error 2.5115639346040552e-08
Point 34	Eq. 0	Attempt 2	Error 1.6112147704916424e-07
Point 34	Eq. 0	Attempt 3	Error 1.0796543961077987e-06
Point 34	Eq. 0	Attempt 4	Error 5.864179115633306e-07
Point 34	Eq. 0	Attempt 5	Error 2.2961847889746423e-07
Point 34	Eq. 1	Attempt 1	Error 2.787893515687756e-05
Point 34	Eq. 1	Attempt 2	Error 1.37674760480877e-10
Point 34	Eq. 1	Attempt 3	Error 8.696513009454065e-05
Point 34	Eq. 1	Attempt 4	Error 0.004524164671693143
Point 34	Eq. 1	Attempt 5	Error 3.194624014213332e-07
Point 35	Eq. 0	Attempt 1	Error 1.8915469581770594e-06
Point 35	Eq. 0	Attempt 2	Error 6.134303589533374e-07
Point 35	Eq. 0	Attempt 3	Error 3.232107360418013e-06
Point 35	Eq. 0	Attempt 4	Error 2.9657485356437974e-09
Point 35	Eq. 0	Attempt 5	Error 1.0741553069237852e-07
Point 35	Eq. 1	Attempt 1	Error 9.21251285035396e-07
Point 35	Eq. 1	Attempt 2	Error 2.387931544944877e-06
Point 35	Eq. 1	Attempt 3	Error 6.741081074324029e-05
Point 35	Eq. 1	Attempt 4	Error 1.3041830015936284e-06
Point 35	Eq. 1	Attempt 5	Error 7.704215931880753e-09
Point 36	Eq. 0	Attempt 1	Error 3.625473254942335e-10
Point 36	Eq. 0	Attempt 2	Error 1.9047524801862892e-07
Point 36	Eq. 0	Attempt 3	Error 9.075217803911073e-07
Point 36	Eq. 0	Attempt 4	Error 1.9047524801862892e-07
Point 36	Eq. 0	Attempt 5	Error 1.972692871277104e-07
Point 36	Eq. 1	Attempt 1	Error 1.1027623258996755e-11
Point 37	Eq. 0	Attempt 1	Error 2.9148441171855666e-07
Point 37	Eq. 0	Attempt 2	Error 4.1636099012976047e-08
Point 37	Eq. 0	Attempt 3	Error 7.637149792572018e-07
Point 37	Eq. 0	Attempt 4	Error 3.743658908206271e-06
Point 37	Eq. 0	Attempt 5	Error 2.7608108439380885e-06
Point 37	Eq. 1	Attempt 1	Error 0.6639851187873091
Point 37	Eq. 1	Attempt 2	Error 2.747924554569181e-09
Point 37	Eq. 1	Attempt 3	Error 3.8090030329840374e-06
Point 37	Eq. 1	Attempt 4	Error 1.64404877978086e-06
Point 37	Eq. 1	Attempt 5	Error 2.4276789645227836e-07
Point 38	Eq. 0	Attempt 1	Error 1.4902929024174227e-07
Point 38	Eq. 0	Attempt 2	Error 9.089234481507447e-06
Point 38	Eq. 0	Attempt 3	Error 7.081525268404221e-07
Point 38	Eq. 0	Attempt 4	Error 2.9732919983871398e-06
Point 38	Eq. 0	Attempt 5	Error 2.5768770228751237e-08
Point 38	Eq. 1	Attempt 1	Error 1.866510501713492e-09
Point 38	Eq. 1	Attempt 2	Error 1.2350790776628173
Point 38	Eq. 1	Attempt 3	Error 2.2521713844980695e-06
Point 38	Eq. 1	Attempt 4	Error 0.77270858898396
Point 38	Eq. 1	Attempt 5	Error 4.2927479171339655e-07
Point 39	Eq. 0	Attempt 1	Error 1.9891655256287777e-07
Point 39	Eq. 0	Attempt 2	Error 7.654086289221596e-07
Point 39	Eq. 0	Attempt 3	Error 3.257127900724299e-11
Point 39	Eq. 1	Attempt 1	Error 5.464282821776578e-07
Point 39	Eq. 1	Attempt 2	Error 1.592502485436853e-08
Point 39	Eq. 1	Attempt 3	Error 3.1355966711998917e-09
Point 39	Eq. 1	Attempt 4	Error 7.407493285427336e-07
Point 39	Eq. 1	Attempt 5	Error 1.6656258594593965e-09
Point 40	Eq. 0	Attempt 1	Error 5.648644219036214e-09
Point 40	Eq. 0	Attempt 2	Error 1.2246653113834327e-07
Point 40	Eq. 0	Attempt 3	Error 3.147180791529536e-07
Point 40	Eq. 0	Attempt 4	Error 8.16123701952165e-09
Point 40	Eq. 0	Attempt 5	Error 1.11348867903871e-08
Point 40	Eq. 1	Attempt 1	Error 5.4109705160954036e-08
Point 40	Eq. 1	Attempt 2	Error 2.002775545406621e-08
Point 40	Eq. 1	Attempt 3	Error 3.705463313963264e-08
Point 40	Eq. 1	Attempt 4	Error 1.0282178664056119e-08
Point 40	Eq. 1	Attempt 5	Error 2.313253162355977e-07
Point 41	Eq. 0	Attempt 1	Error 5.448638376037707e-07
Point 41	Eq. 0	Attempt 2	Error 4.3991121856379323e-10
Point 41	Eq. 0	Attempt 3	Error 6.964091880945489e-08
Point 41	Eq. 0	Attempt 4	Error 2.1325206489564152e-08
Point 41	Eq. 0	Attempt 5	Error 3.5337620829523075e-08
Point 41	Eq. 1	Attempt 1	Error 1.6437344584119273e-05
Point 41	Eq. 1	Attempt 2	Error 2.0693516944447765e-07
Point 41	Eq. 1	Attempt 3	Error 5.849983608641196e-09
Point 41	Eq. 1	Attempt 4	Error 1.4613533494411968e-08
Point 41	Eq. 1	Attempt 5	Error 2.481783667462878e-10
Point 42	Eq. 0	Attempt 1	Error 3.1525360100204125e-10
Point 42	Eq. 0	Attempt 2	Error 2.796422222672845e-07
Point 42	Eq. 0	Attempt 3	Error 2.875822247005999e-08
Point 42	Eq. 0	Attempt 4	Error 3.226142553103273e-08
Point 42	Eq. 0	Attempt 5	Error 1.538467131467769e-08
Point 42	Eq. 1	Attempt 1	Error 4.433786671143025e-12
Point 43	Eq. 0	Attempt 1	Error 8.084271030384116e-08
Point 43	Eq. 0	Attempt 2	Error 1.472267285862472e-07
Point 43	Eq. 0	Attempt 3	Error 2.181104719056748e-08
Point 43	Eq. 0	Attempt 4	Error 3.9265432860702276e-07
Point 43	Eq. 0	Attempt 5	Error 1.1061384839194943e-06
Point 43	Eq. 1	Attempt 1	Error 1.576449903950561e-08
Point 43	Eq. 1	Attempt 2	Error 6.957234631954634e-06
Point 43	Eq. 1	Attempt 3	Error 1.2374763400657685e-06
Point 43	Eq. 1	Attempt 4	Error 1.3773956197837833e-08
Point 43	Eq. 1	Attempt 5	Error 1.0888818451348925e-06
Point 44	Eq. 0	Attempt 1	Error 1.451325488233124e-06
Point 44	Eq. 0	Attempt 2	Error 2.5846702556009404e-09
Point 44	Eq. 0	Attempt 3	Error 1.271359906240832e-09
Point 44	Eq. 0	Attempt 4	Error 1.0505692671358702e-07
Point 44	Eq. 0	Attempt 5	Error 2.139819287094724e-06
Point 44	Eq. 1	Attempt 1	Error 6.378775196935749e-07
Point 44	Eq. 1	Attempt 2	Error 1.6315732409566408e-07
Point 44	Eq. 1	Attempt 3	Error 3.662330527731683e-08
Point 44	Eq. 1	Attempt 4	Error 4.452772373042535e-09
Point 44	Eq. 1	Attempt 5	Error 9.427253644389566e-09
Point 45	Eq. 0	Attempt 1	Error 1.4452717778112856e-07
Point 45	Eq. 0	Attempt 2	Error 1.0126859706360847e-07
Point 45	Eq. 0	Attempt 3	Error 1.5108763591342722e-06
Point 45	Eq. 0	Attempt 4	Error 1.9953737364630797e-06
Point 45	Eq. 0	Attempt 5	Error 5.3020932000436e-07
Point 45	Eq. 1	Attempt 1	Error 1.8622847619553795e-07
Point 45	Eq. 1	Attempt 2	Error 8.696576969668968e-08
Point 45	Eq. 1	Attempt 3	Error 2.578451585577568e-08
Point 45	Eq. 1	Attempt 4	Error 4.897606231679674e-08
Point 45	Eq. 1	Attempt 5	Error 3.228335572202923e-07
Point 46	Eq. 0	Attempt 1	Error 3.971308615291491e-09
Point 46	Eq. 0	Attempt 2	Error 7.882476893428247e-10
Point 46	Eq. 0	Attempt 3	Error 3.30218028921081e-07
Point 46	Eq. 0	Attempt 4	Error 2.2882886696606874e-09
Point 46	Eq. 0	Attempt 5	Error 5.172751116333529e-12
Point 46	Eq. 1	Attempt 1	Error 3.2019530635807314e-06
Point 46	Eq. 1	Attempt 2	Error 9.696890401755809e-07
Point 46	Eq. 1	Attempt 3	Error 1.1019255907740444e-06
Point 46	Eq. 1	Attempt 4	Error 8.198674095183378e-08
Point 46	Eq. 1	Attempt 5	Error 1.8847003957489505e-09
Point 47	Eq. 0	Attempt 1	Error 1.1402039490349125e-07
Point 47	Eq. 0	Attempt 2	Error 2.7025328108720714e-07
Point 47	Eq. 0	Attempt 3	Error 5.724808715967811e-08
Point 47	Eq. 0	Attempt 4	Error 1.3358203432289883e-11
Point 47	Eq. 1	Attempt 1	Error 6.139089236967266e-12
Point 48	Eq. 0	Attempt 1	Error 1.302750945342268e-06
Point 48	Eq. 0	Attempt 2	Error 3.2975248132061097e-07
Point 48	Eq. 0	Attempt 3	Error 2.0501050812526955e-07
Point 48	Eq. 0	Attempt 4	Error 2.3876111754361773e-08
Point 48	Eq. 0	Attempt 5	Error 1.0918122370640049e-06
Point 48	Eq. 1	Attempt 1	Error 1.5310558865166968e-07
Point 48	Eq. 1	Attempt 2	Error 1.2041823538311291e-08
Point 48	Eq. 1	Attempt 3	Error 4.186848173048929e-06
Point 48	Eq. 1	Attempt 4	Error 7.280664249265101e-08
Point 48	Eq. 1	Attempt 5	Error 5.249603418633342e-09
Point 49	Eq. 0	Attempt 1	Error 3.760362687899033e-09
Point 49	Eq. 0	Attempt 2	Error 2.8089459647162585e-08
Point 49	Eq. 0	Attempt 3	Error 8.406459528487176e-09
Point 49	Eq. 0	Attempt 4	Error 1.4361876310431398e-07
Point 49	Eq. 0	Attempt 5	Error 1.1936609212170879e-06
Point 49	Eq. 1	Attempt 1	Error 1.6925025647651637e-07
Point 49	Eq. 1	Attempt 2	Error 5.785092298538075e-07
Point 49	Eq. 1	Attempt 3	Error 5.68882080642652e-06
Point 49	Eq. 1	Attempt 4	Error 3.8565235627174843e-07
Point 49	Eq. 1	Attempt 5	Error 1.2091220469301334e-07
Point 50	Eq. 0	Attempt 1	Error 2.1093786756409827e-05
Point 50	Eq. 0	Attempt 2	Error 8.759587899476173e-08
Point 50	Eq. 0	Attempt 3	Error 5.64522389367994e-06
Point 50	Eq. 0	Attempt 4	Error 4.770816985910642e-07
Point 50	Eq. 0	Attempt 5	Error 9.358583895391348e-06
Point 50	Eq. 1	Attempt 1	Error 5.643482836603653e-08
Point 50	Eq. 1	Attempt 2	Error 2.613001015561167e-08
Point 50	Eq. 1	Attempt 3	Error 4.110017925995635e-08
Point 50	Eq. 1	Attempt 4	Error 1.2762484402628615e-09
Point 50	Eq. 1	Attempt 5	Error 0.01839977516237923
Point 51	Eq. 0	Attempt 1	Error 1.3642420526593924e-12
Point 51	Eq. 1	Attempt 1	Error 0.0023623116495627983
Point 51	Eq. 1	Attempt 2	Error 6.714344635838643e-10
Point 51	Eq. 1	Attempt 3	Error 0.0038565162933537067
Point 51	Eq. 1	Attempt 4	Error 6.714344635838643e-10
Point 51	Eq. 1	Attempt 5	Error 7.227163223433308e-08
Point 52	Eq. 0	Attempt 1	Error 1.9563043451853446e-07
Point 52	Eq. 0	Attempt 2	Error 3.529859782247513e-07
Point 52	Eq. 0	Attempt 3	Error 2.2341339445119957e-07
Point 52	Eq. 0	Attempt 4	Error 1.5244552287185797e-08
Point 52	Eq. 0	Attempt 5	Error 1.9563043451853446e-07
Point 52	Eq. 1	Attempt 1	Error 1.98322106825799e-06
Point 52	Eq. 1	Attempt 2	Error 3.361277435942611e-06
Point 52	Eq. 1	Attempt 3	Error 8.071825504885055e-05
Point 52	Eq. 1	Attempt 4	Error 2.026213792305498e-06
Point 52	Eq. 1	Attempt 5	Error 5.144914894117392e-07
Point 53	Eq. 0	Attempt 1	Error 7.432987558786408e-08
Point 53	Eq. 0	Attempt 2	Error 2.5067947717616335e-10
Point 53	Eq. 0	Attempt 3	Error 1.1157226253999397e-08
Point 53	Eq. 0	Attempt 4	Error 3.8829375625937246e-07
Point 53	Eq. 0	Attempt 5	Error 9.18089995138871e-08
Point 53	Eq. 1	Attempt 1	Error 0.0001106225212197387
Point 53	Eq. 1	Attempt 2	Error 7.68847826293495e-07
Point 53	Eq. 1	Attempt 3	Error 0.01578324919955776
Point 53	Eq. 1	Attempt 4	Error 9.150997016149631e-06
Point 53	Eq. 1	Attempt 5	Error 2.9042446385574294e-06
Point 54	Eq. 0	Attempt 1	Error 3.7396961261038086e-07
Point 54	Eq. 0	Attempt 2	Error 5.697239657820319e-08
Point 54	Eq. 0	Attempt 3	Error 4.219828042550944e-09
Point 54	Eq. 0	Attempt 4	Error 1.221195589096169e-08
Point 54	Eq. 0	Attempt 5	Error 5.2752331498595595e-06
Point 54	Eq. 1	Attempt 1	Error 0.00010811943513999722
Point 54	Eq. 1	Attempt 2	Error 2.2079730115365237e-06
Point 54	Eq. 1	Attempt 3	Error 0.0042242592954835345
Point 54	Eq. 1	Attempt 4	Error 0.0006100880231088013
Point 54	Eq. 1	Attempt 5	Error 4.102470848010853e-05
Point 55	Eq. 0	Attempt 1	Error 1.7395478835169342e-07
Point 55	Eq. 0	Attempt 2	Error 2.1402308902906952e-07
Point 55	Eq. 0	Attempt 3	Error 1.1447417591625708e-06
Point 55	Eq. 0	Attempt 4	Error 2.748233214333595e-07
Point 55	Eq. 0	Attempt 5	Error 6.899654181324877e-09
Point 55	Eq. 1	Attempt 1	Error 9.516317049929057e-06
Point 55	Eq. 1	Attempt 2	Error 0.0002028911587785842
Point 55	Eq. 1	Attempt 3	Error 0.0007561567776974698
Point 55	Eq. 1	Attempt 4	Error 2.614987158722215e-05
Point 55	Eq. 1	Attempt 5	Error 1.3732521892961813e-06
Point 56	Eq. 0	Attempt 1	Error 6.992763132984692e-07
Point 56	Eq. 0	Attempt 2	Error 5.552223569793568e-07
Point 56	Eq. 0	Attempt 3	Error 1.1236244290557806e-07
Point 56	Eq. 0	Attempt 4	Error 1.4414579254662385e-06
Point 56	Eq. 0	Attempt 5	Error 6.511935509934119e-06
Point 56	Eq. 1	Attempt 1	Error 4.06164303967671e-07
Point 56	Eq. 1	Attempt 2	Error 1.1370161701051984e-08
Point 56	Eq. 1	Attempt 3	Error 3.154166847707529e-06
Point 56	Eq. 1	Attempt 4	Error 2.668333536348655e-07
Point 56	Eq. 1	Attempt 5	Error 0.00026736150505257683
Point 57	Eq. 0	Attempt 1	Error 4.5155746875025216e-07
Point 57	Eq. 0	Attempt 2	Error 1.5518253349000588e-11
Point 57	Eq. 1	Attempt 1	Error 4.352571068011457e-07
Point 57	Eq. 1	Attempt 2	Error 1.6053904801083263e-06
Point 57	Eq. 1	Attempt 3	Error 6.609068350371672e-07
Point 57	Eq. 1	Attempt 4	Error 8.147953849402256e-07
Point 57	Eq. 1	Attempt 5	Error 2.441638571326621e-07
Point 58	Eq. 0	Attempt 1	Error 3.7602652014356863e-06
Point 58	Eq. 0	Attempt 2	Error 1.7078605196729768e-09
Point 58	Eq. 0	Attempt 3	Error 1.0745989698079939e-06
Point 58	Eq. 0	Attempt 4	Error 5.139895620231982e-09
Point 58	Eq. 0	Attempt 5	Error 4.9960362957790494e-08
Point 58	Eq. 1	Attempt 1	Error 3.8791915812907973e-07
Point 58	Eq. 1	Attempt 2	Error 2.9835689474566607e-07
Point 58	Eq. 1	Attempt 3	Error 0.2309778341192441
Point 58	Eq. 1	Attempt 4	Error 3.645709512056783e-09
Point 58	Eq. 1	Attempt 5	Error 2.9421599947454524e-06
Point 59	Eq. 0	Attempt 1	Error 2.2151601797304465e-07
Point 59	Eq. 0	Attempt 2	Error 3.1556282920064405e-07
Point 59	Eq. 0	Attempt 3	Error 6.428654614865081e-06
Point 59	Eq. 0	Attempt 4	Error 2.2592028585677326e-06
Point 59	Eq. 0	Attempt 5	Error 1.2838400266446115e-05
Point 59	Eq. 1	Attempt 1	Error 7.124628950805345e-06
Point 59	Eq. 1	Attempt 2	Error 2.583909281383967e-05
Point 59	Eq. 1	Attempt 3	Error 5.915199722039688e-06
Point 59	Eq. 1	Attempt 4	Error 1.0935355021501891e-05
Point 59	Eq. 1	Attempt 5	Error 3.274782670814602e-06
Point 60	Eq. 0	Attempt 1	Error 3.030082211807894e-07
Point 60	Eq. 0	Attempt 2	Error 1.521951787708531e-06
Point 60	Eq. 0	Attempt 3	Error 1.1735323823813815e-09
Point 60	Eq. 0	Attempt 4	Error 2.444210167595884e-09
Point 60	Eq. 0	Attempt 5	Error 2.6606585379340686e-08
Point 60	Eq. 1	Attempt 1	Error 1.8543573787610512e-07
Point 60	Eq. 1	Attempt 2	Error 1.7195134205394424e-08
Point 60	Eq. 1	Attempt 3	Error 3.0491946745314635e-09
Point 60	Eq. 1	Attempt 4	Error 1.077282377082156e-06
Point 60	Eq. 1	Attempt 5	Error 1.2581915598275373e-07
Point 61	Eq. 0	Attempt 1	Error 1.6884143860806944e-08
Point 61	Eq. 0	Attempt 2	Error 2.5697431738080923e-08
Point 61	Eq. 0	Attempt 3	Error 1.3169085377739975e-08
Point 61	Eq. 0	Attempt 4	Error 9.311794997302059e-07
Point 61	Eq. 0	Attempt 5	Error 1.8646261423782562e-07
Point 61	Eq. 1	Attempt 1	Error 3.318803010188276e-07
Point 61	Eq. 1	Attempt 2	Error 1.8143714441976044e-07
Point 61	Eq. 1	Attempt 3	Error 0.45224628935943656
Point 61	Eq. 1	Attempt 4	Error 2.279534783156123e-08
Point 61	Eq. 1	Attempt 5	Error 0.45226670982094674
Point 62	Eq. 0	Attempt 1	Error 4.9524260248290375e-09
Point 62	Eq. 0	Attempt 2	Error 4.292246558179613e-10
Point 62	Eq. 0	Attempt 3	Error 2.607225724204909e-08
Point 62	Eq. 0	Attempt 4	Error 9.337838946521515e-09
Point 62	Eq. 0	Attempt 5	Error 9.815317980610416e-08
Point 62	Eq. 1	Attempt 1	Error 1.8220588799522375e-05
Point 62	Eq. 1	Attempt 2	Error 1.0311134701623814e-07
Point 62	Eq. 1	Attempt 3	Error 2.2871518012834713e-09
Point 62	Eq. 1	Attempt 4	Error 3.4791162306646584e-07
Point 62	Eq. 1	Attempt 5	Error 4.129744752390252e-06
Point 63	Eq. 0	Attempt 1	Error 9.648090326663805e-09
Point 63	Eq. 0	Attempt 2	Error 2.4728025437070755e-05
Point 63	Eq. 0	Attempt 3	Error 4.604885361914057e-09
Point 63	Eq. 0	Attempt 4	Error 1.405794591846643e-09
Point 63	Eq. 0	Attempt 5	Error 5.559667215493391e-08
Point 63	Eq. 1	Attempt 1	Error 0.0017346217993008395
Point 63	Eq. 1	Attempt 2	Error 6.526689730890212e-07
Point 63	Eq. 1	Attempt 3	Error 6.526689730890212e-07
Point 63	Eq. 1	Attempt 4	Error 0.00011711378033396613
Point 63	Eq. 1	Attempt 5	Error 8.081548230620683e-07
Point 64	Eq. 0	Attempt 1	Error 2.1989515062159626e-06
Point 64	Eq. 0	Attempt 2	Error 8.61220428305387e-08
Point 64	Eq. 0	Attempt 3	Error 5.028709892940242e-09
Point 64	Eq. 0	Attempt 4	Error 6.454012975609658e-06
Point 64	Eq. 0	Attempt 5	Error 3.937317956115294e-07
Point 64	Eq. 1	Attempt 1	Error 7.79539277573349e-09
Point 64	Eq. 1	Attempt 2	Error 2.696276624192251e-08
Point 64	Eq. 1	Attempt 3	Error 8.071765478234738e-12
Point 65	Eq. 0	Attempt 1	Error 1.6579287489548733e-06
Point 65	Eq. 0	Attempt 2	Error 1.818250439100666e-09
Point 65	Eq. 0	Attempt 3	Error 2.539439378779207e-07
Point 65	Eq. 0	Attempt 4	Error 2.1328435195755446e-06
Point 65	Eq. 0	Attempt 5	Error 8.412825991399586e-12
Point 65	Eq. 1	Attempt 1	Error 7.081553121679462e-10
Point 65	Eq. 1	Attempt 2	Error 3.2506834486412117e-06
Point 65	Eq. 1	Attempt 3	Error 1.1437549460424634e-05
Point 65	Eq. 1	Attempt 4	Error 4.18564559367951e-06
Point 65	Eq. 1	Attempt 5	Error 2.472779669915326e-07
Point 66	Eq. 0	Attempt 1	Error 1.5915385915832303e-06
Point 66	Eq. 0	Attempt 2	Error 2.886684455916111e-06
Point 66	Eq. 0	Attempt 3	Error 4.2436420244484907e-07
Point 66	Eq. 0	Attempt 4	Error 7.54599795982358e-08
Point 66	Eq. 0	Attempt 5	Error 2.7540636438061483e-10
Point 66	Eq. 1	Attempt 1	Error 2.0671423044404946e-05
Point 66	Eq. 1	Attempt 2	Error 2.0638253772631288e-08
Point 66	Eq. 1	Attempt 3	Error 9.852669791143853e-09
Point 66	Eq. 1	Attempt 4	Error 4.929461283609271e-10
Point 66	Eq. 1	Attempt 5	Error 2.0601419237209484e-06
Point 67	Eq. 0	Attempt 1	Error 1.98619898128527e-06
Point 67	Eq. 0	Attempt 2	Error 3.1792524168849923e-10
Point 67	Eq. 0	Attempt 3	Error 5.0665960316109704e-08
Point 67	Eq. 0	Attempt 4	Error 1.0897451829805505e-09
Point 67	Eq. 0	Attempt 5	Error 2.7014550596504705e-08
Point 67	Eq. 1	Attempt 1	Error 3.1874219530436676e-07
Point 67	Eq. 1	Attempt 2	Error 0.0001776198716925137
Point 67	Eq. 1	Attempt 3	Error 5.479927494889125e-06
Point 67	Eq. 1	Attempt 4	Error 3.7285473695192195e-05
Point 67	Eq. 1	Attempt 5	Error 1.7036074950738112e-07
Point 68	Eq. 0	Attempt 1	Error 2.3023460471449653e-08
Point 68	Eq. 0	Attempt 2	Error 3.32261151925195e-08
Point 68	Eq. 0	Attempt 3	Error 2.2788526621297933e-10
Point 68	Eq. 0	Attempt 4	Error 1.228578298650973e-06
Point 68	Eq. 0	Attempt 5	Error 8.859032618602214e-07
Point 68	Eq. 1	Attempt 1	Error 0.0001647535045776749
Point 68	Eq. 1	Attempt 2	Error 8.696201803104486e-08
Point 68	Eq. 1	Attempt 3	Error 5.144566694070818e-05
Point 68	Eq. 1	Attempt 4	Error 1.723285129173746e-05
Point 68	Eq. 1	Attempt 5	Error 9.970221981348004e-09
Point 69	Eq. 0	Attempt 1	Error 3.1517515708401334e-08
Point 69	Eq. 0	Attempt 2	Error 4.0816416913003195e-08
Point 69	Eq. 0	Attempt 3	Error 1.0847571729755145e-07
Point 69	Eq. 0	Attempt 4	Error 3.275004019087646e-07
Point 69	Eq. 0	Attempt 5	Error 3.936975190299563e-10
Point 69	Eq. 1	Attempt 1	Error 1.0030726116383448e-07
Point 69	Eq. 1	Attempt 2	Error 2.7188207241124474e-08
Point 69	Eq. 1	Attempt 3	Error 3.66243398275401e-07
Point 69	Eq. 1	Attempt 4	Error 8.688743946549948e-09
Point 69	Eq. 1	Attempt 5	Error 9.95932396108401e-06
Point 70	Eq. 0	Attempt 1	Error 3.289609367129742e-07
Point 70	Eq. 0	Attempt 2	Error 1.4664755099147442e-07
Point 70	Eq. 0	Attempt 3	Error 1.3915268937125802e-10
Point 70	Eq. 0	Attempt 4	Error 2.3942448024172336e-09
Point 70	Eq. 0	Attempt 5	Error 7.43076100206963e-07
Point 70	Eq. 1	Attempt 1	Error 1.337964476988418e-07
Point 70	Eq. 1	Attempt 2	Error 9.119881383412576e-06
Point 70	Eq. 1	Attempt 3	Error 1.3175235835660715e-07
Point 70	Eq. 1	Attempt 4	Error 1.5471812275791308e-07
Point 70	Eq. 1	Attempt 5	Error 2.347032625493739e-05
Point 71	Eq. 0	Attempt 1	Error 4.9468679321762465e-06
Point 71	Eq. 0	Attempt 2	Error 4.164585334365256e-07
Point 71	Eq. 0	Attempt 3	Error 5.877609510207549e-11
Point 71	Eq. 1	Attempt 1	Error 4.43567817001167e-05
Point 71	Eq. 1	Attempt 2	Error 1.3198402939451626e-06
Point 71	Eq. 1	Attempt 3	Error 2.8773979465768207e-07
Point 71	Eq. 1	Attempt 4	Error 4.1305213471787283e-07
Point 71	Eq. 1	Attempt 5	Error 4.284262104192749e-06
Point 72	Eq. 0	Attempt 1	Error 3.736317921720911e-07
Point 72	Eq. 0	Attempt 2	Error 3.374323682692193e-07
Point 72	Eq. 0	Attempt 3	Error 5.702819976249884e-07
Point 72	Eq. 0	Attempt 4	Error 9.073374940271606e-07
Point 72	Eq. 0	Attempt 5	Error 1.527170070403372e-07
Point 72	Eq. 1	Attempt 1	Error 5.557694748858921e-09
Point 72	Eq. 1	Attempt 2	Error 0.003489705075821803
Point 72	Eq. 1	Attempt 3	Error 6.591534429389867e-08
Point 72	Eq. 1	Attempt 4	Error 1.0565208697244088e-05
Point 72	Eq. 1	Attempt 5	Error 8.667379347571114e-06
Point 73	Eq. 0	Attempt 1	Error 3.4686138405959355e-08
Point 73	Eq. 0	Attempt 2	Error 1.142893779615406e-07
Point 73	Eq. 0	Attempt 3	Error 1.577774185079761e-06
Point 73	Eq. 0	Attempt 4	Error 1.1059560165449511e-06
Point 73	Eq. 0	Attempt 5	Error 1.6427748050773516e-11
Point 73	Eq. 1	Attempt 1	Error 3.1836293601372745e-09
Point 73	Eq. 1	Attempt 2	Error 2.940500962722581e-07
Point 73	Eq. 1	Attempt 3	Error 2.176193447667174e-08
Point 73	Eq. 1	Attempt 4	Error 8.235247031507242e-05
Point 73	Eq. 1	Attempt 5	Error 1.4735485365235945e-07
Point 74	Eq. 0	Attempt 1	Error 5.860552221292892e-06
Point 74	Eq. 0	Attempt 2	Error 2.1512545345103717e-07
Point 74	Eq. 0	Attempt 3	Error 9.874460147329955e-07
Point 74	Eq. 0	Attempt 4	Error 3.2500673796675983e-07
Point 74	Eq. 0	Attempt 5	Error 4.173239744886814e-07
Point 74	Eq. 1	Attempt 1	Error 6.3783799646444095e-06
Point 74	Eq. 1	Attempt 2	Error 6.587583811779041e-09
Point 74	Eq. 1	Attempt 3	Error 1.4260320426728867e-06
Point 74	Eq. 1	Attempt 4	Error 4.1899653922428115e-05
Point 74	Eq. 1	Attempt 5	Error 3.513412139000138e-08
Point 75	Eq. 0	Attempt 1	Error 1.1882377748406725e-08
Point 75	Eq. 0	Attempt 2	Error 5.493976118486898e-07
Point 75	Eq. 0	Attempt 3	Error 5.3559574553219136e-09
Point 75	Eq. 0	Attempt 4	Error 8.16465899333707e-08
Point 75	Eq. 0	Attempt 5	Error 7.638050192326773e-10
Point 75	Eq. 1	Attempt 1	Error 8.634540904495225e-07
Point 75	Eq. 1	Attempt 2	Error 1.7836214283306617e-08
Point 75	Eq. 1	Attempt 3	Error 9.969318170988117e-08
Point 75	Eq. 1	Attempt 4	Error 1.8026184989139438e-09
Point 75	Eq. 1	Attempt 5	Error 7.176285521381942e-07
Point 76	Eq. 0	Attempt 1	Error 1.2458997389330762e-08
Point 76	Eq. 0	Attempt 2	Error 4.980108769814251e-09
Point 76	Eq. 0	Attempt 3	Error 1.274941041629063e-09
Point 76	Eq. 0	Attempt 4	Error 1.274941041629063e-09
Point 76	Eq. 0	Attempt 5	Error 6.401579128123558e-06
Point 76	Eq. 1	Attempt 1	Error 3.9665593476456706e-07
Point 76	Eq. 1	Attempt 2	Error 7.104731594154146e-07
Point 76	Eq. 1	Attempt 3	Error 9.791676802706206e-09
Point 76	Eq. 1	Attempt 4	Error 4.980388439435046e-07
Point 76	Eq. 1	Attempt 5	Error 3.41358258992841e-07
Point 77	Eq. 0	Attempt 1	Error 5.774188025498006e-07
Point 77	Eq. 0	Attempt 2	Error 7.767616239107156e-07
Point 77	Eq. 0	Attempt 3	Error 3.319819370517507e-07
Point 77	Eq. 0	Attempt 4	Error 2.122159742157237e-06
Point 77	Eq. 0	Attempt 5	Error 3.3469177651568316e-08
Point 77	Eq. 1	Attempt 1	Error 2.51015308094793e-07
Point 77	Eq. 1	Attempt 2	Error 1.1360418227468472e-05
Point 77	Eq. 1	Attempt 3	Error 5.761478405474918e-09
Point 77	Eq. 1	Attempt 4	Error 2.510225789364995e-05
Point 77	Eq. 1	Attempt 5	Error 3.2095668416332046e-06
Point 78	Eq. 0	Attempt 1	Error 1.0690476415220473e-06
Point 78	Eq. 0	Attempt 2	Error 1.9093818082183134e-08
Point 78	Eq. 0	Attempt 3	Error 1.9368258108443115e-09
Point 78	Eq. 0	Attempt 4	Error 1.2301524066060665e-07
Point 78	Eq. 0	Attempt 5	Error 2.845277037977212e-06
Point 78	Eq. 1	Attempt 1	Error 1.7804736103244068e-06
Point 78	Eq. 1	Attempt 2	Error 7.51893480810395e-07
Point 78	Eq. 1	Attempt 3	Error 5.968978484816034e-07
Point 78	Eq. 1	Attempt 4	Error 1.1987081052211579e-06
Point 78	Eq. 1	Attempt 5	Error 6.041019503300049e-06
Point 79	Eq. 0	Attempt 1	Error 3.320923269711784e-08
Point 79	Eq. 0	Attempt 2	Error 3.1561563673676574e-07
Point 79	Eq. 0	Attempt 3	Error 1.1950516523029364e-06
Point 79	Eq. 0	Attempt 4	Error 8.861572382556915e-07
Point 79	Eq. 0	Attempt 5	Error 2.078479610645445e-09
Point 79	Eq. 1	Attempt 1	Error 8.486542833452404e-05
Point 79	Eq. 1	Attempt 2	Error 0.00017719648695901924
Point 79	Eq. 1	Attempt 3	Error 0.0009020715794463285
Point 79	Eq. 1	Attempt 4	Error 1.530481199552014e-07
Point 79	Eq. 1	Attempt 5	Error 7.667324553040089e-09
Point 80	Eq. 0	Attempt 1	Error 3.1801931754671386e-07
Point 80	Eq. 0	Attempt 2	Error 6.510099979095685e-07
Point 80	Eq. 0	Attempt 3	Error 9.088421393244062e-08
Point 80	Eq. 0	Attempt 4	Error 5.502116096067766e-07
Point 80	Eq. 0	Attempt 5	Error 1.880664513009833e-09
Point 80	Eq. 1	Attempt 1	Error 1.20588083518669e-07
Point 80	Eq. 1	Attempt 2	Error 2.9500172900043253e-06
Point 80	Eq. 1	Attempt 3	Error 0.1797017107109582
Point 80	Eq. 1	Attempt 4	Error 3.361417941505351e-05
Point 80	Eq. 1	Attempt 5	Error 1.542961740597093e-07
Point 81	Eq. 0	Attempt 1	Error 0.0037575544351398094
Point 81	Eq. 0	Attempt 2	Error 2.515842993489059e-06
Point 81	Eq. 0	Attempt 3	Error 9.598134624866361e-07
Point 81	Eq. 0	Attempt 4	Error 4.169102112427936e-07
Point 81	Eq. 0	Attempt 5	Error 2.77810840998427e-09
Point 81	Eq. 1	Attempt 1	Error 1.7131941433490283e-05
Point 81	Eq. 1	Attempt 2	Error 4.797620931640267e-07
Point 81	Eq. 1	Attempt 3	Error 4.337453560765425e-07
Point 81	Eq. 1	Attempt 4	Error 4.386195655570191e-07
Point 81	Eq. 1	Attempt 5	Error 8.683974215273338e-07
Point 82	Eq. 0	Attempt 1	Error 1.0644384929037187e-08
Point 82	Eq. 0	Attempt 2	Error 1.5968830723522842e-05
Point 82	Eq. 0	Attempt 3	Error 9.01817901421964e-06
Point 82	Eq. 0	Attempt 4	Error 1.5828510413484764e-07
Point 82	Eq. 0	Attempt 5	Error 7.431140147673432e-10
Point 82	Eq. 1	Attempt 1	Error 2.8874373952371
Point 82	Eq. 1	Attempt 2	Error 9.560326361679472e-07
Point 82	Eq. 1	Attempt 3	Error 4.5114762713183154e-05
Point 82	Eq. 1	Attempt 4	Error 7.384181799352518e-07
Point 82	Eq. 1	Attempt 5	Error 5.520979885886845e-05
Point 83	Eq. 0	Attempt 1	Error 1.2435128837751108e-07
Point 83	Eq. 0	Attempt 2	Error 2.6293031396562583e-07
Point 83	Eq. 0	Attempt 3	Error 2.6755174076242838e-08
Point 83	Eq. 0	Attempt 4	Error 3.288991479166725e-07
Point 83	Eq. 0	Attempt 5	Error 1.7843621606061788e-05
Point 83	Eq. 1	Attempt 1	Error 5.171628458811028e-07
Point 83	Eq. 1	Attempt 2	Error 2.5721145675561274e-06
Point 83	Eq. 1	Attempt 3	Error 6.022121226578747e-06
Point 83	Eq. 1	Attempt 4	Error 8.885569968697382e-08
Point 83	Eq. 1	Attempt 5	Error 2.6079267172463005e-06
Point 84	Eq. 0	Attempt 1	Error 8.358904324268224e-08
Point 84	Eq. 0	Attempt 2	Error 5.772581062046811e-07
Point 84	Eq. 0	Attempt 3	Error 1.0206912293142523e-07
Point 84	Eq. 0	Attempt 4	Error 1.6315088032570202e-05
Point 84	Eq. 0	Attempt 5	Error 3.767468115256634e-09
Point 84	Eq. 1	Attempt 1	Error 5.5799175129322975e-06
Point 84	Eq. 1	Attempt 2	Error 4.608295967045706e-10
Point 84	Eq. 1	Attempt 3	Error 2.286038693455339e-06
Point 84	Eq. 1	Attempt 4	Error 3.1421488730703686
Point 84	Eq. 1	Attempt 5	Error 9.915386840475549e-07
Point 85	Eq. 0	Attempt 1	Error 5.141172323419596e-07
Point 85	Eq. 0	Attempt 2	Error 1.1937117960769683e-11
Point 85	Eq. 1	Attempt 1	Error 7.357281788245018e-07
Point 85	Eq. 1	Attempt 2	Error 2.421978706479422e-06
Point 85	Eq. 1	Attempt 3	Error 2.2366422740560665e-06
Point 85	Eq. 1	Attempt 4	Error 1.8052228369924705e-06
Point 85	Eq. 1	Attempt 5	Error 1.826542938943021e-05
Point 86	Eq. 0	Attempt 1	Error 0.00031239872919286427
Point 86	Eq. 0	Attempt 2	Error 2.8692284104181454e-08
Point 86	Eq. 0	Attempt 3	Error 8.737572443351382e-09
Point 86	Eq. 0	Attempt 4	Error 7.012686751295405e-07
Point 86	Eq. 0	Attempt 5	Error 5.4068891586211976e-09
Point 86	Eq. 1	Attempt 1	Error 7.591403971218824e-05
Point 86	Eq. 1	Attempt 2	Error 1.4297995676315622e-08
Point 86	Eq. 1	Attempt 3	Error 2.0179256125629763e-05
Point 86	Eq. 1	Attempt 4	Error 2.913793650805019e-10
Point 86	Eq. 1	Attempt 5	Error 0.11960542346690772
Point 87	Eq. 0	Attempt 1	Error 2.0628783659049077e-07
Point 87	Eq. 0	Attempt 2	Error 4.08257676554058e-07
Point 87	Eq. 0	Attempt 3	Error 3.703762558870949e-07
Point 87	Eq. 0	Attempt 4	Error 1.1242639175179647e-07
Point 87	Eq. 0	Attempt 5	Error 0.004305988276030348
Point 87	Eq. 1	Attempt 1	Error 4.773545470015961e-07
Point 87	Eq. 1	Attempt 2	Error 1.2893594089291582e-05
Point 87	Eq. 1	Attempt 3	Error 2.145274038412026e-07
Point 87	Eq. 1	Attempt 4	Error 1.1616952690474136e-05
Point 87	Eq. 1	Attempt 5	Error 2.60998842236404e-05
Point 88	Eq. 0	Attempt 1	Error 9.137901315625641e-07
Point 88	Eq. 0	Attempt 2	Error 6.004400461279147e-07
Point 88	Eq. 0	Attempt 3	Error 2.3531727606496133e-06
Point 88	Eq. 0	Attempt 4	Error 5.675929060089402e-09
Point 88	Eq. 0	Attempt 5	Error 2.1260351559249102e-06
Point 88	Eq. 1	Attempt 1	Error 0.00018068828370587653
Point 88	Eq. 1	Attempt 2	Error 3.5717766877496615e-07
Point 88	Eq. 1	Attempt 3	Error 4.494498625717824e-06
Point 88	Eq. 1	Attempt 4	Error 0.0005281158622096882
Point 88	Eq. 1	Attempt 5	Error 3.218048050257494e-07
Point 89	Eq. 0	Attempt 1	Error 2.853680996395269e-06
Point 89	Eq. 0	Attempt 2	Error 3.341421938785061e-05
Point 89	Eq. 0	Attempt 3	Error 6.098275662225205e-08
Point 89	Eq. 0	Attempt 4	Error 6.935465535207186e-10
Point 89	Eq. 0	Attempt 5	Error 2.7018703008252487e-06
Point 89	Eq. 1	Attempt 1	Error 1.131013505073497e-09
Point 89	Eq. 1	Attempt 2	Error 6.140549317024124e-06
Point 89	Eq. 1	Attempt 3	Error 0.00014576578280411923
Point 89	Eq. 1	Attempt 4	Error 4.107929498786689e-07
Point 89	Eq. 1	Attempt 5	Error 3.5320049391884822e-06
Point 90	Eq. 0	Attempt 1	Error 3.9312908484134823e-10
Point 90	Eq. 0	Attempt 2	Error 8.948396725827479e-07
Point 90	Eq. 0	Attempt 3	Error 6.452217974128871e-06
Point 90	Eq. 0	Attempt 4	Error 6.54994380511198e-07
Point 90	Eq. 0	Attempt 5	Error 5.138548885952332e-06
Point 90	Eq. 1	Attempt 1	Error 1.0554285836406052e-06
Point 90	Eq. 1	Attempt 2	Error 9.939601568476064e-07
Point 90	Eq. 1	Attempt 3	Error 0.0001009169452572678
Point 90	Eq. 1	Attempt 4	Error 2.6063311793222965e-06
Point 90	Eq. 1	Attempt 5	Error 0.04238020076314797
Point 91	Eq. 0	Attempt 1	Error 1.0026042218669318e-09
Point 91	Eq. 0	Attempt 2	Error 2.1946675587969366e-09
Point 91	Eq. 0	Attempt 3	Error 2.1946675587969366e-09
Point 91	Eq. 0	Attempt 4	Error 4.9868575047185e-06
Point 91	Eq. 0	Attempt 5	Error 1.679338407711839e-05
Point 91	Eq. 1	Attempt 1	Error 0.00015041023033290912
Point 91	Eq. 1	Attempt 2	Error 3.5021562894144154e-05
Point 91	Eq. 1	Attempt 3	Error 3.402796431828392e-05
Point 91	Eq. 1	Attempt 4	Error 0.000252098775547438
Point 91	Eq. 1	Attempt 5	Error 8.799256647762377e-07
Point 92	Eq. 0	Attempt 1	Error 6.0790057432313915e-09
Point 92	Eq. 0	Attempt 2	Error 1.1017613701369555e-06
Point 92	Eq. 0	Attempt 3	Error 8.012648322619498e-10
Point 92	Eq. 0	Attempt 4	Error 1.0616284384923347e-06
Point 92	Eq. 0	Attempt 5	Error 7.987193839653628e-07
Point 92	Eq. 1	Attempt 1	Error 5.685427595381043e-08
Point 92	Eq. 1	Attempt 2	Error 0.00013479512523417725
Point 92	Eq. 1	Attempt 3	Error 7.815781100362074e-05
Point 92	Eq. 1	Attempt 4	Error 2.033977466453507e-07
Point 92	Eq. 1	Attempt 5	Error 2.3647571879337193e-05
Point 93	Eq. 0	Attempt 1	Error 4.624942960163025e-06
Point 93	Eq. 0	Attempt 2	Error 1.4882676850902499e-06
Point 93	Eq. 0	Attempt 3	Error 3.998267175120418e-07
Point 93	Eq. 0	Attempt 4	Error 7.179102112786495e-08
Point 93	Eq. 0	Attempt 5	Error 4.748085302708205e-08
Point 93	Eq. 1	Attempt 1	Error 5.297374627843965e-08
Point 93	Eq. 1	Attempt 2	Error 2.2977308162808185e-06
Point 93	Eq. 1	Attempt 3	Error 6.136417596280808e-09
Point 93	Eq. 1	Attempt 4	Error 1.9021494495063962e-06
Point 93	Eq. 1	Attempt 5	Error 7.045079325962433e-05
Point 94	Eq. 0	Attempt 1	Error 5.645300689138821e-07
Point 94	Eq. 0	Attempt 2	Error 1.3849164588464191e-06
Point 94	Eq. 0	Attempt 3	Error 2.4329528969246894e-07
Point 94	Eq. 0	Attempt 4	Error 1.3849164588464191e-06
Point 94	Eq. 0	Attempt 5	Error 1.500284270150587e-07
Point 94	Eq. 1	Attempt 1	Error 0.12104255901596161
Point 94	Eq. 1	Attempt 2	Error 1.6529633057871251e-06
Point 94	Eq. 1	Attempt 3	Error 2.319789359717106e-06
Point 94	Eq. 1	Attempt 4	Error 0.0002345278354596303
Point 94	Eq. 1	Attempt 5	Error 4.968518396708532e-08
Point 95	Eq. 0	Attempt 1	Error 1.6076711517598596e-07
Point 95	Eq. 0	Attempt 2	Error 1.1814100275842065e-06
Point 95	Eq. 0	Attempt 3	Error 1.148635988101887e-06
Point 95	Eq. 0	Attempt 4	Error 5.857415885657247e-07
Point 95	Eq. 0	Attempt 5	Error 1.6076711517598596e-07
Point 95	Eq. 1	Attempt 1	Error 1.3754851124758716e-07
Point 95	Eq. 1	Attempt 2	Error 0.7894615259737066
Point 95	Eq. 1	Attempt 3	Error 1.8256620478496188e-05
Point 95	Eq. 1	Attempt 4	Error 1.6099380673040287e-07
Point 95	Eq. 1	Attempt 5	Error 1.5283824268408353e-06
Point 96	Eq. 0	Attempt 1	Error 2.907656835304806e-07
Point 96	Eq. 0	Attempt 2	Error 1.4596253095078282e-09
Point 96	Eq. 0	Attempt 3	Error 5.359605268040468e-06
Point 96	Eq. 0	Attempt 4	Error 9.702569059300004e-08
Point 96	Eq. 0	Attempt 5	Error 2.8501858650997747e-09
Point 96	Eq. 1	Attempt 1	Error 4.754972053433448e-06
Point 96	Eq. 1	Attempt 2	Error 9.534112962228392e-06
Point 96	Eq. 1	Attempt 3	Error 3.637812085344194e-06
Point 96	Eq. 1	Attempt 4	Error 1.4594686831514991e-05
Point 96	Eq. 1	Attempt 5	Error 0.0006973850220219902
Point 97	Eq. 0	Attempt 1	Error 1.8575076410343172e-07
Point 97	Eq. 0	Attempt 2	Error 2.8865429158031475e-07
Point 97	Eq. 0	Attempt 3	Error 1.3100301430313266e-06
Point 97	Eq. 0	Attempt 4	Error 2.6445263756613713e-09
Point 97	Eq. 0	Attempt 5	Error 8.645884008728899e-11
Point 97	Eq. 1	Attempt 1	Error 1.4084798294788925e-05
Point 97	Eq. 1	Attempt 2	Error 1.2817640367757122e-05
Point 97	Eq. 1	Attempt 3	Error 9.981602033803938e-08
Point 97	Eq. 1	Attempt 4	Error 1.5320868556045752e-05
Point 97	Eq. 1	Attempt 5	Error 5.81350496986488e-06
Point 98	Eq. 0	Attempt 1	Error 7.742073648842052e-11
Point 98	Eq. 1	Attempt 1	Error 1.5521260365858325e-07
Point 98	Eq. 1	Attempt 2	Error 5.151213144927169e-08
Point 98	Eq. 1	Attempt 3	Error 7.279140527316486e-05
Point 98	Eq. 1	Attempt 4	Error 3.865068265440641e-08
Point 98	Eq. 1	Attempt 5	Error 3.773636535697733e-06
Point 99	Eq. 0	Attempt 1	Error 3.35466552314756e-08
Point 99	Eq. 0	Attempt 2	Error 1.1090264706581365e-08
Point 99	Eq. 0	Attempt 3	Error 4.833885986954556e-05
Point 99	Eq. 0	Attempt 4	Error 2.275800170536968e-08
Point 99	Eq. 0	Attempt 5	Error 1.8936532342195278e-08
Point 99	Eq. 1	Attempt 1	Error 3.371781076566549e-09
Point 99	Eq. 1	Attempt 2	Error 2.7008809411199763e-08
Point 99	Eq. 1	Attempt 3	Error 5.694502590358752e-06
Point 99	Eq. 1	Attempt 4	Error 8.527937893632043e-07
Point 99	Eq. 1	Attempt 5	Error 1.2380638736431138e-07
Point 100	Eq. 0	Attempt 1	Error 0.0024778417999300473
Point 100	Eq. 0	Attempt 2	Error 0.0006052150438904391
Point 100	Eq. 0	Attempt 3	Error 6.170097321955836e-08
Point 100	Eq. 0	Attempt 4	Error 1.0150993148272391e-06
Point 100	Eq. 0	Attempt 5	Error 1.924001253428287e-06
Point 100	Eq. 1	Attempt 1	Error 3.0210462512059166e-05
Point 100	Eq. 1	Attempt 2	Error 2.2026824808563106e-10
Point 100	Eq. 1	Attempt 3	Error 0.0030289836988686147
Point 100	Eq. 1	Attempt 4	Error 4.941860134977105e-05
Point 100	Eq. 1	Attempt 5	Error 2.7880089419340948e-06
Point 101	Eq. 0	Attempt 1	Error 0.0012205977018879821
Point 101	Eq. 0	Attempt 2	Error 2.4048152909017517e-06
Point 101	Eq. 0	Attempt 3	Error 7.4568151831044815e-06
Point 101	Eq. 0	Attempt 4	Error 9.781098810890398e-07
Point 101	Eq. 0	Attempt 5	Error 6.091056548029883e-09
Point 101	Eq. 1	Attempt 1	Error 1.4250139486193802e-05
Point 101	Eq. 1	Attempt 2	Error 3.0478719281745725e-07
Point 101	Eq. 1	Attempt 3	Error 0.057090700041953824
Point 101	Eq. 1	Attempt 4	Error 2.9760769848508062e-08
Point 101	Eq. 1	Attempt 5	Error 5.452885716294986e-07
Point 102	Eq. 0	Attempt 1	Error 1.264057232219784e-07
Point 102	Eq. 0	Attempt 2	Error 8.691051789355697e-08
Point 102	Eq. 0	Attempt 3	Error 6.765219495719066e-09
Point 102	Eq. 0	Attempt 4	Error 9.258860302452376e-06
Point 102	Eq. 0	Attempt 5	Error 4.103097353436169e-06
Point 102	Eq. 1	Attempt 1	Error 6.075981673347997e-08
Point 102	Eq. 1	Attempt 2	Error 1.3017995570407948e-07
Point 102	Eq. 1	Attempt 3	Error 1.5865884961385746e-07
Point 102	Eq. 1	Attempt 4	Error 0.0006597298333304025
Point 102	Eq. 1	Attempt 5	Error 2.578494843419321e-06
Point 103	Eq. 0	Attempt 1	Error 8.056020419644483e-07
Point 103	Eq. 0	Attempt 2	Error 4.146275443872582e-06
Point 103	Eq. 0	Attempt 3	Error 3.89711033221829e-07
Point 103	Eq. 0	Attempt 4	Error 2.528163918213977e-07
Point 103	Eq. 0	Attempt 5	Error 4.486533384806535e-07
Point 103	Eq. 1	Attempt 1	Error 1.4658877489637234e-06
Point 103	Eq. 1	Attempt 2	Error 1.7359537336316748
Point 103	Eq. 1	Attempt 3	Error 9.81532480182068e-07
Point 103	Eq. 1	Attempt 4	Error 1.4436084995850251e-05
Point 103	Eq. 1	Attempt 5	Error 1.9195217646483798e-06
Point 104	Eq. 0	Attempt 1	Error 6.664669172096183e-08
Point 104	Eq. 0	Attempt 2	Error 2.664078238012735e-07
Point 104	Eq. 0	Attempt 3	Error 2.891297810947435e-06
Point 104	Eq. 0	Attempt 4	Error 1.327305767517828e-07
Point 104	Eq. 0	Attempt 5	Error 1.016172177514818e-07
Point 104	Eq. 1	Attempt 1	Error 5.281515313981799e-06
Point 104	Eq. 1	Attempt 2	Error 3.512661589866184e-05
Point 104	Eq. 1	Attempt 3	Error 4.17809451391804e-06
Point 104	Eq. 1	Attempt 4	Error 0.0005671893192129573
Point 104	Eq. 1	Attempt 5	Error 5.44895200726927
Point 105	Eq. 0	Attempt 1	Error 4.158321189606795e-07
Point 105	Eq. 0	Attempt 2	Error 6.905338523210958e-09
Point 105	Eq. 0	Attempt 3	Error 1.0681736739570624e-07
Point 105	Eq. 0	Attempt 4	Error 1.6154820059455233e-07
Point 105	Eq. 0	Attempt 5	Error 1.380610115120362e-07
Point 105	Eq. 1	Attempt 1	Error 2.766037141554989e-07
Point 105	Eq. 1	Attempt 2	Error 3.570937678887276e-07
Point 105	Eq. 1	Attempt 3	Error 7.769637022647657e-08
Point 105	Eq. 1	Attempt 4	Error 2.9743546292593237e-08
Point 105	Eq. 1	Attempt 5	Error 7.395075272143004e-07
Point 106	Eq. 0	Attempt 1	Error 4.473577064345591e-10
Point 106	Eq. 0	Attempt 2	Error 3.5640823625726625e-11
Point 106	Eq. 1	Attempt 1	Error 5.34457740286598e-07
Point 106	Eq. 1	Attempt 2	Error 1.0018851526183425e-07
Point 106	Eq. 1	Attempt 3	Error 3.5333948744664667e-07
Point 106	Eq. 1	Attempt 4	Error 3.6683771895695827e-06
Point 106	Eq. 1	Attempt 5	Error 1.4582366247850587e-07
Point 107	Eq. 0	Attempt 1	Error 1.5101784356374992e-07
Point 107	Eq. 0	Attempt 2	Error 5.87135673413286e-10
Point 107	Eq. 0	Attempt 3	Error 4.470905423659133e-09
Point 107	Eq. 0	Attempt 4	Error 1.6280466752505163e-08
Point 107	Eq. 0	Attempt 5	Error 1.3728123349210364e-07
Point 107	Eq. 1	Attempt 1	Error 4.4935654841538053e-07
Point 107	Eq. 1	Attempt 2	Error 9.486574299444328e-07
Point 107	Eq. 1	Attempt 3	Error 1.3260874425213842e-06
Point 107	Eq. 1	Attempt 4	Error 3.974093942815671e-09
Point 107	Eq. 1	Attempt 5	Error 1.8044829630525783e-08
Point 108	Eq. 0	Attempt 1	Error 7.846529115340672e-08
Point 108	Eq. 0	Attempt 2	Error 1.6126364243973512e-07
Point 108	Eq. 0	Attempt 3	Error 2.7515858391780057e-07
Point 108	Eq. 0	Attempt 4	Error 1.6126364243973512e-07
Point 108	Eq. 0	Attempt 5	Error 4.1699252051330404e-08
Point 108	Eq. 1	Attempt 1	Error 5.303149919200223e-09
Point 108	Eq. 1	Attempt 2	Error 3.859801415728725e-05
Point 108	Eq. 1	Attempt 3	Error 5.809706067338993e-07
Point 108	Eq. 1	Attempt 4	Error 1.8026184989139438e-09
Point 108	Eq. 1	Attempt 5	Error 2.856655214600323e-07
Point 109	Eq. 0	Attempt 1	Error 3.982939347224601e-06
Point 109	Eq. 0	Attempt 2	Error 9.58789314609021e-09
Point 109	Eq. 0	Attempt 3	Error 1.76278859953527e-06
Point 109	Eq. 0	Attempt 4	Error 1.1150329441989015e-06
Point 109	Eq. 0	Attempt 5	Error 4.3719376208173344e-07
Point 109	Eq. 1	Attempt 1	Error 1.0236477123726218e-06
Point 109	Eq. 1	Attempt 2	Error 3.2840298445080407e-06
Point 109	Eq. 1	Attempt 3	Error 4.476775302464375e-06
Point 109	Eq. 1	Attempt 4	Error 3.934012283934862e-06
Point 109	Eq. 1	Attempt 5	Error 2.108440867232275e-06
Point 110	Eq. 0	Attempt 1	Error 8.613806699031556e-07
Point 110	Eq. 0	Attempt 2	Error 2.943352228612639e-10
Point 110	Eq. 0	Attempt 3	Error 3.20252746632832e-06
Point 110	Eq. 0	Attempt 4	Error 0.005248842089997652
Point 110	Eq. 0	Attempt 5	Error 2.3654024516872596e-08
Point 110	Eq. 1	Attempt 1	Error 3.369268597452901e-08
Point 110	Eq. 1	Attempt 2	Error 1.4056474810786312e-06
Point 110	Eq. 1	Attempt 3	Error 6.254519462345343e-07
Point 110	Eq. 1	Attempt 4	Error 4.987147576684947e-06
Point 110	Eq. 1	Attempt 5	Error 1.5914138771222497e-06
Point 111	Eq. 0	Attempt 1	Error 1.541868073218211e-07
Point 111	Eq. 0	Attempt 2	Error 1.2339478416834027e-07
Point 111	Eq. 0	Attempt 3	Error 1.0857434062927496e-08
Point 111	Eq. 0	Attempt 4	Error 3.713420824169589e-07
Point 111	Eq. 0	Attempt 5	Error 8.615754154561728e-07
Point 111	Eq. 1	Attempt 1	Error 1.44427758641541e-09
Point 111	Eq. 1	Attempt 2	Error 1.7647024037614756e-06
Point 111	Eq. 1	Attempt 3	Error 6.277952024902334e-08
Point 111	Eq. 1	Attempt 4	Error 2.236589068616013e-06
Point 111	Eq. 1	Attempt 5	Error 2.7441183192422614e-07
Point 112	Eq. 0	Attempt 1	Error 4.811465714738006e-08
Point 112	Eq. 0	Attempt 2	Error 2.7397959456720855e-09
Point 112	Eq. 0	Attempt 3	Error 8.174951631190197e-07
Point 112	Eq. 0	Attempt 4	Error 5.555875759455375e-10
Point 112	Eq. 0	Attempt 5	Error 2.7397959456720855e-09
Point 112	Eq. 1	Attempt 1	Error 7.2662975298953825e-06
Point 112	Eq. 1	Attempt 2	Error 2.7112469069834333e-06
Point 112	Eq. 1	Attempt 3	Error 5.5447378144890536e-05
Point 112	Eq. 1	Attempt 4	Error 7.900786164327656e-05
Point 112	Eq. 1	Attempt 5	Error 2.5941471903934143e-07
Point 113	Eq. 0	Attempt 1	Error 0.000284140663211474
Point 113	Eq. 0	Attempt 2	Error 3.7356875282057445e-07
Point 113	Eq. 0	Attempt 3	Error 1.246797864951077e-07
Point 113	Eq. 0	Attempt 4	Error 3.7430424981721444e-08
Point 113	Eq. 0	Attempt 5	Error 4.685398380388506e-08
Point 113	Eq. 1	Attempt 1	Error 5.382294148148503e-07
Point 113	Eq. 1	Attempt 2	Error 4.002104577693899e-05
Point 113	Eq. 1	Attempt 3	Error 2.313208256055077e-07
Point 113	Eq. 1	Attempt 4	Error 1.5378058719761611e-06
Point 113	Eq. 1	Attempt 5	Error 1.1911526371477521e-05
Point 114	Eq. 0	Attempt 1	Error 5.258556257103919e-08
Point 114	Eq. 0	Attempt 2	Error 5.258556257103919e-08
Point 114	Eq. 0	Attempt 3	Error 3.0046618348933407e-07
Point 114	Eq. 0	Attempt 4	Error 9.12475570657989e-08
Point 114	Eq. 0	Attempt 5	Error 4.646253728424199e-07
Point 114	Eq. 1	Attempt 1	Error 0.00013433130663997872
Point 114	Eq. 1	Attempt 2	Error 9.855659186541743e-07
Point 114	Eq. 1	Attempt 3	Error 3.0308891325603327e-05
Point 114	Eq. 1	Attempt 4	Error 3.427573858516553e-05
Point 114	Eq. 1	Attempt 5	Error 7.858454296183481e-07
Point 115	Eq. 0	Attempt 1	Error 6.88215777699952e-08
Point 115	Eq. 0	Attempt 2	Error 6.902297968736093e-07
Point 115	Eq. 0	Attempt 3	Error 3.730133357748855e-08
Point 115	Eq. 0	Attempt 4	Error 1.3741271231992869e-08
Point 115	Eq. 0	Attempt 5	Error 7.238696753120166e-08
Point 115	Eq. 1	Attempt 1	Error 2.046922418230679e-07
Point 115	Eq. 1	Attempt 2	Error 0.00029914841144318416
Point 115	Eq. 1	Attempt 3	Error 2.4798089270916535e-07
Point 115	Eq. 1	Attempt 4	Error 2.028086612426705e-06
Point 115	Eq. 1	Attempt 5	Error 3.320224095659796e-10
Point 116	Eq. 0	Attempt 1	Error 1.513848292233888e-05
Point 116	Eq. 0	Attempt 2	Error 1.5907841088846908e-07
Point 116	Eq. 0	Attempt 3	Error 4.345270099292975e-08
Point 116	Eq. 0	Attempt 4	Error 9.905539855026291e-08
Point 116	Eq. 0	Attempt 5	Error 2.400425387349969e-07
Point 116	Eq. 1	Attempt 1	Error 5.668999847330269e-07
Point 116	Eq. 1	Attempt 2	Error 2.0624978560590534e-06
Point 116	Eq. 1	Attempt 3	Error 1.2630516721401364e-07
Point 116	Eq. 1	Attempt 4	Error 2.6683625833356928e-06
Point 116	Eq. 1	Attempt 5	Error 4.860112312599085e-09
Point 117	Eq. 0	Attempt 1	Error 4.6067384573689196e-08
Point 117	Eq. 0	Attempt 2	Error 1.4251838820200646e-08
Point 117	Eq. 0	Attempt 3	Error 8.00014277047012e-10
Point 117	Eq. 0	Attempt 4	Error 5.4513407121703494e-09
Point 117	Eq. 0	Attempt 5	Error 4.206412995699793e-12
Point 117	Eq. 1	Attempt 1	Error 5.435749130811018e-07
Point 117	Eq. 1	Attempt 2	Error 6.016705071942852e-06
Point 117	Eq. 1	Attempt 3	Error 1.213644168274186e-06
Point 117	Eq. 1	Attempt 4	Error 4.542187070910586e-09
Point 117	Eq. 1	Attempt 5	Error 1.454638606901426e-06
Point 118	Eq. 0	Attempt 1	Error 4.813931013813999e-06
Point 118	Eq. 0	Attempt 2	Error 1.588502067306763e-05
Point 118	Eq. 0	Attempt 3	Error 4.855104407397448e-08
Point 118	Eq. 0	Attempt 4	Error 7.048868155834498e-08
Point 118	Eq. 0	Attempt 5	Error 0.00038270477392643443
Point 118	Eq. 1	Attempt 1	Error 5.290701210469706e-09
Point 118	Eq. 1	Attempt 2	Error 1.6544748859814717e-07
Point 118	Eq. 1	Attempt 3	Error 0.00010509036394523719
Point 118	Eq. 1	Attempt 4	Error 5.417453434120034e-05
Point 118	Eq. 1	Attempt 5	Error 6.736252643252556
Point 119	Eq. 0	Attempt 1	Error 7.290103667401127e-07
Point 119	Eq. 0	Attempt 2	Error 5.228855570749147e-09
Point 119	Eq. 0	Attempt 3	Error 3.5282710086903535e-10
Point 119	Eq. 0	Attempt 4	Error 3.2636080504744314e-09
Point 119	Eq. 0	Attempt 5	Error 1.6510074374309625e-07
Point 119	Eq. 1	Attempt 1	Error 0.0009127572694183073
Point 119	Eq. 1	Attempt 2	Error 8.246956895163748e-08
Point 119	Eq. 1	Attempt 3	Error 4.4453889813667047e-07
Point 119	Eq. 1	Attempt 4	Error 0.3864658023543939
Point 119	Eq. 1	Attempt 5	Error 9.142013368546031e-08
Point 120	Eq. 0	Attempt 1	Error 4.265896222932497e-06
Point 120	Eq. 0	Attempt 2	Error 2.4863311409717426e-10
Point 120	Eq. 0	Attempt 3	Error 1.3653147448167147e-06
Point 120	Eq. 0	Attempt 4	Error 1.7431704009140958e-06
Point 120	Eq. 0	Attempt 5	Error 5.674110070685856e-09
Point 120	Eq. 1	Attempt 1	Error 5.364649723560433e-06
Point 120	Eq. 1	Attempt 2	Error 7.014699576757266e-08
Point 120	Eq. 1	Attempt 3	Error 1.812927820310506e-05
Point 120	Eq. 1	Attempt 4	Error 4.3729033905037795e-07
Point 120	Eq. 1	Attempt 5	Error 3.6336643916001776e-08
Point 121	Eq. 0	Attempt 1	Error 1.1095266927441116e-09
Point 121	Eq. 0	Attempt 2	Error 4.054470537084853e-09
Point 121	Eq. 0	Attempt 3	Error 5.324352514435304e-09
Point 121	Eq. 0	Attempt 4	Error 8.631836863060016e-07
Point 121	Eq. 0	Attempt 5	Error 0.0023503735737335774
Point 121	Eq. 1	Attempt 1	Error 2.2816550426796312e-07
Point 121	Eq. 1	Attempt 2	Error 2.7155168709214195e-06
Point 121	Eq. 1	Attempt 3	Error 3.423511998335016e-07
Point 121	Eq. 1	Attempt 4	Error 6.362659519254521e-07
Point 121	Eq. 1	Attempt 5	Error 1.6504259292560164e-08
Point 122	Eq. 0	Attempt 1	Error 4.495722009778547e-06
Point 122	Eq. 0	Attempt 2	Error 2.0130073608015664e-08
Point 122	Eq. 0	Attempt 3	Error 3.5483175906847464e-05
Point 122	Eq. 0	Attempt 4	Error 1.6011982779673417e-06
Point 122	Eq. 0	Attempt 5	Error 1.0502134273338015e-07
Point 122	Eq. 1	Attempt 1	Error 8.445567800663412e-09
Point 122	Eq. 1	Attempt 2	Error 2.0651214072131552e-10
Point 122	Eq. 1	Attempt 3	Error 5.462962633373536e-06
Point 122	Eq. 1	Attempt 4	Error 1.9066112031396187e-06
Point 122	Eq. 1	Attempt 5	Error 3.786567503993865e-09
Point 123	Eq. 0	Attempt 1	Error 1.0586313692328986e-07
Point 123	Eq. 0	Attempt 2	Error 4.716298462881241e-10
Point 123	Eq. 0	Attempt 3	Error 3.2294917673425516e-07
Point 123	Eq. 0	Attempt 4	Error 9.531390787742566e-09
Point 123	Eq. 0	Attempt 5	Error 5.216103318161913e-07
Point 123	Eq. 1	Attempt 1	Error 1.4455054042628035e-08
Point 123	Eq. 1	Attempt 2	Error 4.918332393799574e-05
Point 123	Eq. 1	Attempt 3	Error 7.401354196190368e-08
Point 123	Eq. 1	Attempt 4	Error 4.448456309091853e-06
Point 123	Eq. 1	Attempt 5	Error 1.3367082374315942e-07
Point 124	Eq. 0	Attempt 1	Error 1.8442785290062602e-06
Point 124	Eq. 0	Attempt 2	Error 1.6859075913089328e-08
Point 124	Eq. 0	Attempt 3	Error 1.2786586012225598e-08
Point 124	Eq. 0	Attempt 4	Error 1.5013483789516613e-09
Point 124	Eq. 0	Attempt 5	Error 1.5998370713532495e-05
Point 124	Eq. 1	Attempt 1	Error 1.6126864466059487e-07
Point 124	Eq. 1	Attempt 2	Error 2.150639670617238e-05
Point 124	Eq. 1	Attempt 3	Error 9.874398188003397e-07
Point 124	Eq. 1	Attempt 4	Error 1.3549773996146541e-05
Point 124	Eq. 1	Attempt 5	Error 6.125436016191088e-07
Point 125	Eq. 0	Attempt 1	Error 9.757343377714278e-09
Point 125	Eq. 0	Attempt 2	Error 1.447858721803641e-09
Point 125	Eq. 0	Attempt 3	Error 6.988443601585459e-09
Point 125	Eq. 0	Attempt 4	Error 5.145466275280342e-10
Point 125	Eq. 0	Attempt 5	Error 2.5383997126482427e-08
Point 125	Eq. 1	Attempt 1	Error 1.2320445819113957e-05
Point 125	Eq. 1	Attempt 2	Error 3.2656544135534205e-10
Point 125	Eq. 1	Attempt 3	Error 2.2424973167289863e-07
Point 125	Eq. 1	Attempt 4	Error 1.3488914873960312e-07
Point 125	Eq. 1	Attempt 5	Error 2.5321371595055098e-06
Point 126	Eq. 0	Attempt 1	Error 2.7339638108969666e-07
Point 126	Eq. 0	Attempt 2	Error 4.542528131423751e-09
Point 126	Eq. 0	Attempt 3	Error 2.7265514290775172e-09
Point 126	Eq. 0	Attempt 4	Error 1.311839071149734e-06
Point 126	Eq. 0	Attempt 5	Error 3.636802148321294e-08
Point 126	Eq. 1	Attempt 1	Error 3.5139258898198023e-06
Point 126	Eq. 1	Attempt 2	Error 1.177348906367115e-06
Point 126	Eq. 1	Attempt 3	Error 2.783011649398759e-05
Point 126	Eq. 1	Attempt 4	Error 2.7717419470718596e-09
Point 126	Eq. 1	Attempt 5	Error 1.4933868271782558e-05
Point 127	Eq. 0	Attempt 1	Error 1.1728129152288602e-06
Point 127	Eq. 0	Attempt 2	Error 8.03493662715482e-08
Point 127	Eq. 0	Attempt 3	Error 8.918703997551347e-08
Point 127	Eq. 0	Attempt 4	Error 4.1969605035774293e-07
Point 127	Eq. 0	Attempt 5	Error 4.5996131348147173e-07
Point 127	Eq. 1	Attempt 1	Error 0.5407061879901107
Point 127	Eq. 1	Attempt 2	Error 1.1596409876801772e-07
Point 127	Eq. 1	Attempt 3	Error 1.0401973554508004e-05
Point 127	Eq. 1	Attempt 4	Error 2.371452410443453e-06
Point 127	Eq. 1	Attempt 5	Error 5.588481144513935e-08
Point 128	Eq. 0	Attempt 1	Error 2.3826487449696288e-07
Point 128	Eq. 0	Attempt 2	Error 1.0814630968525307e-08
Point 128	Eq. 0	Attempt 3	Error 6.196927415658138e-07
Point 128	Eq. 0	Attempt 4	Error 5.038791414335719e-06
Point 128	Eq. 0	Attempt 5	Error 4.095345502719283e-07
Point 128	Eq. 1	Attempt 1	Error 6.4360961005149875e-09
Point 128	Eq. 1	Attempt 2	Error 4.2305714487156365e-09
Point 128	Eq. 1	Attempt 3	Error 1.7511013084003935e-08
Point 128	Eq. 1	Attempt 4	Error 1.8474111129762605e-11
Point 129	Eq. 0	Attempt 1	Error 2.2887206796440296e-08
Point 129	Eq. 0	Attempt 2	Error 1.551280035982927e-06
Point 129	Eq. 0	Attempt 3	Error 9.253108146367595e-08
Point 129	Eq. 0	Attempt 4	Error 2.5882538352561824e-06
Point 129	Eq. 0	Attempt 5	Error 3.916903779099812e-08
Point 129	Eq. 1	Attempt 1	Error 1.0150694151889184e-07
Point 129	Eq. 1	Attempt 2	Error 1.21777702588588e-07
Point 129	Eq. 1	Attempt 3	Error 1.0150694151889184e-07
Point 129	Eq. 1	Attempt 4	Error 1.7844388366938801e-06
Point 129	Eq. 1	Attempt 5	Error 2.1236908764876716e-06
Point 130	Eq. 0	Attempt 1	Error 2.461528765707044e-05
Point 130	Eq. 0	Attempt 2	Error 3.366681653460546e-07
Point 130	Eq. 0	Attempt 3	Error 3.545173399288615e-07
Point 130	Eq. 0	Attempt 4	Error 1.9582785171223804e-08
Point 130	Eq. 0	Attempt 5	Error 1.1964755231019808e-07
Point 130	Eq. 1	Attempt 1	Error 1.0512832204767619e-07
Point 130	Eq. 1	Attempt 2	Error 2.2663323306915117e-07
Point 130	Eq. 1	Attempt 3	Error 1.0149501576961484e-06
Point 130	Eq. 1	Attempt 4	Error 1.72499085238087e-07
Point 130	Eq. 1	Attempt 5	Error 2.6278753068709193e-05
Point 131	Eq. 0	Attempt 1	Error 3.06553147311206e-07
Point 131	Eq. 0	Attempt 2	Error 2.2825463474873686e-07
Point 131	Eq. 0	Attempt 3	Error 1.8680765379031072e-07
Point 131	Eq. 0	Attempt 4	Error 1.6490331233853794e-05
Point 131	Eq. 0	Attempt 5	Error 1.3776208334093099e-05
Point 131	Eq. 1	Attempt 1	Error 7.242874744406436e-09
Point 131	Eq. 1	Attempt 2	Error 2.0203719941491727e-07
Point 131	Eq. 1	Attempt 3	Error 1.1400774496905797e-05
Point 131	Eq. 1	Attempt 4	Error 3.7177965452883655e-05
Point 131	Eq. 1	Attempt 5	Error 2.9118993438714824e-06
Point 132	Eq. 0	Attempt 1	Error 2.5485398964519845e-06
Point 132	Eq. 0	Attempt 2	Error 1.9291746866656467e-08
Point 132	Eq. 0	Attempt 3	Error 8.713698207429843e-09
Point 132	Eq. 0	Attempt 4	Error 1.0638814273988828e-09
Point 132	Eq. 0	Attempt 5	Error 5.728551855099795e-07
Point 132	Eq. 1	Attempt 1	Error 2.819436190293345e-06
Point 132	Eq. 1	Attempt 2	Error 1.0027690677816281e-08
Point 132	Eq. 1	Attempt 3	Error 0.000789259082296212
Point 132	Eq. 1	Attempt 4	Error 1.263754256797256e-08
Point 132	Eq. 1	Attempt 5	Error 2.038655111391563e-08
Point 133	Eq. 0	Attempt 1	Error 7.796757017786149e-09
Point 133	Eq. 0	Attempt 2	Error 1.580393131916935e-07
Point 133	Eq. 0	Attempt 3	Error 1.9140259155392414e-07
Point 133	Eq. 0	Attempt 4	Error 1.7834850041253958e-07
Point 133	Eq. 0	Attempt 5	Error 0.00020014578268501282
Point 133	Eq. 1	Attempt 1	Error 2.2116396678484307e-05
Point 133	Eq. 1	Attempt 2	Error 1.3851717994839419e-08
Point 133	Eq. 1	Attempt 3	Error 5.256155759525427e-07
Point 133	Eq. 1	Attempt 4	Error 3.372135211066052e-07
Point 133	Eq. 1	Attempt 5	Error 3.589093466871418e-10
Point 134	Eq. 0	Attempt 1	Error 2.5979278461818467e-07
Point 134	Eq. 0	Attempt 2	Error 0.0010860116482263038
Point 134	Eq. 0	Attempt 3	Error 3.2877775879569526e-06
Point 134	Eq. 0	Attempt 4	Error 4.78709978324332e-07
Point 134	Eq. 0	Attempt 5	Error 2.134262899744499e-07
Point 134	Eq. 1	Attempt 1	Error 1.6959461390797514e-08
Point 134	Eq. 1	Attempt 2	Error 4.7558398819091963e-07
Point 134	Eq. 1	Attempt 3	Error 2.1643497859713534e-05
Point 134	Eq. 1	Attempt 4	Error 8.183735360489663e-06
Point 134	Eq. 1	Attempt 5	Error 1.4111217694789957e-05
Point 135	Eq. 0	Attempt 1	Error 2.42494024860207e-10
Point 135	Eq. 0	Attempt 2	Error 9.460450201004278e-10
Point 135	Eq. 0	Attempt 3	Error 5.8225850807502866e-09
Point 135	Eq. 0	Attempt 4	Error 1.2221386214150698e-07
Point 135	Eq. 0	Attempt 5	Error 1.0339503546674678e-06
Point 135	Eq. 1	Attempt 1	Error 4.602895842253929e-09
Point 135	Eq. 1	Attempt 2	Error 5.40353539690841e-10
Point 135	Eq. 1	Attempt 3	Error 8.995196481009771e-07
Point 135	Eq. 1	Attempt 4	Error 4.368075678939931e-07
Point 135	Eq. 1	Attempt 5	Error 1.625241321789872e-05
Point 136	Eq. 0	Attempt 1	Error 7.002313395787496e-08
Point 136	Eq. 0	Attempt 2	Error 1.3602630133391358e-09
Point 136	Eq. 0	Attempt 3	Error 2.5757572075235657e-08
Point 136	Eq. 0	Attempt 4	Error 1.3819608284393325e-06
Point 136	Eq. 0	Attempt 5	Error 7.949660130179836e-08
Point 136	Eq. 1	Attempt 1	Error 2.7349460651748814e-07
Point 136	Eq. 1	Attempt 2	Error 2.0134297074037022e-07
Point 136	Eq. 1	Attempt 3	Error 1.1151622629768099e-06
Point 136	Eq. 1	Attempt 4	Error 1.6255261755304673e-05
Point 136	Eq. 1	Attempt 5	Error 5.571791916736402e-10
Point 137	Eq. 0	Attempt 1	Error 7.3918298539865646e-06
Point 137	Eq. 0	Attempt 2	Error 1.4359031865751604e-06
Point 137	Eq. 0	Attempt 3	Error 2.659703568497207e-10
Point 137	Eq. 0	Attempt 4	Error 1.159566750175145e-06
Point 137	Eq. 0	Attempt 5	Error 4.6524257868441055e-07
Point 137	Eq. 1	Attempt 1	Error 3.521961389196804e-09
Point 137	Eq. 1	Attempt 2	Error 5.3754750751977554e-05
Point 137	Eq. 1	Attempt 3	Error 4.332158425768284e-06
Point 137	Eq. 1	Attempt 4	Error 8.607917794734021e-05
Point 137	Eq. 1	Attempt 5	Error 1.508999503130326e-08
Point 138	Eq. 0	Attempt 1	Error 3.0190847155608935e-08
Point 138	Eq. 0	Attempt 2	Error 4.235653250361793e-08
Point 138	Eq. 0	Attempt 3	Error 2.42642670400528e-07
Point 138	Eq. 0	Attempt 4	Error 2.5145368454104755e-08
Point 138	Eq. 0	Attempt 5	Error 7.93658614384185e-08
Point 138	Eq. 1	Attempt 1	Error 1.327811442507823
Point 138	Eq. 1	Attempt 2	Error 2.0853070736848167e-07
Point 138	Eq. 1	Attempt 3	Error 1.1046040526707657e-08
Point 138	Eq. 1	Attempt 4	Error 3.713328908361291e-06
Point 138	Eq. 1	Attempt 5	Error 2.076942450912611e-06
Point 139	Eq. 0	Attempt 1	Error 1.7842472175289004e-06
Point 139	Eq. 0	Attempt 2	Error 2.492221483407775e-06
Point 139	Eq. 0	Attempt 3	Error 1.217277940668282e-07
Point 139	Eq. 0	Attempt 4	Error 9.037535164679866e-10
Point 139	Eq. 0	Attempt 5	Error 1.4679244486615062e-08
Point 139	Eq. 1	Attempt 1	Error 7.931229220048408e-07
Point 139	Eq. 1	Attempt 2	Error 2.01171133085154e-08
Point 139	Eq. 1	Attempt 3	Error 1.4015273563927622e-07
Point 139	Eq. 1	Attempt 4	Error 1.1833924418169772e-07
Point 139	Eq. 1	Attempt 5	Error 5.779345201517572e-06
Point 140	Eq. 0	Attempt 1	Error 1.2497592365434684e-06
Point 140	Eq. 0	Attempt 2	Error 3.9446024402423063e-07
Point 140	Eq. 0	Attempt 3	Error 0.11745702621635701
Point 140	Eq. 0	Attempt 4	Error 1.0524234994591097e-07
Point 140	Eq. 0	Attempt 5	Error 5.421912533165596e-06
Point 140	Eq. 1	Attempt 1	Error 1.3403583693616383e-05
Point 140	Eq. 1	Attempt 2	Error 1.582659308496659e-06
Point 140	Eq. 1	Attempt 3	Error 5.2829363994533196e-08
Point 140	Eq. 1	Attempt 4	Error 1.0300345820724033e-07
Point 140	Eq. 1	Attempt 5	Error 7.983658179000486e-10
Point 141	Eq. 0	Attempt 1	Error 4.7220038368323003e-07
Point 141	Eq. 0	Attempt 2	Error 5.204468095598713e-06
Point 141	Eq. 0	Attempt 3	Error 2.0048523765581194e-06
Point 141	Eq. 0	Attempt 4	Error 2.2525790654981392e-07
Point 141	Eq. 0	Attempt 5	Error 1.1863209010698483e-06
Point 141	Eq. 1	Attempt 1	Error 4.953072902935673e-07
Point 141	Eq. 1	Attempt 2	Error 9.653607094151084e-06
Point 141	Eq. 1	Attempt 3	Error 1.0149166200790205e-06
Point 141	Eq. 1	Attempt 4	Error 5.642237965730601e-08
Point 141	Eq. 1	Attempt 5	Error 1.1087630582551355e-06
Point 142	Eq. 0	Attempt 1	Error 9.1118465661566e-08
Point 142	Eq. 0	Attempt 2	Error 3.240074875066057e-12
Point 142	Eq. 1	Attempt 1	Error 3.4313849255340756e-05
Point 142	Eq. 1	Attempt 2	Error 2.7957298698311206e-07
Point 142	Eq. 1	Attempt 3	Error 1.0980886600009399e-07
Point 142	Eq. 1	Attempt 4	Error 1.9015481598216866e-06
Point 142	Eq. 1	Attempt 5	Error 2.483841967659828e-07
Point 143	Eq. 0	Attempt 1	Error 9.883723919301701e-07
Point 143	Eq. 0	Attempt 2	Error 2.8540512175823096e-09
Point 143	Eq. 0	Attempt 3	Error 4.776023843078292e-07
Point 143	Eq. 0	Attempt 4	Error 6.85137422351545e-07
Point 143	Eq. 0	Attempt 5	Error 5.874175599274167e-07
Point 143	Eq. 1	Attempt 1	Error 2.7791639922725153e-07
Point 143	Eq. 1	Attempt 2	Error 8.080252200670657e-08
Point 143	Eq. 1	Attempt 3	Error 9.898747066472424e-08
Point 143	Eq. 1	Attempt 4	Error 2.981130023727019e-06
Point 143	Eq. 1	Attempt 5	Error 9.656062047724845e-07
Point 144	Eq. 0	Attempt 1	Error 3.2008529160520993e-09
Point 144	Eq. 0	Attempt 2	Error 8.521689892404538e-06
Point 144	Eq. 0	Attempt 3	Error 2.7249348590885347e-06
Point 144	Eq. 0	Attempt 4	Error 6.542004484799691e-07
Point 144	Eq. 0	Attempt 5	Error 4.724728341898299e-07
Point 144	Eq. 1	Attempt 1	Error 3.0753426472074352e-09
Point 144	Eq. 1	Attempt 2	Error 5.613256917058607e-07
Point 144	Eq. 1	Attempt 3	Error 0.47982783886124025
Point 144	Eq. 1	Attempt 4	Error 4.951504593009304e-07
Point 144	Eq. 1	Attempt 5	Error 1.36644416670606e-07
Point 145	Eq. 0	Attempt 1	Error 1.0188807664235355e-07
Point 145	Eq. 0	Attempt 2	Error 2.3639665869268356e-07
Point 145	Eq. 0	Attempt 3	Error 2.081393859043601e-06
Point 145	Eq. 0	Attempt 4	Error 1.263086573999317e-06
Point 145	Eq. 0	Attempt 5	Error 5.097158464195672e-07
Point 145	Eq. 1	Attempt 1	Error 3.732394588951138e-07
Point 145	Eq. 1	Attempt 2	Error 1.9707005094460328e-07
Point 145	Eq. 1	Attempt 3	Error 2.7852405537487357e-07
Point 145	Eq. 1	Attempt 4	Error 3.2599700716673397e-09
Point 145	Eq. 1	Attempt 5	Error 1.4110303823144932e-06
Point 146	Eq. 0	Attempt 1	Error 5.26743008322228e-07
Point 146	Eq. 0	Attempt 2	Error 4.645926310331561e-08
Point 146	Eq. 0	Attempt 3	Error 5.062492846263922e-06
Point 146	Eq. 0	Attempt 4	Error 3.0201510980987223e-07
Point 146	Eq. 0	Attempt 5	Error 3.3302181918770657e-06
Point 146	Eq. 1	Attempt 1	Error 2.9998773243278265e-08
Point 146	Eq. 1	Attempt 2	Error 4.785118790096021e-08
Point 146	Eq. 1	Attempt 3	Error 9.465225048188586e-09
Point 146	Eq. 1	Attempt 4	Error 3.0268775503827783e-06
Point 146	Eq. 1	Attempt 5	Error 1.3877783544558042e-06
Point 147	Eq. 0	Attempt 1	Error 5.800870894745458e-10
Point 147	Eq. 0	Attempt 2	Error 6.824959655205021e-07
Point 147	Eq. 0	Attempt 3	Error 2.1564773078353028e-07
Point 147	Eq. 0	Attempt 4	Error 4.7539742809021845e-07
Point 147	Eq. 0	Attempt 5	Error 1.142874566539831e-06
Point 147	Eq. 1	Attempt 1	Error 2.847326641131076e-08
Point 147	Eq. 1	Attempt 2	Error 6.889777523610974e-06
Point 147	Eq. 1	Attempt 3	Error 0.0039639709396510625
Point 147	Eq. 1	Attempt 4	Error 0.000289208376273109
Point 147	Eq. 1	Attempt 5	Error 4.921198183183151e-06
Point 148	Eq. 0	Attempt 1	Error 1.3763462902716128e-07
Point 148	Eq. 0	Attempt 2	Error 7.007349722698564e-08
Point 148	Eq. 0	Attempt 3	Error 8.730745622642644e-05
Point 148	Eq. 0	Attempt 4	Error 6.324779633359867e-08
Point 148	Eq. 0	Attempt 5	Error 1.878028416513189e-05
Point 148	Eq. 1	Attempt 1	Error 1.5160139810177498e-10
Point 148	Eq. 1	Attempt 2	Error 8.01492205937393e-12
Point 149	Eq. 0	Attempt 1	Error 1.3596320513897808e-07
Point 149	Eq. 0	Attempt 2	Error 1.6970602700894233e-09
Point 149	Eq. 0	Attempt 3	Error 1.5927832919260254e-07
Point 149	Eq. 0	Attempt 4	Error 1.205364696943434e-09
Point 149	Eq. 0	Attempt 5	Error 1.9214100120734656e-05
Point 149	Eq. 1	Attempt 1	Error 2.651473380410607e-06
Point 149	Eq. 1	Attempt 2	Error 1.8821593300799577e-05
Point 149	Eq. 1	Attempt 3	Error 1.764499302225886e-08
Point 149	Eq. 1	Attempt 4	Error 2.7512841143106925e-06
Point 149	Eq. 1	Attempt 5	Error 1.1676775102387182e-09
Point 150	Eq. 0	Attempt 1	Error 6.025931043041055e-08
Point 150	Eq. 0	Attempt 2	Error 4.21921727706831e-05
Point 150	Eq. 0	Attempt 3	Error 6.025931043041055e-08
Point 150	Eq. 0	Attempt 4	Error 1.5435748537129257e-06
Point 150	Eq. 0	Attempt 5	Error 1.0838903108378872e-09
Point 150	Eq. 1	Attempt 1	Error 1.8178525351686403e-10
Point 150	Eq. 1	Attempt 2	Error 8.311598548971233e-06
Point 150	Eq. 1	Attempt 3	Error 1.3154402722648229e-07
Point 150	Eq. 1	Attempt 4	Error 4.644728051061975e-07
Point 150	Eq. 1	Attempt 5	Error 4.009604083421436e-06
Point 151	Eq. 0	Attempt 1	Error 9.286986824008636e-08
Point 151	Eq. 0	Attempt 2	Error 1.1083523077104473e-07
Point 151	Eq. 0	Attempt 3	Error 0.033704490063200865
Point 151	Eq. 0	Attempt 4	Error 2.6494717531022616e-10
Point 151	Eq. 0	Attempt 5	Error 6.718357781210216e-08
Point 151	Eq. 1	Attempt 1	Error 1.95640836864186e-08
Point 151	Eq. 1	Attempt 2	Error 2.045998144240002e-06
Point 151	Eq. 1	Attempt 3	Error 1.0380757714756328e-05
Point 151	Eq. 1	Attempt 4	Error 3.7691506804549135e-08
Point 151	Eq. 1	Attempt 5	Error 8.89707507667481e-09
Point 152	Eq. 0	Attempt 1	Error 3.886378863171558e-08
Point 152	Eq. 0	Attempt 2	Error 1.4809415915806312e-08
Point 152	Eq. 0	Attempt 3	Error 2.7969633720204e-08
Point 152	Eq. 0	Attempt 4	Error 1.0459435429766017e-05
Point 152	Eq. 0	Attempt 5	Error 9.079599294636864e-10
Point 152	Eq. 1	Attempt 1	Error 4.028963746804948e-05
Point 152	Eq. 1	Attempt 2	Error 2.165527291708713e-06
Point 152	Eq. 1	Attempt 3	Error 1.0345063276473638
Point 152	Eq. 1	Attempt 4	Error 6.720080136801698e-08
Point 152	Eq. 1	Attempt 5	Error 2.1786377146781888e-09
Point 153	Eq. 0	Attempt 1	Error 3.556010597094428e-09
Point 153	Eq. 0	Attempt 2	Error 1.2505552149377763e-12
Point 153	Eq. 1	Attempt 1	Error 1.6782989860075759e-06
Point 153	Eq. 1	Attempt 2	Error 2.1098716160850017e-06
Point 153	Eq. 1	Attempt 3	Error 0.7972210068272716
Point 153	Eq. 1	Attempt 4	Error 8.920380878407741e-08
Point 153	Eq. 1	Attempt 5	Error 3.386246021364059e-07
Point 154	Eq. 0	Attempt 1	Error 3.008722160302568e-10
Point 154	Eq. 0	Attempt 2	Error 2.4522246917513257e-06
Point 154	Eq. 0	Attempt 3	Error 1.9266394701844547e-08
Point 154	Eq. 0	Attempt 4	Error 1.1019818089152977e-06
Point 154	Eq. 0	Attempt 5	Error 3.55759705712444e-05
Point 154	Eq. 1	Attempt 1	Error 3.4961186656801146e-07
Point 154	Eq. 1	Attempt 2	Error 1.9126592974316736e-05
Point 154	Eq. 1	Attempt 3	Error 4.273036324775603e-07
Point 154	Eq. 1	Attempt 4	Error 0.8462590602000546
Point 154	Eq. 1	Attempt 5	Error 4.6563536670873873e-07
Point 155	Eq. 0	Attempt 1	Error 1.4527017810905818e-08
Point 155	Eq. 0	Attempt 2	Error 7.212896093733434e-07
Point 155	Eq. 0	Attempt 3	Error 2.758116579570924e-08
Point 155	Eq. 0	Attempt 4	Error 3.4908400152744434e-06
Point 155	Eq. 0	Attempt 5	Error 5.622098342428217e-09
Point 155	Eq. 1	Attempt 1	Error 4.623575478035491e-07
Point 155	Eq. 1	Attempt 2	Error 7.96598556007666e-07
Point 155	Eq. 1	Attempt 3	Error 6.918808139744215e-07
Point 155	Eq. 1	Attempt 4	Error 5.26373810316727e-07
Point 155	Eq. 1	Attempt 5	Error 4.623575478035491e-07
Point 156	Eq. 0	Attempt 1	Error 3.69819986190123e-07
Point 156	Eq. 0	Attempt 2	Error 5.860823648617952e-08
Point 156	Eq. 0	Attempt 3	Error 2.039135381437518e-06
Point 156	Eq. 0	Attempt 4	Error 0.477082520465558
Point 156	Eq. 0	Attempt 5	Error 1.8898219877883093e-08
Point 156	Eq. 1	Attempt 1	Error 2.8732583643886755e-05
Point 156	Eq. 1	Attempt 2	Error 6.958557037251012e-07
Point 156	Eq. 1	Attempt 3	Error 2.760583583949483e-08
Point 156	Eq. 1	Attempt 4	Error 0.0004933344209234747
Point 156	Eq. 1	Attempt 5	Error 2.0477806856433745e-05
Point 157	Eq. 0	Attempt 1	Error 8.664854021844803e-06
Point 157	Eq. 0	Attempt 2	Error 4.921457843920507e-06
Point 157	Eq. 0	Attempt 3	Error 5.789936494693393e-07
Point 157	Eq. 0	Attempt 4	Error 1.7928414308698848e-10
Point 157	Eq. 0	Attempt 5	Error 1.916384917421965e-08
Point 157	Eq. 1	Attempt 1	Error 2.3048437469697092e-07
Point 157	Eq. 1	Attempt 2	Error 1.1417492373766436e-06
Point 157	Eq. 1	Attempt 3	Error 0.00017462361159914508
Point 157	Eq. 1	Attempt 4	Error 5.611091762602882e-05
Point 157	Eq. 1	Attempt 5	Error 1.6411700016760733e-06
Point 158	Eq. 0	Attempt 1	Error 1.6611437558822217e-06
Point 158	Eq. 0	Attempt 2	Error 1.0945086614810862e-08
Point 158	Eq. 0	Attempt 3	Error 6.73168034381888e-06
Point 158	Eq. 0	Attempt 4	Error 1.829221218940802e-10
Point 158	Eq. 0	Attempt 5	Error 1.829221218940802e-10
Point 158	Eq. 1	Attempt 1	Error 4.9392604807962925e-05
Point 158	Eq. 1	Attempt 2	Error 1.4521452840199345e-07
Point 158	Eq. 1	Attempt 3	Error 1.1056073390136589e-07
Point 158	Eq. 1	Attempt 4	Error 1.0157918950426392e-09
Point 158	Eq. 1	Attempt 5	Error 2.839738044713158e-08
Point 159	Eq. 0	Attempt 1	Error 7.401052869226987e-06
Point 159	Eq. 0	Attempt 2	Error 1.4621707578044152e-07
Point 159	Eq. 0	Attempt 3	Error 1.9449998944764957e-08
Point 159	Eq. 0	Attempt 4	Error 0.003204998175306173
Point 159	Eq. 0	Attempt 5	Error 7.586891115352046e-10
Point 159	Eq. 1	Attempt 1	Error 1.152434379037004e-07
Point 159	Eq. 1	Attempt 2	Error 5.0245416787220165e-06
Point 159	Eq. 1	Attempt 3	Error 7.169431682996219e-06
Point 159	Eq. 1	Attempt 4	Error 2.7857790769303392e-05
Point 159	Eq. 1	Attempt 5	Error 3.391841119082528e-07
Point 160	Eq. 0	Attempt 1	Error 1.6560962308176386e-06
Point 160	Eq. 0	Attempt 2	Error 3.920017661585007e-07
Point 160	Eq. 0	Attempt 3	Error 7.667517820664216e-08
Point 160	Eq. 0	Attempt 4	Error 7.366059662672342e-06
Point 160	Eq. 0	Attempt 5	Error 2.3956908989930525e-07
Point 160	Eq. 1	Attempt 1	Error 6.080841956190852e-06
Point 160	Eq. 1	Attempt 2	Error 2.6956854526360985e-09
Point 160	Eq. 1	Attempt 3	Error 4.103233493424341e-06
Point 160	Eq. 1	Attempt 4	Error 6.0181516232660215e-06
Point 160	Eq. 1	Attempt 5	Error 9.932500063314365e-06
Point 161	Eq. 0	Attempt 1	Error 1.0521645378958056e-05
Point 161	Eq. 0	Attempt 2	Error 7.833978145299625e-06
Point 161	Eq. 0	Attempt 3	Error 2.6564837867226743e-06
Point 161	Eq. 0	Attempt 4	Error 2.8808193519580527e-07
Point 161	Eq. 0	Attempt 5	Error 1.6161720850504935e-09
Point 161	Eq. 1	Attempt 1	Error 0.05565126718772717
Point 161	Eq. 1	Attempt 2	Error 1.4850172647129511e-08
Point 161	Eq. 1	Attempt 3	Error 7.496154239561292e-07
Point 161	Eq. 1	Attempt 4	Error 3.68326141142461e-07
Point 161	Eq. 1	Attempt 5	Error 0.001483604665168059
Point 162	Eq. 0	Attempt 1	Error 3.035023610209464e-08
Point 162	Eq. 0	Attempt 2	Error 8.725598945602542e-07
Point 162	Eq. 0	Attempt 3	Error 2.091479700538912e-08
Point 162	Eq. 0	Attempt 4	Error 1.4701981854159385e-09
Point 162	Eq. 0	Attempt 5	Error 2.1901265085944033e-06
Point 162	Eq. 1	Attempt 1	Error 1.3206421272116131e-06
Point 162	Eq. 1	Attempt 2	Error 1.0846309805856436e-07
Point 162	Eq. 1	Attempt 3	Error 1.8976027149619767e-07
Point 162	Eq. 1	Attempt 4	Error 5.850082516190014e-06
Point 162	Eq. 1	Attempt 5	Error 6.130449037300423e-08
Point 163	Eq. 0	Attempt 1	Error 1.6638818578940118e-05
Point 163	Eq. 0	Attempt 2	Error 1.9830349629046395e-07
Point 163	Eq. 0	Attempt 3	Error 4.305547975036461e-06
Point 163	Eq. 0	Attempt 4	Error 4.0813574742060155e-10
Point 163	Eq. 0	Attempt 5	Error 2.0287643394567567e-05
Point 163	Eq. 1	Attempt 1	Error 1.2362016832412337e-07
Point 163	Eq. 1	Attempt 2	Error 2.270431241413462e-05
Point 163	Eq. 1	Attempt 3	Error 4.416557430886314e-08
Point 163	Eq. 1	Attempt 4	Error 0.6348019249940648
Point 163	Eq. 1	Attempt 5	Error 3.300912680970214e-07
Point 164	Eq. 0	Attempt 1	Error 7.130259803034278e-06
Point 164	Eq. 0	Attempt 2	Error 5.836482216636796e-06
Point 164	Eq. 0	Attempt 3	Error 2.83381007193384e-06
Point 164	Eq. 0	Attempt 4	Error 1.3413500710157678e-07
Point 164	Eq. 0	Attempt 5	Error 1.5545829228358343e-06
Point 164	Eq. 1	Attempt 1	Error 2.062070507236058e-06
Point 164	Eq. 1	Attempt 2	Error 3.0571590059480513e-07
Point 164	Eq. 1	Attempt 3	Error 1.0574098041615798e-07
Point 164	Eq. 1	Attempt 4	Error 5.8702183309833345e-06
Point 164	Eq. 1	Attempt 5	Error 7.182450190157397e-09
Point 165	Eq. 0	Attempt 1	Error 1.0066832487609645e-06
Point 165	Eq. 0	Attempt 2	Error 1.5684474874433363e-07
Point 165	Eq. 0	Attempt 3	Error 1.5091895306795777e-06
Point 165	Eq. 0	Attempt 4	Error 5.568438155023614e-09
Point 165	Eq. 0	Attempt 5	Error 0.00018667631843527488
Point 165	Eq. 1	Attempt 1	Error 2.6620455173542723e-08
Point 165	Eq. 1	Attempt 2	Error 1.24642497212335e-07
Point 165	Eq. 1	Attempt 3	Error 9.01462726687896e-09
Point 165	Eq. 1	Attempt 4	Error 1.8362744071964698e-06
Point 165	Eq. 1	Attempt 5	Error 1.4779288903810084e-11
Point 166	Eq. 0	Attempt 1	Error 6.123985940575949e-08
Point 166	Eq. 0	Attempt 2	Error 1.118699026392278e-05
Point 166	Eq. 0	Attempt 3	Error 1.5877731129876338e-08
Point 166	Eq. 0	Attempt 4	Error 6.66489086142974e-10
Point 166	Eq. 0	Attempt 5	Error 1.3419288507066085e-06
Point 166	Eq. 1	Attempt 1	Error 3.796151872847986e-06
Point 166	Eq. 1	Attempt 2	Error 4.43251803972089e-06
Point 166	Eq. 1	Attempt 3	Error 5.657926067215158e-06
Point 166	Eq. 1	Attempt 4	Error 2.3827079758120817e-06
Point 166	Eq. 1	Attempt 5	Error 4.779022560796875e-05
Point 167	Eq. 0	Attempt 1	Error 0.00027673437449493576
Point 167	Eq. 0	Attempt 2	Error 8.558796139368496e-06
Point 167	Eq. 0	Attempt 3	Error 1.2281020644877572e-09
Point 167	Eq. 0	Attempt 4	Error 5.465093977363722e-07
Point 167	Eq. 0	Attempt 5	Error 6.597815627173986e-10
Point 167	Eq. 1	Attempt 1	Error 1.6039297179304413e-07
Point 167	Eq. 1	Attempt 2	Error 4.039438294967113e-06
Point 167	Eq. 1	Attempt 3	Error 4.418950538820354e-09
Point 167	Eq. 1	Attempt 4	Error 2.151959733964759e-06
Point 167	Eq. 1	Attempt 5	Error 1.2549207895062864e-08
Point 168	Eq. 0	Attempt 1	Error 2.2804380250818213e-07
Point 168	Eq. 0	Attempt 2	Error 1.2465414499729377e-05
Point 168	Eq. 0	Attempt 3	Error 3.023740191565594e-08
Point 168	Eq. 0	Attempt 4	Error 7.929025969133363e-08
Point 168	Eq. 0	Attempt 5	Error 4.877699666394619e-08
Point 168	Eq. 1	Attempt 1	Error 9.137630740951863e-08
Point 168	Eq. 1	Attempt 2	Error 2.3939822995089344e-06
Point 168	Eq. 1	Attempt 3	Error 5.747860825522366e-06
Point 168	Eq. 1	Attempt 4	Error 2.087022608066036e-07
Point 168	Eq. 1	Attempt 5	Error 6.591426426894031e-08
Point 169	Eq. 0	Attempt 1	Error 1.058805139564356e-06
Point 169	Eq. 0	Attempt 2	Error 5.770859331732936e-06
Point 169	Eq. 0	Attempt 3	Error 6.068677294024383e-08
Point 169	Eq. 0	Attempt 4	Error 5.043132773607795e-07
Point 169	Eq. 0	Attempt 5	Error 6.048705927241826e-07
Point 169	Eq. 1	Attempt 1	Error 1.0782707704493077e-07
Point 169	Eq. 1	Attempt 2	Error 1.8517221178626642e-06
Point 169	Eq. 1	Attempt 3	Error 3.092557676609431e-07
Point 169	Eq. 1	Attempt 4	Error 2.453991214679263e-07
Point 169	Eq. 1	Attempt 5	Error 5.351744846393558e-06
Point 170	Eq. 0	Attempt 1	Error 1.5705450095993e-07
Point 170	Eq. 0	Attempt 2	Error 2.970400601043366e-07
Point 170	Eq. 0	Attempt 3	Error 6.742249070157413e-08
Point 170	Eq. 0	Attempt 4	Error 3.0044202503631823e-07
Point 170	Eq. 0	Attempt 5	Error 3.262869086029241e-08
Point 170	Eq. 1	Attempt 1	Error 6.063774549147638e-07
Point 170	Eq. 1	Attempt 2	Error 1.0864920341191464e-07
Point 170	Eq. 1	Attempt 3	Error 2.6442762646183837e-08
Point 170	Eq. 1	Attempt 4	Error 1.3599503745354014e-07
Point 170	Eq. 1	Attempt 5	Error 3.161102313242736e-08
Point 171	Eq. 0	Attempt 1	Error 2.2692455559081282e-07
Point 171	Eq. 0	Attempt 2	Error 3.26281224261038e-11
Point 171	Eq. 1	Attempt 1	Error 3.9916585592436604e-09
Point 171	Eq. 1	Attempt 2	Error 3.230650236218935e-08
Point 171	Eq. 1	Attempt 3	Error 1.6206058717216365e-10
Point 171	Eq. 1	Attempt 4	Error 1.416344730387209e-08
Point 171	Eq. 1	Attempt 5	Error 1.535374849481741e-08
Point 172	Eq. 0	Attempt 1	Error 3.133095560770016e-09
Point 172	Eq. 0	Attempt 2	Error 3.133095560770016e-09
Point 172	Eq. 0	Attempt 3	Error 2.530555320845451e-09
Point 172	Eq. 0	Attempt 4	Error 4.811341227650701e-07
Point 172	Eq. 0	Attempt 5	Error 2.2737367544323206e-11
Point 172	Eq. 1	Attempt 1	Error 1.2373294282497227e-05
Point 172	Eq. 1	Attempt 2	Error 1.1845002234167623e-05
Point 172	Eq. 1	Attempt 3	Error 4.944400870954269e-07
Point 172	Eq. 1	Attempt 4	Error 4.722994617623044e-08
Point 172	Eq. 1	Attempt 5	Error 1.2331497600825969e-08
Point 173	Eq. 0	Attempt 1	Error 0.04657771512813724
Point 173	Eq. 0	Attempt 2	Error 3.913737600669265e-08
Point 173	Eq. 0	Attempt 3	Error 1.9345327473274665e-07
Point 173	Eq. 0	Attempt 4	Error 7.44338422009605e-08
Point 173	Eq. 0	Attempt 5	Error 1.8545847524364945e-08
Point 173	Eq. 1	Attempt 1	Error 2.7255140366833075e-07
Point 173	Eq. 1	Attempt 2	Error 2.141478944395203e-06
Point 173	Eq. 1	Attempt 3	Error 1.562864764537153e-05
Point 173	Eq. 1	Attempt 4	Error 7.603003382428142e-06
Point 173	Eq. 1	Attempt 5	Error 2.5117153086284816e-06
Point 174	Eq. 0	Attempt 1	Error 3.20655374252965e-07
Point 174	Eq. 0	Attempt 2	Error 5.376876970331068e-07
Point 174	Eq. 0	Attempt 3	Error 1.716641463644919e-06
Point 174	Eq. 0	Attempt 4	Error 9.140762813331094e-09
Point 174	Eq. 0	Attempt 5	Error 3.719515007105656e-08
Point 174	Eq. 1	Attempt 1	Error 5.684341886080802e-14
Point 175	Eq. 0	Attempt 1	Error 1.6012436390155926e-06
Point 175	Eq. 0	Attempt 2	Error 1.9363671981409425e-06
Point 175	Eq. 0	Attempt 3	Error 8.480139399580366e-07
Point 175	Eq. 0	Attempt 4	Error 2.411746322650288e-07
Point 175	Eq. 0	Attempt 5	Error 1.3899920077165007e-06
Point 175	Eq. 1	Attempt 1	Error 1.2805116966774222e-09
Point 175	Eq. 1	Attempt 2	Error 1.2476277788664447e-08
Point 175	Eq. 1	Attempt 3	Error 6.633040356973652e-07
Point 175	Eq. 1	Attempt 4	Error 1.8819573597284034e-06
Point 175	Eq. 1	Attempt 5	Error 4.751319693241385e-08
Point 176	Eq. 0	Attempt 1	Error 6.646598649240332e-08
Point 176	Eq. 0	Attempt 2	Error 1.4031044770490553e-06
Point 176	Eq. 0	Attempt 3	Error 5.990989393467316e-07
Point 176	Eq. 0	Attempt 4	Error 2.798930154312984e-08
Point 176	Eq. 0	Attempt 5	Error 2.3942448024172336e-10
Point 176	Eq. 1	Attempt 1	Error 1.7940851648745593e-07
Point 176	Eq. 1	Attempt 2	Error 4.4420403355616145e-07
Point 176	Eq. 1	Attempt 3	Error 1.5704455336162937e-07
Point 176	Eq. 1	Attempt 4	Error 1.1625445495155873e-08
Point 176	Eq. 1	Attempt 5	Error 2.3874235921539366e-12
Point 177	Eq. 0	Attempt 1	Error 1.6496130683663068e-06
Point 177	Eq. 0	Attempt 2	Error 1.6304466043948196e-07
Point 177	Eq. 0	Attempt 3	Error 9.596936934030964e-08
Point 177	Eq. 0	Attempt 4	Error 6.203049451869447e-08
Point 177	Eq. 0	Attempt 5	Error 6.090969577599026e-07
Point 177	Eq. 1	Attempt 1	Error 7.719473842371372e-06
Point 177	Eq. 1	Attempt 2	Error 0.00012317451444232574
Point 177	Eq. 1	Attempt 3	Error 1.7048317317858164e-06
Point 177	Eq. 1	Attempt 4	Error 1.228372468631278e-06
Point 177	Eq. 1	Attempt 5	Error 2.168843820982147e-06
Point 178	Eq. 0	Attempt 1	Error 1.5364655610028422e-06
Point 178	Eq. 0	Attempt 2	Error 0.00010460338478424092
Point 178	Eq. 0	Attempt 3	Error 6.221512194315437e-10
Point 178	Eq. 0	Attempt 4	Error 0.0015268025101136118
Point 178	Eq. 0	Attempt 5	Error 7.749646499632945e-06
Point 178	Eq. 1	Attempt 1	Error 1.8284760017195367e-07
Point 178	Eq. 1	Attempt 2	Error 3.535661790010636e-07
Point 178	Eq. 1	Attempt 3	Error 1.5780113926666672e-07
Point 178	Eq. 1	Attempt 4	Error 7.399290439025208e-06
Point 178	Eq. 1	Attempt 5	Error 0.015571901296084434
Point 179	Eq. 0	Attempt 1	Error 2.2311610337055754e-09
Point 179	Eq. 0	Attempt 2	Error 1.4535129366777255e-07
Point 179	Eq. 0	Attempt 3	Error 3.4860761388699757e-07
Point 179	Eq. 0	Attempt 4	Error 2.733077053562738e-08
Point 179	Eq. 0	Attempt 5	Error 2.163884403216798e-06
Point 179	Eq. 1	Attempt 1	Error 6.38635810901178e-10
Point 179	Eq. 1	Attempt 2	Error 1.4998649930930696e-06
Point 179	Eq. 1	Attempt 3	Error 6.638376248702116e-07
Point 179	Eq. 1	Attempt 4	Error 6.313607059382775e-07
Point 179	Eq. 1	Attempt 5	Error 0.7812336471866956
Point 180	Eq. 0	Attempt 1	Error 2.001750090130372e-07
Point 180	Eq. 0	Attempt 2	Error 1.2858265563409077e-08
Point 180	Eq. 0	Attempt 3	Error 2.5565157102391822e-08
Point 180	Eq. 0	Attempt 4	Error 1.6059575500548817e-06
Point 180	Eq. 0	Attempt 5	Error 2.7735609364754055e-09
Point 180	Eq. 1	Attempt 1	Error 0.759160876772512
Point 180	Eq. 1	Attempt 2	Error 1.3792340496365796e-06
Point 180	Eq. 1	Attempt 3	Error 1.1832737527583959e-06
Point 180	Eq. 1	Attempt 4	Error 6.164083288240363e-08
Point 180	Eq. 1	Attempt 5	Error 2.064915179289528e-06
Point 181	Eq. 0	Attempt 1	Error 8.261616812887951e-08
Point 181	Eq. 0	Attempt 2	Error 0.017080387157648147
Point 181	Eq. 0	Attempt 3	Error 8.4883708950656e-09
Point 181	Eq. 0	Attempt 4	Error 3.6755432120116893e-07
Point 181	Eq. 0	Attempt 5	Error 1.068012522864592e-06
Point 181	Eq. 1	Attempt 1	Error 9.309700601534132e-06
Point 181	Eq. 1	Attempt 2	Error 1.811449692468159e-07
Point 181	Eq. 1	Attempt 3	Error 5.686899839929538e-09
Point 181	Eq. 1	Attempt 4	Error 8.918732419260778e-10
Point 181	Eq. 1	Attempt 5	Error 3.493823414439305
Point 182	Eq. 0	Attempt 1	Error 1.3398846476775361e-08
Point 182	Eq. 0	Attempt 2	Error 4.362732397567015e-10
Point 182	Eq. 0	Attempt 3	Error 4.7638138767069904e-08
Point 182	Eq. 0	Attempt 4	Error 8.981260180007666e-11
Point 182	Eq. 1	Attempt 1	Error 5.218225851422176e-11
Point 183	Eq. 0	Attempt 1	Error 2.7062981189374113e-08
Point 183	Eq. 0	Attempt 2	Error 8.750280187541648e-06
Point 183	Eq. 0	Attempt 3	Error 3.535690780154255e-07
Point 183	Eq. 0	Attempt 4	Error 3.7975610212015454e-08
Point 183	Eq. 0	Attempt 5	Error 3.843789500024286e-07
Point 183	Eq. 1	Attempt 1	Error 1.5431400584020594e-06
Point 183	Eq. 1	Attempt 2	Error 8.809361133899074e-07
Point 183	Eq. 1	Attempt 3	Error 2.967833995626279e-05
Point 183	Eq. 1	Attempt 4	Error 0.00026153649565685555
Point 183	Eq. 1	Attempt 5	Error 1.74550062297385e-05
Point 184	Eq. 0	Attempt 1	Error 4.629896466212813e-08
Point 184	Eq. 0	Attempt 2	Error 1.9616851432147087e-07
Point 184	Eq. 0	Attempt 3	Error 5.0679375362960855e-08
Point 184	Eq. 0	Attempt 4	Error 5.723045433114748e-07
Point 184	Eq. 0	Attempt 5	Error 8.472994750263751e-08
Point 184	Eq. 1	Attempt 1	Error 1.8021182768279687e-07
Point 184	Eq. 1	Attempt 2	Error 1.0258634347337647e-05
Point 184	Eq. 1	Attempt 3	Error 9.586074156686664e-10
Point 184	Eq. 1	Attempt 4	Error 5.672575298376614e-09
Point 184	Eq. 1	Attempt 5	Error 2.6708329414759646e-07
Point 185	Eq. 0	Attempt 1	Error 3.083578235418827e-06
Point 185	Eq. 0	Attempt 2	Error 2.0107165710214758e-08
Point 185	Eq. 0	Attempt 3	Error 3.5673701859195717e-07
Point 185	Eq. 0	Attempt 4	Error 1.2062563996551035e-06
Point 185	Eq. 0	Attempt 5	Error 1.3083803196423105e-06
Point 185	Eq. 1	Attempt 1	Error 1.3317117009137291e-07
Point 185	Eq. 1	Attempt 2	Error 1.99212286133843e-06
Point 185	Eq. 1	Attempt 3	Error 4.915933686788776e-06
Point 185	Eq. 1	Attempt 4	Error 3.6220626498106867e-09
Point 185	Eq. 1	Attempt 5	Error 8.289867992061772e-08
Point 186	Eq. 0	Attempt 1	Error 1.1771248864533845e-08
Point 186	Eq. 0	Attempt 2	Error 3.808531801041681e-08
Point 186	Eq. 0	Attempt 3	Error 7.899132015154464e-09
Point 186	Eq. 0	Attempt 4	Error 3.4236791179864667e-09
Point 186	Eq. 0	Attempt 5	Error 2.3913428321975516e-06
Point 186	Eq. 1	Attempt 1	Error 2.2932340471015777e-08
Point 186	Eq. 1	Attempt 2	Error 3.650868819704556e-05
Point 186	Eq. 1	Attempt 3	Error 2.1873347577638924e-10
Point 186	Eq. 1	Attempt 4	Error 0.7119949335126989
Point 186	Eq. 1	Attempt 5	Error 3.6610439906326064e-06
Point 187	Eq. 0	Attempt 1	Error 1.1733535529856454e-06
Point 187	Eq. 0	Attempt 2	Error 3.411434875033592e-06
Point 187	Eq. 0	Attempt 3	Error 2.8942900257789006e-05
Point 187	Eq. 0	Attempt 4	Error 6.539977181319045e-05
Point 187	Eq. 0	Attempt 5	Error 4.802832791028777e-06
Point 187	Eq. 1	Attempt 1	Error 1.440931725937844e-06
Point 187	Eq. 1	Attempt 2	Error 7.521623501816066e-08
Point 187	Eq. 1	Attempt 3	Error 3.2840262065292336e-08
Point 187	Eq. 1	Attempt 4	Error 2.8409185802047432e-05
Point 187	Eq. 1	Attempt 5	Error 3.494538987069973e-07
Point 188	Eq. 0	Attempt 1	Error 1.257359372175415e-06
Point 188	Eq. 0	Attempt 2	Error 1.4505601654946076e-05
Point 188	Eq. 0	Attempt 3	Error 4.4918681396666216e-07
Point 188	Eq. 0	Attempt 4	Error 8.819659456094087e-07
Point 188	Eq. 0	Attempt 5	Error 1.1341374488438305e-06
Point 188	Eq. 1	Attempt 1	Error 3.476266215329815e-06
Point 188	Eq. 1	Attempt 2	Error 2.3542270355392247e-09
Point 188	Eq. 1	Attempt 3	Error 3.005981227488519e-06
Point 188	Eq. 1	Attempt 4	Error 0.0038725822804508425
Point 188	Eq. 1	Attempt 5	Error 4.9455597149972164e-05
Point 189	Eq. 0	Attempt 1	Error 8.956847068475327e-07
Point 189	Eq. 0	Attempt 2	Error 2.671975892098999e-06
Point 189	Eq. 0	Attempt 3	Error 2.5863755581667647e-11
Point 189	Eq. 1	Attempt 1	Error 1.6095347632472112e-06
Point 189	Eq. 1	Attempt 2	Error 1.275367367270519e-08
Point 189	Eq. 1	Attempt 3	Error 5.859652503659163e-06
Point 189	Eq. 1	Attempt 4	Error 1.3325814450126927e-05
Point 189	Eq. 1	Attempt 5	Error 4.742603664453782e-06
Point 190	Eq. 0	Attempt 1	Error 1.5963328792167886e-06
Point 190	Eq. 0	Attempt 2	Error 0.0012425935279338773
Point 190	Eq. 0	Attempt 3	Error 1.430663758128503e-06
Point 190	Eq. 0	Attempt 4	Error 0.0002625383705208151
Point 190	Eq. 0	Attempt 5	Error 4.218941285216715e-07
Point 190	Eq. 1	Attempt 1	Error 1.8235590459880768e-07
Point 190	Eq. 1	Attempt 2	Error 3.8988019923635875e-07
Point 190	Eq. 1	Attempt 3	Error 3.0185592777343118e-05
Point 190	Eq. 1	Attempt 4	Error 3.389703806533362e-08
Point 190	Eq. 1	Attempt 5	Error 3.8988019923635875e-07
Point 191	Eq. 0	Attempt 1	Error 5.176730155653786e-09
Point 191	Eq. 0	Attempt 2	Error 4.09990585126252e-05
Point 191	Eq. 0	Attempt 3	Error 8.98125449566578e-08
Point 191	Eq. 0	Attempt 4	Error 1.3759625971943024e-06
Point 191	Eq. 0	Attempt 5	Error 1.08916339058851e-06
Point 191	Eq. 1	Attempt 1	Error 4.508999552399473e-06
Point 191	Eq. 1	Attempt 2	Error 1.8099342469213298e-08
Point 191	Eq. 1	Attempt 3	Error 0.6853167806652323
Point 191	Eq. 1	Attempt 4	Error 7.264640089488239e-07
Point 191	Eq. 1	Attempt 5	Error 1.196814071136032e-05
Point 192	Eq. 0	Attempt 1	Error 6.070184667805734e-06
Point 192	Eq. 0	Attempt 2	Error 3.4716506434051553e-06
Point 192	Eq. 0	Attempt 3	Error 2.506489863662864e-06
Point 192	Eq. 0	Attempt 4	Error 6.566253256323762e-05
Point 192	Eq. 0	Attempt 5	Error 9.062172807716706e-06
Point 192	Eq. 1	Attempt 1	Error 1.069105337592191e-08
Point 192	Eq. 1	Attempt 2	Error 8.350855864591722e-07
Point 192	Eq. 1	Attempt 3	Error 1.8592525066196686e-06
Point 192	Eq. 1	Attempt 4	Error 1.820581019273959e-09
Point 192	Eq. 1	Attempt 5	Error 1.2347713322924392e-06
Point 193	Eq. 0	Attempt 1	Error 4.657751503600593e-06
Point 193	Eq. 0	Attempt 2	Error 2.14640324429638e-05
Point 193	Eq. 0	Attempt 3	Error 1.5841051663301187e-05
Point 193	Eq. 0	Attempt 4	Error 2.1183596857099474e-05
Point 193	Eq. 0	Attempt 5	Error 1.065018295776099e-09
Point 193	Eq. 1	Attempt 1	Error 8.513720899827604e-06
Point 193	Eq. 1	Attempt 2	Error 2.336435045435792e-09
Point 193	Eq. 1	Attempt 3	Error 1.0991811905114446e-09
Point 193	Eq. 1	Attempt 4	Error 4.338084715982404e-05
Point 193	Eq. 1	Attempt 5	Error 1.7835492371887085e-07
Point 194	Eq. 0	Attempt 1	Error 2.7126247914566193e-09
Point 194	Eq. 0	Attempt 2	Error 4.1499419012325234e-07
Point 194	Eq. 0	Attempt 3	Error 5.678089110006113e-10
Point 194	Eq. 0	Attempt 4	Error 8.827691999613307e-08
Point 194	Eq. 0	Attempt 5	Error 4.524622454482596e-09
Point 194	Eq. 1	Attempt 1	Error 1.8056431372315274e-07
Point 194	Eq. 1	Attempt 2	Error 3.325914121887763e-08
Point 194	Eq. 1	Attempt 3	Error 9.971560302801663e-06
Point 194	Eq. 1	Attempt 4	Error 8.265260476036929e-09
Point 194	Eq. 1	Attempt 5	Error 1.951527394794539e-06
Point 195	Eq. 0	Attempt 1	Error 1.4855459085083567e-08
Point 195	Eq. 0	Attempt 2	Error 9.479208529228345e-10
Point 195	Eq. 0	Attempt 3	Error 1.4855459085083567e-08
Point 195	Eq. 0	Attempt 4	Error 2.1799451133119874e-10
Point 195	Eq. 0	Attempt 5	Error 2.0363017938507255e-09
Point 195	Eq. 1	Attempt 1	Error 4.853862378695339e-07
Point 195	Eq. 1	Attempt 2	Error 3.2577133879385656e-08
Point 195	Eq. 1	Attempt 3	Error 2.8057058898411924e-07
Point 195	Eq. 1	Attempt 4	Error 1.4426775010178972e-06
Point 195	Eq. 1	Attempt 5	Error 8.665404891416983e-06
Point 196	Eq. 0	Attempt 1	Error 1.182255573439761e-07
Point 196	Eq. 0	Attempt 2	Error 8.478249355903245e-07
Point 196	Eq. 0	Attempt 3	Error 1.6008254988264525e-07
Point 196	Eq. 0	Attempt 4	Error 3.2998224241964635e-06
Point 196	Eq. 0	Attempt 5	Error 0.001602113917783754
Point 196	Eq. 1	Attempt 1	Error 1.0343228495912626e-09
Point 196	Eq. 1	Attempt 2	Error 3.909462975570932e-09
Point 196	Eq. 1	Attempt 3	Error 1.127689301938517e-07
Point 196	Eq. 1	Attempt 4	Error 3.966795247833943e-08
Point 196	Eq. 1	Attempt 5	Error 1.7911361283040605e-10
Point 197	Eq. 0	Attempt 1	Error 1.8233687171687052e-05
Point 197	Eq. 0	Attempt 2	Error 1.4381384971784428e-11
Point 197	Eq. 1	Attempt 1	Error 1.679216063621425e-05
Point 197	Eq. 1	Attempt 2	Error 2.346969665723009e-06
Point 197	Eq. 1	Attempt 3	Error 1.7811833572523028e-06
Point 197	Eq. 1	Attempt 4	Error 2.3745138832964585e-07
Point 197	Eq. 1	Attempt 5	Error 1.0258077054459136e-07
Point 198	Eq. 0	Attempt 1	Error 2.0873898165518767e-07
Point 198	Eq. 0	Attempt 2	Error 1.0945076382995467e-06
Point 198	Eq. 0	Attempt 3	Error 8.272716058854712e-07
Point 198	Eq. 0	Attempt 4	Error 2.2626011286774883e-08
Point 198	Eq. 0	Attempt 5	Error 1.1250631359871477e-07
Point 198	Eq. 1	Attempt 1	Error 1.4101073020356125e-07
Point 198	Eq. 1	Attempt 2	Error 1.915468840252288e-05
Point 198	Eq. 1	Attempt 3	Error 4.209401254229306e-07
Point 198	Eq. 1	Attempt 4	Error 3.160206665597798e-05
Point 198	Eq. 1	Attempt 5	Error 0.6519454769663753
Point 199	Eq. 0	Attempt 1	Error 8.717671562408214e-06
Point 199	Eq. 0	Attempt 2	Error 5.127276381244883e-11
Point 199	Eq. 1	Attempt 1	Error 5.485776455316227e-08
Point 199	Eq. 1	Attempt 2	Error 7.571543392259628e-11
