# Supplementary material for: Molecular dynamics on quantum annealers
Source: Sci Rep. 2022 Oct 7;12:16824. doi: 10.1038/s41598-022-21163-x (PMC9547079; doi:10.1038/s41598-022-21163-x)
Supplement: Supplementary file 2 — Supplementary Information 2. [file 41598_2022_21163_MOESM2_ESM.zip › results/dwave/eq_1/attempts_5/initial_0.7/solution_1.txt]

6.999816894531250000e-01 7.000122070312500000e-01 7.032165527343750000e-01 7.098388671875000000e-01 7.194824218750000000e-01 7.326660156250000000e-01 7.490234375000000000e-01 7.685546875000000000e-01 7.910461425781250000e-01 8.161010742187500000e-01 8.437500000000000000e-01 8.735961914062500000e-01 9.056396484375000000e-01 9.396667480468750000e-01 9.752502441406250000e-01 1.012359619140625000e+00 1.050994873046875000e+00 1.090454101562500000e+00 1.130981445312500000e+00 1.172180175781250000e+00 1.213928222656250000e+00 1.256347656250000000e+00 1.298858642578125000e+00 1.340515136718750000e+00 1.383789062500000000e+00 1.427001953125000000e+00 1.470733642578125000e+00 1.514190673828125000e+00 1.557464599609375000e+00 1.600585937500000000e+00 1.643463134765625000e+00 1.687469482421875000e+00 1.729980468750000000e+00 1.772033691406250000e+00 1.813842773437500000e+00 1.854400634765625000e+00 1.895446777343750000e+00 1.937866210937500000e+00 1.978027343750000000e+00 2.018157958984375000e+00 2.057983398437500000e+00 2.097351074218750000e+00 2.136474609375000000e+00 2.174896240234375000e+00 2.213134765625000000e+00 2.250976562500000000e+00 2.288330078125000000e+00 2.325408935546875000e+00 2.362030029296875000e+00 2.398498535156250000e+00 2.434448242187500000e+00 2.470001220703125000e+00 2.505157470703125000e+00 2.540283203125000000e+00 2.575103759765625000e+00 2.609649658203125000e+00 2.643646240234375000e+00 2.677734375000000000e+00 2.711120605468750000e+00 2.742828369140625000e+00 2.775543212890625000e+00 2.807983398437500000e+00 2.840270996093750000e+00 2.871002197265625000e+00 2.903076171875000000e+00 2.931701660156250000e+00 2.962982177734375000e+00 2.992950439453125000e+00 3.023651123046875000e+00 3.054199218750000000e+00 3.083984375000000000e+00 3.115173339843750000e+00 3.144866943359375000e+00 3.174438476562500000e+00 3.203704833984375000e+00 3.232421875000000000e+00 3.261352539062500000e+00 3.290039062500000000e+00 3.318634033203125000e+00 3.346679687500000000e+00 3.375061035156250000e+00 3.403137207031250000e+00 3.431640625000000000e+00 3.459411621093750000e+00 3.486175537109375000e+00 3.513336181640625000e+00 3.540527343750000000e+00 3.567657470703125000e+00 3.594879150390625000e+00 3.621704101562500000e+00 3.648468017578125000e+00 3.674865722656250000e+00 3.701232910156250000e+00 3.725097656250000000e+00 3.750823974609375000e+00 3.776550292968750000e+00 3.802093505859375000e+00 3.827697753906250000e+00 3.853851318359375000e+00 3.879333496093750000e+00 3.903900146484375000e+00 3.928741455078125000e+00 3.954101562500000000e+00 3.980682373046875000e+00 4.005706787109375000e+00 4.030639648437500000e+00 4.055389404296875000e+00 4.080200195312500000e+00 4.104736328125000000e+00 4.129180908203125000e+00 4.154388427734375000e+00 4.178741455078125000e+00 4.203155517578125000e+00 4.227416992187500000e+00 4.251586914062500000e+00 4.275665283203125000e+00 4.299682617187500000e+00 4.323608398437500000e+00 4.347778320312500000e+00 4.371337890625000000e+00 4.395019531250000000e+00 4.418731689453125000e+00 4.442474365234375000e+00 4.466430664062500000e+00 4.489624023437500000e+00 4.512878417968750000e+00 4.536132812500000000e+00 4.559265136718750000e+00 4.582885742187500000e+00 4.605834960937500000e+00 4.629516601562500000e+00 4.654541015625000000e+00 4.677856445312500000e+00 4.700775146484375000e+00 4.723907470703125000e+00 4.746765136718750000e+00 4.769622802734375000e+00 4.792541503906250000e+00 4.815429687500000000e+00 4.838012695312500000e+00 4.859863281250000000e+00 4.882751464843750000e+00 4.905700683593750000e+00 4.927978515625000000e+00 4.951202392578125000e+00 4.974395751953125000e+00 4.996765136718750000e+00 5.018951416015625000e+00 5.041076660156250000e+00 5.063507080078125000e+00 5.085662841796875000e+00 5.107849121093750000e+00 5.129974365234375000e+00 5.152160644531250000e+00 5.174713134765625000e+00 5.196899414062500000e+00 5.218963623046875000e+00 5.240936279296875000e+00 5.262756347656250000e+00 5.285156250000000000e+00 5.307373046875000000e+00 5.329345703125000000e+00 5.351257324218750000e+00 5.373321533203125000e+00 5.395111083984375000e+00 5.416595458984375000e+00 5.438323974609375000e+00 5.458984375000000000e+00 5.481750488281250000e+00 5.503570556640625000e+00 5.524597167968750000e+00 5.546081542968750000e+00 5.567626953125000000e+00 5.587890625000000000e+00 5.610046386718750000e+00 5.631713867187500000e+00 5.652435302734375000e+00 5.672698974609375000e+00 5.694183349609375000e+00 5.715576171875000000e+00 5.737243652343750000e+00 5.758758544921875000e+00 5.780029296875000000e+00 5.801788330078125000e+00 5.823059082031250000e+00 5.844421386718750000e+00 5.865539550781250000e+00 5.887023925781250000e+00 5.908203125000000000e+00 5.930023193359375000e+00 5.952087402343750000e+00 5.972412109375000000e+00 5.996368408203125000e+00 6.017089843750000000e+00 6.038482666015625000e+00 6.059783935546875000e+00 6.081115722656250000e+00 6.102081298828125000e+00 6.123474121093750000e+00 6.144775390625000000e+00
0.000000000000000000e+00 1.534301757812500000e+00 3.068237304687500000e+00 4.587463378906250000e+00 6.076171875000000000e+00 7.521820068359375000e+00 8.908752441406250000e+00 1.022604370117187500e+01 1.146319580078125000e+01 1.261456298828125000e+01 1.368023681640625000e+01 1.464584350585937500e+01 1.551693725585937500e+01 1.629394531250000000e+01 1.697854614257812500e+01 1.757498168945312500e+01 1.808779907226562500e+01 1.852182006835937500e+01 1.888320922851562500e+01 1.917712402343750000e+01 1.941018676757812500e+01 1.958865356445312500e+01 1.971685791015625000e+01 1.980075073242187500e+01 1.984667968750000000e+01 1.986010742187500000e+01 1.983917236328125000e+01 1.979226684570312500e+01 1.972271728515625000e+01 1.963296508789062500e+01 1.952621459960937500e+01 1.940463256835937500e+01 1.927111816406250000e+01 1.912759399414062500e+01 1.897576904296875000e+01 1.881765747070312500e+01 1.865466308593750000e+01 1.848736572265625000e+01 1.831716918945312500e+01 1.814505004882812500e+01 1.797064208984375000e+01 1.779696655273437500e+01 1.762368774414062500e+01 1.745083618164062500e+01 1.727935791015625000e+01 1.710937500000000000e+01 1.694070434570312500e+01 1.677459716796875000e+01 1.661059570312500000e+01 1.644924926757812500e+01 1.629052734375000000e+01 1.613452148437500000e+01 1.597738647460937500e+01 1.582736206054687500e+01 1.568051147460937500e+01 1.553646850585937500e+01 1.539562988281250000e+01 1.525772094726562500e+01 1.512310791015625000e+01 1.499011230468750000e+01 1.485998535156250000e+01 1.473437500000000000e+01 1.461102294921875000e+01 1.448947143554687500e+01 1.436920166015625000e+01 1.425433349609375000e+01 1.414196777343750000e+01 1.403250122070312500e+01 1.392605590820312500e+01 1.382119750976562500e+01 1.371963500976562500e+01 1.361987304687500000e+01 1.352453613281250000e+01 1.342932128906250000e+01 1.333471679687500000e+01 1.324639892578125000e+01 1.315856933593750000e+01 1.307275390625000000e+01 1.299154663085937500e+01 1.291073608398437500e+01 1.283190917968750000e+01 1.275430297851562500e+01 1.267864990234375000e+01 1.260510253906250000e+01 1.253326416015625000e+01 1.246340942382812500e+01 1.239505004882812500e+01 1.232827758789062500e+01 1.226208496093750000e+01 1.219839477539062500e+01 1.213659667968750000e+01 1.207461547851562500e+01 1.201571655273437500e+01 1.195767211914062500e+01 1.190002441406250000e+01 1.184579467773437500e+01 1.179324340820312500e+01 1.174023437500000000e+01 1.168939208984375000e+01 1.163870239257812500e+01 1.159008789062500000e+01 1.154391479492187500e+01 1.149923706054687500e+01 1.145416259765625000e+01 1.140954589843750000e+01 1.136718750000000000e+01 1.132473754882812500e+01 1.128344726562500000e+01 1.124319458007812500e+01 1.120428466796875000e+01 1.116671752929687500e+01 1.112969970703125000e+01 1.109265136718750000e+01 1.105728149414062500e+01 1.102264404296875000e+01 1.098825073242187500e+01 1.095440673828125000e+01 1.092187500000000000e+01 1.089147949218750000e+01 1.086062622070312500e+01 1.083026123046875000e+01 1.080102539062500000e+01 1.077343750000000000e+01 1.074493408203125000e+01 1.071755981445312500e+01 1.069100952148437500e+01 1.066735839843750000e+01 1.064205932617187500e+01 1.061724853515625000e+01 1.059280395507812500e+01 1.056896972656250000e+01 1.054544067382812500e+01 1.052236938476562500e+01 1.050024414062500000e+01 1.047854614257812500e+01 1.045755004882812500e+01 1.043798828125000000e+01 1.041772460937500000e+01 1.039883422851562500e+01 1.037954711914062500e+01 1.036068725585937500e+01 1.034283447265625000e+01 1.032452392578125000e+01 1.030676269531250000e+01 1.028906250000000000e+01 1.027203369140625000e+01 1.025613403320312500e+01 1.023840332031250000e+01 1.022396850585937500e+01 1.020874023437500000e+01 1.019311523437500000e+01 1.017871093750000000e+01 1.016424560546875000e+01 1.014974975585937500e+01 1.013583374023437500e+01 1.012252807617187500e+01 1.010943603515625000e+01 1.009674072265625000e+01 1.008425903320312500e+01 1.007186889648437500e+01 1.005966186523437500e+01 1.004794311523437500e+01 1.003643798828125000e+01 1.002557373046875000e+01 1.001412963867187500e+01 1.000329589843750000e+01 9.992248535156250000e+00 9.982055664062500000e+00 9.971710205078125000e+00 9.963500976562500000e+00 9.953735351562500000e+00 9.944458007812500000e+00 9.935394287109375000e+00 9.925292968750000000e+00 9.916503906250000000e+00 9.907348632812500000e+00 9.898681640625000000e+00 9.890777587890625000e+00 9.883300781250000000e+00 9.875488281250000000e+00 9.869537353515625000e+00 9.861663818359375000e+00 9.854858398437500000e+00 9.847503662109375000e+00 9.840362548828125000e+00 9.833251953125000000e+00 9.825744628906250000e+00 9.819152832031250000e+00 9.812988281250000000e+00 9.806732177734375000e+00 9.800476074218750000e+00 9.794952392578125000e+00 9.789184570312500000e+00 9.784027099609375000e+00 9.778320312500000000e+00 9.770843505859375000e+00 9.765655517578125000e+00 9.760131835937500000e+00 9.755065917968750000e+00 9.750122070312500000e+00
