# Supplementary material for: Molecular dynamics on quantum annealers
Source: Sci Rep. 2022 Oct 7;12:16824. doi: 10.1038/s41598-022-21163-x (PMC9547079; doi:10.1038/s41598-022-21163-x)
Supplement: Supplementary file 2 — Supplementary Information 2. [file 41598_2022_21163_MOESM2_ESM.zip › results/dwave/eq_1/attempts_5/initial_0.7/solution_2.txt]

6.999816894531250000e-01 6.999511718750000000e-01 7.033386230468750000e-01 7.099914550781250000e-01 7.201232910156250000e-01 7.328796386718750000e-01 7.492980957031250000e-01 7.687988281250000000e-01 7.912902832031250000e-01 8.164367675781250000e-01 8.440856933593750000e-01 8.748168945312500000e-01 9.067993164062500000e-01 9.406738281250000000e-01 9.763183593750000000e-01 1.013793945312500000e+00 1.052154541015625000e+00 1.091796875000000000e+00 1.132293701171875000e+00 1.173736572265625000e+00 1.216003417968750000e+00 1.258331298828125000e+00 1.301055908203125000e+00 1.344329833984375000e+00 1.387390136718750000e+00 1.430572509765625000e+00 1.473907470703125000e+00 1.517272949218750000e+00 1.560363769531250000e+00 1.603302001953125000e+00 1.646148681640625000e+00 1.688781738281250000e+00 1.731475830078125000e+00 1.773559570312500000e+00 1.815490722656250000e+00 1.857055664062500000e+00 1.898529052734375000e+00 1.938720703125000000e+00 1.978912353515625000e+00 2.018859863281250000e+00 2.058288574218750000e+00 2.097656250000000000e+00 2.136169433593750000e+00 2.174743652343750000e+00 2.212799072265625000e+00 2.250488281250000000e+00 2.287902832031250000e+00 2.324707031250000000e+00 2.361419677734375000e+00 2.397674560546875000e+00 2.433593750000000000e+00 2.469146728515625000e+00 2.504394531250000000e+00 2.539245605468750000e+00 2.573760986328125000e+00 2.607513427734375000e+00 2.641296386718750000e+00 2.675292968750000000e+00 2.708740234375000000e+00 2.742431640625000000e+00 2.775268554687500000e+00 2.807556152343750000e+00 2.839874267578125000e+00 2.871582031250000000e+00 2.903442382812500000e+00 2.934387207031250000e+00 2.965423583984375000e+00 2.996154785156250000e+00 3.026519775390625000e+00 3.056915283203125000e+00 3.087127685546875000e+00 3.117126464843750000e+00 3.147003173828125000e+00 3.176147460937500000e+00 3.205108642578125000e+00 3.233764648437500000e+00 3.262451171875000000e+00 3.291168212890625000e+00 3.319671630859375000e+00 3.347991943359375000e+00 3.376190185546875000e+00 3.404357910156250000e+00 3.433135986328125000e+00 3.460723876953125000e+00 3.488403320312500000e+00 3.515716552734375000e+00 3.543029785156250000e+00 3.570190429687500000e+00 3.596771240234375000e+00 3.625000000000000000e+00 3.651763916015625000e+00 3.678710937500000000e+00 3.705078125000000000e+00 3.730407714843750000e+00 3.756469726562500000e+00 3.783203125000000000e+00 3.809295654296875000e+00 3.835205078125000000e+00 3.861145019531250000e+00 3.888000488281250000e+00 3.913360595703125000e+00 3.938476562500000000e+00 3.963653564453125000e+00 3.987365722656250000e+00 4.012359619140625000e+00 4.037109375000000000e+00 4.061889648437500000e+00 4.086547851562500000e+00 4.111572265625000000e+00 4.136169433593750000e+00 4.160705566406250000e+00 4.184814453125000000e+00 4.208984375000000000e+00 4.233001708984375000e+00 4.257080078125000000e+00 4.281463623046875000e+00 4.305267333984375000e+00 4.329162597656250000e+00 4.353179931640625000e+00 4.377105712890625000e+00 4.400512695312500000e+00 4.423950195312500000e+00 4.446960449218750000e+00 4.470214843750000000e+00 4.493469238281250000e+00 4.516754150390625000e+00 4.540039062500000000e+00 4.563446044921875000e+00 4.586059570312500000e+00 4.609375000000000000e+00 4.632690429687500000e+00 4.655761718750000000e+00 4.678985595703125000e+00 4.700500488281250000e+00 4.723358154296875000e+00 4.746154785156250000e+00 4.769042968750000000e+00 4.791778564453125000e+00 4.814483642578125000e+00 4.836975097656250000e+00 4.859619140625000000e+00 4.881347656250000000e+00 4.904785156250000000e+00 4.927368164062500000e+00 4.949981689453125000e+00 4.973236083984375000e+00 4.996276855468750000e+00 5.018493652343750000e+00 5.041687011718750000e+00 5.063964843750000000e+00 5.086212158203125000e+00 5.108459472656250000e+00 5.130615234375000000e+00 5.153106689453125000e+00 5.174835205078125000e+00 5.196929931640625000e+00 5.218963623046875000e+00 5.241485595703125000e+00 5.263000488281250000e+00 5.285888671875000000e+00 5.307769775390625000e+00 5.329772949218750000e+00 5.351745605468750000e+00 5.373809814453125000e+00 5.395629882812500000e+00 5.417572021484375000e+00 5.439422607421875000e+00 5.461212158203125000e+00 5.482421875000000000e+00 5.504180908203125000e+00 5.525878906250000000e+00 5.547607421875000000e+00 5.569244384765625000e+00 5.590759277343750000e+00 5.612945556640625000e+00 5.634552001953125000e+00 5.656311035156250000e+00 5.678649902343750000e+00 5.699951171875000000e+00 5.722473144531250000e+00 5.744476318359375000e+00 5.765991210937500000e+00 5.787506103515625000e+00 5.809204101562500000e+00 5.830688476562500000e+00 5.852325439453125000e+00 5.874359130859375000e+00 5.895843505859375000e+00 5.917510986328125000e+00 5.938232421875000000e+00 5.959503173828125000e+00 5.980255126953125000e+00 6.001647949218750000e+00 6.022644042968750000e+00 6.044067382812500000e+00 6.065368652343750000e+00 6.086761474609375000e+00 6.108398437500000000e+00 6.129760742187500000e+00 6.151367187500000000e+00
0.000000000000000000e+00 1.534240722656250000e+00 3.068603515625000000e+00 4.587188720703125000e+00 6.074737548828125000e+00 7.516693115234375000e+00 8.902923583984375000e+00 1.021929931640625000e+01 1.145629882812500000e+01 1.260693359375000000e+01 1.366467285156250000e+01 1.462930297851562500e+01 1.550198364257812500e+01 1.627542114257812500e+01 1.695703125000000000e+01 1.755093383789062500e+01 1.806106567382812500e+01 1.849316406250000000e+01 1.885205078125000000e+01 1.914422607421875000e+01 1.937536621093750000e+01 1.955090332031250000e+01 1.967687988281250000e+01 1.975885009765625000e+01 1.980102539062500000e+01 1.980902099609375000e+01 1.978692626953125000e+01 1.973910522460937500e+01 1.966754150390625000e+01 1.957641601562500000e+01 1.946875000000000000e+01 1.934741210937500000e+01 1.921350097656250000e+01 1.906936645507812500e+01 1.891735839843750000e+01 1.875888061523437500e+01 1.859533691406250000e+01 1.842767333984375000e+01 1.825726318359375000e+01 1.808511352539062500e+01 1.791177368164062500e+01 1.773818969726562500e+01 1.756469726562500000e+01 1.739193725585937500e+01 1.722021484375000000e+01 1.705004882812500000e+01 1.688156127929687500e+01 1.671533203125000000e+01 1.655154418945312500e+01 1.639001464843750000e+01 1.623056030273437500e+01 1.607449340820312500e+01 1.592169189453125000e+01 1.577081298828125000e+01 1.562463378906250000e+01 1.548062133789062500e+01 1.533889770507812500e+01 1.520068359375000000e+01 1.506600952148437500e+01 1.493438720703125000e+01 1.480554199218750000e+01 1.467953491210937500e+01 1.455914306640625000e+01 1.444140625000000000e+01 1.432388305664062500e+01 1.421142578125000000e+01 1.409729003906250000e+01 1.398770141601562500e+01 1.388211059570312500e+01 1.377786254882812500e+01 1.367526245117187500e+01 1.357455444335937500e+01 1.347695922851562500e+01 1.338241577148437500e+01 1.329031372070312500e+01 1.320022583007812500e+01 1.311331176757812500e+01 1.302777099609375000e+01 1.294766235351562500e+01 1.286605834960937500e+01 1.278720092773437500e+01 1.270983886718750000e+01 1.263427734375000000e+01 1.256256103515625000e+01 1.249099731445312500e+01 1.242129516601562500e+01 1.235287475585937500e+01 1.228619384765625000e+01 1.221878051757812500e+01 1.215628051757812500e+01 1.209439086914062500e+01 1.203417968750000000e+01 1.197485351562500000e+01 1.191860961914062500e+01 1.186328125000000000e+01 1.180914306640625000e+01 1.175646972656250000e+01 1.170443725585937500e+01 1.165570068359375000e+01 1.160705566406250000e+01 1.155908203125000000e+01 1.151202392578125000e+01 1.146707153320312500e+01 1.142260742187500000e+01 1.137872314453125000e+01 1.133636474609375000e+01 1.129501342773437500e+01 1.125436401367187500e+01 1.121621704101562500e+01 1.117691040039062500e+01 1.113888549804687500e+01 1.110168457031250000e+01 1.106417846679687500e+01 1.102914428710937500e+01 1.099554443359375000e+01 1.096188354492187500e+01 1.092883300781250000e+01 1.089688110351562500e+01 1.086288452148437500e+01 1.083239746093750000e+01 1.080178833007812500e+01 1.076989746093750000e+01 1.074111938476562500e+01 1.071337890625000000e+01 1.068627929687500000e+01 1.065991210937500000e+01 1.063369750976562500e+01 1.060803222656250000e+01 1.058398437500000000e+01 1.055929565429687500e+01 1.053549194335937500e+01 1.051235961914062500e+01 1.048959350585937500e+01 1.046752929687500000e+01 1.044512939453125000e+01 1.042431640625000000e+01 1.040289306640625000e+01 1.038269042968750000e+01 1.036236572265625000e+01 1.034326171875000000e+01 1.032470703125000000e+01 1.030633544921875000e+01 1.028881835937500000e+01 1.027111816406250000e+01 1.025366210937500000e+01 1.023632812500000000e+01 1.021972656250000000e+01 1.020321655273437500e+01 1.018847656250000000e+01 1.017416381835937500e+01 1.015924072265625000e+01 1.014459228515625000e+01 1.013021850585937500e+01 1.011627197265625000e+01 1.010256958007812500e+01 1.008969116210937500e+01 1.007623291015625000e+01 1.006311035156250000e+01 1.005078125000000000e+01 1.003820800781250000e+01 1.002600097656250000e+01 1.001422119140625000e+01 1.000277709960937500e+01 9.991943359375000000e+00 9.980712890625000000e+00 9.972595214843750000e+00 9.961700439453125000e+00 9.951080322265625000e+00 9.939971923828125000e+00 9.930084228515625000e+00 9.920593261718750000e+00 9.911254882812500000e+00 9.902435302734375000e+00 9.893768310546875000e+00 9.885406494140625000e+00 9.877136230468750000e+00 9.875000000000000000e+00 9.866546630859375000e+00 9.858764648437500000e+00 9.853576660156250000e+00 9.845825195312500000e+00 9.838439941406250000e+00 9.830810546875000000e+00 9.823242187500000000e+00 9.816406250000000000e+00 9.809692382812500000e+00 9.803710937500000000e+00 9.797363281250000000e+00 9.790588378906250000e+00 9.784393310546875000e+00 9.778106689453125000e+00 9.772125244140625000e+00 9.766174316406250000e+00 9.760498046875000000e+00 9.754913330078125000e+00 9.750061035156250000e+00 9.744384765625000000e+00 9.737609863281250000e+00 9.728668212890625000e+00 9.723297119140625000e+00
