# Supplementary material for: Molecular dynamics on quantum annealers
Source: Sci Rep. 2022 Oct 7;12:16824. doi: 10.1038/s41598-022-21163-x (PMC9547079; doi:10.1038/s41598-022-21163-x)
Supplement: Supplementary file 2 — Supplementary Information 2. [file 41598_2022_21163_MOESM2_ESM.zip › results/dwave/eq_1/attempts_5/initial_0.7/solution_3.txt]

6.999816894531250000e-01 6.999816894531250000e-01 7.033996582031250000e-01 7.109985351562500000e-01 7.210693359375000000e-01 7.344665527343750000e-01 7.508850097656250000e-01 7.703552246093750000e-01 7.930603027343750000e-01 8.179626464843750000e-01 8.453674316406250000e-01 8.751831054687500000e-01 9.071655273437500000e-01 9.409179687500000000e-01 9.761352539062500000e-01 1.013122558593750000e+00 1.050994873046875000e+00 1.090362548828125000e+00 1.130706787109375000e+00 1.172027587890625000e+00 1.213867187500000000e+00 1.256195068359375000e+00 1.298858642578125000e+00 1.341918945312500000e+00 1.385009765625000000e+00 1.428253173828125000e+00 1.471343994140625000e+00 1.514862060546875000e+00 1.557983398437500000e+00 1.600463867187500000e+00 1.643249511718750000e+00 1.685668945312500000e+00 1.727935791015625000e+00 1.769989013671875000e+00 1.811340332031250000e+00 1.852569580078125000e+00 1.893524169921875000e+00 1.934570312500000000e+00 1.974517822265625000e+00 2.014404296875000000e+00 2.054077148437500000e+00 2.093261718750000000e+00 2.131988525390625000e+00 2.170074462890625000e+00 2.208007812500000000e+00 2.246276855468750000e+00 2.283538818359375000e+00 2.320434570312500000e+00 2.357269287109375000e+00 2.393310546875000000e+00 2.428527832031250000e+00 2.463989257812500000e+00 2.499359130859375000e+00 2.534179687500000000e+00 2.568511962890625000e+00 2.602478027343750000e+00 2.636962890625000000e+00 2.670471191406250000e+00 2.703582763671875000e+00 2.735534667968750000e+00 2.768218994140625000e+00 2.800781250000000000e+00 2.832794189453125000e+00 2.864501953125000000e+00 2.895874023437500000e+00 2.927124023437500000e+00 2.958160400390625000e+00 2.988952636718750000e+00 3.019439697265625000e+00 3.049682617187500000e+00 3.079711914062500000e+00 3.109558105468750000e+00 3.139953613281250000e+00 3.169342041015625000e+00 3.199462890625000000e+00 3.228393554687500000e+00 3.257110595703125000e+00 3.285339355468750000e+00 3.313659667968750000e+00 3.341979980468750000e+00 3.370117187500000000e+00 3.397888183593750000e+00 3.425537109375000000e+00 3.453399658203125000e+00 3.480895996093750000e+00 3.508117675781250000e+00 3.535034179687500000e+00 3.562622070312500000e+00 3.589538574218750000e+00 3.616210937500000000e+00 3.642730712890625000e+00 3.669006347656250000e+00 3.695159912109375000e+00 3.721679687500000000e+00 3.748413085937500000e+00 3.773437500000000000e+00 3.799072265625000000e+00 3.824676513671875000e+00 3.850128173828125000e+00 3.875274658203125000e+00 3.900024414062500000e+00 3.925323486328125000e+00 3.950195312500000000e+00 3.974121093750000000e+00 3.998443603515625000e+00 4.023345947265625000e+00 4.047973632812500000e+00 4.072570800781250000e+00 4.096618652343750000e+00 4.121185302734375000e+00 4.145507812500000000e+00 4.169921875000000000e+00 4.194091796875000000e+00 4.217742919921875000e+00 4.241241455078125000e+00 4.264892578125000000e+00 4.289123535156250000e+00 4.312866210937500000e+00 4.336090087890625000e+00 4.359649658203125000e+00 4.383209228515625000e+00 4.406738281250000000e+00 4.430419921875000000e+00 4.453796386718750000e+00 4.476989746093750000e+00 4.500244140625000000e+00 4.523498535156250000e+00 4.546020507812500000e+00 4.568847656250000000e+00 4.592132568359375000e+00 4.614776611328125000e+00 4.638519287109375000e+00 4.661407470703125000e+00 4.684356689453125000e+00 4.708007812500000000e+00 4.730712890625000000e+00 4.753265380859375000e+00 4.775878906250000000e+00 4.798095703125000000e+00 4.820648193359375000e+00 4.843750000000000000e+00 4.865203857421875000e+00 4.887573242187500000e+00 4.909790039062500000e+00 4.932189941406250000e+00 4.953796386718750000e+00 4.976440429687500000e+00 4.998565673828125000e+00 5.021209716796875000e+00 5.043243408203125000e+00 5.065246582031250000e+00 5.087249755859375000e+00 5.109191894531250000e+00 5.131164550781250000e+00 5.153137207031250000e+00 5.174896240234375000e+00 5.196502685546875000e+00 5.218383789062500000e+00 5.240234375000000000e+00 5.262084960937500000e+00 5.283294677734375000e+00 5.305114746093750000e+00 5.326904296875000000e+00 5.348632812500000000e+00 5.371032714843750000e+00 5.392822265625000000e+00 5.414489746093750000e+00 5.436126708984375000e+00 5.458038330078125000e+00 5.480072021484375000e+00 5.501953125000000000e+00 5.523437500000000000e+00 5.544921875000000000e+00 5.566650390625000000e+00 5.587890625000000000e+00 5.610290527343750000e+00 5.631652832031250000e+00 5.652526855468750000e+00 5.673828125000000000e+00 5.695068359375000000e+00 5.716491699218750000e+00 5.737976074218750000e+00 5.759277343750000000e+00 5.780212402343750000e+00 5.801025390625000000e+00 5.822540283203125000e+00 5.843872070312500000e+00 5.867248535156250000e+00 5.887084960937500000e+00 5.908264160156250000e+00 5.930725097656250000e+00 5.951721191406250000e+00 5.969665527343750000e+00 5.990844726562500000e+00 6.011993408203125000e+00 6.033111572265625000e+00 6.053497314453125000e+00 6.074554443359375000e+00 6.095306396484375000e+00 6.116333007812500000e+00
0.000000000000000000e+00 1.534332275390625000e+00 3.068756103515625000e+00 4.586791992187500000e+00 6.070007324218750000e+00 7.507965087890625000e+00 8.886810302734375000e+00 1.019586181640625000e+01 1.142605590820312500e+01 1.256686401367187500e+01 1.362048339843750000e+01 1.458129882812500000e+01 1.544833374023437500e+01 1.622070312500000000e+01 1.690200805664062500e+01 1.749508666992187500e+01 1.800646972656250000e+01 1.844046020507812500e+01 1.880191040039062500e+01 1.909646606445312500e+01 1.933013916015625000e+01 1.950830078125000000e+01 1.963757324218750000e+01 1.972180175781250000e+01 1.976638793945312500e+01 1.977621459960937500e+01 1.975537109375000000e+01 1.970758056640625000e+01 1.963751220703125000e+01 1.954763793945312500e+01 1.944067382812500000e+01 1.931958007812500000e+01 1.918603515625000000e+01 1.904278564453125000e+01 1.889144897460937500e+01 1.873339843750000000e+01 1.857031250000000000e+01 1.840313720703125000e+01 1.823303222656250000e+01 1.806112670898437500e+01 1.788775634765625000e+01 1.771414184570312500e+01 1.754061889648437500e+01 1.736798095703125000e+01 1.719631958007812500e+01 1.702630615234375000e+01 1.685769653320312500e+01 1.669122314453125000e+01 1.652688598632812500e+01 1.636587524414062500e+01 1.620669555664062500e+01 1.605032348632812500e+01 1.589816284179687500e+01 1.574923706054687500e+01 1.559851074218750000e+01 1.545138549804687500e+01 1.530938720703125000e+01 1.516967773437500000e+01 1.503408813476562500e+01 1.490499877929687500e+01 1.477526855468750000e+01 1.464868164062500000e+01 1.452462768554687500e+01 1.440191650390625000e+01 1.428366088867187500e+01 1.416812133789062500e+01 1.405541992187500000e+01 1.394619750976562500e+01 1.383898925781250000e+01 1.373397827148437500e+01 1.363241577148437500e+01 1.353152465820312500e+01 1.343399047851562500e+01 1.333892822265625000e+01 1.324645996093750000e+01 1.315625000000000000e+01 1.306835937500000000e+01 1.298257446289062500e+01 1.290026855468750000e+01 1.281863403320312500e+01 1.273953247070312500e+01 1.266036987304687500e+01 1.258270263671875000e+01 1.250921630859375000e+01 1.243692016601562500e+01 1.236816406250000000e+01 1.229943847656250000e+01 1.223141479492187500e+01 1.216485595703125000e+01 1.210110473632812500e+01 1.203683471679687500e+01 1.197796630859375000e+01 1.191915893554687500e+01 1.186114501953125000e+01 1.180426025390625000e+01 1.174996948242187500e+01 1.169238281250000000e+01 1.163928222656250000e+01 1.158847045898437500e+01 1.153860473632812500e+01 1.148977661132812500e+01 1.144177246093750000e+01 1.139575195312500000e+01 1.135232543945312500e+01 1.130383300781250000e+01 1.126013183593750000e+01 1.121844482421875000e+01 1.117724609375000000e+01 1.113681030273437500e+01 1.109942626953125000e+01 1.106130981445312500e+01 1.102380371093750000e+01 1.098608398437500000e+01 1.094927978515625000e+01 1.091604614257812500e+01 1.088186645507812500e+01 1.084829711914062500e+01 1.081552124023437500e+01 1.078378295898437500e+01 1.075204467773437500e+01 1.072198486328125000e+01 1.069198608398437500e+01 1.066290283203125000e+01 1.063476562500000000e+01 1.060623168945312500e+01 1.057910156250000000e+01 1.055273437500000000e+01 1.052734375000000000e+01 1.050204467773437500e+01 1.047668457031250000e+01 1.045318603515625000e+01 1.042974853515625000e+01 1.040649414062500000e+01 1.038400268554687500e+01 1.036172485351562500e+01 1.034017944335937500e+01 1.031921386718750000e+01 1.029855346679687500e+01 1.027868652343750000e+01 1.025933837890625000e+01 1.024020385742187500e+01 1.022097778320312500e+01 1.020196533203125000e+01 1.018460083007812500e+01 1.016717529296875000e+01 1.015014648437500000e+01 1.013317871093750000e+01 1.011712646484375000e+01 1.010110473632812500e+01 1.008551025390625000e+01 1.007022094726562500e+01 1.005505371093750000e+01 1.004031372070312500e+01 1.002539062500000000e+01 1.001257324218750000e+01 1.000024414062500000e+01 9.987182617187500000e+00 9.973114013671875000e+00 9.960235595703125000e+00 9.947021484375000000e+00 9.934661865234375000e+00 9.922424316406250000e+00 9.911193847656250000e+00 9.900146484375000000e+00 9.889099121093750000e+00 9.878143310546875000e+00 9.864318847656250000e+00 9.853698730468750000e+00 9.842926025390625000e+00 9.833557128906250000e+00 9.823425292968750000e+00 9.813812255859375000e+00 9.804656982421875000e+00 9.794433593750000000e+00 9.785461425781250000e+00 9.776611328125000000e+00 9.768035888671875000e+00 9.757415771484375000e+00 9.750000000000000000e+00 9.741912841796875000e+00 9.733551025390625000e+00 9.725799560546875000e+00 9.718261718750000000e+00 9.709014892578125000e+00 9.701873779296875000e+00 9.694702148437500000e+00 9.687835693359375000e+00 9.680725097656250000e+00 9.674041748046875000e+00 9.667816162109375000e+00 9.661132812500000000e+00 9.654693603515625000e+00 9.648742675781250000e+00 9.642883300781250000e+00 9.637268066406250000e+00 9.631958007812500000e+00 9.626434326171875000e+00 9.621643066406250000e+00 9.615570068359375000e+00 9.610382080078125000e+00
