# Supplementary material for: Molecular dynamics on quantum annealers
Source: Sci Rep. 2022 Oct 7;12:16824. doi: 10.1038/s41598-022-21163-x (PMC9547079; doi:10.1038/s41598-022-21163-x)
Supplement: Supplementary file 2 — Supplementary Information 2. [file 41598_2022_21163_MOESM2_ESM.zip › results/dwave/eq_1/attempts_5/initial_0.9/error_1.txt]

2.318074621143750846e-10 7.972101911946083419e-08 5.456968210637569427e-12 6.298250809777528048e-11 8.406573215324897319e-10 1.248281478183344007e-09 7.894982445577625185e-10 4.837204414798179641e-09 7.389644451905041933e-13 3.079674115724628791e-08 5.204780109124840237e-07 4.198341230221558362e-09 4.700950739788822830e-11 5.132960723130963743e-11 1.048880449161515571e-08 8.611436896899249405e-09 1.263572357856901363e-09 4.523315055848797783e-09 2.779870555968955159e-09 3.541401838447200134e-09 4.267974418326048180e-09 1.892885848064906895e-10 2.985069613714586012e-08 4.587832336255814880e-10 1.955413608811795712e-09 7.901235221652314067e-12 1.260275439562974498e-09 5.804054126201663166e-08 6.562004273291677237e-10 3.042941898456774652e-09 8.295160114357713610e-10 1.321888021266204305e-08 9.663381206337362528e-12 8.285496733151376247e-10 3.091344069616752677e-08 3.410605131648480892e-12 5.509662059921538457e-09 1.808757588150911033e-10 6.382379069691523910e-10 6.282846243266249076e-09 1.344790234725223854e-08 1.726533582768752240e-08 5.103800049255369231e-09 4.911555606668116525e-09 4.505011474975617602e-09 1.372376345898373984e-08 2.773163032543379813e-09 3.208833732060156763e-08 1.168069729828857817e-08 9.187095884044538252e-08 2.421643330308143049e-09 1.368221091979648918e-09 1.112425707106012851e-10 3.745583398995222524e-09 6.416348696802742779e-08 1.268176674784626812e-10 5.915865131100872532e-09 2.903107088059186935e-09 1.875832822406664491e-10 2.445972313580568880e-09 1.267887341782625299e-07 6.614214953515329398e-08 1.536477611807640642e-10 4.486651050683576614e-10 8.762611969359568320e-08 3.949480742448940873e-10 1.069793142960406840e-10 1.449507180950604379e-11 6.579625733138527721e-10 4.399680619826540351e-11 6.730147106281947345e-09 6.031370958226034418e-08 5.309635753292241134e-08 4.621597327059134841e-09 9.325731298304162920e-10 4.875460035691503435e-10 2.284195943502709270e-09 1.811542915675090626e-09 1.448711373086553067e-09 1.219689238496357575e-09 2.867466264433460310e-08 3.936253278880030848e-08 8.354476221938966773e-08 5.837347316628438421e-08 1.025350115924084093e-07 1.891180545499082655e-10 1.223781964654335752e-09 9.987275007006246597e-09 2.272145138704217970e-09 7.766630005789920688e-09 1.621344836166827008e-09 2.842170943040400743e-12 3.060108610952738672e-09 1.075750333257019520e-08 1.474518285249359906e-10 2.725471404119161889e-09 1.963371687452308834e-10 3.320053565403213724e-09 1.685219785940716974e-08 1.233161128766369075e-09 1.826947482186369598e-10 1.122822368415654637e-08 3.232116796425543725e-10 1.041831865222775377e-08 1.558134954393608496e-09 9.841869541560299695e-09 5.447873263619840145e-10 1.671219251875299960e-08 1.418641204509185627e-09 6.320988177321851254e-11 5.547917680814862251e-11 1.443879682483384386e-09 5.246647560852579772e-11 1.512944436399266124e-09 4.869491476711118594e-09 1.278351646760711446e-09 1.683304162725107744e-09 3.236777956772129983e-09 2.687932010303484276e-08 6.817799658165313303e-10 5.273363967717159539e-09 1.191415321954991668e-08 1.113335201807785779e-09 1.073254907169030048e-08 6.330992619041353464e-09 1.205648914037737995e-09 4.971013822796521708e-09 1.397836513206129894e-09 9.581185622664634138e-09 6.424329512810800225e-09 1.881517164292745292e-10 3.608761289797257632e-09 3.988134267274290323e-10 2.786805453069973737e-09 1.203409283334622160e-08 1.709850039333105087e-10 2.812669208651641384e-09 6.761251825082581490e-08 1.605826582817826420e-09 8.765653092268621549e-09 4.415596777107566595e-10 2.273736754432320595e-13 3.603872755775228143e-11 2.475928795320214704e-08 3.902943035427597351e-08 6.823410103606875055e-08 2.677325028344057500e-11 3.905142875737510622e-11 4.788375917996745557e-09 3.023592398676555604e-08 6.617710823775269091e-09 7.673861546209082007e-12 8.225072178902337328e-09 1.310809238930232823e-09 2.442959612380946055e-08 6.586907375094597228e-08 9.627029839975875802e-08 1.815180894482182339e-09 3.216769073333125561e-10 7.931197387733845972e-08 4.165372047282289714e-09 5.890399279451230541e-09 2.000888343900442123e-10 5.428887561720330268e-09 1.079229150491300970e-09 1.614353095646947622e-11 1.875378075055778027e-09 1.145383521361509338e-08 1.006128513836301863e-11 4.528715180640574545e-09 5.153822257852880284e-09 2.025956291618058458e-09 4.590106073010247201e-10 5.292235982778947800e-09 3.013269633811432868e-10 6.565414878423325717e-11 1.461592091800412163e-08 2.562103418313199654e-09 3.251443558838218451e-11 2.368875584579654969e-08 5.721005891246022657e-09 5.574861461354885250e-09 1.105900082620792091e-08 9.471250450587831438e-10 1.090825207938905805e-10 1.180012532131513581e-08 1.370381141896359622e-09 5.712763595511205494e-11 1.241176050825743005e-09 5.319236606737831607e-09 3.283031446699169464e-08 2.944716470665298402e-09 1.558453277539229020e-08 9.672191936260787770e-09 1.457578946428839117e-09 1.956948381121037528e-09 1.171258645626949146e-09 5.699121174984611571e-10 2.123880449289572425e-08 9.174243587040109560e-09 2.524984665797092021e-10 4.269264763934188522e-08 6.938023489055922255e-09 1.996340870391577482e-10 1.808757588150911033e-10 6.520849638036452234e-09 2.500456730558653362e-08 7.622981001986772753e-08 1.086539214156800881e-08 4.104094841750338674e-11 5.974243322270922363e-11 1.959961082320660353e-10 5.322817742126062512e-10 7.817106961738318205e-10 1.922899173223413527e-09 4.492903826758265495e-10 3.073711241086130030e-08 4.890580385108478367e-09 3.910395207640249282e-08 1.479320985708909575e-07 1.665512172621674836e-11 1.113448888645507395e-09 1.937536353580071591e-08 1.111743586079683155e-09 1.207183686346979812e-09 8.739164059079485014e-09 9.384280019730795175e-10 5.601350494544021785e-10 6.380673767125699669e-10 8.818688002065755427e-10 1.893454282253514975e-10 1.744638211675919592e-09 0.000000000000000000e+00 7.290014991667703725e-08 2.281126398884225637e-10 2.393335307715460658e-09 1.166199581348337233e-09 1.010846517601748928e-09 1.012519987853011116e-07 3.722789188032038510e-09 5.992433216306380928e-10 7.031530913081951439e-11 1.799719484552042559e-09 9.401901479577645659e-11 1.161930640591890551e-08 2.671640686457976699e-11 2.434092039038660005e-09 5.597257768386043608e-09 4.894218363915570080e-11 1.080024958355352283e-12 1.092968204829958268e-08 1.319733655691379681e-09 1.960302142833825201e-09 5.627498467219993472e-11 6.047002898412756622e-10 2.646061147970613092e-10 7.241908406285801902e-09 1.706382590782595798e-08 1.778175828803796321e-08 1.336388777417596430e-10 5.467200026032514870e-10 2.416811639704974368e-09 5.977472028462216258e-08 1.119644821301335469e-09 2.634766360642970540e-08 8.387274874621652998e-08 4.048058599437354133e-08 9.588347893441095948e-10 4.340165560279274359e-09 3.779348389798542485e-09 1.705302565824240446e-12 3.669606485345866531e-08 1.444419694962562062e-07 6.829196763646905310e-08 1.786474967957474291e-09 3.511502200126415119e-09 8.084839464572723955e-10 2.752472028078045696e-09 3.374339030415285379e-09 2.394421017015702091e-08 5.827587301610037684e-10 2.283968569827266037e-10 4.109779183636419475e-10 4.758123850479023531e-08 5.723848062189063057e-09 1.141984284913633019e-09 2.688182121346471831e-09 6.122036211309023201e-11 4.075673132319934666e-11 4.901795591649715789e-08 3.910827217623591423e-11 7.142375579860527068e-10 2.660840436874423176e-10 3.610324483815929852e-08 8.304255061375442892e-09 2.987349034810904413e-09 4.512230589170940220e-10 2.728199888224480674e-08 3.308889517938951030e-08 8.171241461241152138e-09 2.979732016683556139e-10 1.687226358626503497e-09 4.948088871969957836e-08 1.130968030338408425e-08 5.542801773117389530e-10 2.315175606781849638e-09 3.449486030149273574e-09 4.122045993426581845e-08 1.305301111642620526e-08 1.424325546395266429e-09 2.902140749938553199e-09 1.304158558923518285e-09 2.370904894632985815e-08 7.308773319891770370e-08 3.153309080516919494e-08 7.673861546209082007e-12 1.215846623381366953e-08 6.778066108381608501e-09 3.278438498455216177e-08 2.630144990689586848e-10 1.417208750353893265e-08 1.847752173489425331e-09 1.083094502973835915e-09 2.069668880722019821e-10 2.954720912384800613e-10 3.052491592825390399e-11 1.053630853675713297e-07 1.146423755926662125e-08 5.580886863754130900e-10 3.591196673369267955e-09 2.804256382660241798e-09 2.220303940703161061e-10 9.595169103704392910e-11 2.142996891052462161e-11 5.640458766720257699e-09 8.768779480305965990e-09 3.517607183312065899e-08 5.684910320269409567e-10 1.174716430796252098e-07 5.524043444893322885e-10 1.643752511881757528e-08 4.847413492825580761e-08 1.488956513640005141e-09 4.394621555547928438e-09 6.093102911108871922e-08 8.233826065406901762e-09 3.154809746774844825e-10 1.894542833724699449e-07 2.030020596066606231e-08 3.292188921477645636e-08 5.759000032412586734e-08 3.089377287324168719e-08 2.816022970364429057e-10 3.298905539850238711e-07 6.265850061026867479e-10 9.516156751487869769e-10 6.343503855532617308e-08 2.926867637143004686e-10 2.307842805748805404e-11 1.325020093645434827e-10 4.141611498198471963e-09 6.712070899084210396e-10 7.673861546209082007e-12 1.297194103244692087e-07 5.059064278611913323e-12 9.437655990041093901e-09 4.028152034152299166e-09 7.505320809286786243e-09 1.955538664333289489e-08 2.717115421546623111e-11 2.614797267597168684e-12 4.883418114332016557e-10 2.000547283387277275e-09 1.447517661290476099e-09 3.595175712689524516e-09 3.459930439930758439e-07 1.392896820107125677e-08 1.812946948120952584e-08 6.921993644937174395e-09 2.764295459201093763e-10 9.966106517822481692e-08 3.563508244042168371e-08 3.529805780999595299e-09 5.355843768484191969e-09 4.654452823160681874e-09 9.084146768145728856e-09 6.051948275853646919e-09 2.687445999072224367e-07 3.344666765769943595e-10 1.197804522234946489e-09 4.380297013995004818e-09 1.719138253974961117e-08 4.506546247284859419e-10 4.399453246151097119e-09 1.219916612171800807e-09 1.079138201021123677e-08 2.326072490177466534e-08 1.387547854392323643e-10 5.313154360919725150e-10
2.604508608783362433e-09 7.332727136599714868e-08 1.618900569155812263e-10 6.846619271527742967e-09 6.263007890083827078e-10 1.296841674047755077e-07 5.260358193481806666e-08 7.081894182192627341e-09 8.065910606092074886e-09 3.427123829169431701e-08 1.266045660486270208e-05 2.128219307451217901e-07 3.048512553505133837e-10 2.609988314361544326e-08 1.592314902154612355e-08 4.195783276372822002e-09 7.367430043814238161e-08 9.607674655853770673e-10 7.955981118357158266e-08 1.173064561044157017e-07 1.199111920868745074e-09 1.328341380713027320e-05 7.738157137282541953e-08 1.821382511479896493e-08 2.477293037372874096e-08 8.114398042380344123e-10 3.961525862905546091e-08 1.168344283541955519e-07 6.038931132934521884e-08 2.077513272524811327e-09 1.042868689182796516e-07 6.404818577721016482e-07 1.509067715232959017e-08 1.257374719898507465e-07 4.361839955890900455e-08 3.356711886226548813e-08 3.385013087608967908e-07 1.335558863502228633e-08 1.307683419327076990e-07 8.552433428121730685e-09 2.983148306157090701e-08 2.234977500847890042e-07 4.187580771031207405e-08 1.363912360829999670e-08 5.667288860422559083e-11 5.333670685558900004e-06 9.525365385343320668e-09 1.064677235262934119e-09 7.332857876463094726e-09 6.772199867555173114e-08 1.688249540165998042e-11 9.212044460582546890e-10 3.455227215454215184e-09 1.878345301520312205e-08 5.509832590178120881e-10 2.844094524334650487e-07 1.604075805516913533e-08 1.853381377259211149e-07 3.374339030415285379e-09 3.162773509757244028e-08 1.601677013240987435e-09 4.483183602133067325e-08 1.917157987918471918e-09 3.520312930049840361e-10 5.383827783589367755e-08 2.347406962144304998e-07 2.545879169701947831e-07 3.635705070337280631e-10 2.251169917144579813e-09 1.767676849340205081e-08 6.695586307614576072e-10 1.265598825739289168e-07 -1.136868377216160297e-13 9.592952210368821397e-09 1.319654074904974550e-08 1.323883225268218666e-10 2.791011866065673530e-10 1.795672233129153028e-08 1.858268205978674814e-09 1.928424353536684066e-08 6.019718057359568775e-10 3.011564331245608628e-10 1.350875493244529935e-06 7.851213013054803014e-10 7.846438165870495141e-09 1.078717559721553698e-09 1.906016677821753547e-09 6.036373179085785523e-09 2.298469325978658162e-08 2.381335661993944086e-08 7.499920684495009482e-10 1.129512838815571740e-08 1.273292582482099533e-11 1.745883082548971288e-08 5.012452675146050751e-10 2.864049974959925748e-08 6.564278010046109557e-10 1.356852408207487315e-10 4.274625098332762718e-11 2.746673999354243279e-10 1.046248598868260160e-08 1.916475866892142221e-09 2.103206497849896550e-12 2.686169864318799227e-08 2.160163603548426181e-09 1.547277861391194165e-10 1.771347228896047454e-07 1.161879481514915824e-10 3.174818630213849247e-09 1.406533556291833520e-09 3.087166078330483288e-10 7.486846698157023638e-10 7.332801033044233918e-12 1.784712821972789243e-09 4.174853529548272491e-08 3.156031880280352198e-09 2.408654609098448418e-09 2.760316419880837202e-10 3.182562977599445730e-07 7.749505925858102273e-08 1.304601369156443980e-07 1.032773866427305620e-08 1.386200665365322493e-08 6.400568963726982474e-11 2.848423719115089625e-10 1.437288688066473696e-08 5.721290108340326697e-11 3.035438567167147994e-11 3.633456913121335674e-08 1.308535502175800502e-10 9.072883244698459748e-08 5.453640028463269118e-08 7.347992436734784860e-08 4.780031304107978940e-08 1.799321580620016903e-08 1.844398411776637658e-09 2.772878815449075773e-09 9.237055564881302416e-12 1.177190256385074463e-08 5.841030770170618780e-09 2.097920059895841405e-09 1.717523900879314169e-10 9.122169331021723337e-08 1.683135621988185449e-07 3.014287131009041332e-08 3.833829964605683926e-08 1.819702788452559616e-08 5.051703055869438685e-09 3.223874500690726563e-10 2.300282631040317938e-09 7.616506536578526720e-09 4.965954758517909795e-09 1.752164564550184878e-07 4.853433210882940330e-09 2.273736754432320595e-13 3.554418981366325170e-10 9.209708196067367680e-08 4.518653895502211526e-09 1.522550974186742678e-10 1.517719283583573997e-11 2.721293412832892500e-09 1.060388399309886154e-08 2.511333718757668976e-08 2.006856902880826965e-09 1.219101022797985934e-06 1.475655153626576066e-10 3.147377469758794177e-08 5.002016223443206400e-08 8.338878387803561054e-08 1.313935626967577264e-10 1.525961579318391159e-10 4.836579137190710753e-09 7.447056304954458028e-10 3.463898679001431447e-08 1.078603872883832082e-10 4.210399140447407262e-08 2.227766060514113633e-08 3.841594775622070301e-08 1.340478661404631566e-08 8.477747996948892251e-07 3.183657781846704893e-10 3.403955872727237875e-08 1.706609964458039030e-09 4.021599409043119522e-08 5.106362408469067304e-07 4.163220239661313826e-07 1.181321721333006280e-06 3.154625005663547199e-09 6.844089739388437010e-10 9.080238783099048305e-09 1.069757615823618835e-08 4.688837407229584642e-08 2.157207745767664164e-11 2.313947788934456185e-08 6.010614583829010371e-08 2.406408356137035298e-06 4.475334947073861258e-08 1.397779669787269086e-10 7.038734395337087335e-08 2.554513400809810264e-08 1.631380541766702663e-08 1.211110145504790125e-08 4.766515360188350314e-08 5.071505739806525526e-07 6.001840802127844654e-09 6.467624302786134649e-08 2.772445384380262112e-08 6.213696224222076125e-10 2.162295231755706482e-09 3.746066568055539392e-09 9.379164112033322453e-13 1.174868202724610455e-09 4.332818548391514923e-09 7.616005177624174394e-07 4.969566589352325536e-07 6.847825773093063617e-08 5.610914399767352734e-08 1.980558295144874137e-08 2.248969508400477935e-07 9.751488505571614951e-10 2.782823571578774136e-08 1.328191672200773610e-07 1.412587380400509574e-09 1.044469115640822565e-07 3.916341029253089800e-09 6.555609388669836335e-08 5.701110694644739851e-10 7.692960934946313500e-09 4.981188794772606343e-10 3.644800017355009913e-10 1.416708528267918155e-09 9.572431736160069704e-11 8.375195648113731295e-09 1.872933808044763282e-09 6.765907301087281667e-08 7.249980171764036641e-09 7.495998488593613729e-09 1.589739895280217752e-09 5.107381184643600136e-10 8.898117016542528290e-07 1.304255192735581659e-08 2.899014361901208758e-11 1.204534783028066158e-08 1.293392415391281247e-07 3.542243121046340093e-08 6.443769962061196566e-10 6.077698344597592950e-09 1.289686224481556565e-08 3.396394276933278888e-10 2.372644303250126541e-10 6.250599767554376740e-06 8.105871529551222920e-11 3.969034878537058830e-09 1.122980279433249962e-06 1.394937498844228685e-10 7.518485745094949380e-08 9.225665280609973706e-07 2.717774805205408484e-08 1.236912794411182404e-10 5.922515811107587069e-09 2.220645001216325909e-09 1.589341991348192096e-09 8.476683888147817925e-08 1.310540028498508036e-06 4.434491529536899179e-08 3.067873421969125047e-08 1.703745056147454306e-08 2.389873543506837450e-08 5.297653160596382804e-08 2.206110139013617299e-08 2.614797267597168684e-12 2.186766323575284332e-08 2.970190848827769514e-07 8.110191629384644330e-09 2.469073479005601257e-08 6.619950454478384927e-08 5.150974402567953803e-08 4.682880216932971962e-08 2.671828269740217365e-08 4.624882876669289544e-08 1.819950057324604131e-08 4.864767788603785448e-08 7.454445949406363070e-10 3.527134140313137323e-10 3.382183422218076885e-11 1.518856151960790157e-10 7.979190286278026178e-08 1.204643353958090302e-07 7.690914571867324412e-11 9.639279596740379930e-09 9.542299039821955375e-08 6.387267603713553399e-09 7.519247446907684207e-09 2.238721208414062858e-09 4.875971626461250708e-09 6.040649509486684110e-07 8.375468496524263173e-08 1.458147380617447197e-09 8.249003258242737502e-09 4.320713742345105857e-08 7.225344234029762447e-08 2.333422344236169010e-09 3.652701252576662228e-09 4.402346576171112247e-08 6.217817372089484707e-09 3.037712303921580315e-10 2.475303517712745816e-09 1.519372858638234902e-07 1.041939867718610913e-10 4.448315849003847688e-07 2.404476617812179029e-11 1.139710548159200698e-10 8.262645678769331425e-09 2.836486601154319942e-11 1.689386408543214202e-10 1.945966232597129419e-08 1.627546453164541163e-08 1.497411403761361726e-07 1.473893007641891018e-09 9.011046131490729749e-09 4.430063427207642235e-08 3.595692987801157869e-08 2.864908310584723949e-11 3.996660780103411525e-09 1.144599082181230187e-09 4.187256763543700799e-09 6.076561476220376790e-11 6.713776201650034636e-09 3.878199095197487622e-09 1.584737674420466647e-09 1.077858087228378281e-07 1.482442257838556543e-08 4.558671662380220369e-08 2.738579496508464217e-08 5.061906449554953724e-10 6.275513442233204842e-11 8.607003110228106380e-09 9.927703104040119797e-10 1.047237674356438220e-08 5.808681180496932939e-08 3.142872628814075142e-10 3.590230335248634219e-10 1.546027306176256388e-09 2.762590156635269523e-10 7.561311576864682138e-09 2.109402430505724624e-09 5.611468623101245612e-09 1.102381474993308075e-08 4.109779183636419475e-11 2.182844127673888579e-09 5.326000973582267761e-09 9.811174095375463367e-11 2.727915671130176634e-10 1.862190401880070567e-10 2.470522986186551861e-08 2.426986611681059003e-09 2.865931492124218494e-09 2.365993623243412003e-09 1.111260417019366287e-08 2.235992724308744073e-09 1.543867256259545684e-10 4.907860784442164004e-10 5.417177817435003817e-11 1.591615728102624416e-12 7.622929842909798026e-09 2.386405810739233857e-07 7.515095035159902181e-08 1.283672190766083077e-08 1.294750973102054559e-09 1.979279318220505957e-08 1.591973841641447507e-08 1.731762324652663665e-07 1.470937149861129001e-09 1.050693754223175347e-09 2.904499751821276732e-09 3.746009724636678584e-09 4.945377440890297294e-11 4.042135515192057937e-10 2.177301894334959798e-09 4.512514806265244260e-10 5.243038003754918464e-09 8.291181075037457049e-10 6.338041202980093658e-12 3.693563144224754069e-08 1.616010081306740176e-08 1.620224168163986178e-07 4.645585249818395823e-09 3.194543296558549628e-09 7.397508738904434722e-08 3.049649421882349998e-10 6.043308076186804101e-10 1.839907781686633825e-09 3.052207375731086358e-10 6.978581268413108774e-09 1.776072622305946425e-10 2.565116119512822479e-09 7.941332569316728041e-08 1.038728214552975260e-09 2.206647309321851935e-08
