# Supplementary material for: Molecular dynamics on quantum annealers
Source: Sci Rep. 2022 Oct 7;12:16824. doi: 10.1038/s41598-022-21163-x (PMC9547079; doi:10.1038/s41598-022-21163-x)
Supplement: Supplementary file 2 — Supplementary Information 2. [file 41598_2022_21163_MOESM2_ESM.zip › results/dwave/eq_1/attempts_5/initial_0.9/error_2.txt]

9.268319445254746825e-10 1.326839083048980683e-08 8.317329047713428736e-10 4.195044311927631497e-10 1.665512172621674836e-10 4.053504198964219540e-10 2.797264642140362412e-09 5.841002348461188376e-09 2.600353354864637367e-08 6.703254484818899073e-08 7.619860298291314393e-10 2.301817403349559754e-09 6.043308076186804101e-09 3.960053618357051164e-09 4.342837200965732336e-11 1.970846597032505088e-08 2.087233497150009498e-09 8.350241387233836576e-09 4.287926458346191794e-09 4.606755510394577868e-08 8.806750884104985744e-10 5.675246939063072205e-10 1.149089712271234021e-09 4.922969765175366774e-08 2.622346073621883988e-08 5.407343905972084031e-09 2.842170943040400743e-13 5.330252861313056201e-08 2.842170943040400743e-13 8.075176083366386592e-10 8.669758244650438428e-10 5.377387424232438207e-11 2.427782419545110315e-10 4.488924787438008934e-10 1.114813130698166788e-09 1.314958808507071808e-09 4.046910362376365811e-09 7.748042207822436467e-09 4.660023478209041059e-10 3.666480097308522090e-08 1.131542148868902586e-08 8.605866241850890219e-09 6.969116839172784239e-09 7.129870027711149305e-10 6.161371857160702348e-09 1.177970716526033357e-07 2.557953848736360669e-10 3.007016857736743987e-11 9.686516477813711390e-09 1.650835201871814206e-08 1.055013854056596756e-10 1.032647674037434626e-07 1.822968442866113037e-10 4.263256414560601115e-11 3.230979928048327565e-10 1.371944335915031843e-08 4.760806859849253669e-09 1.108844571717781946e-09 1.296029950026422739e-11 1.703665475361049175e-08 8.415099728154018521e-10 1.502939994679763913e-10 3.001673576363828033e-09 3.745981302927248180e-11 1.217529188579646870e-09 1.473381416872143745e-10 3.439197371335467324e-09 5.428091753856278956e-09 1.254306880582589656e-09 3.050251962122274563e-08 1.034794649967807345e-08 2.547722033341415226e-10 1.726008918012666982e-07 3.170458739987225272e-08 1.092303136829286814e-09 3.332559117552591488e-09 4.469313807931030169e-09 2.772907237158506177e-08 1.213032874147756957e-08 1.461557985749095678e-09 3.268496584496460855e-11 4.598405212163925171e-09 6.268743391046882607e-08 4.088178684469312429e-10 2.421967337795649655e-08 2.048636815743520856e-10 2.309604951733490452e-09 5.762785804108716547e-10 2.684407718334114179e-08 2.298293111380189657e-09 2.131429255314287730e-08 7.443259164574556053e-08 5.885567588848061860e-10 1.720081854728050530e-10 3.102513801422901452e-10 1.675829253144911490e-08 1.456328391213901341e-10 8.460460776404943317e-09 1.546140993013978004e-11 1.696304252618574537e-08 6.790060069761238992e-09 1.048414333126856945e-08 6.366462912410497665e-12 5.943263658991781995e-09 9.473524187342263758e-10 1.891498868644703180e-08 3.788215963140828535e-09 3.679872406792128459e-09 8.335348411492304876e-09 2.137312549166381359e-10 2.271826815558597445e-08 1.621174305910244584e-10 1.347189027001149952e-11 1.249622982868459076e-08 7.520384315284900367e-11 4.771322892338503152e-09 1.060698195942677557e-10 7.038352123345248401e-10 6.139089236967265606e-12 2.849560587492305785e-10 2.842170943040400743e-13 2.638671503518708050e-10 3.410605131648480892e-12 2.320746261830208823e-09 1.170974428532645106e-11 1.409716787748038769e-11 1.155342488345922902e-09 1.965111096069449559e-08 3.434570317040197551e-08 5.856475127075100318e-08 8.258723482867935672e-09 8.567155873606679961e-09 1.318767317570745945e-11 8.083134162006899714e-11 3.461764208623208106e-11 5.059064278611913323e-12 1.062915089278249070e-09 3.634266931840102188e-08 7.888161235314328223e-10 2.210987304351874627e-08 2.307842805748805404e-11 1.571720531501341611e-10 1.801936377887614071e-11 1.671423888183198869e-09 1.862247245298931375e-08 1.090066916731302626e-07 4.991420610167551786e-10 1.139142113970592618e-10 2.206533622484130319e-07 8.714096111361868680e-10 2.036074420175282285e-09 2.112301444867625833e-10 4.641947271011304110e-08 6.615948677790584043e-09 6.803816177125554532e-09 2.857518666132818907e-10 1.798809989850269631e-09 5.967990546196233481e-10 1.520635350971133448e-08 2.469897708579082973e-08 2.589899850136134773e-09 2.093122475343989208e-07 1.185975406770012341e-08 2.279421096318401396e-11 5.848619366588536650e-10 1.506805347162298858e-09 2.950059752038214356e-09 5.027970928495051339e-09 8.981260180007666349e-12 9.743530426931101829e-10 3.085574462602380663e-09 3.541344995028339326e-11 3.550894689396955073e-09 1.682565198279917240e-11 4.971411726728547364e-09 2.127364950865739956e-09 3.905142875737510622e-11 7.673861546209082007e-12 2.700949153222609311e-08 7.923972589196637273e-11 3.204144150004140101e-08 2.331717041670344770e-10 1.421915385435568169e-08 1.359574639536731411e-07 5.529045665753073990e-09 1.031268084261682816e-07 2.777255758701357991e-09 8.253095984400715679e-09 1.030684870784170926e-09 2.315232450200710446e-08 4.595904101734049618e-09 1.239703806277248077e-08 2.575131929916096851e-08 2.264757199554878753e-07 6.322585477391839959e-08 4.919229468214325607e-10 2.092406248266343027e-09 1.080593392543960363e-10 2.991555447806604207e-09 4.820265075977658853e-09 4.907860784442164004e-10 7.424716841342160478e-09 2.686700781850959174e-07 1.038984009937848896e-09 1.523403625469654799e-11 1.313082975684665143e-11 3.723698682733811438e-09 2.785498054436175153e-09 7.486278263968415558e-10 2.671640686457976699e-12 7.116796041373163462e-11 6.838263288955204189e-10 1.062971932697109878e-11 3.107061274931766093e-10 1.378168690280290321e-09 1.549574335513170809e-08 4.439471013029105961e-10 1.147270722867688164e-09 4.805070830116164871e-08 6.196216872922377661e-09 7.757193998259026557e-09 2.679030330909881741e-10 1.739374511089408770e-08 2.688693712116219103e-11 3.750983523786999285e-09 6.915013273101067171e-08 1.862105136751779355e-08 1.810121830203570426e-09 5.010292625229340047e-09 3.312266017019283026e-10 8.893721314962022007e-09 1.373336999677121639e-10 2.920728547906037420e-09 3.146283233945723623e-09 1.146430008702736814e-07 6.419327291951049119e-10 1.412945493939332664e-08 3.603702225518645719e-09 4.888534022029489279e-10 2.829619916155934334e-08 9.039106885211367626e-07 3.236328325328940991e-07 9.379164112033322453e-11 7.907090093794977292e-09 5.403535396908409894e-10 4.771436579176224768e-10 1.427838469680864364e-08 1.802220594981918111e-09 3.270258730481145903e-09 7.999744866538094357e-09 1.258098336620605551e-08 1.495550350227858871e-10 7.617018127348273993e-12 1.394835180690279230e-08 8.949996299634221941e-10 3.420399252718198113e-08 1.402327143296133727e-08 5.451249762700172141e-08 6.675350050500128418e-09 1.634601289879356045e-07 2.688409495021915063e-09 8.851657185005024076e-10 1.277049932468798943e-08 1.412558958691079170e-10 8.036295184865593910e-09 1.054252152243861929e-08 3.750642463273834437e-09 1.256415771422325633e-08 3.220065991627052426e-09 1.724947651382535696e-08 6.713207767461426556e-11 5.820766091346740723e-10 8.360302672372199595e-09 1.242608504981035367e-08 3.060392828047042713e-08 4.661103503167396411e-09 6.783352546335663646e-09 1.892260570457438007e-09 5.343281372915953398e-12 6.053824108676053584e-11 1.057969711837358773e-09 3.095323108937009238e-08 2.166814283555140719e-09 1.230546331498771906e-09 9.847792625805595890e-08 7.903565801825607195e-09 1.250555214937776327e-12 7.215135156002361327e-10 3.035438567167147994e-11 4.276898835087195039e-10 1.232518798133241944e-08 3.432660378166474402e-09 6.123229923105100170e-09 5.261995283944997936e-10 1.142171868195873685e-08 3.637978807091712952e-11 1.708826857793610543e-09 2.283786670886911452e-08 -1.136868377216160297e-13 9.192149263981264085e-10 1.097771473723696545e-08 2.460978976159822196e-09 3.631527079051011242e-08 8.133440587698714808e-09 2.785725428111618385e-09 2.074808662655414082e-07 1.166938545793527737e-09 2.583703917480306700e-09 4.538946996035519987e-10 6.991956524871056899e-08 1.566627361171413213e-08 5.776996658823918551e-09 2.211208993685431778e-11 6.896590321048279293e-08 1.055133225236204453e-08 1.099067503673722968e-09 6.871118785056751221e-09 5.076685738458763808e-09 5.446565864986041561e-09 2.037268131971359253e-10 8.574829735152889043e-10 1.947319105966016650e-08 1.236912794411182404e-09 5.405809133662842214e-11 7.620997166668530554e-10 4.663229447032790631e-08 1.629246071388479322e-08 4.610836867868783884e-08 1.235036961588775739e-09 2.537319687689887360e-09 7.496669240936171263e-08 1.366890387544117402e-07 5.638867150992155075e-11 9.885087592920172028e-08 1.364426225336501375e-06 4.407735332279116847e-08 3.931290848413482308e-10 3.143441063002683222e-11 2.306094870618835557e-07 7.300172910618130118e-09 9.135811751548317261e-08 8.863594302965793759e-10 5.439926553663099185e-08 3.081254362768959254e-09 2.423234946036245674e-10 6.024833965057041496e-10 6.200707503012381494e-09 1.177227204607333988e-10 3.394688974367454648e-10 1.233161128766369075e-09 2.954720912384800613e-10 2.704041435208637267e-09 3.671289050544146448e-09 1.632429302844684571e-09 1.712351149762980640e-09 9.575842341291718185e-10 3.124114300590008497e-09 2.825117917382158339e-11 1.017610884446185082e-09 5.968558980384841561e-12 8.463985068374313414e-11 4.339995030022691935e-10 7.926757916720816866e-09 8.498716397298267111e-09 7.691539849474793300e-09 9.572033832228044048e-09 2.649812813615426421e-09 1.117825831897789612e-09 2.419824340904597193e-10 1.086846168618649244e-09 1.676312422205228359e-09 1.496346158091910183e-09 6.623963599849957973e-09 8.359393177670426667e-10 2.793854037008713931e-10 1.227579105034237728e-08 6.891127668495755643e-09 4.315552359912544489e-10 3.419177119212690741e-08 3.570676199160516262e-09 3.158390882163075730e-09 1.363559931633062661e-09 6.309619493549689651e-12 1.804210114642046392e-10 7.016751624178141356e-10 5.737774699809961021e-10 2.444267011014744639e-12 5.230617716733831912e-09 8.287770469905808568e-11 1.136868377216160297e-12 2.881847649405244738e-09 1.907937985379248857e-08 1.559840256959432736e-09 1.989519660128280520e-12 3.086478272962267511e-08 1.034740080285700969e-07 9.088580554816871881e-09 7.363022973549959715e-07 3.875595666613662615e-08
5.002618763683130965e-09 3.072557319683255628e-09 0.000000000000000000e+00 3.502054823911748827e-08 3.711176077558775432e-08 7.150902092689648271e-11 2.349679562030360103e-09 5.371703082346357405e-10 9.597954431228572503e-09 1.035509171742887702e-07 4.912953954772092402e-08 1.548676209495170042e-08 1.670815663601388223e-08 1.302851160289719701e-09 1.028952851811482105e-07 1.031708052323665470e-10 1.379873992846114561e-09 1.109486333916720469e-07 5.303490979713387787e-11 7.545627909166796599e-07 4.528999397734878585e-09 2.431862640150939114e-07 4.497771897149505094e-07 1.481907929701264948e-10 2.306353508174652234e-08 3.256644731663982384e-07 3.610112457863579039e-07 1.529363373720116215e-06 1.934552074089879170e-09 2.529532139305956662e-11 1.010050709737697616e-09 8.264294137916294858e-07 8.766960490902420133e-10 9.599602890375535935e-09 2.709725777094718069e-10 2.782485353236552328e-10 2.302001576026668772e-07 7.070440801726363134e-07 2.630588937790889759e-07 3.050786290259566158e-10 4.983545522918575443e-07 2.188301095884526148e-09 2.134527221642201766e-08 7.965774102558498271e-07 6.468212632171344012e-10 2.440458501951070502e-08 1.114352699005394243e-08 3.476424126347410493e-08 2.586062919363030232e-08 1.212185907206730917e-09 8.081713076535379514e-09 9.318864613305777311e-08 3.995523911726195365e-10 5.113861334393732250e-08 5.444075554805749562e-07 2.511092645818280289e-06 8.900730108507559635e-08 1.061688408299232833e-07 1.695394757916801609e-08 1.534772309241816401e-12 1.964394868991803378e-09 1.153143216470198240e-07 6.820300768595188856e-09 1.185657652058580425e-07 1.119769876822829247e-08 2.229683104815194383e-09 4.843059286940842867e-11 4.248289542374550365e-07 4.266667019692249596e-09 1.488615453126840293e-09 2.330580173293128610e-12 5.053891527495579794e-09 1.284092832065653056e-10 3.197840214852476493e-09 4.026627493658452295e-07 2.947899702121503651e-10 8.306528798129875213e-10 2.802977405735873617e-08 1.091589183488395065e-07 3.078277416079799877e-06 5.310312189976684749e-10 1.868511390057392418e-08 2.633597091517003719e-07 1.983494257729034871e-09 6.725144885422196239e-10 4.782009455084335059e-09 1.392288595525315031e-08 2.029253209911985323e-09 2.186197889386676252e-10 1.976388830371433869e-09 5.115907697472721338e-13 4.993125912733376026e-09 5.072882913736975752e-08 3.443951186454796698e-07 6.690470399917103350e-11 2.535216481192037463e-11 7.850871952541638166e-09 6.651589501416310668e-09 2.517026587156578898e-09 1.340777089353650808e-08 4.552816790237557143e-09 1.779199010343290865e-10 3.071824039579951204e-08 4.351306870375992730e-09 3.620300503826001659e-08 3.768718670471571386e-10 1.857517872849712148e-08 5.889262411074014381e-09 4.825437827093992382e-10 3.071249921049457043e-10 1.421085471520200372e-12 1.818989403545856476e-12 1.792352577467681840e-08 5.357492227631155401e-10 1.365484081361501012e-08 1.026868119424761971e-07 2.923491138062672690e-08 2.104314944517682306e-09 4.385523766359256115e-08 3.379255986146745272e-09 7.440164040417585056e-08 1.291681428483570926e-09 1.030571183946449310e-10 3.810313842222967651e-08 2.785043307085288689e-09 6.444849987019551918e-09 4.206412995699793100e-12 5.923936896579107270e-09 1.180382014354108833e-09 3.655785008049861062e-08 7.723798489678301848e-09 1.190784360005636699e-09 4.795367658516624942e-09 5.216151066633756272e-09 7.986130867720930837e-09 1.088352519218460657e-09 2.646686425578081980e-09 8.807887752482201904e-10 3.108735313617216889e-08 1.121520654123742133e-10 4.937021458317758515e-09 1.474404598411638290e-09 2.458591552567668259e-09 1.875832822406664491e-11 2.257996811749762855e-08 1.754969503053871449e-08 2.255475806123286020e-08 3.528802494656702038e-08 4.435207756614545360e-10 1.291948592552216724e-08 9.060525485438120086e-08 1.685037887000362389e-09 3.816268190348637290e-09 1.408324123985948972e-09 2.032152224273886532e-10 1.202093073970900150e-07 1.162942169230518630e-07 6.498879656646749936e-09 2.027604750765021890e-10 3.851096153084654361e-08 1.623334355826955289e-09 7.202089591373805888e-09 1.457181042496813461e-09 1.179216724267462268e-10 2.018509803747292608e-10 1.515076064606546424e-09 3.679076598928077146e-09 3.549445182216004469e-09 1.748352076447190484e-07 2.044288862634857651e-07 1.790479586816218216e-08 3.557772743079112843e-09 3.662705694296164438e-09 1.730001031319261529e-09 9.088580554816871881e-09 4.604189030033012386e-09 2.132283327682671370e-08 1.158070972451241687e-08 7.887386601623802562e-07 1.271350384968172875e-07 4.880391202277678531e-09 2.962210032819712069e-09 1.421838646820106078e-09 7.855872752315917751e-08 4.561684363579843193e-11 3.750344035324815195e-08 6.323666923435666831e-08 5.366132427297998220e-09 1.051589038070233073e-08 3.043254537260509096e-10 1.212102205272458377e-07 4.270646059012506157e-10 1.221658862959884573e-08 2.063103465843596496e-09 2.239202530063266749e-07 2.441709057166008279e-09 7.513136779380147345e-10 1.627902719292251277e-07 8.250854932612128323e-08 7.177106908784480765e-09 4.938085425010285689e-07 1.925333208419033326e-07 1.549409489598474465e-10 5.670841574101359583e-10 7.987281946952862199e-09 4.409415055306453723e-09 8.517695704313155147e-07 1.593175369407617836e-07 4.739065673220466124e-08 8.255024397385568591e-08 5.133927061251597479e-09 1.259081727766897529e-10 1.392165529523481382e-07 9.947598300641402602e-14 5.540442771234665997e-09 9.943931900124880485e-09 1.601569010745151900e-08 1.598522203494212590e-09 7.803330106526118470e-07 6.670180141554737929e-08 3.317381924716755748e-10 4.620224558493646327e-08 8.776879667493631132e-09 4.123791086385608651e-09 1.315072495344793424e-10 3.636662881945085246e-08 2.088711426040390506e-10 3.323151531731127761e-09 3.246043434046441689e-09 1.461785359424538910e-09 1.203659394377609715e-09 7.767653187329415232e-10 3.594777808757498860e-08 3.748408516912604682e-08 7.870539775467477739e-10 1.524654180684592575e-09 5.290416993375401944e-10 1.062539922713767737e-08 1.091393642127513885e-11 1.381476977257989347e-08 3.008051407960010692e-08 3.457552111285622232e-08 1.821342721086693928e-08 4.298215117159998044e-09 4.890239324595313519e-10 6.679044872726080939e-09 3.007019131473498419e-07 2.593582621557288803e-06 7.487471975764492527e-09 1.267070729227270931e-06 1.853663547990436200e-06 2.975222059831139632e-07 9.609379958419594914e-09 4.509377049544127658e-08 6.480149750132113695e-12 2.423505520710023120e-07 3.733058520083432086e-07 1.342436917184386402e-08 2.670230969670228660e-08 1.757621248543728143e-08 9.699760994408279657e-10 3.753257260541431606e-09 3.968523287767311558e-07 4.411049303598701954e-11 6.958396170375635847e-08 2.111522690029232763e-07 3.751665644813328981e-12 1.984403752430807799e-09 1.846694885898614302e-08 1.835009584283397999e-07 3.978755103162257001e-09 1.982664343813667074e-08 2.959330913654412143e-08 3.856098373944405466e-08 1.057128429238218814e-08 5.619079956886707805e-08 5.224910637480206788e-08 1.031520469041424803e-08 1.755876155584701337e-08 3.453292379163031001e-06 4.893468030786607414e-08 9.481482265982776880e-11 1.678643002378521487e-09 2.865647275029914454e-09 1.162700868917454500e-07 2.303374913026345894e-08 1.095207835533074103e-08 1.560690066071401816e-07 1.884359335235785693e-09 4.762307526107179001e-08 9.252636345991049893e-08 4.138030362810241058e-09 9.177085757983149961e-09 6.031535804140730761e-08 3.927880243281833827e-11 5.846914064022712409e-10 9.174527804134413600e-11 1.206787487717519980e-07 4.646096840588143095e-09 1.705302565824240446e-13 2.468602815497433767e-07 1.748134650370047893e-07 1.934336069098208100e-08 1.265078708456712775e-08 2.397513299001730047e-08 1.062803676177281886e-07 2.369950493630312849e-07 1.381692982249660417e-09 1.483840605942532420e-09 2.037108970398548990e-08 4.491141680773580447e-09 1.570867880218429491e-09 3.431966888456372544e-08 1.262606019736267626e-09 1.988365738725406118e-08 1.438110643903200980e-07 4.225171323923859745e-10 7.433754944941028953e-09 1.058009502230561338e-08 3.688796823553275317e-09 5.670585778716485947e-09 9.282814517064252868e-09 2.208133764725062065e-08 3.410605131648480892e-13 2.735589532676385716e-09 2.257536380056990311e-09 1.298303686780855060e-10 2.528412323954398744e-08 6.889422365929931402e-11 7.332801033044233918e-12 1.307228103542001918e-08 1.764476564858341590e-09 1.307398633798584342e-12 5.491017418535193428e-09 2.688068434508750215e-09 2.713977096391317900e-07 1.946716565726092085e-09 6.675992381133255549e-08 8.498091119690798223e-11 5.339484232536051422e-08 2.130576035597187001e-07 3.540037596394540742e-09 6.280629349930677563e-10 1.066365484803100117e-08 4.598410896505811252e-08 4.686512511398177594e-09 4.871480996371246874e-11 3.625586941780056804e-09 1.552507455926388502e-09 6.962636689422652125e-09 4.870696557190967724e-08 3.637978807091712952e-12 4.229661954013863578e-09 2.463093551341444254e-08 1.230165480592404492e-08 1.156627149612177163e-08 4.856002533415448852e-08 2.347667305002687499e-08 2.097522155963815749e-10 7.234632448671618477e-09 4.257572072674520314e-10 4.324078872741665691e-10 7.109406396921258420e-10 1.935785576279158704e-08 2.853539626812562346e-10 4.266098585503641516e-10 1.155797235696809366e-09 3.840909812424797565e-10 7.521748557337559760e-09 4.417771037878992502e-08 3.141542492812732235e-08 1.687138251327269245e-08 2.246101473701855866e-07 1.108983838093990926e-08 2.523790954001015052e-09 1.951875105987710413e-08 1.935785576279158704e-08 2.304830104549182579e-09 3.874447429552674294e-10 7.105427357601001859e-13 1.740784227877156809e-08 8.498091119690798223e-12 4.824016741622472182e-10 1.146420459008368198e-06 8.441247700829990208e-12 5.676469072568579577e-09 4.787352736457251012e-10 3.731287279151729308e-08 2.377556711508077569e-07 2.518171982046624180e-08 7.781864042044617236e-11 1.072919530997751281e-10 5.571735073317540810e-09 4.039469274630391737e-07 1.123501647271041293e-08 1.474006694479612634e-09 3.922195901395753026e-12 7.719677341810893267e-09 2.285509026478393935e-08
