# Supplementary material for: Molecular dynamics on quantum annealers
Source: Sci Rep. 2022 Oct 7;12:16824. doi: 10.1038/s41598-022-21163-x (PMC9547079; doi:10.1038/s41598-022-21163-x)
Supplement: Supplementary file 2 — Supplementary Information 2. [file 41598_2022_21163_MOESM2_ESM.zip › results/dwave/eq_1/attempts_5/initial_0.9/error_3.txt]

9.268319445254746825e-10 7.034634563751751557e-08 1.526854020994505845e-08 3.581135388230904937e-10 2.553065314714331180e-09 1.336603077106701676e-07 1.444251438442734070e-07 2.489457529009087011e-09 7.055575679260073230e-09 1.326952769886702299e-09 1.410080017194559332e-07 2.446427060931455344e-09 3.225073896828689612e-08 3.622233180067269132e-09 1.933244675456080586e-10 2.716546987358015031e-10 1.348439582216087729e-09 2.669935383892152458e-10 3.574996298993937671e-09 3.816751359408954158e-08 3.240074875066056848e-12 1.846848363129538484e-08 1.496528057032264769e-08 9.572431736160069704e-11 3.245759216952137649e-10 1.793944193195784464e-08 1.379053742311953101e-07 3.759208766496158205e-08 8.093365977401845157e-10 6.340144409477943555e-09 7.650254474356188439e-08 2.313527147634886205e-11 6.364757609844673425e-10 5.719641649193363264e-09 3.713387286552460864e-08 1.032436216519272421e-07 1.708735908323433250e-08 1.255603478966804687e-07 6.118455075920792297e-09 4.547473508864641190e-13 2.106503416143823415e-08 4.772175543621415272e-09 1.112510972234304063e-08 2.026592937909299508e-08 6.099298843764699996e-11 2.902856977016199380e-08 3.299362560937879607e-09 3.234833911847090349e-08 1.383500602969434112e-08 2.472313553880667314e-08 4.663371555579942651e-08 9.381852805745438673e-08 3.955790361942490563e-09 5.616129783447831869e-10 5.278195658320328221e-09 7.934204404591582716e-10 4.934008757118135691e-10 5.684341886080801487e-13 4.339312908996362239e-09 4.297305622458225116e-09 2.123840658896369860e-09 1.611681454960489646e-09 1.374758085148641840e-09 5.820459136884892359e-08 2.785327524179592729e-12 1.153978246293263510e-09 1.932676241267472506e-11 1.472244548494927585e-11 1.965031515283044428e-08 1.127057203120784834e-08 6.162565568956779316e-09 4.792468644154723734e-10 5.407855496741831303e-08 1.374289126943040174e-07 1.786077064025448635e-09 5.165702532394789159e-09 1.544913175166584551e-08 5.219931153988000005e-10 1.560920281917788088e-10 1.903350721477181651e-08 7.681080660404404625e-09 2.156417622245498933e-08 1.564615104143740609e-09 1.649948444537585601e-08 4.794293317900155671e-08 4.217326932121068239e-09 2.160049916710704565e-12 1.084345058188773692e-09 2.921979103120975196e-09 3.459877007117029279e-08 1.057287590811029077e-09 2.061239001704961993e-08 2.516458152967970818e-10 4.791161245520925149e-09 2.786464392556808889e-10 3.926174940716009587e-10 4.991579771740362048e-08 2.083083927573170513e-09 3.158277195325354114e-09 4.272135356586659327e-08 3.221776978534762748e-08 2.080071226373547688e-09 2.701500534385559149e-08 6.660627605015179142e-09 1.673259930612402968e-08 9.430038971913745627e-09 2.523108832974685356e-09 3.449258656473830342e-10 7.895323506090790033e-09 7.604126039950642735e-08 1.989519660128280520e-12 2.657429831742774695e-10 5.959708460068213753e-08 3.685329375002766028e-09 9.000018508231732994e-10 8.319267408296582289e-08 1.956106530087708961e-07 8.566701126255793497e-09 1.169911456599947996e-08 1.747366695781238377e-10 5.321680873748846352e-09 1.570089125380036421e-08 2.599051640572724864e-09 6.917844075360335410e-11 7.594280759803950787e-11 2.011984179262071848e-08 2.062731709884246811e-07 2.336832949367817491e-10 3.806093218372552656e-08 7.293920134543441236e-09 9.380073606735095382e-09 2.324384240637300536e-09 8.342908586200792342e-10 2.882813987525878474e-09 3.412878868402913213e-09 3.280888449808117002e-09 1.046487341227475554e-10 2.307785962329944596e-09 1.233615876117255539e-09 1.282330686080968007e-09 2.048864189418964088e-09 3.240074875066056848e-11 4.609944426192669198e-09 6.065101842978037894e-08 5.852882623003097251e-09 1.438210688320396002e-07 2.293290890520438552e-09 1.525495463283732533e-08 6.695375986964791082e-08 8.735128176340367645e-09 1.693194917606888339e-09 1.427395091013750061e-09 8.066876944212708622e-09 4.199648628855356947e-09 4.050093593832571059e-10 1.411660832673078403e-08 1.354010237264446914e-10 9.426855740457540378e-09 8.123322459141490981e-09 7.048583938740193844e-12 3.038451268366770819e-09 7.293010639841668308e-11 9.451127880311105400e-09 4.420712684805039316e-10 1.069793142960406840e-10 3.825562089332379401e-11 7.321432349272072315e-11 1.252223569281341042e-07 3.796856162807671353e-09 1.705132035567658022e-09 8.202505341614596546e-11 1.423359208274632692e-10 1.077665956472628750e-08 9.185896487906575203e-11 9.303562364948447794e-10 6.234029115148587152e-08 3.533386916387826204e-10 4.474929937714478001e-08 6.360886573020252399e-08 1.740274342409975361e-07 1.600328118911420461e-07 4.235005235386779532e-09 3.939248927053995430e-11 6.497430149465799332e-09 2.410791921647614799e-08 8.162714948412030935e-10 3.290097083663567901e-10 1.493827994636376388e-08 4.052913027408067137e-08 1.375116198687464930e-08 9.633254194341134280e-10 6.477989700215402991e-09 2.507425733710988425e-07 1.989519660128280520e-12 3.595346242946106941e-10 1.791477188817225397e-09 9.664745448390021920e-09 4.497451300267130136e-10 6.295920229604234919e-09 1.110665834858082235e-07 4.001776687800884247e-10 3.944933268940076232e-11 9.867449080047663301e-10 8.618599167675711215e-10 3.699557282743626274e-08 7.036646820779424161e-10 9.297878023062366992e-10 8.677091045683482662e-09 6.188656698213890195e-09 6.104471594881033525e-09 1.369926394545473158e-11 3.927880243281833827e-11 1.398063886881573126e-09 6.283471520873717964e-10 1.162209173344308510e-08 2.528008735680487007e-08 8.909125881473300979e-09 6.420464160328265280e-10 8.697043085703626275e-12 1.387888914905488491e-09 4.623302629624959081e-09 7.895550879766233265e-11 5.254662482911953703e-09 4.585558599501382560e-10 4.497451300267130136e-10 2.326203230040846393e-09 2.677325028344057500e-11 1.722213482935330831e-08 7.423909664794337004e-08 2.952646127596381120e-08 4.794173946720547974e-10 2.204563998020603321e-08 3.958973593398695812e-09 4.473577064345590770e-11 7.345022368099307641e-09 8.862457434588577598e-10 2.588649294921196997e-10 2.359001882723532617e-10 1.794546733435709029e-10 4.292985522624803707e-09 5.684341886080801487e-14 1.098896973417140543e-09 6.615806569243432023e-08 5.628805865853792056e-09 3.429931894061155617e-10 3.411059878999367356e-09 6.650680006714537740e-12 4.001776687800884247e-11 9.778204912436194718e-10 4.636308403860311955e-08 1.472068333896459080e-08 3.164643658237764612e-09 7.844391802791506052e-12 4.148739662923617288e-08 6.707750799250788987e-09 3.462616859906120226e-09 3.741774889931548387e-09 2.506908458599355072e-09 1.020907802740111947e-10 1.892584577944944613e-08 1.286366568820085377e-10 4.927835561829851940e-08 5.436959327198565006e-09 5.307623496264568530e-08 4.953335519530810416e-10 1.531543603050522506e-08 1.648515990382293239e-09 9.649170351622160524e-10 4.958110366715118289e-09 2.179614284614217468e-07 8.919300853449385613e-10 1.365549451293190941e-09 2.519618647056631744e-08 2.980306135214050300e-08 2.667093212949112058e-09 5.873062036698684096e-10 1.807597982406150550e-08 7.826940873201237991e-09 7.361222742474637926e-11 4.547473508864641190e-13 2.669935383892152458e-10 3.825562089332379401e-11 4.237278972141211852e-09 2.393676368228625506e-10 1.231228452525101602e-09 7.025278137007262558e-09 2.703416157601168379e-09 5.215952114667743444e-10 4.928324415232054889e-10 6.746176950400695205e-10 6.015170583850704134e-09 1.369357960356865078e-10 1.602131760591873899e-09 2.380932073720032349e-08 1.142366841122566257e-07 5.064180186309386045e-10 1.477928890381008387e-11 1.070077360054710880e-09 1.587636688782367855e-10 1.845251063059549779e-09 7.821654435247182846e-11 1.064108801074326038e-10 3.562661277101142332e-09 1.256807991012465209e-10 6.606853730772854760e-09 2.041872448899084702e-09 3.130389814032241702e-07 6.381810635502915829e-10 4.353807980805868283e-09 2.588876668596640229e-09 1.691091711109038442e-10 1.132355578192800749e-07 4.840217115997802466e-10 1.086391421267762780e-08 2.493624151611584239e-08 9.737277650856412947e-10 3.048057806154247373e-09 2.989963832078501582e-11 1.595594767422880977e-10 1.442640495952218771e-08 2.946194399555679411e-10 2.177955593651859090e-09 3.747004484466742724e-09 1.560351847729180008e-10 3.599597562242706772e-07 1.688249540165998042e-11 3.594834652176359668e-09 2.778165253403130919e-09 5.567585503740701824e-09 8.885405122782685794e-08 2.113438313244841993e-09 1.317459918936947361e-09 1.892885848064906895e-11 8.346830782102188095e-09 5.388091040003928356e-08 3.103974677287624218e-08 1.371972757624462247e-09 3.136960913252551109e-09 1.254970811714883894e-07 1.324451659456826746e-11 3.665263648144900799e-10 2.012257027672603726e-11 3.035040663235122338e-09 2.821593625412788242e-09 1.599573806743137538e-09 3.273612492193933576e-10 2.289084477524738759e-10 8.166875886672642082e-08 2.550780209276126698e-08 2.429317191854352131e-09 1.502161239841370843e-08 3.143333060506847687e-08 7.777680366416461766e-08 2.273736754432320595e-13 2.603985649329843000e-08 9.492850949754938483e-12 7.491394171665888280e-10 4.503704076341819018e-10 2.191882231272757053e-10 5.542233338928781450e-10 1.101193447539117187e-08 2.313527147634886205e-11 2.675335508683929220e-08 3.277591531514190137e-10 3.075854237977182493e-09 3.857735464407596737e-09 4.636888206732692197e-09 3.410605131648480892e-13 4.639559847419150174e-10 4.547473508864641190e-12 1.682565198279917240e-11 1.591217824170598760e-09 9.538325684843584895e-10 4.544631337921600789e-10 3.210374188711284660e-08 1.916407654789509252e-08 5.603624231298454106e-10 8.167774012690642849e-08 2.691098757168219890e-07 1.293241211897111498e-07 1.375025249217287637e-07 8.615074875706341118e-09 1.938133209478110075e-08 1.603376631464925595e-08 8.828266118143801577e-08 4.998582880944013596e-09 7.183302841440308839e-10 1.568344032421009615e-08 5.432070793176535517e-09 1.033072294376324862e-09 1.054218046192545444e-09 2.360252437938470393e-09 1.195985532831400633e-10 8.179767974070273340e-11 4.013145371573045850e-11 1.074624833563575521e-08 5.684341886080801487e-13 3.113036086688225623e-07 2.640729235281469300e-08
1.354686673948890530e-08 9.532641342957504094e-11 7.555752290500095114e-08 5.684341886080801487e-14 6.009455546518438496e-07 6.710877187288133428e-09 2.972114998556207865e-09 1.818989403545856476e-12 8.983829502540174872e-08 3.076422672165790573e-09 2.380325213380274363e-06 1.705302565824240446e-12 5.523702384380158037e-08 2.036302930719102733e-07 1.365731350233545527e-07 1.512034941697493196e-11 1.682898300714441575e-07 7.843277671781834215e-07 8.583356247982010245e-11 9.176915227726567537e-09 7.199685114755993709e-08 2.671470156201394275e-09 6.123002549429656938e-09 3.768570877582533285e-08 8.992628863779827952e-11 3.449429186730412766e-09 3.522291081026196480e-08 4.575621801450324710e-07 1.017473323372541927e-07 6.352665877784602344e-07 1.114131009671837091e-11 3.424247552175074816e-10 4.799858288606628776e-10 9.657640021032420918e-09 1.110663561121327803e-09 2.590666667856567074e-07 1.833351461755228229e-07 8.599101875006454065e-08 2.850697455869521946e-10 3.433328856772277504e-07 2.860178938135504723e-08 2.270634809065086301e-07 1.644229996600188315e-08 1.365892558169434778e-06 2.174772362195653841e-09 3.811969691014382988e-07 5.407318326433596667e-07 1.470053803132032044e-07 1.287990016862750053e-07 6.776804184482898563e-08 8.147865173668833449e-07 2.027036316576413810e-09 7.360085874097421765e-10 2.484955530235311016e-08 3.518607627484016120e-11 3.556692718120757490e-10 1.136879745899932459e-08 3.708464646479114890e-10 5.398419489210937172e-10 8.083134162006899714e-11 4.667975872507668100e-08 1.964716034308366943e-07 2.047120233328314498e-07 3.630609057836409193e-07 1.705302565824240446e-13 3.349953203723998740e-09 9.507840559308533557e-08 4.083233307028422132e-09 2.452110265949158929e-07 1.012779193843016401e-09 7.630927711943513714e-08 2.412758703940198757e-08 3.392643918687099358e-06 1.479452294006478041e-08 1.360263013339135796e-10 3.404579729249235243e-09 6.103408622948336415e-08 1.036090679917833768e-08 1.349462763755582273e-10 9.225686881109140813e-11 1.886803602246800438e-09 3.280661076132673770e-09 7.041620619929744862e-08 5.765627975051756948e-10 9.535483513900544494e-10 3.275886228948365897e-10 6.021474519002367742e-08 2.852061697922181338e-09 7.809148883097805083e-10 1.692336581982090138e-08 2.251965725008631125e-09 1.825071649363962933e-09 3.136733539577107877e-09 1.380271896778140217e-09 3.597449449443956837e-09 2.265892362629529089e-09 9.637290077080251649e-09 6.457582912844372913e-09 2.268336629640543833e-09 2.543390564824221656e-08 1.513058123236987740e-09 2.117678832291858271e-08 2.656747710716444999e-09 6.226059667824301869e-10 4.552248356048949063e-09 6.708035016345093027e-09 5.956621862424071878e-10 9.510472409601788968e-10 1.289890860789455473e-09 1.120884007832501084e-08 4.823050403501838446e-09 1.494470325269503519e-09 1.649283376536914147e-09 1.705245722405379638e-08 3.305444806755986065e-11 9.029690772877074778e-09 1.181177822218160145e-09 1.890896328404778615e-10 2.796269882310298271e-09 6.048492195986909792e-08 3.227137312933336943e-08 1.334447006229311228e-07 3.376632662366318982e-08 3.238687895645853132e-08 6.348841452563647181e-10 3.380836233191075735e-08 9.663381206337362528e-13 7.307590976779465564e-09 1.536335503260488622e-09 1.347058287137770094e-08 2.163442900382506195e-07 3.156858952024776954e-08 8.048311883612768725e-08 1.023181539494544268e-11 1.131667204390396364e-09 1.861053533502854407e-09 7.389644451905041933e-13 4.697938038589200005e-09 3.961515915307245450e-07 8.685958619025768712e-10 7.997385864655370824e-09 7.160586505960964132e-07 1.017925228552485351e-07 4.003044296041480266e-08 2.094927253892819863e-08 9.098499731408082880e-09 1.444862220978393452e-07 2.967327361602656310e-07 8.937493589655787218e-08 1.708826857793610543e-09 1.286366568820085377e-10 4.509396092089446029e-07 1.617308953427709639e-09 1.422733930667163804e-09 6.661429097221116535e-08 3.277654059274937026e-08 4.214939508528914303e-10 2.530967435632192064e-08 1.003968463919591159e-09 3.301209972050855868e-09 1.315137865276483353e-07 1.457385678804712370e-08 3.420268512854818255e-10 5.837453045387519524e-07 1.761750922923965845e-08 2.055458026006817818e-10 1.660220050325733609e-08 1.016273927234578878e-07 1.459742406950681470e-07 1.740940547279024031e-08 1.353327576225638040e-06 1.989468501051305793e-08 1.922076364735403331e-07 1.237782498719752766e-08 1.677966565694077872e-08 8.753886504564434290e-12 3.432944595260778442e-09 1.134789613388420548e-07 1.252541181884225807e-07 7.536016255471622571e-11 3.938566806027665734e-09 1.631613599784031976e-08 1.248609748927265173e-08 6.339766400742519181e-08 1.264766069652978331e-12 5.137223979545524344e-11 3.669242687465157360e-11 1.776851803469980950e-06 4.560405386655475013e-10 2.145932853636622895e-08 3.340512941463202878e-05 2.054889591818209738e-11 7.614744390593841672e-10 7.640551302756648511e-09 1.771251163518172689e-07 2.909672502937610261e-10 2.001119980832299916e-08 2.185736036608432187e-08 7.576545613119378686e-09 1.496152890467783436e-08 9.002775414046482183e-09 1.518198189387476305e-08 1.060990939549810719e-08 1.084205791812564712e-08 3.304023721284465864e-11 1.580685022872785339e-07 6.292566467891447246e-11 1.785734298209717963e-07 3.341156684655288700e-09 4.230798822391079739e-09 4.419328547555778641e-08 1.141899019785341807e-08 3.543533040328838979e-07 2.218158101641165558e-09 3.225933653538959334e-08 1.922472847581957467e-09 5.556728410738287494e-10 1.325133780483156443e-09 3.783895863307407126e-09 1.705302565824240446e-12 9.831353509071050212e-10 5.153253823664272204e-09 4.900992109924118267e-07 4.022297162009635940e-08 1.662129989199456759e-09 1.224619836648344062e-07 4.806736342288786545e-09 2.718707037274725735e-09 3.598188413889147341e-11 3.434024620219133794e-08 3.542027116054669023e-08 4.277751486370107159e-09 1.556549023007391952e-08 3.237062173866434023e-09 1.007124410534743220e-07 2.174398900933738332e-07 7.844391802791506052e-12 4.170353236077062320e-07 6.956233846722170711e-07 2.253841557831037790e-10 2.082447281281929463e-08 1.803971372282830998e-08 4.907144557364517823e-08 5.530864655156619847e-10 3.984155227954033762e-10 7.381976274700718932e-08 3.355467015353497118e-09 4.404944320413051173e-08 2.261231202282942832e-10 5.371816769184079021e-09 3.255649971833918244e-09 1.001203258965688292e-06 5.123058599565410987e-08 6.129243956820573658e-08 1.085584244719939306e-08 1.828084350563585758e-10 8.407891982642468065e-08 1.491830516897607595e-07 2.475959490766399540e-07 5.429660632216837257e-08 3.466072939772857353e-08 2.866308932425454259e-07 8.804556728136958554e-08 2.434035195619799197e-10 1.682524839452526066e-07 3.678565008158329874e-09 2.219888983745477162e-08 4.336470738053321838e-09 2.482300942574511282e-08 5.583740403380943462e-08 3.896042244377895258e-08 2.155638298972917255e-07 1.060469685398857109e-07 1.100086706173897255e-07 2.269814558530924842e-09 9.780694654182298109e-08 8.802715001365868375e-09 8.714096111361868680e-11 2.291926648467779160e-10 3.503745801936020143e-06 6.797642981837270781e-08 2.427168510621413589e-08 9.805489753489382565e-10 8.892396863302565180e-08 1.281961203858372755e-08 7.630325171703589149e-08 7.669883643757202663e-07 1.440412233932875097e-10 8.150487929015071131e-08 1.230091584147885442e-08 2.020317424467066303e-08 6.951381692488212138e-10 2.810566002153791487e-09 1.587638394084933680e-07 8.662709660711698234e-09 4.068567704962333664e-08 3.387697233847575262e-09 1.279806838283548132e-08 5.141156407262315042e-07 4.714820533990859985e-08 1.363897581541095860e-07 6.424613729905104265e-09 1.048204410381003981e-06 2.241222318843938410e-09 1.320029241469455883e-08 2.675004111551970709e-07 5.249489731795620173e-10 2.411752575426362455e-08 3.254938292229780927e-07 5.238081257630256005e-08 4.047251422889530659e-11 2.509068508516065776e-10 1.403714122716337442e-08 3.029043682545307092e-08 2.128274445567512885e-09 1.735423893478582613e-08 8.685105967742856592e-10 6.878053682157769799e-12 1.298080235301313223e-06 2.908547003244166262e-08 6.625305104535073042e-08 1.279147454624762759e-09 2.063984538835939020e-10 1.115154191211331636e-08 2.917482788689085282e-08 2.187960035371361300e-09 8.421352504228707403e-10 1.344892552879173309e-08 4.075673132319934666e-10 9.947598300641402602e-12 1.380817593599203974e-08 5.678657544194720685e-11 1.826379047997761518e-10 1.579832087372778915e-08 1.353851075691636652e-08 4.877733772445935756e-10 3.069089871132746339e-09 1.968436436072806828e-08 3.195225417584879324e-09 6.828543064330006018e-09 6.707523425575345755e-10 5.738172603741986677e-09 3.845457285933662206e-10 2.842170943040400743e-13 1.471983068768167868e-08 8.162714948412030935e-11 4.104094841750338674e-11 2.941987986559979618e-08 1.788862391549628228e-10 5.400124791776761413e-12 6.551999831572175026e-09 3.104787538177333772e-10 3.689876848511630669e-09 1.352873368887230754e-10 1.752499656504369341e-08 3.544073479133658111e-09 4.182538759778253734e-10 8.487290870107244700e-10 5.172751116333529353e-12 2.785895958368200809e-09 1.604558974577230401e-08 7.683979674766305834e-09 2.860360837075859308e-10 3.814392357526230626e-09 3.600490572353010066e-09 1.888622591650346294e-10 5.752553988713771105e-10 1.090617729460063856e-08 9.234639719579718076e-09 1.293312834604876116e-08 2.050052501090249280e-07 9.987388693843968213e-11 2.848574354175070766e-08 6.351285719574661925e-09 1.000722136268450413e-07 1.463718035665806383e-10 3.197442310920450836e-11 4.074053094882401638e-09 8.799361239653080702e-11 7.673861546209082007e-13 1.573624786033178680e-08 1.538845140203193296e-08 4.347796789261337835e-08 9.954590041161281988e-09 2.417235123175487388e-08 1.191153842228231952e-10 2.656803417266928591e-07 1.653270942369999830e-08 3.686702143568254542e-08 4.318394530855584890e-10 3.476827714621322230e-10 1.622709078219486400e-09 6.181352318890276365e-09 1.199396137963049114e-11 8.177210020221536979e-10 4.045972445965162478e-08 2.525257514207623899e-08 4.561650257528526708e-08 2.785327524179592729e-11
