# Supplementary material for: Molecular dynamics on quantum annealers
Source: Sci Rep. 2022 Oct 7;12:16824. doi: 10.1038/s41598-022-21163-x (PMC9547079; doi:10.1038/s41598-022-21163-x)
Supplement: Supplementary file 2 — Supplementary Information 2. [file 41598_2022_21163_MOESM2_ESM.zip › results/dwave/eq_1/attempts_5/initial_0.9/log_1.txt]

Point 1	Eq. 0	Attempt 1	Error 2.6780821826832835e-07
Point 1	Eq. 0	Attempt 2	Error 4.691276558332902e-07
Point 1	Eq. 0	Attempt 3	Error 2.0851871340710204e-09
Point 1	Eq. 0	Attempt 4	Error 3.9151984765339876e-08
Point 1	Eq. 0	Attempt 5	Error 2.3180746211437508e-10
Point 1	Eq. 1	Attempt 1	Error 5.002618763683131e-09
Point 1	Eq. 1	Attempt 2	Error 2.6045086087833624e-09
Point 1	Eq. 1	Attempt 3	Error 1.489107717134175e-07
Point 1	Eq. 1	Attempt 4	Error 1.7321667655778583e-08
Point 1	Eq. 1	Attempt 5	Error 5.5476690249633975e-05
Point 2	Eq. 0	Attempt 1	Error 1.1780798558902461e-07
Point 2	Eq. 0	Attempt 2	Error 7.972101911946083e-08
Point 2	Eq. 0	Attempt 3	Error 9.78378125182644e-08
Point 2	Eq. 0	Attempt 4	Error 8.854777888700482e-08
Point 2	Eq. 0	Attempt 5	Error 3.1957218880052096e-06
Point 2	Eq. 1	Attempt 1	Error 2.3413895178236999e-07
Point 2	Eq. 1	Attempt 2	Error 7.332727136599715e-08
Point 2	Eq. 1	Attempt 3	Error 1.3307636095305497e-06
Point 2	Eq. 1	Attempt 4	Error 1.5409960951728863e-07
Point 2	Eq. 1	Attempt 5	Error 1.5409960951728863e-07
Point 3	Eq. 0	Attempt 1	Error 2.881802174670156e-08
Point 3	Eq. 0	Attempt 2	Error 5.4569682106375694e-12
Point 3	Eq. 1	Attempt 1	Error 1.6189005691558123e-10
Point 3	Eq. 1	Attempt 2	Error 6.167566368731059e-06
Point 3	Eq. 1	Attempt 3	Error 5.099269628772163e-08
Point 3	Eq. 1	Attempt 4	Error 1.0141623079107376e-06
Point 3	Eq. 1	Attempt 5	Error 2.393215936535853e-08
Point 4	Eq. 0	Attempt 1	Error 6.298250809777528e-11
Point 4	Eq. 1	Attempt 1	Error 6.846619271527743e-09
Point 4	Eq. 1	Attempt 2	Error 2.430939673558896e-06
Point 4	Eq. 1	Attempt 3	Error 1.7308476003563555e-06
Point 4	Eq. 1	Attempt 4	Error 9.400298779382865e-06
Point 4	Eq. 1	Attempt 5	Error 1.0645538850440062e-07
Point 5	Eq. 0	Attempt 1	Error 5.1467225148371654e-08
Point 5	Eq. 0	Attempt 2	Error 3.389033054190804e-08
Point 5	Eq. 0	Attempt 3	Error 1.8039747828879626e-07
Point 5	Eq. 0	Attempt 4	Error 1.4861974477753392e-06
Point 5	Eq. 0	Attempt 5	Error 8.406573215324897e-10
Point 5	Eq. 1	Attempt 1	Error 9.299072303292633e-07
Point 5	Eq. 1	Attempt 2	Error 6.263007890083827e-10
Point 5	Eq. 1	Attempt 3	Error 1.0852920695469948e-07
Point 5	Eq. 1	Attempt 4	Error 1.2535281257441966e-08
Point 5	Eq. 1	Attempt 5	Error 3.4596575915202266e-07
Point 6	Eq. 0	Attempt 1	Error 1.9053987898587366e-07
Point 6	Eq. 0	Attempt 2	Error 1.248281478183344e-09
Point 6	Eq. 0	Attempt 3	Error 8.971403531177202e-08
Point 6	Eq. 0	Attempt 4	Error 8.971403531177202e-08
Point 6	Eq. 0	Attempt 5	Error 6.926325681888557e-07
Point 6	Eq. 1	Attempt 1	Error 1.1462349789326254e-06
Point 6	Eq. 1	Attempt 2	Error 0.17850604870335474
Point 6	Eq. 1	Attempt 3	Error 2.6197582769782457e-06
Point 6	Eq. 1	Attempt 4	Error 1.296841674047755e-07
Point 6	Eq. 1	Attempt 5	Error 3.354962643697945e-06
Point 7	Eq. 0	Attempt 1	Error 7.894982445577625e-10
Point 7	Eq. 0	Attempt 2	Error 6.1542095863842405e-09
Point 7	Eq. 0	Attempt 3	Error 2.3560388058285753e-06
Point 7	Eq. 0	Attempt 4	Error 3.2508864933333825e-08
Point 7	Eq. 0	Attempt 5	Error 2.1064869315523538e-07
Point 7	Eq. 1	Attempt 1	Error 5.577949764301593e-07
Point 7	Eq. 1	Attempt 2	Error 5.2603581934818067e-08
Point 7	Eq. 1	Attempt 3	Error 1.5173971519288898e-06
Point 7	Eq. 1	Attempt 4	Error 3.159771040373016e-07
Point 7	Eq. 1	Attempt 5	Error 0.0008119130080785908
Point 8	Eq. 0	Attempt 1	Error 1.1537165960362472e-06
Point 8	Eq. 0	Attempt 2	Error 4.83720441479818e-09
Point 8	Eq. 0	Attempt 3	Error 1.4982293805587688e-07
Point 8	Eq. 0	Attempt 4	Error 2.6106812356374576e-07
Point 8	Eq. 0	Attempt 5	Error 5.516079681910924e-08
Point 8	Eq. 1	Attempt 1	Error 7.081894182192627e-09
Point 8	Eq. 1	Attempt 2	Error 6.151329898784752e-07
Point 8	Eq. 1	Attempt 3	Error 4.2402803046570625e-08
Point 8	Eq. 1	Attempt 4	Error 6.392399427568307e-07
Point 8	Eq. 1	Attempt 5	Error 2.1035759800724918e-08
Point 9	Eq. 0	Attempt 1	Error 7.389644451905042e-13
Point 9	Eq. 1	Attempt 1	Error 1.7013195474646636e-07
Point 9	Eq. 1	Attempt 2	Error 1.1111615094705485e-07
Point 9	Eq. 1	Attempt 3	Error 8.065910606092075e-09
Point 9	Eq. 1	Attempt 4	Error 3.071184613645528e-05
Point 9	Eq. 1	Attempt 5	Error 0.000163426210065154
Point 10	Eq. 0	Attempt 1	Error 4.3777475866590976e-07
Point 10	Eq. 0	Attempt 2	Error 1.152418803940236e-06
Point 10	Eq. 0	Attempt 3	Error 4.581478378895554e-07
Point 10	Eq. 0	Attempt 4	Error 9.707628123578615e-08
Point 10	Eq. 0	Attempt 5	Error 3.079674115724629e-08
Point 10	Eq. 1	Attempt 1	Error 0.00013305090118365115
Point 10	Eq. 1	Attempt 2	Error 3.427123829169432e-08
Point 10	Eq. 1	Attempt 3	Error 1.9265161199655267e-07
Point 10	Eq. 1	Attempt 4	Error 2.8115971417719265e-07
Point 10	Eq. 1	Attempt 5	Error 7.157497594789675e-05
Point 11	Eq. 0	Attempt 1	Error 4.6451447133222246e-06
Point 11	Eq. 0	Attempt 2	Error 9.211098642936122e-06
Point 11	Eq. 0	Attempt 3	Error 5.20478010912484e-07
Point 11	Eq. 0	Attempt 4	Error 1.3593648304777162e-06
Point 11	Eq. 0	Attempt 5	Error 1.0276111197526916e-06
Point 11	Eq. 1	Attempt 1	Error 1.2660456604862702e-05
Point 11	Eq. 1	Attempt 2	Error 0.00011539693616668956
Point 11	Eq. 1	Attempt 3	Error 2.6345975641106634e-05
Point 11	Eq. 1	Attempt 4	Error 6.245725035114447e-05
Point 11	Eq. 1	Attempt 5	Error 5.7738374209748144e-05
Point 12	Eq. 0	Attempt 1	Error 1.9852279820042895e-08
Point 12	Eq. 0	Attempt 2	Error 1.4183018492985866e-07
Point 12	Eq. 0	Attempt 3	Error 4.198341230221558e-09
Point 12	Eq. 0	Attempt 4	Error 9.967970981961116e-08
Point 12	Eq. 0	Attempt 5	Error 1.2258792594366241e-06
Point 12	Eq. 1	Attempt 1	Error 5.492361196957063e-07
Point 12	Eq. 1	Attempt 2	Error 5.059116551819898e-05
Point 12	Eq. 1	Attempt 3	Error 1.1780334148170368e-06
Point 12	Eq. 1	Attempt 4	Error 5.952832111688622e-07
Point 12	Eq. 1	Attempt 5	Error 2.128219307451218e-07
Point 13	Eq. 0	Attempt 1	Error 8.465738687846169e-07
Point 13	Eq. 0	Attempt 2	Error 4.700950739788823e-11
Point 13	Eq. 1	Attempt 1	Error 1.938207105922629e-08
Point 13	Eq. 1	Attempt 2	Error 9.068856741123454e-06
Point 13	Eq. 1	Attempt 3	Error 3.048512553505134e-10
Point 13	Eq. 1	Attempt 4	Error 3.439936335780658e-09
Point 13	Eq. 1	Attempt 5	Error 2.3563846980323433e-06
Point 14	Eq. 0	Attempt 1	Error 1.2761728385157767e-07
Point 14	Eq. 0	Attempt 2	Error 2.5397923764103325e-08
Point 14	Eq. 0	Attempt 3	Error 8.782512850302737e-08
Point 14	Eq. 0	Attempt 4	Error 5.132960723130964e-11
Point 14	Eq. 1	Attempt 1	Error 4.293872279959032e-08
Point 14	Eq. 1	Attempt 2	Error 3.0032651920919307e-08
Point 14	Eq. 1	Attempt 3	Error 1.213872053540399e-06
Point 14	Eq. 1	Attempt 4	Error 6.220170689630322e-08
Point 14	Eq. 1	Attempt 5	Error 2.6099883143615443e-08
Point 15	Eq. 0	Attempt 1	Error 1.277933222354477e-06
Point 15	Eq. 0	Attempt 2	Error 2.6666100438887952e-08
Point 15	Eq. 0	Attempt 3	Error 5.0256687700311886e-08
Point 15	Eq. 0	Attempt 4	Error 1.0488804491615156e-08
Point 15	Eq. 0	Attempt 5	Error 2.0474692519201199e-07
Point 15	Eq. 1	Attempt 1	Error 1.5923149021546124e-08
Point 15	Eq. 1	Attempt 2	Error 2.1840151021024212e-08
Point 15	Eq. 1	Attempt 3	Error 0.0013340843083256004
Point 15	Eq. 1	Attempt 4	Error 6.956898062071559e-06
Point 15	Eq. 1	Attempt 5	Error 1.5467162484128494e-06
Point 16	Eq. 0	Attempt 1	Error 2.8527608719741693e-08
Point 16	Eq. 0	Attempt 2	Error 1.5187879398581572e-08
Point 16	Eq. 0	Attempt 3	Error 8.61143689689925e-09
Point 16	Eq. 0	Attempt 4	Error 1.1668021215882618e-08
Point 16	Eq. 0	Attempt 5	Error 2.386659048170259e-07
Point 16	Eq. 1	Attempt 1	Error 1.0013407063524937e-06
Point 16	Eq. 1	Attempt 2	Error 4.195783276372822e-09
Point 16	Eq. 1	Attempt 3	Error 0.03153300101507739
Point 16	Eq. 1	Attempt 4	Error 1.4187248211783299e-06
Point 16	Eq. 1	Attempt 5	Error 9.969249958885484e-08
Point 17	Eq. 0	Attempt 1	Error 2.4747180304984795e-08
Point 17	Eq. 0	Attempt 2	Error 3.114281525995466e-07
Point 17	Eq. 0	Attempt 3	Error 1.2635723578569014e-09
Point 17	Eq. 0	Attempt 4	Error 4.3256761728116544e-08
Point 17	Eq. 0	Attempt 5	Error 5.448282536235638e-08
Point 17	Eq. 1	Attempt 1	Error 6.525606806917494e-06
Point 17	Eq. 1	Attempt 2	Error 3.2087919294099265e-05
Point 17	Eq. 1	Attempt 3	Error 0.41137494673483843
Point 17	Eq. 1	Attempt 4	Error 7.367430043814238e-08
Point 17	Eq. 1	Attempt 5	Error 3.9261169604287716e-07
Point 18	Eq. 0	Attempt 1	Error 5.69511541925749e-07
Point 18	Eq. 0	Attempt 2	Error 4.523315055848798e-09
Point 18	Eq. 0	Attempt 3	Error 3.1073113859747536e-08
Point 18	Eq. 0	Attempt 4	Error 9.662290381129424e-07
Point 18	Eq. 0	Attempt 5	Error 1.516046950200689e-07
Point 18	Eq. 1	Attempt 1	Error 2.1360619939514436e-09
Point 18	Eq. 1	Attempt 2	Error 7.011030447756639e-06
Point 18	Eq. 1	Attempt 3	Error 9.60767465585377e-10
Point 18	Eq. 1	Attempt 4	Error 4.51698838332959e-08
Point 18	Eq. 1	Attempt 5	Error 1.4471785902969714e-06
Point 19	Eq. 0	Attempt 1	Error 2.913680532401486e-07
Point 19	Eq. 0	Attempt 2	Error 2.896570094890194e-09
Point 19	Eq. 0	Attempt 3	Error 2.779870555968955e-09
Point 19	Eq. 0	Attempt 4	Error 3.6406788694876013e-08
Point 19	Eq. 0	Attempt 5	Error 4.3764885049313307e-07
Point 19	Eq. 1	Attempt 1	Error 7.955981118357158e-08
Point 19	Eq. 1	Attempt 2	Error 7.378844657068839e-06
Point 19	Eq. 1	Attempt 3	Error 8.438515357056531e-05
Point 19	Eq. 1	Attempt 4	Error 7.798090337018948e-06
Point 19	Eq. 1	Attempt 5	Error 7.651091777916008e-07
Point 20	Eq. 0	Attempt 1	Error 2.3587006126035703e-08
Point 20	Eq. 0	Attempt 2	Error 2.9873808671254665e-07
Point 20	Eq. 0	Attempt 3	Error 1.6381639511564572e-06
Point 20	Eq. 0	Attempt 4	Error 3.156080197186384e-07
Point 20	Eq. 0	Attempt 5	Error 3.5414018384472e-09
Point 20	Eq. 1	Attempt 1	Error 0.0454425859533103
Point 20	Eq. 1	Attempt 2	Error 8.202272852031456e-07
Point 20	Eq. 1	Attempt 3	Error 7.135347459552577e-07
Point 20	Eq. 1	Attempt 4	Error 7.726207854830136e-05
Point 20	Eq. 1	Attempt 5	Error 1.173064561044157e-07
Point 21	Eq. 0	Attempt 1	Error 4.732203251478495e-08
Point 21	Eq. 0	Attempt 2	Error 1.5310712342397892e-07
Point 21	Eq. 0	Attempt 3	Error 4.267974418326048e-09
Point 21	Eq. 0	Attempt 4	Error 3.175523488607723e-08
Point 21	Eq. 0	Attempt 5	Error 5.134381808602484e-09
Point 21	Eq. 1	Attempt 1	Error 1.199111920868745e-09
Point 21	Eq. 1	Attempt 2	Error 0.023727423694367644
Point 21	Eq. 1	Attempt 3	Error 2.8827241749240784e-07
Point 21	Eq. 1	Attempt 4	Error 5.728497853851877e-08
Point 21	Eq. 1	Attempt 5	Error 3.6558731153490953e-07
Point 22	Eq. 0	Attempt 1	Error 2.175446468299924e-06
Point 22	Eq. 0	Attempt 2	Error 1.4590784758183872e-07
Point 22	Eq. 0	Attempt 3	Error 1.892885848064907e-10
Point 22	Eq. 0	Attempt 4	Error 1.9167998743796488e-08
Point 22	Eq. 0	Attempt 5	Error 2.7836222216137685e-10
Point 22	Eq. 1	Attempt 1	Error 0.0002503089605738751
Point 22	Eq. 1	Attempt 2	Error 0.0001444178762426418
Point 22	Eq. 1	Attempt 3	Error 1.3283413807130273e-05
Point 22	Eq. 1	Attempt 4	Error 0.0002918790730177534
Point 22	Eq. 1	Attempt 5	Error 9.446055372563933e-05
Point 23	Eq. 0	Attempt 1	Error 9.595083838576102e-08
Point 23	Eq. 0	Attempt 2	Error 6.179955107654678e-07
Point 23	Eq. 0	Attempt 3	Error 4.694492190537858e-06
Point 23	Eq. 0	Attempt 4	Error 7.856624489477326e-05
Point 23	Eq. 0	Attempt 5	Error 2.985069613714586e-08
Point 23	Eq. 1	Attempt 1	Error 1.3637226743412612e-06
Point 23	Eq. 1	Attempt 2	Error 7.078518819980673e-07
Point 23	Eq. 1	Attempt 3	Error 1.5303571103686409e-06
Point 23	Eq. 1	Attempt 4	Error 7.454121373484668e-07
Point 23	Eq. 1	Attempt 5	Error 7.738157137282542e-08
Point 24	Eq. 0	Attempt 1	Error 4.989319677406456e-07
Point 24	Eq. 0	Attempt 2	Error 1.380099661218992e-07
Point 24	Eq. 0	Attempt 3	Error 4.587832336255815e-10
Point 24	Eq. 0	Attempt 4	Error 4.886146598437335e-09
Point 24	Eq. 0	Attempt 5	Error 1.5570549294352531e-09
Point 24	Eq. 1	Attempt 1	Error 4.45798548298626e-07
Point 24	Eq. 1	Attempt 2	Error 1.8213825114798965e-08
Point 24	Eq. 1	Attempt 3	Error 4.2570508185235667e-07
Point 24	Eq. 1	Attempt 4	Error 6.450688204040489e-06
Point 24	Eq. 1	Attempt 5	Error 3.503222967538022e-05
Point 25	Eq. 0	Attempt 1	Error 1.9554136088117957e-09
Point 25	Eq. 0	Attempt 2	Error 8.605582024756586e-09
Point 25	Eq. 0	Attempt 3	Error 8.280005658889422e-08
Point 25	Eq. 0	Attempt 4	Error 2.508396619305131e-07
Point 25	Eq. 0	Attempt 5	Error 3.884395027853316e-09
Point 25	Eq. 1	Attempt 1	Error 1.1562860890990123e-07
Point 25	Eq. 1	Attempt 2	Error 2.979584223794518e-08
Point 25	Eq. 1	Attempt 3	Error 2.477293037372874e-08
Point 25	Eq. 1	Attempt 4	Error 1.5252811635946273e-07
Point 25	Eq. 1	Attempt 5	Error 3.8298537674563704e-07
Point 26	Eq. 0	Attempt 1	Error 1.5439167100339546e-07
Point 26	Eq. 0	Attempt 2	Error 3.3724631975928787e-09
Point 26	Eq. 0	Attempt 3	Error 7.901235221652314e-12
Point 26	Eq. 1	Attempt 1	Error 7.560838071185572e-07
Point 26	Eq. 1	Attempt 2	Error 6.240701054593956e-06
Point 26	Eq. 1	Attempt 3	Error 8.114398042380344e-10
Point 26	Eq. 1	Attempt 4	Error 6.0929323808522895e-09
Point 26	Eq. 1	Attempt 5	Error 1.0596738491130964e-05
Point 27	Eq. 0	Attempt 1	Error 1.2602754395629745e-09
Point 27	Eq. 0	Attempt 2	Error 2.9472340656866436e-07
Point 27	Eq. 0	Attempt 3	Error 6.587299594684737e-09
Point 27	Eq. 0	Attempt 4	Error 4.1179362142429454e-08
Point 27	Eq. 0	Attempt 5	Error 1.8596512063595583e-07
Point 27	Eq. 1	Attempt 1	Error 3.961525862905546e-08
Point 27	Eq. 1	Attempt 2	Error 1.3408179597718117e-06
Point 27	Eq. 1	Attempt 3	Error 8.430890829913551e-08
Point 27	Eq. 1	Attempt 4	Error 9.337952633359237e-08
Point 27	Eq. 1	Attempt 5	Error 0.00022801136555017365
Point 28	Eq. 0	Attempt 1	Error 8.954725103649253e-07
Point 28	Eq. 0	Attempt 2	Error 9.438256824978453e-07
Point 28	Eq. 0	Attempt 3	Error 5.804054126201663e-08
Point 28	Eq. 0	Attempt 4	Error 7.309740794880781e-07
Point 28	Eq. 0	Attempt 5	Error 2.2510675989906304e-07
Point 28	Eq. 1	Attempt 1	Error 2.5932314429155667e-07
Point 28	Eq. 1	Attempt 2	Error 0.0002719932928698654
Point 28	Eq. 1	Attempt 3	Error 1.1683442835419555e-07
Point 28	Eq. 1	Attempt 4	Error 2.986662309467647e-06
Point 28	Eq. 1	Attempt 5	Error 8.774496791374986e-07
Point 29	Eq. 0	Attempt 1	Error 6.562004273291677e-10
Point 29	Eq. 0	Attempt 2	Error 6.947118436073652e-08
Point 29	Eq. 0	Attempt 3	Error 1.6677290659572463e-09
Point 29	Eq. 0	Attempt 4	Error 2.4252720436379605e-06
Point 29	Eq. 0	Attempt 5	Error 1.257772225926601e-06
Point 29	Eq. 1	Attempt 1	Error 1.08232517277429e-05
Point 29	Eq. 1	Attempt 2	Error 3.513192950777011e-06
Point 29	Eq. 1	Attempt 3	Error 7.328183869503846e-06
Point 29	Eq. 1	Attempt 4	Error 6.038931132934522e-08
Point 29	Eq. 1	Attempt 5	Error 6.06007802161912e-07
Point 30	Eq. 0	Attempt 1	Error 3.130350023639039e-08
Point 30	Eq. 0	Attempt 2	Error 3.0429418984567747e-09
Point 30	Eq. 0	Attempt 3	Error 9.417838327863137e-06
Point 30	Eq. 0	Attempt 4	Error 1.6252499790425645e-08
Point 30	Eq. 0	Attempt 5	Error 6.600166670978069e-07
Point 30	Eq. 1	Attempt 1	Error 4.900949193142878e-07
Point 30	Eq. 1	Attempt 2	Error 5.77921355215949e-09
Point 30	Eq. 1	Attempt 3	Error 2.0775132725248113e-09
Point 30	Eq. 1	Attempt 4	Error 1.022178253151651e-07
Point 30	Eq. 1	Attempt 5	Error 1.5654273965992616e-07
Point 31	Eq. 0	Attempt 1	Error 3.6260482261241123e-06
Point 31	Eq. 0	Attempt 2	Error 2.858308789654984e-08
Point 31	Eq. 0	Attempt 3	Error 1.0678439252842509e-06
Point 31	Eq. 0	Attempt 4	Error 8.295160114357714e-10
Point 31	Eq. 0	Attempt 5	Error 3.726662498593214e-07
Point 31	Eq. 1	Attempt 1	Error 1.3586350178229623e-07
Point 31	Eq. 1	Attempt 2	Error 2.28053738737799e-06
Point 31	Eq. 1	Attempt 3	Error 1.0428686891827965e-07
Point 31	Eq. 1	Attempt 4	Error 6.83616419792088e-05
Point 31	Eq. 1	Attempt 5	Error 5.164886260899948e-07
Point 32	Eq. 0	Attempt 1	Error 1.3218880212662043e-08
Point 32	Eq. 0	Attempt 2	Error 1.3967041923024226e-07
Point 32	Eq. 0	Attempt 3	Error 7.975035032359301e-08
Point 32	Eq. 0	Attempt 4	Error 4.83470898871019e-08
Point 32	Eq. 0	Attempt 5	Error 5.527215307665756e-08
Point 32	Eq. 1	Attempt 1	Error 5.4643084013150656e-06
Point 32	Eq. 1	Attempt 2	Error 1.1271926950939815e-05
Point 32	Eq. 1	Attempt 3	Error 2.732229279445164e-05
Point 32	Eq. 1	Attempt 4	Error 6.404818577721016e-07
Point 32	Eq. 1	Attempt 5	Error 0.013319306793903252
Point 33	Eq. 0	Attempt 1	Error 5.839251571160275e-07
Point 33	Eq. 0	Attempt 2	Error 5.35586082150985e-08
Point 33	Eq. 0	Attempt 3	Error 6.083524795030826e-08
Point 33	Eq. 0	Attempt 4	Error 6.083524795030826e-08
Point 33	Eq. 0	Attempt 5	Error 9.663381206337363e-12
Point 33	Eq. 1	Attempt 1	Error 5.261915703158593e-08
Point 33	Eq. 1	Attempt 2	Error 1.509067715232959e-08
Point 33	Eq. 1	Attempt 3	Error 1.0126355164175038e-05
Point 33	Eq. 1	Attempt 4	Error 4.946331290511807e-05
Point 33	Eq. 1	Attempt 5	Error 1.0113149642165808e-06
Point 34	Eq. 0	Attempt 1	Error 1.523284254290047e-08
Point 34	Eq. 0	Attempt 2	Error 3.9111114347178955e-09
Point 34	Eq. 0	Attempt 3	Error 1.523284254290047e-08
Point 34	Eq. 0	Attempt 4	Error 8.285496733151376e-10
Point 34	Eq. 0	Attempt 5	Error 9.166166137219989e-08
Point 34	Eq. 1	Attempt 1	Error 5.403878162724141e-07
Point 34	Eq. 1	Attempt 2	Error 6.336054525490908e-07
Point 34	Eq. 1	Attempt 3	Error 1.765485876603634e-06
Point 34	Eq. 1	Attempt 4	Error 1.2573747198985075e-07
Point 34	Eq. 1	Attempt 5	Error 1.0778999239846598e-05
Point 35	Eq. 0	Attempt 1	Error 9.923493848873477e-07
Point 35	Eq. 0	Attempt 2	Error 9.78488401415234e-08
Point 35	Eq. 0	Attempt 3	Error 2.911121441684372e-07
Point 35	Eq. 0	Attempt 4	Error 3.091344069616753e-08
Point 35	Eq. 0	Attempt 5	Error 2.3062568743625889e-07
Point 35	Eq. 1	Attempt 1	Error 0.006289090162624689
Point 35	Eq. 1	Attempt 2	Error 4.053632551404007e-06
Point 35	Eq. 1	Attempt 3	Error 8.61017497300054e-08
Point 35	Eq. 1	Attempt 4	Error 1.480361788708251e-07
Point 35	Eq. 1	Attempt 5	Error 4.3618399558909005e-08
Point 36	Eq. 0	Attempt 1	Error 2.741739990597125e-08
Point 36	Eq. 0	Attempt 2	Error 1.1748284123314079e-08
Point 36	Eq. 0	Attempt 3	Error 1.5287006135622505e-05
Point 36	Eq. 0	Attempt 4	Error 1.438081653759582e-08
Point 36	Eq. 0	Attempt 5	Error 3.410605131648481e-12
Point 36	Eq. 1	Attempt 1	Error 1.8114548083758564e-07
Point 36	Eq. 1	Attempt 2	Error 6.034471766724891e-07
Point 36	Eq. 1	Attempt 3	Error 6.619580119604507e-06
Point 36	Eq. 1	Attempt 4	Error 3.356711886226549e-08
Point 36	Eq. 1	Attempt 5	Error 1.5615972870364203e-07
Point 37	Eq. 0	Attempt 1	Error 1.0336890454709646e-07
Point 37	Eq. 0	Attempt 2	Error 5.5096620599215385e-09
Point 37	Eq. 0	Attempt 3	Error 2.3741677068755962e-08
Point 37	Eq. 0	Attempt 4	Error 8.00088173491531e-09
Point 37	Eq. 0	Attempt 5	Error 9.381341214975691e-08
Point 37	Eq. 1	Attempt 1	Error 1.0097712561218941e-05
Point 37	Eq. 1	Attempt 2	Error 9.061681851108006e-06
Point 37	Eq. 1	Attempt 3	Error 6.210808385276323e-05
Point 37	Eq. 1	Attempt 4	Error 3.385013087608968e-07
Point 37	Eq. 1	Attempt 5	Error 0.00015568805946486464
Point 38	Eq. 0	Attempt 1	Error 1.808757588150911e-10
Point 38	Eq. 0	Attempt 2	Error 3.324806243654166e-07
Point 38	Eq. 0	Attempt 3	Error 2.2630217699770583e-08
Point 38	Eq. 0	Attempt 4	Error 3.5026511113755987e-07
Point 38	Eq. 0	Attempt 5	Error 1.5434673969139112e-05
Point 38	Eq. 1	Attempt 1	Error 1.3355588635022286e-08
Point 38	Eq. 1	Attempt 2	Error 7.048603174553136e-05
Point 38	Eq. 1	Attempt 3	Error 2.5994609131885227e-08
Point 38	Eq. 1	Attempt 4	Error 2.1318271592463134e-08
Point 38	Eq. 1	Attempt 5	Error 1.8182868188887369e-06
Point 39	Eq. 0	Attempt 1	Error 4.122824748264975e-08
Point 39	Eq. 0	Attempt 2	Error 3.770018679460918e-07
Point 39	Eq. 0	Attempt 3	Error 2.0379826537464396e-07
Point 39	Eq. 0	Attempt 4	Error 5.4516931413672864e-08
Point 39	Eq. 0	Attempt 5	Error 6.382379069691524e-10
Point 39	Eq. 1	Attempt 1	Error 1.307683419327077e-07
Point 39	Eq. 1	Attempt 2	Error 4.237269934037613e-06
Point 39	Eq. 1	Attempt 3	Error 3.900653211985627e-06
Point 39	Eq. 1	Attempt 4	Error 5.1446172676605784e-05
Point 39	Eq. 1	Attempt 5	Error 3.6868253483045237
Point 40	Eq. 0	Attempt 1	Error 8.121235737235111e-07
Point 40	Eq. 0	Attempt 2	Error 6.282846243266249e-09
Point 40	Eq. 0	Attempt 3	Error 5.777729938927223e-08
Point 40	Eq. 0	Attempt 4	Error 1.9641049675556133e-08
Point 40	Eq. 0	Attempt 5	Error 7.680245062147151e-08
Point 40	Eq. 1	Attempt 1	Error 5.545130079553928e-07
Point 40	Eq. 1	Attempt 2	Error 1.8450009520165622e-08
Point 40	Eq. 1	Attempt 3	Error 8.55243342812173e-09
Point 40	Eq. 1	Attempt 4	Error 1.2585215813487594e-05
Point 40	Eq. 1	Attempt 5	Error 2.6661382435122505e-07
Point 41	Eq. 0	Attempt 1	Error 1.860652673713048e-06
Point 41	Eq. 0	Attempt 2	Error 3.9670698015470407e-07
Point 41	Eq. 0	Attempt 3	Error 1.404119416292815e-07
Point 41	Eq. 0	Attempt 4	Error 2.7212782924834755e-06
Point 41	Eq. 0	Attempt 5	Error 1.3447902347252239e-08
Point 41	Eq. 1	Attempt 1	Error 1.2960305184606113e-07
Point 41	Eq. 1	Attempt 2	Error 2.983148306157091e-08
Point 41	Eq. 1	Attempt 3	Error 3.51739071220436e-05
Point 41	Eq. 1	Attempt 4	Error 2.0369719777590944e-07
Point 41	Eq. 1	Attempt 5	Error 1.6188878248613037e-05
Point 42	Eq. 0	Attempt 1	Error 4.139440079597989e-08
Point 42	Eq. 0	Attempt 2	Error 1.997968865907751e-07
Point 42	Eq. 0	Attempt 3	Error 2.7362267474018154e-07
Point 42	Eq. 0	Attempt 4	Error 1.7265335827687522e-08
Point 42	Eq. 0	Attempt 5	Error 4.960497790307272e-08
Point 42	Eq. 1	Attempt 1	Error 3.918812353731482e-06
Point 42	Eq. 1	Attempt 2	Error 1.6323085674230242e-06
Point 42	Eq. 1	Attempt 3	Error 2.23497750084789e-07
Point 42	Eq. 1	Attempt 4	Error 0.00018679293015111398
Point 42	Eq. 1	Attempt 5	Error 1.3714138731302228e-06
Point 43	Eq. 0	Attempt 1	Error 1.313799373292568e-06
Point 43	Eq. 0	Attempt 2	Error 4.837020810555259e-07
Point 43	Eq. 0	Attempt 3	Error 4.837020810555259e-07
Point 43	Eq. 0	Attempt 4	Error 1.3713020052819047e-08
Point 43	Eq. 0	Attempt 5	Error 5.103800049255369e-09
Point 43	Eq. 1	Attempt 1	Error 8.950263975293637e-06
Point 43	Eq. 1	Attempt 2	Error 3.6799618271743384e-05
Point 43	Eq. 1	Attempt 3	Error 4.1875807710312074e-08
Point 43	Eq. 1	Attempt 4	Error 5.021179276809562e-07
Point 43	Eq. 1	Attempt 5	Error 0.0001357355133109195
Point 44	Eq. 0	Attempt 1	Error 3.1196805139188655e-08
Point 44	Eq. 0	Attempt 2	Error 4.9115556066681165e-09
Point 44	Eq. 0	Attempt 3	Error 1.2671193871938158e-08
Point 44	Eq. 0	Attempt 4	Error 1.867966830104706e-07
Point 44	Eq. 0	Attempt 5	Error 2.5036229089892004e-08
Point 44	Eq. 1	Attempt 1	Error 2.0764310306731204e-06
Point 44	Eq. 1	Attempt 2	Error 6.797358861376779e-05
Point 44	Eq. 1	Attempt 3	Error 2.4731008352318895e-07
Point 44	Eq. 1	Attempt 4	Error 1.4441384678320901e-05
Point 44	Eq. 1	Attempt 5	Error 1.3639123608299997e-08
Point 45	Eq. 0	Attempt 1	Error 4.505011474975618e-09
Point 45	Eq. 0	Attempt 2	Error 1.5171048062256887e-07
Point 45	Eq. 0	Attempt 3	Error 6.653310720139416e-07
Point 45	Eq. 0	Attempt 4	Error 7.419070584546716e-07
Point 45	Eq. 0	Attempt 5	Error 4.57906151041243e-06
Point 45	Eq. 1	Attempt 1	Error 2.0932191091560526e-08
Point 45	Eq. 1	Attempt 2	Error 2.5568112960172584e-08
Point 45	Eq. 1	Attempt 3	Error 0.00010918273602555928
Point 45	Eq. 1	Attempt 4	Error 5.667288860422559e-11
Point 46	Eq. 0	Attempt 1	Error 2.270110144309001e-07
Point 46	Eq. 0	Attempt 2	Error 1.372376345898374e-08
Point 46	Eq. 0	Attempt 3	Error 3.40887720540195e-06
Point 46	Eq. 0	Attempt 4	Error 1.372376345898374e-08
Point 46	Eq. 0	Attempt 5	Error 9.696831284600194e-07
Point 46	Eq. 1	Attempt 1	Error 0.00011786101481447986
Point 46	Eq. 1	Attempt 2	Error 3.94642992205263e-05
Point 46	Eq. 1	Attempt 3	Error 5.3336706855589e-06
Point 46	Eq. 1	Attempt 4	Error 2.317253944283948e-05
Point 46	Eq. 1	Attempt 5	Error 3.3853182344500965e-05
Point 47	Eq. 0	Attempt 1	Error 2.534613940952113e-08
Point 47	Eq. 0	Attempt 2	Error 3.792391112256155e-07
Point 47	Eq. 0	Attempt 3	Error 2.77316303254338e-09
Point 47	Eq. 0	Attempt 4	Error 1.658003156990162e-08
Point 47	Eq. 0	Attempt 5	Error 2.9035049919912126e-09
Point 47	Eq. 1	Attempt 1	Error 0.00027042380713737657
Point 47	Eq. 1	Attempt 2	Error 9.52536538534332e-09
Point 47	Eq. 1	Attempt 3	Error 1.683706369703941e-05
Point 47	Eq. 1	Attempt 4	Error 2.9594073055250192e-05
Point 47	Eq. 1	Attempt 5	Error 2.929271352059004e-05
Point 48	Eq. 0	Attempt 1	Error 1.9510043784976006e-06
Point 48	Eq. 0	Attempt 2	Error 5.9878476577068795e-06
Point 48	Eq. 0	Attempt 3	Error 3.208833732060157e-08
Point 48	Eq. 0	Attempt 4	Error 4.3921033920923946e-08
Point 48	Eq. 0	Attempt 5	Error 1.604855185632914e-06
Point 48	Eq. 1	Attempt 1	Error 3.977902451879345e-09
Point 48	Eq. 1	Attempt 2	Error 1.0356933444199967e-07
Point 48	Eq. 1	Attempt 3	Error 8.946667549025733e-07
Point 48	Eq. 1	Attempt 4	Error 5.7190961570086074e-05
Point 48	Eq. 1	Attempt 5	Error 1.0646772352629341e-09
Point 49	Eq. 0	Attempt 1	Error 1.3232317996880738e-07
Point 49	Eq. 0	Attempt 2	Error 1.9226906147196132e-06
Point 49	Eq. 0	Attempt 3	Error 1.1680697298288578e-08
Point 49	Eq. 0	Attempt 4	Error 8.80007729620047e-06
Point 49	Eq. 0	Attempt 5	Error 1.2362778534225072e-07
Point 49	Eq. 1	Attempt 1	Error 9.977434274333064e-07
Point 49	Eq. 1	Attempt 2	Error 0.0002780933937742702
Point 49	Eq. 1	Attempt 3	Error 2.8866711545560975e-06
Point 49	Eq. 1	Attempt 4	Error 1.1474780958907331
Point 49	Eq. 1	Attempt 5	Error 7.332857876463095e-09
Point 50	Eq. 0	Attempt 1	Error 1.073947942131781e-06
Point 50	Eq. 0	Attempt 2	Error 3.6907431422150694e-07
Point 50	Eq. 0	Attempt 3	Error 8.093736028058629e-06
Point 50	Eq. 0	Attempt 4	Error 9.187095884044538e-08
Point 50	Eq. 0	Attempt 5	Error 3.5392503150433186e-07
Point 50	Eq. 1	Attempt 1	Error 0.00018354437770540244
Point 50	Eq. 1	Attempt 2	Error 2.414882203538582e-06
Point 50	Eq. 1	Attempt 3	Error 6.772199867555173e-08
Point 50	Eq. 1	Attempt 4	Error 1.8305425840026146e-05
Point 50	Eq. 1	Attempt 5	Error 3.018697043444263e-07
Point 51	Eq. 0	Attempt 1	Error 3.2076854949991684e-08
Point 51	Eq. 0	Attempt 2	Error 6.080883281356364e-07
Point 51	Eq. 0	Attempt 3	Error 4.7399970526385005e-07
Point 51	Eq. 0	Attempt 4	Error 2.209952754128608e-08
Point 51	Eq. 0	Attempt 5	Error 2.421643330308143e-09
Point 51	Eq. 1	Attempt 1	Error 1.688249540165998e-11
Point 52	Eq. 0	Attempt 1	Error 2.1216408185864566e-08
Point 52	Eq. 0	Attempt 2	Error 2.725982994888909e-09
Point 52	Eq. 0	Attempt 3	Error 1.368221091979649e-09
Point 52	Eq. 0	Attempt 4	Error 3.4463590736777405e-07
Point 52	Eq. 0	Attempt 5	Error 2.9523334887926467e-09
Point 52	Eq. 1	Attempt 1	Error 9.212044460582547e-10
Point 52	Eq. 1	Attempt 2	Error 7.51094262341212e-08
Point 52	Eq. 1	Attempt 3	Error 1.4824570939708792e-06
Point 52	Eq. 1	Attempt 4	Error 5.281849780658376e-06
Point 52	Eq. 1	Attempt 5	Error 2.0931452127115335e-09
Point 53	Eq. 0	Attempt 1	Error 1.1124257071060129e-10
Point 53	Eq. 0	Attempt 2	Error 6.160587417980423e-08
Point 53	Eq. 0	Attempt 3	Error 2.8879611591037246e-07
Point 53	Eq. 0	Attempt 4	Error 6.639311322942376e-10
Point 53	Eq. 0	Attempt 5	Error 1.1124257071060129e-10
Point 53	Eq. 1	Attempt 1	Error 5.846628312156099e-06
Point 53	Eq. 1	Attempt 2	Error 0.00010403861438135209
Point 53	Eq. 1	Attempt 3	Error 5.116993406772963e-08
Point 53	Eq. 1	Attempt 4	Error 3.455227215454215e-09
Point 53	Eq. 1	Attempt 5	Error 9.235255902240169e-07
Point 54	Eq. 0	Attempt 1	Error 1.4749048204976134e-08
Point 54	Eq. 0	Attempt 2	Error 3.7455833989952225e-09
Point 54	Eq. 0	Attempt 3	Error 1.2016656683044857e-06
Point 54	Eq. 0	Attempt 4	Error 8.344767365997541e-08
Point 54	Eq. 0	Attempt 5	Error 2.5196601427524e-07
Point 54	Eq. 1	Attempt 1	Error 8.341260127053829e-07
Point 54	Eq. 1	Attempt 2	Error 2.8386409667291446e-07
Point 54	Eq. 1	Attempt 3	Error 2.17995994944431e-06
Point 54	Eq. 1	Attempt 4	Error 1.918258192290523e-06
Point 54	Eq. 1	Attempt 5	Error 1.8783453015203122e-08
Point 55	Eq. 0	Attempt 1	Error 6.416348696802743e-08
Point 55	Eq. 0	Attempt 2	Error 2.46845331730583e-07
Point 55	Eq. 0	Attempt 3	Error 1.7339175428787712e-07
Point 55	Eq. 0	Attempt 4	Error 0.0012627186983991123
Point 55	Eq. 0	Attempt 5	Error 3.1104923436942045e-07
Point 55	Eq. 1	Attempt 1	Error 3.622336635089596e-07
Point 55	Eq. 1	Attempt 2	Error 5.7560245295462664e-05
Point 55	Eq. 1	Attempt 3	Error 5.509832590178121e-10
Point 55	Eq. 1	Attempt 4	Error 1.023191828153358e-06
Point 55	Eq. 1	Attempt 5	Error 2.3886888698143594e-06
Point 56	Eq. 0	Attempt 1	Error 1.2681766747846268e-10
Point 56	Eq. 0	Attempt 2	Error 5.2058908295293804e-09
Point 56	Eq. 0	Attempt 3	Error 1.7698368992569158e-08
Point 56	Eq. 0	Attempt 4	Error 1.2533348581200698e-07
Point 56	Eq. 0	Attempt 5	Error 2.6395154009151156e-06
Point 56	Eq. 1	Attempt 1	Error 1.5562924318146543e-06
Point 56	Eq. 1	Attempt 2	Error 4.094017072020506e-07
Point 56	Eq. 1	Attempt 3	Error 0.0011843543614418195
Point 56	Eq. 1	Attempt 4	Error 3.3385998676749296e-07
Point 56	Eq. 1	Attempt 5	Error 2.8440945243346505e-07
Point 57	Eq. 0	Attempt 1	Error 1.0268490768794436e-07
Point 57	Eq. 0	Attempt 2	Error 5.9158651311008725e-09
Point 57	Eq. 0	Attempt 3	Error 6.653289119640249e-08
Point 57	Eq. 0	Attempt 4	Error 8.192444056476234e-09
Point 57	Eq. 0	Attempt 5	Error 3.947371851609205e-08
Point 57	Eq. 1	Attempt 1	Error 1.6040758055169135e-08
Point 57	Eq. 1	Attempt 2	Error 1.259980422219087e-07
Point 57	Eq. 1	Attempt 3	Error 3.955574925385008e-07
Point 57	Eq. 1	Attempt 4	Error 2.572199377937068e-07
Point 57	Eq. 1	Attempt 5	Error 9.895966911699361e-06
Point 58	Eq. 0	Attempt 1	Error 9.402505384059623e-06
Point 58	Eq. 0	Attempt 2	Error 7.11020220478531e-09
Point 58	Eq. 0	Attempt 3	Error 2.903107088059187e-09
Point 58	Eq. 0	Attempt 4	Error 1.3170620150049217e-08
Point 58	Eq. 0	Attempt 5	Error 2.0732272787427064e-08
Point 58	Eq. 1	Attempt 1	Error 1.9304588363411312e-06
Point 58	Eq. 1	Attempt 2	Error 6.195929245222942e-07
Point 58	Eq. 1	Attempt 3	Error 2.6879544634539343e-06
Point 58	Eq. 1	Attempt 4	Error 0.0067447215291167595
Point 58	Eq. 1	Attempt 5	Error 1.8533813772592111e-07
Point 59	Eq. 0	Attempt 1	Error 2.808064891723916e-10
Point 59	Eq. 0	Attempt 2	Error 4.8105792416208715e-06
Point 59	Eq. 0	Attempt 3	Error 2.8546935482154367e-08
Point 59	Eq. 0	Attempt 4	Error 1.8758328224066645e-10
Point 59	Eq. 0	Attempt 5	Error 1.9186927602277137e-08
Point 59	Eq. 1	Attempt 1	Error 3.5153665862708294e-06
Point 59	Eq. 1	Attempt 2	Error 1.141130383075506e-06
Point 59	Eq. 1	Attempt 3	Error 3.3743390304152854e-09
Point 59	Eq. 1	Attempt 4	Error 1.5268657307387912e-06
Point 59	Eq. 1	Attempt 5	Error 2.649259158715722e-07
Point 60	Eq. 0	Attempt 1	Error 4.066828296345193e-08
Point 60	Eq. 0	Attempt 2	Error 5.040658379584784e-08
Point 60	Eq. 0	Attempt 3	Error 2.445972313580569e-09
Point 60	Eq. 0	Attempt 4	Error 7.329953746193496e-07
Point 60	Eq. 0	Attempt 5	Error 2.409396415714582e-07
Point 60	Eq. 1	Attempt 1	Error 7.347265977841744e-07
Point 60	Eq. 1	Attempt 2	Error 2.82684690091628e-05
Point 60	Eq. 1	Attempt 3	Error 1.7755445469447295e-07
Point 60	Eq. 1	Attempt 4	Error 3.162773509757244e-08
Point 60	Eq. 1	Attempt 5	Error 2.1454322904901346e-05
Point 61	Eq. 0	Attempt 1	Error 1.7655031570029678e-07
Point 61	Eq. 0	Attempt 2	Error 2.4289369093821733e-06
Point 61	Eq. 0	Attempt 3	Error 1.460302883060649e-06
Point 61	Eq. 0	Attempt 4	Error 1.2678873417826253e-07
Point 61	Eq. 0	Attempt 5	Error 1.6111542322505557e-06
Point 61	Eq. 1	Attempt 1	Error 1.6016770132409874e-09
Point 61	Eq. 1	Attempt 2	Error 0.0012110420108228936
Point 61	Eq. 1	Attempt 3	Error 2.427548224659404e-07
Point 61	Eq. 1	Attempt 4	Error 1.3759381545241922e-07
Point 61	Eq. 1	Attempt 5	Error 2.5848503355518915e-06
Point 62	Eq. 0	Attempt 1	Error 6.61421495351533e-08
Point 62	Eq. 0	Attempt 2	Error 7.420266001645359e-08
Point 62	Eq. 0	Attempt 3	Error 2.507117642380763e-07
Point 62	Eq. 0	Attempt 4	Error 3.3271493293796084e-07
Point 62	Eq. 0	Attempt 5	Error 6.61421495351533e-08
Point 62	Eq. 1	Attempt 1	Error 4.752168138111301e-05
Point 62	Eq. 1	Attempt 2	Error 4.227713418458734e-06
Point 62	Eq. 1	Attempt 3	Error 5.317867248777475e-07
Point 62	Eq. 1	Attempt 4	Error 4.483183602133067e-08
Point 62	Eq. 1	Attempt 5	Error 5.937294815794303e-06
Point 63	Eq. 0	Attempt 1	Error 5.651299943565391e-06
Point 63	Eq. 0	Attempt 2	Error 1.5364776118076406e-10
Point 63	Eq. 0	Attempt 3	Error 5.077189939584059e-07
Point 63	Eq. 0	Attempt 4	Error 1.4264969649957493e-07
Point 63	Eq. 0	Attempt 5	Error 1.7922678807735792e-07
Point 63	Eq. 1	Attempt 1	Error 0.00022391436601765236
Point 63	Eq. 1	Attempt 2	Error 1.917157987918472e-09
Point 63	Eq. 1	Attempt 3	Error 3.2905192938414984e-05
Point 63	Eq. 1	Attempt 4	Error 1.8323129324926413e-07
Point 63	Eq. 1	Attempt 5	Error 6.537876515722019e-07
Point 64	Eq. 0	Attempt 1	Error 4.4866510506835766e-10
Point 64	Eq. 0	Attempt 2	Error 4.205884920338576e-07
Point 64	Eq. 0	Attempt 3	Error 3.0166233955242205e-09
Point 64	Eq. 0	Attempt 4	Error 2.1397937643996556e-07
Point 64	Eq. 0	Attempt 5	Error 1.351937669369363e-06
Point 64	Eq. 1	Attempt 1	Error 3.5181683983864787e-06
Point 64	Eq. 1	Attempt 2	Error 3.5203129300498404e-10
Point 64	Eq. 1	Attempt 3	Error 4.64292099877639e-07
Point 64	Eq. 1	Attempt 4	Error 3.5203129300498404e-10
Point 64	Eq. 1	Attempt 5	Error 4.174278728896752e-06
Point 65	Eq. 0	Attempt 1	Error 9.308316634815128e-06
Point 65	Eq. 0	Attempt 2	Error 1.617243469809182e-06
Point 65	Eq. 0	Attempt 3	Error 1.633227952879679e-07
Point 65	Eq. 0	Attempt 4	Error 1.633227952879679e-07
Point 65	Eq. 0	Attempt 5	Error 8.762611969359568e-08
Point 65	Eq. 1	Attempt 1	Error 0.0888500966917718
Point 65	Eq. 1	Attempt 2	Error 7.73761132677464e-06
Point 65	Eq. 1	Attempt 3	Error 5.383827783589368e-08
Point 65	Eq. 1	Attempt 4	Error 5.692611978247442e-06
Point 65	Eq. 1	Attempt 5	Error 3.314447661750819e-05
Point 66	Eq. 0	Attempt 1	Error 1.2365262591629289e-08
Point 66	Eq. 0	Attempt 2	Error 3.949480742448941e-10
Point 66	Eq. 0	Attempt 3	Error 3.949480742448941e-10
Point 66	Eq. 0	Attempt 4	Error 8.985477961687138e-08
Point 66	Eq. 0	Attempt 5	Error 6.648974704148713e-10
Point 66	Eq. 1	Attempt 1	Error 2.651649992913008e-07
Point 66	Eq. 1	Attempt 2	Error 2.347406962144305e-07
Point 66	Eq. 1	Attempt 3	Error 1.0330538543712464e-05
Point 66	Eq. 1	Attempt 4	Error 1.0659397275958327e-06
Point 66	Eq. 1	Attempt 5	Error 2.347406962144305e-07
Point 67	Eq. 0	Attempt 1	Error 1.0336293598811608e-08
Point 67	Eq. 0	Attempt 2	Error 2.1297859120750218e-07
Point 67	Eq. 0	Attempt 3	Error 4.0387249100604095e-10
Point 67	Eq. 0	Attempt 4	Error 1.0697931429604068e-10
Point 67	Eq. 0	Attempt 5	Error 3.466009275143733e-07
Point 67	Eq. 1	Attempt 1	Error 4.421491951234202e-06
Point 67	Eq. 1	Attempt 2	Error 5.59649549813912e-07
Point 67	Eq. 1	Attempt 3	Error 3.197331466253672e-07
Point 67	Eq. 1	Attempt 4	Error 2.545879169701948e-07
Point 67	Eq. 1	Attempt 5	Error 4.338648125212785e-06
Point 68	Eq. 0	Attempt 1	Error 7.653909506188938e-09
Point 68	Eq. 0	Attempt 2	Error 1.4495071809506044e-11
Point 68	Eq. 1	Attempt 1	Error 1.0545647910475964e-08
Point 68	Eq. 1	Attempt 2	Error 3.2395968787568563e-06
Point 68	Eq. 1	Attempt 3	Error 1.047829073286266e-06
Point 68	Eq. 1	Attempt 4	Error 1.399078422537059e-05
Point 68	Eq. 1	Attempt 5	Error 3.6357050703372806e-10
Point 69	Eq. 0	Attempt 1	Error 2.9658224320883164e-08
Point 69	Eq. 0	Attempt 2	Error 5.407833896242664e-07
Point 69	Eq. 0	Attempt 3	Error 5.954047651357541e-06
Point 69	Eq. 0	Attempt 4	Error 2.9658224320883164e-08
Point 69	Eq. 0	Attempt 5	Error 6.579625733138528e-10
Point 69	Eq. 1	Attempt 1	Error 1.4052316714696644e-06
Point 69	Eq. 1	Attempt 2	Error 1.6300867855534307e-06
Point 69	Eq. 1	Attempt 3	Error 6.726119750055659e-07
Point 69	Eq. 1	Attempt 4	Error 1.005561614420003e-06
Point 69	Eq. 1	Attempt 5	Error 2.25116991714458e-09
Point 70	Eq. 0	Attempt 1	Error 8.75160139912623e-08
Point 70	Eq. 0	Attempt 2	Error 7.043161076580873e-08
Point 70	Eq. 0	Attempt 3	Error 2.437390094200964e-07
Point 70	Eq. 0	Attempt 4	Error 4.3996806198265404e-11
Point 70	Eq. 1	Attempt 1	Error 1.767676849340205e-08
Point 70	Eq. 1	Attempt 2	Error 2.5900281457325036e-06
Point 70	Eq. 1	Attempt 3	Error 3.046760070901655e-07
Point 70	Eq. 1	Attempt 4	Error 2.9720523571086233e-06
Point 70	Eq. 1	Attempt 5	Error 2.3331693910222384e-07
Point 71	Eq. 0	Attempt 1	Error 2.0010702428407967e-07
Point 71	Eq. 0	Attempt 2	Error 4.56493239653355e-07
Point 71	Eq. 0	Attempt 3	Error 6.730147106281947e-09
Point 71	Eq. 0	Attempt 4	Error 3.4142868798880954e-07
Point 71	Eq. 0	Attempt 5	Error 2.0426227820280474e-08
Point 71	Eq. 1	Attempt 1	Error 1.039973085426027e-08
Point 71	Eq. 1	Attempt 2	Error 2.8867810897281743e-07
Point 71	Eq. 1	Attempt 3	Error 1.5301509392884327e-07
Point 71	Eq. 1	Attempt 4	Error 6.695586307614576e-10
Point 71	Eq. 1	Attempt 5	Error 1.7014853597174806e-06
Point 72	Eq. 0	Attempt 1	Error 1.8338619156565983e-07
Point 72	Eq. 0	Attempt 2	Error 2.2457948034571018e-07
Point 72	Eq. 0	Attempt 3	Error 1.0132850434274587e-06
Point 72	Eq. 0	Attempt 4	Error 1.7589499634595995e-06
Point 72	Eq. 0	Attempt 5	Error 6.031370958226034e-08
Point 72	Eq. 1	Attempt 1	Error 1.2655988257392892e-07
Point 72	Eq. 1	Attempt 2	Error 1.9027456232834083e-06
Point 72	Eq. 1	Attempt 3	Error 5.199102588449023e-07
Point 72	Eq. 1	Attempt 4	Error 2.030802761510131e-06
Point 72	Eq. 1	Attempt 5	Error 3.6259750778942816
Point 73	Eq. 0	Attempt 1	Error 1.54936230956082e-07
Point 73	Eq. 0	Attempt 2	Error 5.309635753292241e-08
Point 73	Eq. 0	Attempt 3	Error 7.390462997136638e-08
Point 73	Eq. 0	Attempt 4	Error 5.309635753292241e-08
Point 73	Eq. 0	Attempt 5	Error 8.486102842653054e-08
Point 73	Eq. 1	Attempt 1	Error 8.622446330264211e-07
Point 73	Eq. 1	Attempt 2	Error 6.509361583084683e-07
Point 73	Eq. 1	Attempt 3	Error 2.4574133590249403e-06
Point 73	Eq. 1	Attempt 4	Error 1.713709707473754e-06
Point 73	Eq. 1	Attempt 5	Error -1.1368683772161603e-13
Point 74	Eq. 0	Attempt 1	Error 3.6084742305320106e-07
Point 74	Eq. 0	Attempt 2	Error 2.5801585366025392e-06
Point 74	Eq. 0	Attempt 3	Error 6.922903139638947e-09
Point 74	Eq. 0	Attempt 4	Error 4.621597327059135e-09
Point 74	Eq. 0	Attempt 5	Error 1.12009217900777e-06
Point 74	Eq. 1	Attempt 1	Error 7.676877658013836e-07
Point 74	Eq. 1	Attempt 2	Error 4.384121041312028e-06
Point 74	Eq. 1	Attempt 3	Error 3.812161253335944e-07
Point 74	Eq. 1	Attempt 4	Error 2.1643023728756816e-07
Point 74	Eq. 1	Attempt 5	Error 9.592952210368821e-09
Point 75	Eq. 0	Attempt 1	Error 9.325731298304163e-10
Point 75	Eq. 0	Attempt 2	Error 1.879180899777566e-08
Point 75	Eq. 0	Attempt 3	Error 5.339059043762973e-07
Point 75	Eq. 0	Attempt 4	Error 4.544858711597044e-08
Point 75	Eq. 0	Attempt 5	Error 7.791581992933061e-07
Point 75	Eq. 1	Attempt 1	Error 5.237445179773204e-07
Point 75	Eq. 1	Attempt 2	Error 4.155946908213082e-05
Point 75	Eq. 1	Attempt 3	Error 1.3196540749049746e-08
Point 75	Eq. 1	Attempt 4	Error 2.1117216419952456e-08
Point 75	Eq. 1	Attempt 5	Error 4.902710770693375e-08
Point 76	Eq. 0	Attempt 1	Error 1.3202907211962156e-08
Point 76	Eq. 0	Attempt 2	Error 4.1748131707208813e-07
Point 76	Eq. 0	Attempt 3	Error 2.758611117315013e-09
Point 76	Eq. 0	Attempt 4	Error 4.875460035691503e-10
Point 76	Eq. 0	Attempt 5	Error 7.796595866693679e-06
Point 76	Eq. 1	Attempt 1	Error 3.2672026577529323e-06
Point 76	Eq. 1	Attempt 2	Error 1.3238832252682187e-10
Point 76	Eq. 1	Attempt 3	Error 2.928999265350285e-08
Point 76	Eq. 1	Attempt 4	Error 1.9156618691340555e-07
Point 76	Eq. 1	Attempt 5	Error 6.371010385919362e-09
Point 77	Eq. 0	Attempt 1	Error 9.396944733452983e-08
Point 77	Eq. 0	Attempt 2	Error 9.154064173344523e-07
Point 77	Eq. 0	Attempt 3	Error 2.2841959435027093e-09
Point 77	Eq. 0	Attempt 4	Error 2.1860626020497875e-06
Point 77	Eq. 0	Attempt 5	Error 3.732689037860837e-07
Point 77	Eq. 1	Attempt 1	Error 1.9649971818580525e-06
Point 77	Eq. 1	Attempt 2	Error 2.7910118660656735e-10
Point 77	Eq. 1	Attempt 3	Error 8.38497271615779e-10
Point 77	Eq. 1	Attempt 4	Error 3.2421689070361026e-05
Point 77	Eq. 1	Attempt 5	Error 6.73105660098372e-07
Point 78	Eq. 0	Attempt 1	Error 1.8115429156750906e-09
Point 78	Eq. 0	Attempt 2	Error 5.0719620503514307e-08
Point 78	Eq. 0	Attempt 3	Error 7.848131531318359e-07
Point 78	Eq. 0	Attempt 4	Error 1.7053112060239073e-06
Point 78	Eq. 0	Attempt 5	Error 3.338868737046141e-09
Point 78	Eq. 1	Attempt 1	Error 4.034131961816456e-08
Point 78	Eq. 1	Attempt 2	Error 1.9220811964260065e-07
Point 78	Eq. 1	Attempt 3	Error 6.541711172758369e-08
Point 78	Eq. 1	Attempt 4	Error 1.795672233129153e-08
Point 78	Eq. 1	Attempt 5	Error 7.997902685019653e-06
Point 79	Eq. 0	Attempt 1	Error 9.735185813042335e-08
Point 79	Eq. 0	Attempt 2	Error 1.2176816426290316e-06
Point 79	Eq. 0	Attempt 3	Error 1.7519022321721422e-07
Point 79	Eq. 0	Attempt 4	Error 1.448711373086553e-09
Point 79	Eq. 0	Attempt 5	Error 7.00612190485117e-09
Point 79	Eq. 1	Attempt 1	Error 1.6281226749015332e-06
Point 79	Eq. 1	Attempt 2	Error 1.2628649983525975e-06
Point 79	Eq. 1	Attempt 3	Error 1.8582682059786748e-09
Point 79	Eq. 1	Attempt 4	Error 1.1042277492379071e-07
Point 79	Eq. 1	Attempt 5	Error 6.828071263953461e-08
Point 80	Eq. 0	Attempt 1	Error 2.6874581635638606e-06
Point 80	Eq. 0	Attempt 2	Error 1.9734111447178293e-06
Point 80	Eq. 0	Attempt 3	Error 3.1809577194508165e-09
Point 80	Eq. 0	Attempt 4	Error 1.9089566194452345e-07
Point 80	Eq. 0	Attempt 5	Error 1.2196892384963576e-09
Point 80	Eq. 1	Attempt 1	Error 2.244123606942594e-07
Point 80	Eq. 1	Attempt 2	Error 1.928424353536684e-08
Point 80	Eq. 1	Attempt 3	Error 7.039498086669482e-07
Point 80	Eq. 1	Attempt 4	Error 3.342896320646105e-06
Point 80	Eq. 1	Attempt 5	Error 6.54822378010067e-06
Point 81	Eq. 0	Attempt 1	Error 8.473978141410043e-08
Point 81	Eq. 0	Attempt 2	Error 2.8674662644334603e-08
Point 81	Eq. 0	Attempt 3	Error 9.383296628584503e-08
Point 81	Eq. 0	Attempt 4	Error 1.3780374956695596e-06
Point 81	Eq. 0	Attempt 5	Error 1.4049385299585992e-06
Point 81	Eq. 1	Attempt 1	Error 1.3210410543251783e-09
Point 81	Eq. 1	Attempt 2	Error 6.90942954406637e-07
Point 81	Eq. 1	Attempt 3	Error 1.580474418005906e-09
Point 81	Eq. 1	Attempt 4	Error 6.019718057359569e-10
Point 81	Eq. 1	Attempt 5	Error 1.3779015262116445e-07
Point 82	Eq. 0	Attempt 1	Error 3.936253278880031e-08
Point 82	Eq. 0	Attempt 2	Error 4.0934219214250334e-07
Point 82	Eq. 0	Attempt 3	Error 5.956621862424072e-08
Point 82	Eq. 0	Attempt 4	Error 1.3305265156304813e-07
Point 82	Eq. 0	Attempt 5	Error 1.6932312973949593e-07
Point 82	Eq. 1	Attempt 1	Error 3.0115643312456086e-10
Point 82	Eq. 1	Attempt 2	Error 1.1355854212524719e-07
Point 82	Eq. 1	Attempt 3	Error 3.4519302971602883e-09
Point 82	Eq. 1	Attempt 4	Error 2.544309722907201e-07
Point 82	Eq. 1	Attempt 5	Error 2.874980964406859e-08
Point 83	Eq. 0	Attempt 1	Error 8.354476221938967e-08
Point 83	Eq. 0	Attempt 2	Error 1.713021163141093e-06
Point 83	Eq. 0	Attempt 3	Error 3.3470297466919874e-07
Point 83	Eq. 0	Attempt 4	Error 2.836324028976378e-07
Point 83	Eq. 0	Attempt 5	Error 1.5196013691820554e-06
Point 83	Eq. 1	Attempt 1	Error 2.2413856868297444e-06
Point 83	Eq. 1	Attempt 2	Error 4.713453279237001e-06
Point 83	Eq. 1	Attempt 3	Error 1.35087549324453e-06
Point 83	Eq. 1	Attempt 4	Error 4.5185564488292584e-05
Point 83	Eq. 1	Attempt 5	Error 4.4993713572694105e-06
Point 84	Eq. 0	Attempt 1	Error 7.827322292541794e-07
Point 84	Eq. 0	Attempt 2	Error 1.4333176068248576e-07
Point 84	Eq. 0	Attempt 3	Error 0.0016123419594578081
Point 84	Eq. 0	Attempt 4	Error 5.8373473166284384e-08
Point 84	Eq. 0	Attempt 5	Error 3.149897338516894e-07
Point 84	Eq. 1	Attempt 1	Error 7.904134236014215e-09
Point 84	Eq. 1	Attempt 2	Error 7.851213013054803e-10
Point 84	Eq. 1	Attempt 3	Error 5.598466827905213e-07
Point 84	Eq. 1	Attempt 4	Error 7.851213013054803e-10
Point 84	Eq. 1	Attempt 5	Error 5.302359795678058e-07
Point 85	Eq. 0	Attempt 1	Error 5.14587952693546e-06
Point 85	Eq. 0	Attempt 2	Error 1.0253501159240841e-07
Point 85	Eq. 0	Attempt 3	Error 3.69965789559501e-07
Point 85	Eq. 0	Attempt 4	Error 3.351967734488426e-07
Point 85	Eq. 0	Attempt 5	Error 1.6936081692620064e-07
Point 85	Eq. 1	Attempt 1	Error 1.8020898551185383e-08
Point 85	Eq. 1	Attempt 2	Error 7.846438165870495e-09
Point 85	Eq. 1	Attempt 3	Error 6.463356498898065e-07
Point 85	Eq. 1	Attempt 4	Error 5.7978184031526325e-08
Point 85	Eq. 1	Attempt 5	Error 1.5444328482772107e-07
Point 86	Eq. 0	Attempt 1	Error 3.530203684931621e-09
Point 86	Eq. 0	Attempt 2	Error 2.221156591986073e-09
Point 86	Eq. 0	Attempt 3	Error 1.8911805454990827e-10
Point 86	Eq. 0	Attempt 4	Error 7.032539315332542e-07
Point 86	Eq. 0	Attempt 5	Error 4.302764864405617e-07
Point 86	Eq. 1	Attempt 1	Error 4.055966087435081e-07
Point 86	Eq. 1	Attempt 2	Error 1.0787175597215537e-09
Point 86	Eq. 1	Attempt 3	Error 1.1052424042645725e-07
Point 86	Eq. 1	Attempt 4	Error 6.048281875337125e-08
Point 86	Eq. 1	Attempt 5	Error 1.316913653681695e-07
Point 87	Eq. 0	Attempt 1	Error 3.503970447127358e-08
Point 87	Eq. 0	Attempt 2	Error 6.640052504280902e-06
Point 87	Eq. 0	Attempt 3	Error 1.2237819646543358e-09
Point 87	Eq. 0	Attempt 4	Error 0.0018262820665313484
Point 87	Eq. 0	Attempt 5	Error 1.602224415364617e-07
Point 87	Eq. 1	Attempt 1	Error 2.9804874657202163e-07
Point 87	Eq. 1	Attempt 2	Error 2.2388179900190153e-05
Point 87	Eq. 1	Attempt 3	Error 1.9060166778217535e-09
Point 87	Eq. 1	Attempt 4	Error 4.241174536900871e-05
Point 87	Eq. 1	Attempt 5	Error 5.592291927314363e-07
Point 88	Eq. 0	Attempt 1	Error 2.9304356985448976e-07
Point 88	Eq. 0	Attempt 2	Error 8.743508601583017e-07
Point 88	Eq. 0	Attempt 3	Error 9.31922727431811e-06
Point 88	Eq. 0	Attempt 4	Error 9.987275007006247e-09
Point 88	Eq. 0	Attempt 5	Error 4.915159479423892e-08
Point 88	Eq. 1	Attempt 1	Error 9.72591550407742e-06
Point 88	Eq. 1	Attempt 2	Error 4.506434834183892e-07
Point 88	Eq. 1	Attempt 3	Error 3.6718579963235243e-06
Point 88	Eq. 1	Attempt 4	Error 9.072719308278465e-06
Point 88	Eq. 1	Attempt 5	Error 6.0363731790857855e-09
Point 89	Eq. 0	Attempt 1	Error 6.591812962142285e-08
Point 89	Eq. 0	Attempt 2	Error 5.304497108227224e-08
Point 89	Eq. 0	Attempt 3	Error 1.9660711814140086e-07
Point 89	Eq. 0	Attempt 4	Error 5.866508047347452e-06
Point 89	Eq. 0	Attempt 5	Error 2.272145138704218e-09
Point 89	Eq. 1	Attempt 1	Error 0.04336782273844619
Point 89	Eq. 1	Attempt 2	Error 6.76529111842683e-07
Point 89	Eq. 1	Attempt 3	Error 4.515186446951702e-08
Point 89	Eq. 1	Attempt 4	Error 1.962516137155035e-06
Point 89	Eq. 1	Attempt 5	Error 2.298469325978658e-08
Point 90	Eq. 0	Attempt 1	Error 0.0011872392624923123
Point 90	Eq. 0	Attempt 2	Error 8.933795925258892e-09
Point 90	Eq. 0	Attempt 3	Error 4.6476077386614634e-07
Point 90	Eq. 0	Attempt 4	Error 1.5615057691320544e-08
Point 90	Eq. 0	Attempt 5	Error 7.76663000578992e-09
Point 90	Eq. 1	Attempt 1	Error 3.259413006162504e-08
Point 90	Eq. 1	Attempt 2	Error 5.015555473164568e-06
Point 90	Eq. 1	Attempt 3	Error 2.381335661993944e-08
Point 90	Eq. 1	Attempt 4	Error 2.544096560086473e-07
Point 90	Eq. 1	Attempt 5	Error 3.1953351253832807e-07
Point 91	Eq. 0	Attempt 1	Error 1.3609396773972549e-06
Point 91	Eq. 0	Attempt 2	Error 1.73350144905271e-07
Point 91	Eq. 0	Attempt 3	Error 1.621344836166827e-09
Point 91	Eq. 0	Attempt 4	Error 4.5576604179586866e-07
Point 91	Eq. 0	Attempt 5	Error 1.8625621578394203e-07
Point 91	Eq. 1	Attempt 1	Error 8.90690898813773e-09
Point 91	Eq. 1	Attempt 2	Error 5.508559638656152e-06
Point 91	Eq. 1	Attempt 3	Error 7.499920684495009e-10
Point 91	Eq. 1	Attempt 4	Error 2.7018586479243822e-08
Point 91	Eq. 1	Attempt 5	Error 4.817259707579069e-06
Point 92	Eq. 0	Attempt 1	Error 1.322028992944979e-07
Point 92	Eq. 0	Attempt 2	Error 2.8603210466826567e-08
Point 92	Eq. 0	Attempt 3	Error 4.668041242439358e-07
Point 92	Eq. 0	Attempt 4	Error 2.8421709430404007e-12
Point 92	Eq. 1	Attempt 1	Error 1.1295128388155717e-08
Point 92	Eq. 1	Attempt 2	Error 4.481524911170709e-07
Point 92	Eq. 1	Attempt 3	Error 1.8692276171350386e-08
Point 92	Eq. 1	Attempt 4	Error 1.02335889096139e-07
Point 92	Eq. 1	Attempt 5	Error 1.2003829965578916e-06
Point 93	Eq. 0	Attempt 1	Error 3.0601086109527387e-09
Point 93	Eq. 0	Attempt 2	Error 1.0843177733477205e-07
Point 93	Eq. 0	Attempt 3	Error 2.992607051055529e-08
Point 93	Eq. 0	Attempt 4	Error 3.4099616641469765e-07
Point 93	Eq. 0	Attempt 5	Error 8.688141406310024e-08
Point 93	Eq. 1	Attempt 1	Error 6.450192699958279e-07
Point 93	Eq. 1	Attempt 2	Error 3.5755888916355616e-06
Point 93	Eq. 1	Attempt 3	Error 0.0006875724744190848
Point 93	Eq. 1	Attempt 4	Error 0.2966125261265802
Point 93	Eq. 1	Attempt 5	Error 1.2732925824820995e-11
Point 94	Eq. 0	Attempt 1	Error 1.0036711728389491e-07
Point 94	Eq. 0	Attempt 2	Error 2.419055078917154e-06
Point 94	Eq. 0	Attempt 3	Error 1.414656480847043e-08
Point 94	Eq. 0	Attempt 4	Error 1.6418824202446558e-06
Point 94	Eq. 0	Attempt 5	Error 1.0757503332570195e-08
Point 94	Eq. 1	Attempt 1	Error 1.7458830825489713e-08
Point 94	Eq. 1	Attempt 2	Error 7.879244208197633e-07
Point 94	Eq. 1	Attempt 3	Error 2.628078163979808e-07
Point 94	Eq. 1	Attempt 4	Error 2.6681998406274943e-06
Point 94	Eq. 1	Attempt 5	Error 1.7458830825489713e-08
Point 95	Eq. 0	Attempt 1	Error 1.47451828524936e-10
Point 95	Eq. 0	Attempt 2	Error 2.3752591005177237e-09
Point 95	Eq. 0	Attempt 3	Error 1.8136461221729405e-09
Point 95	Eq. 0	Attempt 4	Error 1.0629504572534643e-05
Point 95	Eq. 0	Attempt 5	Error 1.312038762080192e-07
Point 95	Eq. 1	Attempt 1	Error 5.012452675146051e-10
Point 95	Eq. 1	Attempt 2	Error 6.115274004514504e-06
Point 95	Eq. 1	Attempt 3	Error 2.8858266887255013e-09
Point 95	Eq. 1	Attempt 4	Error 2.3030088414088823e-07
Point 95	Eq. 1	Attempt 5	Error 6.392484692696598e-07
Point 96	Eq. 0	Attempt 1	Error 1.287021405005362e-07
Point 96	Eq. 0	Attempt 2	Error 7.1875660978548694e-09
Point 96	Eq. 0	Attempt 3	Error 2.478328269717167e-06
Point 96	Eq. 0	Attempt 4	Error 2.725471404119162e-09
Point 96	Eq. 0	Attempt 5	Error 6.253736728467629e-08
Point 96	Eq. 1	Attempt 1	Error 5.848049227097363e-06
Point 96	Eq. 1	Attempt 2	Error 4.5093412381902453e-07
Point 96	Eq. 1	Attempt 3	Error 5.764210868619557e-07
Point 96	Eq. 1	Attempt 4	Error 2.8640499749599257e-08
Point 96	Eq. 1	Attempt 5	Error 1.7582864870746562e-06
Point 97	Eq. 0	Attempt 1	Error 4.5013001681581954e-07
Point 97	Eq. 0	Attempt 2	Error 5.8719592743727844e-08
Point 97	Eq. 0	Attempt 3	Error 1.9633716874523088e-10
Point 97	Eq. 0	Attempt 4	Error 5.9771423366328236e-09
Point 97	Eq. 0	Attempt 5	Error 8.546408025722485e-10
Point 97	Eq. 1	Attempt 1	Error 6.56427801004611e-10
Point 97	Eq. 1	Attempt 2	Error 1.6223435750362114e-06
Point 97	Eq. 1	Attempt 3	Error 2.4657765607116744e-08
Point 97	Eq. 1	Attempt 4	Error 6.5488734435348306e-09
Point 97	Eq. 1	Attempt 5	Error 2.419479301352112e-07
Point 98	Eq. 0	Attempt 1	Error 2.5160608174701338e-06
Point 98	Eq. 0	Attempt 2	Error 8.946585694502573e-09
Point 98	Eq. 0	Attempt 3	Error 3.3200535654032137e-09
Point 98	Eq. 0	Attempt 4	Error 0.5753355097166946
Point 98	Eq. 0	Attempt 5	Error 2.6949976472678827e-08
Point 98	Eq. 1	Attempt 1	Error 2.715148639254039e-07
Point 98	Eq. 1	Attempt 2	Error 7.702874427195638e-08
Point 98	Eq. 1	Attempt 3	Error 1.3568524082074873e-10
Point 98	Eq. 1	Attempt 4	Error 1.975558916456066e-08
Point 98	Eq. 1	Attempt 5	Error 2.893886971833126e-06
Point 99	Eq. 0	Attempt 1	Error 5.5450584568461636e-08
Point 99	Eq. 0	Attempt 2	Error 3.823635950084281e-06
Point 99	Eq. 0	Attempt 3	Error 4.204065362500842e-08
Point 99	Eq. 0	Attempt 4	Error 1.685219785940717e-08
Point 99	Eq. 0	Attempt 5	Error 2.7620563969321665e-07
Point 99	Eq. 1	Attempt 1	Error 9.576297088642605e-09
Point 99	Eq. 1	Attempt 2	Error 4.839876055484638e-09
Point 99	Eq. 1	Attempt 3	Error 4.274625098332763e-11
Point 100	Eq. 0	Attempt 1	Error 1.2584769137902185e-07
Point 100	Eq. 0	Attempt 2	Error 4.5196690678039886e-05
Point 100	Eq. 0	Attempt 3	Error 2.2706677782480256e-07
Point 100	Eq. 0	Attempt 4	Error 0.008360372470065158
Point 100	Eq. 0	Attempt 5	Error 1.233161128766369e-09
Point 100	Eq. 1	Attempt 1	Error 5.998438723509025e-06
Point 100	Eq. 1	Attempt 2	Error 2.2103563424025197e-09
Point 100	Eq. 1	Attempt 3	Error 5.996753316139802e-08
Point 100	Eq. 1	Attempt 4	Error 2.7466739993542433e-10
Point 100	Eq. 1	Attempt 5	Error 8.094843906292226e-09
Point 101	Eq. 0	Attempt 1	Error 4.0649331367603736e-07
Point 101	Eq. 0	Attempt 2	Error 3.152429712827143e-07
Point 101	Eq. 0	Attempt 3	Error 1.0327880772820208e-09
Point 101	Eq. 0	Attempt 4	Error 1.8269474821863696e-10
Point 101	Eq. 0	Attempt 5	Error 1.1716451808752026e-08
Point 101	Eq. 1	Attempt 1	Error 4.361038463684963e-08
Point 101	Eq. 1	Attempt 2	Error 1.0929375093837734e-07
Point 101	Eq. 1	Attempt 3	Error 1.0462485988682602e-08
Point 101	Eq. 1	Attempt 4	Error 5.0198991630168166e-08
Point 101	Eq. 1	Attempt 5	Error 2.947564325950225e-08
Point 102	Eq. 0	Attempt 1	Error 1.3386511454882566e-07
Point 102	Eq. 0	Attempt 2	Error 0.00013594609282563397
Point 102	Eq. 0	Attempt 3	Error 1.1228223684156546e-08
Point 102	Eq. 0	Attempt 4	Error 2.7002666342923476e-06
Point 102	Eq. 0	Attempt 5	Error 3.938174586437526e-08
Point 102	Eq. 1	Attempt 1	Error 1.825225126594887e-08
Point 102	Eq. 1	Attempt 2	Error 3.7296797472663457e-07
Point 102	Eq. 1	Attempt 3	Error 8.030538083403371e-07
Point 102	Eq. 1	Attempt 4	Error 5.508411504706601e-09
Point 102	Eq. 1	Attempt 5	Error 1.9164758668921422e-09
Point 103	Eq. 0	Attempt 1	Error 2.550663680267462e-07
Point 103	Eq. 0	Attempt 2	Error 4.050320967508014e-09
Point 103	Eq. 0	Attempt 3	Error 2.399239633632533e-07
Point 103	Eq. 0	Attempt 4	Error 3.2321167964255437e-10
Point 103	Eq. 0	Attempt 5	Error 5.37803202860232e-07
Point 103	Eq. 1	Attempt 1	Error 8.278169616460218e-08
Point 103	Eq. 1	Attempt 2	Error 2.0984930415579583e-07
Point 103	Eq. 1	Attempt 3	Error 1.828861400099413e-07
Point 103	Eq. 1	Attempt 4	Error 8.109589202831557e-06
Point 103	Eq. 1	Attempt 5	Error 2.1032064978498966e-12
Point 104	Eq. 0	Attempt 1	Error 2.88580281448958e-07
Point 104	Eq. 0	Attempt 2	Error 1.3757130545855034e-08
Point 104	Eq. 0	Attempt 3	Error 1.0418318652227754e-08
Point 104	Eq. 0	Attempt 4	Error 1.1943973277084297e-07
Point 104	Eq. 0	Attempt 5	Error 5.010235781810479e-08
Point 104	Eq. 1	Attempt 1	Error 7.325439241867571e-07
Point 104	Eq. 1	Attempt 2	Error 2.6861698643187992e-08
Point 104	Eq. 1	Attempt 3	Error 4.951675123265886e-07
Point 104	Eq. 1	Attempt 4	Error 3.3862653481264715e-07
Point 104	Eq. 1	Attempt 5	Error 3.7766767491120845e-08
Point 105	Eq. 0	Attempt 1	Error 1.5581349543936085e-09
Point 105	Eq. 0	Attempt 2	Error 7.848967698009801e-08
Point 105	Eq. 0	Attempt 3	Error 2.1419100448838435e-07
Point 105	Eq. 0	Attempt 4	Error 1.7107936400861945e-08
Point 105	Eq. 0	Attempt 5	Error 4.402584750096139e-07
Point 105	Eq. 1	Attempt 1	Error 3.608079168770928e-09
Point 105	Eq. 1	Attempt 2	Error 2.160163603548426e-09
Point 105	Eq. 1	Attempt 3	Error 1.941135678862338e-07
Point 105	Eq. 1	Attempt 4	Error 3.80663323085173e-09
Point 105	Eq. 1	Attempt 5	Error 1.8542323232395574e-08
Point 106	Eq. 0	Attempt 1	Error 9.054709266820282e-07
Point 106	Eq. 0	Attempt 2	Error 1.3093540474073961e-08
Point 106	Eq. 0	Attempt 3	Error 1.632813098240149e-05
Point 106	Eq. 0	Attempt 4	Error 9.8418695415603e-09
Point 106	Eq. 0	Attempt 5	Error 3.073347443205421e-08
Point 106	Eq. 1	Attempt 1	Error 2.7108683298138203e-08
Point 106	Eq. 1	Attempt 2	Error 1.5472778613911942e-10
Point 106	Eq. 1	Attempt 3	Error 8.855295163812116e-09
Point 106	Eq. 1	Attempt 4	Error 5.077853870716353e-07
Point 106	Eq. 1	Attempt 5	Error 7.054568982312048e-07
Point 107	Eq. 0	Attempt 1	Error 1.877284034890181e-07
Point 107	Eq. 0	Attempt 2	Error 5.44787326361984e-10
Point 107	Eq. 0	Attempt 3	Error 1.2757260492435307e-07
Point 107	Eq. 0	Attempt 4	Error 6.9223915488692e-09
Point 107	Eq. 0	Attempt 5	Error 8.778806659393013e-08
Point 107	Eq. 1	Attempt 1	Error 4.019087214146566e-07
Point 107	Eq. 1	Attempt 2	Error 4.414326895130216e-07
Point 107	Eq. 1	Attempt 3	Error 1.7713472288960475e-07
Point 107	Eq. 1	Attempt 4	Error 8.243446245614905e-07
Point 107	Eq. 1	Attempt 5	Error 4.019087214146566e-07
Point 108	Eq. 0	Attempt 1	Error 4.660189188143704e-05
Point 108	Eq. 0	Attempt 2	Error 1.6712192518753e-08
Point 108	Eq. 0	Attempt 3	Error 9.878214598302293e-06
Point 108	Eq. 0	Attempt 4	Error 3.623608790803701e-08
Point 108	Eq. 0	Attempt 5	Error 3.256690206399071e-07
Point 108	Eq. 1	Attempt 1	Error 2.415749236206466e-07
Point 108	Eq. 1	Attempt 2	Error 0.0007400429048516344
Point 108	Eq. 1	Attempt 3	Error 4.2255908283550525e-07
Point 108	Eq. 1	Attempt 4	Error 1.9911398112526513e-06
Point 108	Eq. 1	Attempt 5	Error 1.1618794815149158e-10
Point 109	Eq. 0	Attempt 1	Error 5.547639148062444e-08
Point 109	Eq. 0	Attempt 2	Error 5.547639148062444e-08
Point 109	Eq. 0	Attempt 3	Error 1.4186412045091856e-09
Point 109	Eq. 0	Attempt 4	Error 4.744208581541898e-09
Point 109	Eq. 0	Attempt 5	Error 1.6837873317854246e-08
Point 109	Eq. 1	Attempt 1	Error 3.1748186302138492e-09
Point 109	Eq. 1	Attempt 2	Error 9.54500478655973e-08
Point 109	Eq. 1	Attempt 3	Error 5.271540430840105e-07
Point 109	Eq. 1	Attempt 4	Error 5.544435168758355e-06
Point 109	Eq. 1	Attempt 5	Error 3.1748186302138492e-09
Point 110	Eq. 0	Attempt 1	Error 8.768610086917761e-07
Point 110	Eq. 0	Attempt 2	Error 6.320988177321851e-11
Point 110	Eq. 1	Attempt 1	Error 1.1831539268314373e-06
Point 110	Eq. 1	Attempt 2	Error 2.5366773570567602e-08
Point 110	Eq. 1	Attempt 3	Error 7.099799859133782e-09
Point 110	Eq. 1	Attempt 4	Error 1.1690735846059397e-07
Point 110	Eq. 1	Attempt 5	Error 1.4065335562918335e-09
Point 111	Eq. 0	Attempt 1	Error 4.22872403760266e-08
Point 111	Eq. 0	Attempt 2	Error 5.285301085677929e-10
Point 111	Eq. 0	Attempt 3	Error 5.547917680814862e-11
Point 111	Eq. 1	Attempt 1	Error 2.2456049464381067e-08
Point 111	Eq. 1	Attempt 2	Error 7.888729669502936e-10
Point 111	Eq. 1	Attempt 3	Error 1.1858674042741768e-08
Point 111	Eq. 1	Attempt 4	Error 8.775259630056098e-09
Point 111	Eq. 1	Attempt 5	Error 3.0871660783304833e-10
Point 112	Eq. 0	Attempt 1	Error 1.4438796824833844e-09
Point 112	Eq. 0	Attempt 2	Error 9.732542594065308e-08
Point 112	Eq. 0	Attempt 3	Error 2.092332351821824e-08
Point 112	Eq. 0	Attempt 4	Error 0.0005512114742032281
Point 112	Eq. 0	Attempt 5	Error 1.4518946045427583e-09
Point 112	Eq. 1	Attempt 1	Error 1.1419939482948394e-07
Point 112	Eq. 1	Attempt 2	Error 7.486846698157024e-10
Point 112	Eq. 1	Attempt 3	Error 3.3411993172194343e-09
Point 112	Eq. 1	Attempt 4	Error 1.9099204564554384e-06
Point 112	Eq. 1	Attempt 5	Error 8.283889769700181e-07
Point 113	Eq. 0	Attempt 1	Error 3.4296203921257984e-07
Point 113	Eq. 0	Attempt 2	Error 2.158482743652712e-07
Point 113	Eq. 0	Attempt 3	Error 4.641435680241557e-09
Point 113	Eq. 0	Attempt 4	Error 2.8769022719643544e-09
Point 113	Eq. 0	Attempt 5	Error 5.24664756085258e-11
Point 113	Eq. 1	Attempt 1	Error 8.848644483805401e-09
Point 113	Eq. 1	Attempt 2	Error 5.3385747378342785e-08
Point 113	Eq. 1	Attempt 3	Error 4.1217839452656335e-07
Point 113	Eq. 1	Attempt 4	Error 7.332801033044234e-12
Point 114	Eq. 0	Attempt 1	Error 4.900732790247275e-06
Point 114	Eq. 0	Attempt 2	Error 4.8076458369905595e-09
Point 114	Eq. 0	Attempt 3	Error 1.5129444363992661e-09
Point 114	Eq. 0	Attempt 4	Error 9.955726909538498e-09
Point 114	Eq. 0	Attempt 5	Error 4.908133632852696e-08
Point 114	Eq. 1	Attempt 1	Error 8.166819043253781e-08
Point 114	Eq. 1	Attempt 2	Error 1.2091192047591903e-08
Point 114	Eq. 1	Attempt 3	Error 1.7847128219727892e-09
Point 114	Eq. 1	Attempt 4	Error 4.6874220060999505e-08
Point 114	Eq. 1	Attempt 5	Error 2.918719133049308e-08
Point 115	Eq. 0	Attempt 1	Error 8.732843070902163e-08
Point 115	Eq. 0	Attempt 2	Error 0.0005896760237646959
Point 115	Eq. 0	Attempt 3	Error 2.5131157599389553e-08
Point 115	Eq. 0	Attempt 4	Error 7.026335424598074e-08
Point 115	Eq. 0	Attempt 5	Error 4.869491476711119e-09
Point 115	Eq. 1	Attempt 1	Error 2.8762375166024867e-06
Point 115	Eq. 1	Attempt 2	Error 1.4984391327743651e-06
Point 115	Eq. 1	Attempt 3	Error 1.3391283090413708e-05
Point 115	Eq. 1	Attempt 4	Error 4.1748535295482725e-08
Point 115	Eq. 1	Attempt 5	Error 1.515393535100884e-07
Point 116	Eq. 0	Attempt 1	Error 0.1433095651941585
Point 116	Eq. 0	Attempt 2	Error 1.2783516467607114e-09
Point 116	Eq. 0	Attempt 3	Error 2.469787432346493e-07
Point 116	Eq. 0	Attempt 4	Error 4.326051907810324e-06
Point 116	Eq. 0	Attempt 5	Error 1.0859832855203422e-07
Point 116	Eq. 1	Attempt 1	Error 1.2586826869664947e-07
Point 116	Eq. 1	Attempt 2	Error 7.876591610056494e-07
Point 116	Eq. 1	Attempt 3	Error 3.156031880280352e-09
Point 116	Eq. 1	Attempt 4	Error 2.7269936708762543e-07
Point 116	Eq. 1	Attempt 5	Error 3.1187693139145267e-07
Point 117	Eq. 0	Attempt 1	Error 9.922473509504925e-08
Point 117	Eq. 0	Attempt 2	Error 3.0800522949903097e-06
Point 117	Eq. 0	Attempt 3	Error 2.121531281318312e-06
Point 117	Eq. 0	Attempt 4	Error 2.4598875825176947e-08
Point 117	Eq. 0	Attempt 5	Error 1.6833041627251077e-09
Point 117	Eq. 1	Attempt 1	Error 9.059934313881968e-08
Point 117	Eq. 1	Attempt 2	Error 1.9785980498454592e-07
Point 117	Eq. 1	Attempt 3	Error 5.873341336837257e-06
Point 117	Eq. 1	Attempt 4	Error 6.519610451505287e-08
Point 117	Eq. 1	Attempt 5	Error 2.4086546090984484e-09
Point 118	Eq. 0	Attempt 1	Error 1.5814237031008815e-08
Point 118	Eq. 0	Attempt 2	Error 1.5298262496798998e-06
Point 118	Eq. 0	Attempt 3	Error 1.5814237031008815e-08
Point 118	Eq. 0	Attempt 4	Error 2.8805976626244956e-07
Point 118	Eq. 0	Attempt 5	Error 3.23677795677213e-09
Point 118	Eq. 1	Attempt 1	Error 4.611763898765275e-06
Point 118	Eq. 1	Attempt 2	Error 2.760316419880837e-10
Point 118	Eq. 1	Attempt 3	Error 1.6752333692693355e-05
Point 118	Eq. 1	Attempt 4	Error 5.583119389029889e-07
Point 118	Eq. 1	Attempt 5	Error 3.190272204278699e-05
Point 119	Eq. 0	Attempt 1	Error 5.614345468529791e-07
Point 119	Eq. 0	Attempt 2	Error 5.0549374464026187e-08
Point 119	Eq. 0	Attempt 3	Error 2.6879320103034843e-08
Point 119	Eq. 0	Attempt 4	Error 1.2012952765871887e-07
Point 119	Eq. 0	Attempt 5	Error 1.0328762982680928e-06
Point 119	Eq. 1	Attempt 1	Error 3.1825629775994457e-07
Point 119	Eq. 1	Attempt 2	Error 3.167818988458748e-06
Point 119	Eq. 1	Attempt 3	Error 2.5510130399197806e-06
Point 119	Eq. 1	Attempt 4	Error 4.704687341927638e-07
Point 119	Eq. 1	Attempt 5	Error 9.768621964667545e-07
Point 120	Eq. 0	Attempt 1	Error 1.379129344059038e-08
Point 120	Eq. 0	Attempt 2	Error 7.745074981357902e-08
Point 120	Eq. 0	Attempt 3	Error 1.9914610334126337e-06
Point 120	Eq. 0	Attempt 4	Error 1.435449235032138e-06
Point 120	Eq. 0	Attempt 5	Error 6.817799658165313e-10
Point 120	Eq. 1	Attempt 1	Error 1.4145726368042233e-07
Point 120	Eq. 1	Attempt 2	Error 4.0304595927409537e-07
Point 120	Eq. 1	Attempt 3	Error 1.2443732089195692e-06
Point 120	Eq. 1	Attempt 4	Error 2.5196949025030335e-06
Point 120	Eq. 1	Attempt 5	Error 7.749505925858102e-08
Point 121	Eq. 0	Attempt 1	Error 1.8669758787837054e-06
Point 121	Eq. 0	Attempt 2	Error 5.2733639677171595e-09
Point 121	Eq. 0	Attempt 3	Error 9.480078233536915e-08
Point 121	Eq. 0	Attempt 4	Error 1.5687476206949214e-08
Point 121	Eq. 0	Attempt 5	Error 2.190064890328358e-06
Point 121	Eq. 1	Attempt 1	Error 1.9122765593238e-07
Point 121	Eq. 1	Attempt 2	Error 4.394666206053444e-06
Point 121	Eq. 1	Attempt 3	Error 5.962156706118549e-07
Point 121	Eq. 1	Attempt 4	Error 1.304601369156444e-07
Point 121	Eq. 1	Attempt 5	Error 4.844811485327227e-07
Point 122	Eq. 0	Attempt 1	Error 1.1914153219549917e-08
Point 122	Eq. 0	Attempt 2	Error 5.09415372107469e-08
Point 122	Eq. 0	Attempt 3	Error 4.019051402792684e-08
Point 122	Eq. 0	Attempt 4	Error 8.348138578639919e-06
Point 122	Eq. 0	Attempt 5	Error 2.2379879283107584e-08
Point 122	Eq. 1	Attempt 1	Error 9.10080814264802e-07
Point 122	Eq. 1	Attempt 2	Error 7.880398982251791e-07
Point 122	Eq. 1	Attempt 3	Error 5.69353915125248e-08
Point 122	Eq. 1	Attempt 4	Error 4.9903434273801395e-08
Point 122	Eq. 1	Attempt 5	Error 1.0327738664273056e-08
Point 123	Eq. 0	Attempt 1	Error 1.1133352018077858e-09
Point 123	Eq. 0	Attempt 2	Error 1.8413049929222325e-07
Point 123	Eq. 0	Attempt 3	Error 3.4890121014541364e-07
Point 123	Eq. 0	Attempt 4	Error 0.001165332980178846
Point 123	Eq. 0	Attempt 5	Error 8.88303475221619e-09
Point 123	Eq. 1	Attempt 1	Error 6.1030739459511096e-05
Point 123	Eq. 1	Attempt 2	Error 1.3862006653653225e-08
Point 123	Eq. 1	Attempt 3	Error 1.0481888637059456e-06
Point 123	Eq. 1	Attempt 4	Error 1.4787403301852464e-07
Point 123	Eq. 1	Attempt 5	Error 4.713973567049834e-08
Point 124	Eq. 0	Attempt 1	Error 6.918081965068268e-06
Point 124	Eq. 0	Attempt 2	Error 2.2542195665664622e-07
Point 124	Eq. 0	Attempt 3	Error 1.7131617369159358e-07
Point 124	Eq. 0	Attempt 4	Error 5.38076790235209e-07
Point 124	Eq. 0	Attempt 5	Error 1.07325490716903e-08
Point 124	Eq. 1	Attempt 1	Error 5.03490582559607e-10
Point 124	Eq. 1	Attempt 2	Error 5.39301936441916e-10
Point 124	Eq. 1	Attempt 3	Error 1.4181580354488688e-09
Point 124	Eq. 1	Attempt 4	Error 6.400568963726982e-11
Point 125	Eq. 0	Attempt 1	Error 1.2102020718884887e-08
Point 125	Eq. 0	Attempt 2	Error 6.3309926190413535e-09
Point 125	Eq. 0	Attempt 3	Error 1.7827801457315218e-08
Point 125	Eq. 0	Attempt 4	Error 7.317385097849183e-08
Point 125	Eq. 0	Attempt 5	Error 1.91786114100978e-07
Point 125	Eq. 1	Attempt 1	Error 2.8484237191150896e-10
Point 125	Eq. 1	Attempt 2	Error 5.137124503562518e-08
Point 125	Eq. 1	Attempt 3	Error 1.8313727423446835e-08
Point 125	Eq. 1	Attempt 4	Error 2.5395399916305905e-07
Point 125	Eq. 1	Attempt 5	Error 1.486713699705433e-06
Point 126	Eq. 0	Attempt 1	Error 6.461675639002351e-09
Point 126	Eq. 0	Attempt 2	Error 2.4943460630311165e-09
Point 126	Eq. 0	Attempt 3	Error 1.205648914037738e-09
Point 126	Eq. 0	Attempt 4	Error 3.078816916968208e-06
Point 126	Eq. 0	Attempt 5	Error 2.8837365562139894e-07
Point 126	Eq. 1	Attempt 1	Error 3.1504166031481873e-07
Point 126	Eq. 1	Attempt 2	Error 1.0437913147143263e-06
Point 126	Eq. 1	Attempt 3	Error 1.4372886880664737e-08
Point 126	Eq. 1	Attempt 4	Error 1.7043302591446263e-07
Point 126	Eq. 1	Attempt 5	Error 5.090710430977197e-07
Point 127	Eq. 0	Attempt 1	Error 5.6611952459206805e-08
Point 127	Eq. 0	Attempt 2	Error 2.107022226027766e-06
Point 127	Eq. 0	Attempt 3	Error 8.042587751333485e-08
Point 127	Eq. 0	Attempt 4	Error 4.1585030885471497e-07
Point 127	Eq. 0	Attempt 5	Error 4.971013822796522e-09
Point 127	Eq. 1	Attempt 1	Error 9.779455467651132e-09
Point 127	Eq. 1	Attempt 2	Error 9.779455467651132e-09
Point 127	Eq. 1	Attempt 3	Error 5.677085539446125e-07
Point 127	Eq. 1	Attempt 4	Error 5.721290108340327e-11
Point 128	Eq. 0	Attempt 1	Error 1.3978365132061299e-09
Point 128	Eq. 0	Attempt 2	Error 1.6910234990064055e-08
Point 128	Eq. 0	Attempt 3	Error 2.877901010833739e-06
Point 128	Eq. 0	Attempt 4	Error 3.3058616963899112e-06
Point 128	Eq. 0	Attempt 5	Error 2.7677060643327422e-09
Point 128	Eq. 1	Attempt 1	Error 3.035438567167148e-11
Point 129	Eq. 0	Attempt 1	Error 2.883720298996195e-06
Point 129	Eq. 0	Attempt 2	Error 2.060534143311088e-08
Point 129	Eq. 0	Attempt 3	Error 2.2508511392516084e-06
Point 129	Eq. 0	Attempt 4	Error 9.581185622664634e-09
Point 129	Eq. 0	Attempt 5	Error 9.996938388212584e-09
Point 129	Eq. 1	Attempt 1	Error 1.066143789785201e-05
Point 129	Eq. 1	Attempt 2	Error 3.2537460015191755e-07
Point 129	Eq. 1	Attempt 3	Error 3.633456913121336e-08
Point 129	Eq. 1	Attempt 4	Error 4.3789981418740354e-07
Point 129	Eq. 1	Attempt 5	Error 1.0732301802818256e-07
Point 130	Eq. 0	Attempt 1	Error 1.38574023367255e-08
Point 130	Eq. 0	Attempt 2	Error 2.1950938844383927e-08
Point 130	Eq. 0	Attempt 3	Error 0.008393691723256325
Point 130	Eq. 0	Attempt 4	Error 2.940390686489991e-08
Point 130	Eq. 0	Attempt 5	Error 6.4243295128108e-09
Point 130	Eq. 1	Attempt 1	Error 1.3085355021758005e-10
Point 130	Eq. 1	Attempt 2	Error 6.11620976087579e-08
Point 130	Eq. 1	Attempt 3	Error 1.7234584561265365e-05
Point 130	Eq. 1	Attempt 4	Error 2.765002051319243e-06
Point 130	Eq. 1	Attempt 5	Error 1.915104235195031e-07
Point 131	Eq. 0	Attempt 1	Error 1.8815171642927453e-10
Point 131	Eq. 0	Attempt 2	Error 1.922608987570129e-06
Point 131	Eq. 0	Attempt 3	Error 5.565084393310826e-09
Point 131	Eq. 0	Attempt 4	Error 1.8291132164449664e-07
Point 131	Eq. 0	Attempt 5	Error 8.374172466574237e-10
Point 131	Eq. 1	Attempt 1	Error 9.07288324469846e-08
Point 131	Eq. 1	Attempt 2	Error 2.1143435446902004e-07
Point 131	Eq. 1	Attempt 3	Error 1.53264861921798e-05
Point 131	Eq. 1	Attempt 4	Error 9.551577591082605e-07
Point 131	Eq. 1	Attempt 5	Error 3.0375946380445384e-07
Point 132	Eq. 0	Attempt 1	Error 2.34136905419291e-08
Point 132	Eq. 0	Attempt 2	Error 8.19295564724598e-09
Point 132	Eq. 0	Attempt 3	Error 1.117996362154372e-08
Point 132	Eq. 0	Attempt 4	Error 4.294135464988358e-07
Point 132	Eq. 0	Attempt 5	Error 3.6087612897972576e-09
Point 132	Eq. 1	Attempt 1	Error 1.156581703298798e-06
Point 132	Eq. 1	Attempt 2	Error 5.453640028463269e-08
Point 132	Eq. 1	Attempt 3	Error 8.951599284046097e-08
Point 132	Eq. 1	Attempt 4	Error 9.885542340271058e-08
Point 132	Eq. 1	Attempt 5	Error 7.148202769258205e-06
Point 133	Eq. 0	Attempt 1	Error 7.615863637511211e-06
Point 133	Eq. 0	Attempt 2	Error 1.8569824078440433e-07
Point 133	Eq. 0	Attempt 3	Error 4.745351134261e-08
Point 133	Eq. 0	Attempt 4	Error 3.9881342672742903e-10
Point 133	Eq. 0	Attempt 5	Error 2.1817379547428573e-07
Point 133	Eq. 1	Attempt 1	Error 1.402590839916229e-06
Point 133	Eq. 1	Attempt 2	Error 1.1019372436749109e-07
Point 133	Eq. 1	Attempt 3	Error 1.791644024251582e-07
Point 133	Eq. 1	Attempt 4	Error 7.347992436734785e-08
Point 133	Eq. 1	Attempt 5	Error 1.527132042156154e-06
Point 134	Eq. 0	Attempt 1	Error 2.7868054530699737e-09
Point 134	Eq. 0	Attempt 2	Error 2.889407824113732e-09
Point 134	Eq. 0	Attempt 3	Error 1.3903207900511916e-06
Point 134	Eq. 0	Attempt 4	Error 2.5695328531583073e-08
Point 134	Eq. 0	Attempt 5	Error 3.091743678851344e-07
Point 134	Eq. 1	Attempt 1	Error 1.9975763621005171e-07
Point 134	Eq. 1	Attempt 2	Error 2.502047803432106e-05
Point 134	Eq. 1	Attempt 3	Error 1.9763944010264822e-06
Point 134	Eq. 1	Attempt 4	Error 4.780031304107979e-08
Point 134	Eq. 1	Attempt 5	Error 4.615639852545428e-07
Point 135	Eq. 0	Attempt 1	Error 4.407195319799939e-08
Point 135	Eq. 0	Attempt 2	Error 1.7910394944919972e-08
Point 135	Eq. 0	Attempt 3	Error 0.0002673265995554175
Point 135	Eq. 0	Attempt 4	Error 2.5157212348858593e-06
Point 135	Eq. 0	Attempt 5	Error 1.2034092833346222e-08
Point 135	Eq. 1	Attempt 1	Error 1.799321580620017e-08
Point 135	Eq. 1	Attempt 2	Error 2.4041526103246724e-08
Point 135	Eq. 1	Attempt 3	Error 1.7123397810792085e-07
Point 135	Eq. 1	Attempt 4	Error 2.7619013280855143e-06
Point 135	Eq. 1	Attempt 5	Error 3.929951049030933e-07
Point 136	Eq. 0	Attempt 1	Error 1.9357912606210448e-08
Point 136	Eq. 0	Attempt 2	Error 1.709850039333105e-10
Point 136	Eq. 0	Attempt 3	Error 8.239527460318641e-08
Point 136	Eq. 0	Attempt 4	Error 3.680595455080038e-07
Point 136	Eq. 0	Attempt 5	Error 2.2061186655264464e-07
Point 136	Eq. 1	Attempt 1	Error 1.3093392965402018e-06
Point 136	Eq. 1	Attempt 2	Error 2.2347563799485215e-08
Point 136	Eq. 1	Attempt 3	Error 4.448793902156467e-07
Point 136	Eq. 1	Attempt 4	Error 1.8443984117766377e-09
Point 136	Eq. 1	Attempt 5	Error 2.3403572413371876e-09
Point 137	Eq. 0	Attempt 1	Error 4.658772922994103e-09
Point 137	Eq. 0	Attempt 2	Error 3.628849754022667e-08
Point 137	Eq. 0	Attempt 3	Error 2.8126692086516414e-09
Point 137	Eq. 0	Attempt 4	Error 8.795086614554748e-08
Point 137	Eq. 0	Attempt 5	Error 1.7500030935480027e-07
Point 137	Eq. 1	Attempt 1	Error 2.7728788154490758e-09
Point 137	Eq. 1	Attempt 2	Error 2.53454572884948e-08
Point 137	Eq. 1	Attempt 3	Error 6.134786190159502e-07
Point 137	Eq. 1	Attempt 4	Error 9.329559986781533e-07
Point 137	Eq. 1	Attempt 5	Error 3.0853556154397666e-08
Point 138	Eq. 0	Attempt 1	Error 3.50856794284482e-07
Point 138	Eq. 0	Attempt 2	Error 1.3437249890557723e-07
Point 138	Eq. 0	Attempt 3	Error 5.772333793174766e-07
Point 138	Eq. 0	Attempt 4	Error 4.919939442515897e-07
Point 138	Eq. 0	Attempt 5	Error 6.761251825082581e-08
Point 138	Eq. 1	Attempt 1	Error 8.904748938221019e-09
Point 138	Eq. 1	Attempt 2	Error 6.538746788464778e-08
Point 138	Eq. 1	Attempt 3	Error 3.380555995136092e-07
Point 138	Eq. 1	Attempt 4	Error 9.237055564881302e-12
Point 139	Eq. 0	Attempt 1	Error 3.1088796959011233e-07
Point 139	Eq. 0	Attempt 2	Error 1.6058265828178264e-09
Point 139	Eq. 0	Attempt 3	Error 4.139559450777597e-08
Point 139	Eq. 0	Attempt 4	Error 2.136379180228687e-07
Point 139	Eq. 0	Attempt 5	Error 2.032811607932672e-08
Point 139	Eq. 1	Attempt 1	Error 1.8233720311400248e-08
Point 139	Eq. 1	Attempt 2	Error 2.738147486525122e-08
Point 139	Eq. 1	Attempt 3	Error 3.8628622007763624e-06
Point 139	Eq. 1	Attempt 4	Error 9.232407478521054e-07
Point 139	Eq. 1	Attempt 5	Error 1.1771902563850745e-08
Point 140	Eq. 0	Attempt 1	Error 4.869922918260272e-07
Point 140	Eq. 0	Attempt 2	Error 8.765653092268622e-09
Point 140	Eq. 0	Attempt 3	Error 1.1367370689185918e-07
Point 140	Eq. 0	Attempt 4	Error 6.576647137990221e-08
Point 140	Eq. 0	Attempt 5	Error 2.5130110543614137e-06
Point 140	Eq. 1	Attempt 1	Error 1.563517173508444e-07
Point 140	Eq. 1	Attempt 2	Error 3.0649406426164205e-06
Point 140	Eq. 1	Attempt 3	Error 5.342355393622711e-07
Point 140	Eq. 1	Attempt 4	Error 4.220819675992971e-06
Point 140	Eq. 1	Attempt 5	Error 5.841030770170619e-09
Point 141	Eq. 0	Attempt 1	Error 2.6125917429453693e-08
Point 141	Eq. 0	Attempt 2	Error 3.127803438474075e-08
Point 141	Eq. 0	Attempt 3	Error 4.4155967771075666e-10
Point 141	Eq. 0	Attempt 4	Error 5.200747636990855e-07
Point 141	Eq. 0	Attempt 5	Error 2.7765588583861245e-07
Point 141	Eq. 1	Attempt 1	Error 1.6877052644304058e-07
Point 141	Eq. 1	Attempt 2	Error 1.880366085060814e-08
Point 141	Eq. 1	Attempt 3	Error 4.904061654542602e-07
Point 141	Eq. 1	Attempt 4	Error 2.0979200598958414e-09
Point 141	Eq. 1	Attempt 5	Error 3.341159526826232e-08
Point 142	Eq. 0	Attempt 1	Error 1.1176695124959224e-07
Point 142	Eq. 0	Attempt 2	Error 2.2737367544323206e-13
Point 142	Eq. 1	Attempt 1	Error 1.1806378097389825e-08
Point 142	Eq. 1	Attempt 2	Error 1.298313065944967e-06
Point 142	Eq. 1	Attempt 3	Error 0.00013026498865542635
Point 142	Eq. 1	Attempt 4	Error 3.3208900163117505e-07
Point 142	Eq. 1	Attempt 5	Error 1.7175239008793142e-10
Point 143	Eq. 0	Attempt 1	Error 1.0814181905516307e-07
Point 143	Eq. 0	Attempt 2	Error 3.603872755775228e-11
Point 143	Eq. 1	Attempt 1	Error 9.122169331021723e-08
Point 143	Eq. 1	Attempt 2	Error 5.988735267692391e-07
Point 143	Eq. 1	Attempt 3	Error 1.1372924291208619e-07
Point 143	Eq. 1	Attempt 4	Error 1.6249659182676623e-05
Point 143	Eq. 1	Attempt 5	Error 4.4219030428394035e-06
Point 144	Eq. 0	Attempt 1	Error 2.4759287953202147e-08
Point 144	Eq. 0	Attempt 2	Error 2.3010443896964716e-06
Point 144	Eq. 0	Attempt 3	Error 1.0819086924129806e-06
Point 144	Eq. 0	Attempt 4	Error 6.671128858215525e-07
Point 144	Eq. 0	Attempt 5	Error 9.298066856899823e-06
Point 144	Eq. 1	Attempt 1	Error 2.9605655811337783e-06
Point 144	Eq. 1	Attempt 2	Error 5.5691109537292505e-06
Point 144	Eq. 1	Attempt 3	Error 1.6831356219881854e-07
Point 144	Eq. 1	Attempt 4	Error 9.931131472740162e-06
Point 144	Eq. 1	Attempt 5	Error 3.9124308841564925e-06
Point 145	Eq. 0	Attempt 1	Error 4.89775914047641e-07
Point 145	Eq. 0	Attempt 2	Error 2.3752960487399832e-07
Point 145	Eq. 0	Attempt 3	Error 3.9029430354275974e-08
Point 145	Eq. 0	Attempt 4	Error 6.269202117437089e-07
Point 145	Eq. 0	Attempt 5	Error 4.906429467155249e-07
Point 145	Eq. 1	Attempt 1	Error 4.007868597000197e-07
Point 145	Eq. 1	Attempt 2	Error 4.933730224365718e-08
Point 145	Eq. 1	Attempt 3	Error 2.7723680773306114e-07
Point 145	Eq. 1	Attempt 4	Error 3.0142871310090413e-08
Point 145	Eq. 1	Attempt 5	Error 6.185936967995076e-06
Point 146	Eq. 0	Attempt 1	Error 3.216892991986242e-06
Point 146	Eq. 0	Attempt 2	Error 2.187050768043264e-06
Point 146	Eq. 0	Attempt 3	Error 3.5714401178665867e-06
Point 146	Eq. 0	Attempt 4	Error 2.3483187305828324e-07
Point 146	Eq. 0	Attempt 5	Error 6.823410103606875e-08
Point 146	Eq. 1	Attempt 1	Error 1.1633755718776229e-06
Point 146	Eq. 1	Attempt 2	Error 2.4166947696357965e-06
Point 146	Eq. 1	Attempt 3	Error 1.2732735967802e-06
Point 146	Eq. 1	Attempt 4	Error 3.833829964605684e-08
Point 146	Eq. 1	Attempt 5	Error 2.5021452643159137e-07
Point 147	Eq. 0	Attempt 1	Error 2.6773250283440575e-11
Point 147	Eq. 1	Attempt 1	Error 1.8197027884525596e-08
Point 147	Eq. 1	Attempt 2	Error 5.79341352135998e-06
Point 147	Eq. 1	Attempt 3	Error 8.484516911266837e-08
Point 147	Eq. 1	Attempt 4	Error 3.195114572918101e-07
Point 147	Eq. 1	Attempt 5	Error 2.699753451906872e-07
Point 148	Eq. 0	Attempt 1	Error 5.813486552597169e-06
Point 148	Eq. 0	Attempt 2	Error 1.9358109852873895e-06
Point 148	Eq. 0	Attempt 3	Error 3.9051428757375106e-11
Point 148	Eq. 1	Attempt 1	Error 5.051703055869439e-09
Point 148	Eq. 1	Attempt 2	Error 1.3617992351555586e-06
Point 148	Eq. 1	Attempt 3	Error 1.2979265306967136e-07
Point 148	Eq. 1	Attempt 4	Error 1.3627555972561822e-08
Point 148	Eq. 1	Attempt 5	Error 2.1661463733835262e-08
Point 149	Eq. 0	Attempt 1	Error 4.7883759179967456e-09
Point 149	Eq. 0	Attempt 2	Error 1.6134544011947582e-06
Point 149	Eq. 0	Attempt 3	Error 1.3192845926823793e-08
Point 149	Eq. 0	Attempt 4	Error 1.7352551822114037e-06
Point 149	Eq. 0	Attempt 5	Error 4.7883759179967456e-09
Point 149	Eq. 1	Attempt 1	Error 3.2238745006907266e-10
Point 149	Eq. 1	Attempt 2	Error 9.529916468409283e-06
Point 149	Eq. 1	Attempt 3	Error 9.433921377421939e-08
Point 149	Eq. 1	Attempt 4	Error 1.468806658522226e-07
Point 149	Eq. 1	Attempt 5	Error 2.200602864377288e-07
Point 150	Eq. 0	Attempt 1	Error 1.0633556257744203e-07
Point 150	Eq. 0	Attempt 2	Error 1.6905521533772117e-06
Point 150	Eq. 0	Attempt 3	Error 6.862009058750118e-07
Point 150	Eq. 0	Attempt 4	Error 3.949942879444279e-06
Point 150	Eq. 0	Attempt 5	Error 3.0235923986765556e-08
Point 150	Eq. 1	Attempt 1	Error 2.7019271442441095e-07
Point 150	Eq. 1	Attempt 2	Error 3.318745882552321e-07
Point 150	Eq. 1	Attempt 3	Error 4.338593811326064e-06
Point 150	Eq. 1	Attempt 4	Error 2.300282631040318e-09
Point 150	Eq. 1	Attempt 5	Error 8.496704140270595e-08
Point 151	Eq. 0	Attempt 1	Error 6.617710823775269e-09
Point 151	Eq. 0	Attempt 2	Error 3.9600939771844423e-07
Point 151	Eq. 0	Attempt 3	Error 5.042757038609125e-07
Point 151	Eq. 0	Attempt 4	Error 1.2963533890797407e-07
Point 151	Eq. 0	Attempt 5	Error 7.354819331339968e-07
Point 151	Eq. 1	Attempt 1	Error 7.616506536578527e-09
Point 151	Eq. 1	Attempt 2	Error 2.8167643790766306e-06
Point 151	Eq. 1	Attempt 3	Error 1.4789205238230352e-07
Point 151	Eq. 1	Attempt 4	Error 3.635243785993225e-06
Point 151	Eq. 1	Attempt 5	Error 5.962951377114223e-07
Point 152	Eq. 0	Attempt 1	Error 2.1104096958879381e-07
Point 152	Eq. 0	Attempt 2	Error 2.6930670173896942e-06
Point 152	Eq. 0	Attempt 3	Error 1.5495515981456265e-10
Point 152	Eq. 0	Attempt 4	Error 4.0520262700738385e-09
Point 152	Eq. 0	Attempt 5	Error 7.673861546209082e-12
Point 152	Eq. 1	Attempt 1	Error 5.659481416842027e-08
Point 152	Eq. 1	Attempt 2	Error 6.113460244705493e-07
Point 152	Eq. 1	Attempt 3	Error 6.680863862129627e-09
Point 152	Eq. 1	Attempt 4	Error 2.034022372754407e-08
Point 152	Eq. 1	Attempt 5	Error 4.96595475851791e-09
Point 153	Eq. 0	Attempt 1	Error 8.225072178902337e-09
Point 153	Eq. 0	Attempt 2	Error 2.408313321211608e-06
Point 153	Eq. 0	Attempt 3	Error 2.0792492705368204e-07
Point 153	Eq. 0	Attempt 4	Error 0.0038678666207943024
Point 153	Eq. 0	Attempt 5	Error 0.0007258265242739981
Point 153	Eq. 1	Attempt 1	Error 9.688280499631219e-06
Point 153	Eq. 1	Attempt 2	Error 4.5878891796746757e-07
Point 153	Eq. 1	Attempt 3	Error 1.4275455555434746e-06
Point 153	Eq. 1	Attempt 4	Error 1.752164564550185e-07
Point 153	Eq. 1	Attempt 5	Error 0.0002919023408196608
Point 154	Eq. 0	Attempt 1	Error 1.3768431017524563e-07
Point 154	Eq. 0	Attempt 2	Error 1.3108092389302328e-09
Point 154	Eq. 0	Attempt 3	Error 0.0034363578175202747
Point 154	Eq. 0	Attempt 4	Error 2.495431772331358e-08
Point 154	Eq. 0	Attempt 5	Error 3.5404060554355965e-06
Point 154	Eq. 1	Attempt 1	Error 4.85343321088294e-09
Point 154	Eq. 1	Attempt 2	Error 3.022853434231365e-08
Point 154	Eq. 1	Attempt 3	Error 1.063216075181117e-07
Point 154	Eq. 1	Attempt 4	Error 8.74029950637123e-07
Point 154	Eq. 1	Attempt 5	Error 2.6118769369531947e-07
Point 155	Eq. 0	Attempt 1	Error 1.5338423509092536e-07
Point 155	Eq. 0	Attempt 2	Error 2.442959612380946e-08
Point 155	Eq. 0	Attempt 3	Error 6.908709337949404e-08
Point 155	Eq. 0	Attempt 4	Error 2.667781018317328e-08
Point 155	Eq. 0	Attempt 5	Error 0.033272776363844514
Point 155	Eq. 1	Attempt 1	Error 2.2737367544323206e-13
Point 156	Eq. 0	Attempt 1	Error 4.456991291590384e-07
Point 156	Eq. 0	Attempt 2	Error 1.1306999567750609e-06
Point 156	Eq. 0	Attempt 3	Error 2.5474274139014597e-06
Point 156	Eq. 0	Attempt 4	Error 6.586907375094597e-08
Point 156	Eq. 0	Attempt 5	Error 5.36218288971213e-06
Point 156	Eq. 1	Attempt 1	Error 3.554418981366325e-10
Point 156	Eq. 1	Attempt 2	Error 1.2002385574305663e-07
Point 156	Eq. 1	Attempt 3	Error 8.836931328914943e-07
Point 156	Eq. 1	Attempt 4	Error 5.390807586991286e-07
Point 156	Eq. 1	Attempt 5	Error 1.9451239154477662e-05
Point 157	Eq. 0	Attempt 1	Error 3.2778228842289536e-07
Point 157	Eq. 0	Attempt 2	Error 9.627029839975876e-08
Point 157	Eq. 0	Attempt 3	Error 2.3921072624943918e-06
Point 157	Eq. 0	Attempt 4	Error 6.659425366706273e-07
Point 157	Eq. 0	Attempt 5	Error 3.8215239328565076e-07
Point 157	Eq. 1	Attempt 1	Error 4.7332958956758375e-06
Point 157	Eq. 1	Attempt 2	Error 2.513451136110234e-07
Point 157	Eq. 1	Attempt 3	Error 9.209708196067368e-08
Point 157	Eq. 1	Attempt 4	Error 6.858576313106823e-06
Point 157	Eq. 1	Attempt 5	Error 4.465981319867751e-05
Point 158	Eq. 0	Attempt 1	Error 1.9612173218774842e-08
Point 158	Eq. 0	Attempt 2	Error 1.8151808944821823e-09
Point 158	Eq. 0	Attempt 3	Error 1.842429924181488e-07
Point 158	Eq. 0	Attempt 4	Error 1.9612173218774842e-08
Point 158	Eq. 0	Attempt 5	Error 5.3530754939856706e-08
Point 158	Eq. 1	Attempt 1	Error 9.662952891176246e-07
Point 158	Eq. 1	Attempt 2	Error 1.2514100603766565e-05
Point 158	Eq. 1	Attempt 3	Error 4.5186538955022115e-09
Point 158	Eq. 1	Attempt 4	Error 4.8428805712319445e-06
Point 158	Eq. 1	Attempt 5	Error 1.5163089983616374e-07
Point 159	Eq. 0	Attempt 1	Error 6.211905656527961e-09
Point 159	Eq. 0	Attempt 2	Error 1.0390709803687059e-07
Point 159	Eq. 0	Attempt 3	Error 1.0780979664559709e-08
Point 159	Eq. 0	Attempt 4	Error 1.1395138699299423e-07
Point 159	Eq. 0	Attempt 5	Error 3.2167690733331256e-10
Point 159	Eq. 1	Attempt 1	Error 1.5225509741867427e-10
Point 159	Eq. 1	Attempt 2	Error 2.900512185988191e-08
Point 159	Eq. 1	Attempt 3	Error 2.7075117259300896e-08
Point 159	Eq. 1	Attempt 4	Error 8.874707191353082e-09
Point 159	Eq. 1	Attempt 5	Error 1.7126288298641157e-07
Point 160	Eq. 0	Attempt 1	Error 1.3206615676608635e-06
Point 160	Eq. 0	Attempt 2	Error 1.0711596587498207e-07
Point 160	Eq. 0	Attempt 3	Error 6.881813305881224e-07
Point 160	Eq. 0	Attempt 4	Error 7.931197387733846e-08
Point 160	Eq. 0	Attempt 5	Error 6.630232292081928e-07
Point 160	Eq. 1	Attempt 1	Error 1.517719283583574e-11
Point 161	Eq. 0	Attempt 1	Error 1.3948977084510261e-08
Point 161	Eq. 0	Attempt 2	Error 1.1929607239835605e-06
Point 161	Eq. 0	Attempt 3	Error 5.753821596954367e-08
Point 161	Eq. 0	Attempt 4	Error 4.16537204728229e-09
Point 161	Eq. 0	Attempt 5	Error 1.9780770799116e-08
Point 161	Eq. 1	Attempt 1	Error 5.513783207788947e-08
Point 161	Eq. 1	Attempt 2	Error 5.0352641665085685e-06
Point 161	Eq. 1	Attempt 3	Error 1.0007738637796137e-08
Point 161	Eq. 1	Attempt 4	Error 2.7212934128328925e-09
Point 161	Eq. 1	Attempt 5	Error 7.117290010683064e-07
Point 162	Eq. 0	Attempt 1	Error 5.8903992794512305e-09
Point 162	Eq. 0	Attempt 2	Error 4.513191242949688e-08
Point 162	Eq. 0	Attempt 3	Error 4.70013105768885e-07
Point 162	Eq. 0	Attempt 4	Error 8.458414413325954e-09
Point 162	Eq. 0	Attempt 5	Error 1.498443680247874e-08
Point 162	Eq. 1	Attempt 1	Error 1.0603883993098862e-08
Point 162	Eq. 1	Attempt 2	Error 4.6940954234742094e-08
Point 162	Eq. 1	Attempt 3	Error 1.3463850336847827e-06
Point 162	Eq. 1	Attempt 4	Error 1.0974954989251273e-07
Point 162	Eq. 1	Attempt 5	Error 1.6596484897490882e-07
Point 163	Eq. 0	Attempt 1	Error 2.65288235823391e-10
Point 163	Eq. 0	Attempt 2	Error 2.183924152632244e-09
Point 163	Eq. 0	Attempt 3	Error 6.75072442390956e-08
Point 163	Eq. 0	Attempt 4	Error 2.000888343900442e-10
Point 163	Eq. 0	Attempt 5	Error 9.929408406605944e-10
Point 163	Eq. 1	Attempt 1	Error 2.511333718757669e-08
Point 163	Eq. 1	Attempt 2	Error 3.0169076126185246e-08
Point 163	Eq. 1	Attempt 3	Error 3.418153937673196e-07
Point 163	Eq. 1	Attempt 4	Error 6.23979019565013e-08
Point 163	Eq. 1	Attempt 5	Error 2.1426217244879808e-07
Point 164	Eq. 0	Attempt 1	Error 1.0841461062227609e-08
Point 164	Eq. 0	Attempt 2	Error 3.745942649402423e-06
Point 164	Eq. 0	Attempt 3	Error 3.425094519116101e-08
Point 164	Eq. 0	Attempt 4	Error 5.42888756172033e-09
Point 164	Eq. 0	Attempt 5	Error 2.3959347572599654e-07
Point 164	Eq. 1	Attempt 1	Error 1.1154932622048364e-07
Point 164	Eq. 1	Attempt 2	Error 8.182951205526479e-09
Point 164	Eq. 1	Attempt 3	Error 3.9494608472523396e-08
Point 164	Eq. 1	Attempt 4	Error 8.413272212237644e-08
Point 164	Eq. 1	Attempt 5	Error 2.006856902880827e-09
Point 165	Eq. 0	Attempt 1	Error 4.1175127307724324e-07
Point 165	Eq. 0	Attempt 2	Error 1.079229150491301e-09
Point 165	Eq. 0	Attempt 3	Error 3.736108737939503e-07
Point 165	Eq. 0	Attempt 4	Error 9.740310247252637e-07
Point 165	Eq. 0	Attempt 5	Error 3.820321126113413e-08
Point 165	Eq. 1	Attempt 1	Error 3.8826362356303434e-06
Point 165	Eq. 1	Attempt 2	Error 1.4260846796787519e-06
Point 165	Eq. 1	Attempt 3	Error 1.219101022797986e-06
Point 165	Eq. 1	Attempt 4	Error 4.9749366155538155e-06
Point 165	Eq. 1	Attempt 5	Error 0.0032934741899453
Point 166	Eq. 0	Attempt 1	Error 5.853181619386305e-07
Point 166	Eq. 0	Attempt 2	Error 1.6143530956469476e-11
Point 166	Eq. 1	Attempt 1	Error 9.69178016987371e-05
Point 166	Eq. 1	Attempt 2	Error 1.475655153626576e-10
Point 166	Eq. 1	Attempt 3	Error 1.5904794281595969e-07
Point 166	Eq. 1	Attempt 4	Error 5.0732182899082545e-08
Point 166	Eq. 1	Attempt 5	Error 1.5584163293169695e-08
Point 167	Eq. 0	Attempt 1	Error 2.388992470514495e-08
Point 167	Eq. 0	Attempt 2	Error 2.305910129507538e-09
Point 167	Eq. 0	Attempt 3	Error 7.635759402546682e-08
Point 167	Eq. 0	Attempt 4	Error 1.875378075055778e-09
Point 167	Eq. 0	Attempt 5	Error 3.0555626722161833e-06
Point 167	Eq. 1	Attempt 1	Error 3.147377469758794e-08
Point 167	Eq. 1	Attempt 2	Error 7.221706255222671e-08
Point 167	Eq. 1	Attempt 3	Error 3.935949905553571e-06
Point 167	Eq. 1	Attempt 4	Error 5.678262482433638e-08
Point 167	Eq. 1	Attempt 5	Error 8.66900222717959e-08
Point 168	Eq. 0	Attempt 1	Error 1.8122091205441393e-07
Point 168	Eq. 0	Attempt 2	Error 3.900300953318947e-07
Point 168	Eq. 0	Attempt 3	Error 4.478698087950761e-07
Point 168	Eq. 0	Attempt 4	Error 8.335615575560951e-08
Point 168	Eq. 0	Attempt 5	Error 1.1453835213615093e-08
Point 168	Eq. 1	Attempt 1	Error 5.0020162234432064e-08
Point 168	Eq. 1	Attempt 2	Error 1.1451199952716706e-06
Point 168	Eq. 1	Attempt 3	Error 3.76362066845104e-07
Point 168	Eq. 1	Attempt 4	Error 2.980671550290026e-05
Point 168	Eq. 1	Attempt 5	Error 4.5476963350665756e-07
Point 169	Eq. 0	Attempt 1	Error 2.215464689925284e-06
Point 169	Eq. 0	Attempt 2	Error 1.4382042081706459e-06
Point 169	Eq. 0	Attempt 3	Error 1.303550362763417e-05
Point 169	Eq. 0	Attempt 4	Error 1.0061285138363019e-11
Point 169	Eq. 1	Attempt 1	Error 1.7523799442642485e-06
Point 169	Eq. 1	Attempt 2	Error 0.00010587535399508852
Point 169	Eq. 1	Attempt 3	Error 0.010835642491173303
Point 169	Eq. 1	Attempt 4	Error 1.6335727366367792e-06
Point 169	Eq. 1	Attempt 5	Error 8.338878387803561e-08
Point 170	Eq. 0	Attempt 1	Error 7.906939458734996e-07
Point 170	Eq. 0	Attempt 2	Error 4.173074330537929e-08
Point 170	Eq. 0	Attempt 3	Error 8.880437007974251e-08
Point 170	Eq. 0	Attempt 4	Error 7.2100760917237494e-09
Point 170	Eq. 0	Attempt 5	Error 4.5287151806405745e-09
Point 170	Eq. 1	Attempt 1	Error 2.335805220354814e-07
Point 170	Eq. 1	Attempt 2	Error 2.9304629833859508e-08
Point 170	Eq. 1	Attempt 3	Error 4.460165428099572e-06
Point 170	Eq. 1	Attempt 4	Error 2.9452521630446427e-06
Point 170	Eq. 1	Attempt 5	Error 1.3139356269675773e-10
Point 171	Eq. 0	Attempt 1	Error 3.049861447834701e-07
Point 171	Eq. 0	Attempt 2	Error 5.15382225785288e-09
Point 171	Eq. 0	Attempt 3	Error 5.857522182850516e-07
Point 171	Eq. 0	Attempt 4	Error 6.438161790356389e-07
Point 171	Eq. 0	Attempt 5	Error 5.179429081181297e-07
Point 171	Eq. 1	Attempt 1	Error 2.633970217402748e-05
Point 171	Eq. 1	Attempt 2	Error 3.295962793004037e-05
Point 171	Eq. 1	Attempt 3	Error 1.5259615793183912e-10
Point 171	Eq. 1	Attempt 4	Error 1.1089982763223816e-06
Point 171	Eq. 1	Attempt 5	Error 2.9710946591876564e-07
Point 172	Eq. 0	Attempt 1	Error 2.336440729777678e-08
Point 172	Eq. 0	Attempt 2	Error 2.0259562916180585e-09
Point 172	Eq. 0	Attempt 3	Error 1.0258031579724047e-07
Point 172	Eq. 0	Attempt 4	Error 2.0259562916180585e-09
Point 172	Eq. 0	Attempt 5	Error 5.6932094594230875e-09
Point 172	Eq. 1	Attempt 1	Error 2.581905022225328e-06
Point 172	Eq. 1	Attempt 2	Error 4.836579137190711e-09
Point 172	Eq. 1	Attempt 3	Error 1.0533744330132322e-06
Point 172	Eq. 1	Attempt 4	Error 1.3827440170643968e-07
Point 172	Eq. 1	Attempt 5	Error 2.8765807371655683e-06
Point 173	Eq. 0	Attempt 1	Error 1.740261836857826e-07
Point 173	Eq. 0	Attempt 2	Error 4.590106073010247e-10
Point 173	Eq. 0	Attempt 3	Error 7.020275916147511e-08
Point 173	Eq. 0	Attempt 4	Error 2.1315599951776676e-08
Point 173	Eq. 0	Attempt 5	Error 2.1315599951776676e-08
Point 173	Eq. 1	Attempt 1	Error 2.1138941974641057e-07
Point 173	Eq. 1	Attempt 2	Error 6.215216018290448e-06
Point 173	Eq. 1	Attempt 3	Error 1.1285123946436215e-09
Point 173	Eq. 1	Attempt 4	Error 4.7794039119253284e-05
Point 173	Eq. 1	Attempt 5	Error 7.447056304954458e-10
Point 174	Eq. 0	Attempt 1	Error 5.366842970033758e-08
Point 174	Eq. 0	Attempt 2	Error 5.292235982778948e-09
Point 174	Eq. 0	Attempt 3	Error 3.306589064777654e-07
Point 174	Eq. 0	Attempt 4	Error 4.1296277686342364e-07
Point 174	Eq. 0	Attempt 5	Error 1.3814342878504249e-06
Point 174	Eq. 1	Attempt 1	Error 4.131080970637413e-07
Point 174	Eq. 1	Attempt 2	Error 4.053629254485713e-08
Point 174	Eq. 1	Attempt 3	Error 3.4638986790014314e-08
Point 174	Eq. 1	Attempt 4	Error 5.5571757940242605e-05
Point 174	Eq. 1	Attempt 5	Error 0.0009034412976234307
Point 175	Eq. 0	Attempt 1	Error 1.0612666301312856e-09
Point 175	Eq. 0	Attempt 2	Error 5.148172590452305e-07
Point 175	Eq. 0	Attempt 3	Error 2.8752140224241884e-08
Point 175	Eq. 0	Attempt 4	Error 3.013269633811433e-10
Point 175	Eq. 0	Attempt 5	Error 2.2313201952783857e-06
Point 175	Eq. 1	Attempt 1	Error 1.6026177718231338e-08
Point 175	Eq. 1	Attempt 2	Error 1.0786038728838321e-10
Point 175	Eq. 1	Attempt 3	Error 1.2595715759289305e-07
Point 175	Eq. 1	Attempt 4	Error 8.479583556209036e-06
Point 175	Eq. 1	Attempt 5	Error 6.558451559612877e-10
Point 176	Eq. 0	Attempt 1	Error 1.4113084034761414e-09
Point 176	Eq. 0	Attempt 2	Error 9.884161045192741e-09
Point 176	Eq. 0	Attempt 3	Error 1.661294390942203e-08
Point 176	Eq. 0	Attempt 4	Error 7.089397513482254e-09
Point 176	Eq. 0	Attempt 5	Error 6.565414878423326e-11
Point 176	Eq. 1	Attempt 1	Error 5.22287166404567e-07
Point 176	Eq. 1	Attempt 2	Error 2.577603311237908e-06
Point 176	Eq. 1	Attempt 3	Error 1.3927217423770344e-07
Point 176	Eq. 1	Attempt 4	Error 6.3440014770321795e-06
Point 176	Eq. 1	Attempt 5	Error 4.210399140447407e-08
Point 177	Eq. 0	Attempt 1	Error 3.8808650515420595e-08
Point 177	Eq. 0	Attempt 2	Error 8.048759241319203e-07
Point 177	Eq. 0	Attempt 3	Error 5.804934630759817e-07
Point 177	Eq. 0	Attempt 4	Error 1.4615920918004122e-08
Point 177	Eq. 0	Attempt 5	Error 2.3807535853848094e-07
Point 177	Eq. 1	Attempt 1	Error 2.198582791379522e-07
Point 177	Eq. 1	Attempt 2	Error 3.866777163352708e-06
Point 177	Eq. 1	Attempt 3	Error 8.882166810053604e-06
Point 177	Eq. 1	Attempt 4	Error 7.668525370263524e-08
Point 177	Eq. 1	Attempt 5	Error 2.2277660605141136e-08
Point 178	Eq. 0	Attempt 1	Error 1.6610029547337035e-06
Point 178	Eq. 0	Attempt 2	Error 3.7672737107641296e-07
Point 178	Eq. 0	Attempt 3	Error 2.5621034183131997e-09
Point 178	Eq. 0	Attempt 4	Error 6.570473942701938e-09
Point 178	Eq. 0	Attempt 5	Error 1.0298747952219856e-06
Point 178	Eq. 1	Attempt 1	Error 2.1405153347586747e-06
Point 178	Eq. 1	Attempt 2	Error 3.84159477562207e-08
Point 178	Eq. 1	Attempt 3	Error 5.534512581562012e-07
Point 178	Eq. 1	Attempt 4	Error 7.296991810790132e-07
Point 178	Eq. 1	Attempt 5	Error 3.1505243214269285e-07
Point 179	Eq. 0	Attempt 1	Error 1.3063754522590898e-09
Point 179	Eq. 0	Attempt 2	Error 2.6382735995866824e-09
Point 179	Eq. 0	Attempt 3	Error 2.619381120894104e-07
Point 179	Eq. 0	Attempt 4	Error 3.2514435588382185e-11
Point 179	Eq. 1	Attempt 1	Error 1.11509696836265e-05
Point 179	Eq. 1	Attempt 2	Error 1.1808120206069361e-06
Point 179	Eq. 1	Attempt 3	Error 6.118976898505935e-07
Point 179	Eq. 1	Attempt 4	Error 4.197583649556691e-06
Point 179	Eq. 1	Attempt 5	Error 1.3404786614046316e-08
Point 180	Eq. 0	Attempt 1	Error 4.46884229177158e-06
Point 180	Eq. 0	Attempt 2	Error 9.163164804704138e-08
Point 180	Eq. 0	Attempt 3	Error 4.4622748873734963e-07
Point 180	Eq. 0	Attempt 4	Error 2.819788278429769e-07
Point 180	Eq. 0	Attempt 5	Error 2.368875584579655e-08
Point 180	Eq. 1	Attempt 1	Error 1.33989852315608e-05
Point 180	Eq. 1	Attempt 2	Error 8.477747996948892e-07
Point 180	Eq. 1	Attempt 3	Error 0.0005941874406119041
Point 180	Eq. 1	Attempt 4	Error 5.826656671104047e-05
Point 180	Eq. 1	Attempt 5	Error 9.339459694501784e-07
Point 181	Eq. 0	Attempt 1	Error 3.319024699521833e-08
Point 181	Eq. 0	Attempt 2	Error 4.491330969358387e-07
Point 181	Eq. 0	Attempt 3	Error 5.721005891246023e-09
Point 181	Eq. 0	Attempt 4	Error 2.787606945275911e-08
Point 181	Eq. 0	Attempt 5	Error 2.0456856759665243e-06
Point 181	Eq. 1	Attempt 1	Error 3.7854455143815358e-06
Point 181	Eq. 1	Attempt 2	Error 3.183657781846705e-10
Point 181	Eq. 1	Attempt 3	Error 3.80316437684769e-05
Point 181	Eq. 1	Attempt 4	Error 4.339726409922051
Point 181	Eq. 1	Attempt 5	Error 2.3551960737222544e-06
Point 182	Eq. 0	Attempt 1	Error 5.574861461354885e-09
Point 182	Eq. 0	Attempt 2	Error 6.241548362595495e-07
Point 182	Eq. 0	Attempt 3	Error 4.3023931084462674e-07
Point 182	Eq. 0	Attempt 4	Error 8.446630772596109e-08
Point 182	Eq. 0	Attempt 5	Error 2.1840137947037874e-06
Point 182	Eq. 1	Attempt 1	Error 0.00011641513958693395
Point 182	Eq. 1	Attempt 2	Error 0.894496796491552
Point 182	Eq. 1	Attempt 3	Error 3.2739498578848725e-06
Point 182	Eq. 1	Attempt 4	Error 3.403955872727238e-08
Point 182	Eq. 1	Attempt 5	Error 4.619896287749725e-08
Point 183	Eq. 0	Attempt 1	Error 2.2132979893285665e-07
Point 183	Eq. 0	Attempt 2	Error 3.3867308957269415e-08
Point 183	Eq. 0	Attempt 3	Error 1.1059000826207921e-08
Point 183	Eq. 0	Attempt 4	Error 3.017590302079043e-07
Point 183	Eq. 0	Attempt 5	Error 8.879235338099534e-07
Point 183	Eq. 1	Attempt 1	Error 7.625303560132579e-05
Point 183	Eq. 1	Attempt 2	Error 7.52989662089476e-06
Point 183	Eq. 1	Attempt 3	Error 1.0496535196580226e-07
Point 183	Eq. 1	Attempt 4	Error 1.706609964458039e-09
Point 183	Eq. 1	Attempt 5	Error 2.4509901663805067e-08
Point 184	Eq. 0	Attempt 1	Error 2.84149336948758e-07
Point 184	Eq. 0	Attempt 2	Error 2.3755347910991986e-07
Point 184	Eq. 0	Attempt 3	Error 1.1423026080592535e-08
Point 184	Eq. 0	Attempt 4	Error 9.471250450587831e-10
Point 184	Eq. 0	Attempt 5	Error 3.890169750775385e-07
Point 184	Eq. 1	Attempt 1	Error 2.75462340937338e-05
Point 184	Eq. 1	Attempt 2	Error 4.29998338660198e-05
Point 184	Eq. 1	Attempt 3	Error 4.64602657928026e-05
Point 184	Eq. 1	Attempt 4	Error 4.0215994090431195e-08
Point 184	Eq. 1	Attempt 5	Error 1.0145188724663967e-06
Point 185	Eq. 0	Attempt 1	Error 2.571061941125663e-07
Point 185	Eq. 0	Attempt 2	Error 2.645560925884638e-08
Point 185	Eq. 0	Attempt 3	Error 2.2716193370797555e-07
Point 185	Eq. 0	Attempt 4	Error 1.0908252079389058e-10
Point 185	Eq. 0	Attempt 5	Error 1.9063992340306868e-07
Point 185	Eq. 1	Attempt 1	Error 6.276686690398492e-07
Point 185	Eq. 1	Attempt 2	Error 3.633866829488852e-05
Point 185	Eq. 1	Attempt 3	Error 5.106362408469067e-07
Point 185	Eq. 1	Attempt 4	Error 1.1368399839284393e-06
Point 185	Eq. 1	Attempt 5	Error 7.669437010804359e-06
Point 186	Eq. 0	Attempt 1	Error 5.531306328521168e-07
Point 186	Eq. 0	Attempt 2	Error 1.1800125321315136e-08
Point 186	Eq. 0	Attempt 3	Error 1.9340347989782458e-08
Point 186	Eq. 0	Attempt 4	Error 2.380556907155551e-08
Point 186	Eq. 0	Attempt 5	Error 3.412577598282951e-08
Point 186	Eq. 1	Attempt 1	Error 6.726098888520937e-06
Point 186	Eq. 1	Attempt 2	Error 1.6194363610111395e-06
Point 186	Eq. 1	Attempt 3	Error 1.5348124264846774e-05
Point 186	Eq. 1	Attempt 4	Error 4.163220239661314e-07
Point 186	Eq. 1	Attempt 5	Error 4.985952415381689e-07
Point 187	Eq. 0	Attempt 1	Error 2.5893621113937115e-07
Point 187	Eq. 0	Attempt 2	Error 1.3703811418963596e-09
Point 187	Eq. 0	Attempt 3	Error 1.7306765016655845e-06
Point 187	Eq. 0	Attempt 4	Error 3.7871996028115973e-07
Point 187	Eq. 0	Attempt 5	Error 1.5277237253030762e-09
Point 187	Eq. 1	Attempt 1	Error 1.0668176045669497e-05
Point 187	Eq. 1	Attempt 2	Error 9.508402015967476e-06
Point 187	Eq. 1	Attempt 3	Error 1.0452268156768696e-05
Point 187	Eq. 1	Attempt 4	Error 2.1088315662609602e-06
Point 187	Eq. 1	Attempt 5	Error 1.1813217213330063e-06
Point 188	Eq. 0	Attempt 1	Error 2.025149967721518e-06
Point 188	Eq. 0	Attempt 2	Error 6.880247269691608e-07
Point 188	Eq. 0	Attempt 3	Error 8.812287433102028e-08
Point 188	Eq. 0	Attempt 4	Error 9.777522791409865e-09
Point 188	Eq. 0	Attempt 5	Error 5.7127635955112055e-11
Point 188	Eq. 1	Attempt 1	Error 1.3625264614347543e-06
Point 188	Eq. 1	Attempt 2	Error 3.154625005663547e-09
Point 188	Eq. 1	Attempt 3	Error 2.284813405140085e-06
Point 188	Eq. 1	Attempt 4	Error 4.5484853217203636e-07
Point 188	Eq. 1	Attempt 5	Error 1.4836272578089904
Point 189	Eq. 0	Attempt 1	Error 1.241176050825743e-09
Point 189	Eq. 0	Attempt 2	Error 0.010423446089873778
Point 189	Eq. 0	Attempt 3	Error 8.479338305278361e-06
Point 189	Eq. 0	Attempt 4	Error 8.642427928862162e-08
Point 189	Eq. 0	Attempt 5	Error 1.9062917999690399e-07
Point 189	Eq. 1	Attempt 1	Error 5.959420832368778e-07
Point 189	Eq. 1	Attempt 2	Error 6.844089739388437e-10
Point 189	Eq. 1	Attempt 3	Error 7.697499356140725e-06
Point 189	Eq. 1	Attempt 4	Error 6.844089739388437e-10
Point 189	Eq. 1	Attempt 5	Error 0.0037154378634198792
Point 190	Eq. 0	Attempt 1	Error 2.5548138182784896e-07
Point 190	Eq. 0	Attempt 2	Error 7.771006949042203e-09
Point 190	Eq. 0	Attempt 3	Error 5.319236606737832e-09
Point 190	Eq. 0	Attempt 4	Error 2.8042541089234874e-07
Point 190	Eq. 0	Attempt 5	Error 1.0027857229033543e-06
Point 190	Eq. 1	Attempt 1	Error 0.01494656960727525
Point 190	Eq. 1	Attempt 2	Error 8.980337184993914e-07
Point 190	Eq. 1	Attempt 3	Error 9.080238783099048e-09
Point 190	Eq. 1	Attempt 4	Error 7.724962358679477e-08
Point 190	Eq. 1	Attempt 5	Error 2.6113828454299437e-05
Point 191	Eq. 0	Attempt 1	Error 2.8494625894381898e-06
Point 191	Eq. 0	Attempt 2	Error 8.03822842954105e-07
Point 191	Eq. 0	Attempt 3	Error 1.1646930033748504e-06
Point 191	Eq. 0	Attempt 4	Error 3.2830314466991695e-08
Point 191	Eq. 0	Attempt 5	Error 2.0983304693800164e-07
Point 191	Eq. 1	Attempt 1	Error 1.0697576158236188e-08
Point 191	Eq. 1	Attempt 2	Error 6.215086330030317e-07
Point 191	Eq. 1	Attempt 3	Error 1.7145602271284588e-07
Point 191	Eq. 1	Attempt 4	Error 1.7921294670486532e-08
Point 191	Eq. 1	Attempt 5	Error 1.7921294670486532e-08
Point 192	Eq. 0	Attempt 1	Error 1.2806083304894855e-08
Point 192	Eq. 0	Attempt 2	Error 4.232586468333466e-05
Point 192	Eq. 0	Attempt 3	Error 2.9447164706652984e-09
Point 192	Eq. 0	Attempt 4	Error 2.9447164706652984e-09
Point 192	Eq. 0	Attempt 5	Error 1.6516180494363653e-06
Point 192	Eq. 1	Attempt 1	Error 3.8514188815952366e-07
Point 192	Eq. 1	Attempt 2	Error 2.9988018610538347e-06
Point 192	Eq. 1	Attempt 3	Error 9.714338389699151e-06
Point 192	Eq. 1	Attempt 4	Error 4.6888374072295846e-08
Point 192	Eq. 1	Attempt 5	Error 3.766727424192595e-05
Point 193	Eq. 0	Attempt 1	Error 4.7334617647720734e-07
Point 193	Eq. 0	Attempt 2	Error 6.246290809031052e-06
Point 193	Eq. 0	Attempt 3	Error 4.410691190059879e-08
Point 193	Eq. 0	Attempt 4	Error 1.9755481162064825e-07
Point 193	Eq. 0	Attempt 5	Error 1.558453277539229e-08
Point 193	Eq. 1	Attempt 1	Error 4.7410168235728634e-08
Point 193	Eq. 1	Attempt 2	Error 7.512326760661381e-09
Point 193	Eq. 1	Attempt 3	Error 2.1572077457676642e-11
Point 194	Eq. 0	Attempt 1	Error 9.672191936260788e-09
Point 194	Eq. 0	Attempt 2	Error 4.8967763177643064e-08
Point 194	Eq. 0	Attempt 3	Error 3.4407855764584383e-07
Point 194	Eq. 0	Attempt 4	Error 2.986434083140921e-06
Point 194	Eq. 0	Attempt 5	Error 4.1769072822717135e-07
Point 194	Eq. 1	Attempt 1	Error 2.3139477889344562e-08
Point 194	Eq. 1	Attempt 2	Error 3.4655216537704234
Point 194	Eq. 1	Attempt 3	Error 1.520194672366415e-06
Point 194	Eq. 1	Attempt 4	Error 3.4638217855040665
Point 194	Eq. 1	Attempt 5	Error 0.24345092640709254
Point 195	Eq. 0	Attempt 1	Error 2.5581755380699178e-08
Point 195	Eq. 0	Attempt 2	Error 1.4575789464288391e-09
Point 195	Eq. 0	Attempt 3	Error 9.727966698847013e-08
Point 195	Eq. 0	Attempt 4	Error 2.299935886185267e-07
Point 195	Eq. 0	Attempt 5	Error 1.1840697879961226e-06
Point 195	Eq. 1	Attempt 1	Error 6.01061458382901e-08
Point 195	Eq. 1	Attempt 2	Error 2.0701041592019465e-07
Point 195	Eq. 1	Attempt 3	Error 8.091890180139671e-06
Point 195	Eq. 1	Attempt 4	Error 1.3918067224949482e-05
Point 195	Eq. 1	Attempt 5	Error 3.686801761659808e-07
Point 196	Eq. 0	Attempt 1	Error 1.1117595022369642e-07
Point 196	Eq. 0	Attempt 2	Error 1.5175430689851055e-08
Point 196	Eq. 0	Attempt 3	Error 1.0307758202543482e-07
Point 196	Eq. 0	Attempt 4	Error 6.621735337830614e-08
Point 196	Eq. 0	Attempt 5	Error 1.9569483811210375e-09
Point 196	Eq. 1	Attempt 1	Error 3.970689348875567e-06
Point 196	Eq. 1	Attempt 2	Error 2.9624530100136326e-06
Point 196	Eq. 1	Attempt 3	Error 2.4064083561370353e-06
Point 196	Eq. 1	Attempt 4	Error 0.002419840073272894
Point 196	Eq. 1	Attempt 5	Error 1.1409109262672246e-05
Point 197	Eq. 0	Attempt 1	Error 4.181515578238759e-09
Point 197	Eq. 0	Attempt 2	Error 1.7841870203483268e-07
Point 197	Eq. 0	Attempt 3	Error 9.045095339388354e-09
Point 197	Eq. 0	Attempt 4	Error 1.1712586456269491e-09
Point 197	Eq. 0	Attempt 5	Error 4.3809677663375624e-08
Point 197	Eq. 1	Attempt 1	Error 3.3275047428560356e-07
Point 197	Eq. 1	Attempt 2	Error 1.459661547187352e-07
Point 197	Eq. 1	Attempt 3	Error 0.00011193397467934574
Point 197	Eq. 1	Attempt 4	Error 4.475334947073861e-08
Point 197	Eq. 1	Attempt 5	Error 2.8215575298418116e-07
Point 198	Eq. 0	Attempt 1	Error 2.680627801510127e-06
Point 198	Eq. 0	Attempt 2	Error 5.242103497948847e-07
Point 198	Eq. 0	Attempt 3	Error 1.3694716471945867e-09
Point 198	Eq. 0	Attempt 4	Error 6.40203211332846e-07
Point 198	Eq. 0	Attempt 5	Error 5.699121174984612e-10
Point 198	Eq. 1	Attempt 1	Error 7.313332162084407e-10
Point 198	Eq. 1	Attempt 2	Error 0.00010054083102772893
Point 198	Eq. 1	Attempt 3	Error 1.397779669787269e-10
Point 198	Eq. 1	Attempt 4	Error 3.868541725182695e-06
Point 198	Eq. 1	Attempt 5	Error 1.0023300092143472e-06
Point 199	Eq. 0	Attempt 1	Error 6.900033326928678e-07
Point 199	Eq. 0	Attempt 2	Error 2.5178451323881745e-08
Point 199	Eq. 0	Attempt 3	Error 2.1238804492895724e-08
Point 199	Eq. 0	Attempt 4	Error 3.663291181510431e-08
Point 199	Eq. 0	Attempt 5	Error 2.98046882107883e-06
Point 199	Eq. 1	Attempt 1	Error 1.8585940466664397e-06
Point 199	Eq. 1	Attempt 2	Error 2.746357665728283e-07
Point 199	Eq. 1	Attempt 3	Error 7.038734395337087e-08
Point 199	Eq. 1	Attempt 4	Error 3.355316594877422e-05
Point 199	Eq. 1	Attempt 5	Error 1.872580241979449e-07
Point 200	Eq. 0	Attempt 1	Error 8.703361800144194e-07
Point 200	Eq. 0	Attempt 2	Error 6.682338380414876e-07
Point 200	Eq. 0	Attempt 3	Error 9.17424358704011e-09
Point 200	Eq. 0	Attempt 4	Error 4.352642690719222e-08
Point 200	Eq. 0	Attempt 5	Error 1.5932471342239296e-08
Point 200	Eq. 1	Attempt 1	Error 2.5545134008098103e-08
Point 200	Eq. 1	Attempt 2	Error 7.4644634509013486e-06
Point 200	Eq. 1	Attempt 3	Error 3.3189135564271055e-05
Point 200	Eq. 1	Attempt 4	Error 0.0011085665342420725
Point 200	Eq. 1	Attempt 5	Error 2.5545134008098103e-08
Point 201	Eq. 0	Attempt 1	Error 1.1209124295419315e-08
Point 201	Eq. 0	Attempt 2	Error 1.6943812397585134e-07
Point 201	Eq. 0	Attempt 3	Error 7.019199301794288e-07
Point 201	Eq. 0	Attempt 4	Error 2.524984665797092e-10
Point 201	Eq. 0	Attempt 5	Error 8.86188900039997e-10
Point 201	Eq. 1	Attempt 1	Error 1.3243600136547684e-06
Point 201	Eq. 1	Attempt 2	Error 3.603472873692226e-05
Point 201	Eq. 1	Attempt 3	Error 1.6313805417667027e-08
Point 201	Eq. 1	Attempt 4	Error 2.2071932193057364e-06
Point 201	Eq. 1	Attempt 5	Error 3.414588434225152e-07
Point 202	Eq. 0	Attempt 1	Error 2.1444873254949925e-07
Point 202	Eq. 0	Attempt 2	Error 4.9111535247448046e-05
Point 202	Eq. 0	Attempt 3	Error 1.1649996167761856e-07
Point 202	Eq. 0	Attempt 4	Error 4.2692647639341885e-08
Point 202	Eq. 0	Attempt 5	Error 1.1806622524090926e-07
Point 202	Eq. 1	Attempt 1	Error 1.2111101455047901e-08
Point 202	Eq. 1	Attempt 2	Error 0.017158996227323087
Point 202	Eq. 1	Attempt 3	Error 5.7277122735399644e-05
Point 202	Eq. 1	Attempt 4	Error 4.236568614146563e-06
Point 202	Eq. 1	Attempt 5	Error 6.711232775558074e-05
Point 203	Eq. 0	Attempt 1	Error 6.888054144837952e-07
Point 203	Eq. 0	Attempt 2	Error 3.08175231111818e-07
Point 203	Eq. 0	Attempt 3	Error 1.393705701957515e-07
Point 203	Eq. 0	Attempt 4	Error 6.938023489055922e-09
Point 203	Eq. 0	Attempt 5	Error 3.603912546168431e-08
Point 203	Eq. 1	Attempt 1	Error 3.643222044047434e-07
Point 203	Eq. 1	Attempt 2	Error 2.6942071865862403
Point 203	Eq. 1	Attempt 3	Error 4.76651536018835e-08
Point 203	Eq. 1	Attempt 4	Error 9.094785866636812e-07
Point 203	Eq. 1	Attempt 5	Error 1.1588504534643107e-05
Point 204	Eq. 0	Attempt 1	Error 1.9963408703915775e-10
Point 204	Eq. 0	Attempt 2	Error 5.2623875035351375e-08
Point 204	Eq. 0	Attempt 3	Error 1.9865069589286577e-09
Point 204	Eq. 0	Attempt 4	Error 1.3423778000287712e-07
Point 204	Eq. 0	Attempt 5	Error 2.7668079383147415e-08
Point 204	Eq. 1	Attempt 1	Error 6.7119039357521615e-06
Point 204	Eq. 1	Attempt 2	Error 3.402075111580416e-05
Point 204	Eq. 1	Attempt 3	Error 3.492839041996376e-06
Point 204	Eq. 1	Attempt 4	Error 1.787694290555919e-05
Point 204	Eq. 1	Attempt 5	Error 5.071505739806526e-07
Point 205	Eq. 0	Attempt 1	Error 1.808757588150911e-10
Point 205	Eq. 0	Attempt 2	Error 1.0373355507908855e-09
Point 205	Eq. 0	Attempt 3	Error 3.5027107969654026e-07
Point 205	Eq. 0	Attempt 4	Error 3.271742343713413e-08
Point 205	Eq. 0	Attempt 5	Error 4.465647407414508e-08
Point 205	Eq. 1	Attempt 1	Error 6.001840802127845e-09
Point 205	Eq. 1	Attempt 2	Error 5.206282750691571e-06
Point 205	Eq. 1	Attempt 3	Error 5.1373832164358646e-05
Point 205	Eq. 1	Attempt 4	Error 1.5161845112743322e-08
Point 205	Eq. 1	Attempt 5	Error 2.385627198009388e-07
Point 206	Eq. 0	Attempt 1	Error 4.392378968987032e-06
Point 206	Eq. 0	Attempt 2	Error 7.51265361031983e-09
Point 206	Eq. 0	Attempt 3	Error 1.3685831845577923e-07
Point 206	Eq. 0	Attempt 4	Error 5.0024482334265485e-08
Point 206	Eq. 0	Attempt 5	Error 6.520849638036452e-09
Point 206	Eq. 1	Attempt 1	Error 1.428201144904051e-05
Point 206	Eq. 1	Attempt 2	Error 7.082416146886317e-07
Point 206	Eq. 1	Attempt 3	Error 6.467624302786135e-08
Point 206	Eq. 1	Attempt 4	Error 1.3021976030813676e-07
Point 206	Eq. 1	Attempt 5	Error 4.3932704159033165e-06
Point 207	Eq. 0	Attempt 1	Error 7.185064987424994e-08
Point 207	Eq. 0	Attempt 2	Error 3.4537157489467063e-07
Point 207	Eq. 0	Attempt 3	Error 2.5004567305586534e-08
Point 207	Eq. 0	Attempt 4	Error 1.1844127811855287e-07
Point 207	Eq. 0	Attempt 5	Error 1.2673353921854869e-07
Point 207	Eq. 1	Attempt 1	Error 1.4436270845408217e-06
Point 207	Eq. 1	Attempt 2	Error 4.889213869319065e-07
Point 207	Eq. 1	Attempt 3	Error 1.375717417317901e-06
Point 207	Eq. 1	Attempt 4	Error 2.772445384380262e-08
[truncated: 1,848 more rows]
