# Supplementary material for: Molecular dynamics on quantum annealers
Source: Sci Rep. 2022 Oct 7;12:16824. doi: 10.1038/s41598-022-21163-x (PMC9547079; doi:10.1038/s41598-022-21163-x)
Supplement: Supplementary file 2 — Supplementary Information 2. [file 41598_2022_21163_MOESM2_ESM.zip › results/dwave/eq_1/attempts_5/initial_0.9/log_2.txt]

Point 1	Eq. 0	Attempt 1	Error 2.5228649747077725e-07
Point 1	Eq. 0	Attempt 2	Error 2.0851302906521596e-09
Point 1	Eq. 0	Attempt 3	Error 9.268319445254747e-10
Point 1	Eq. 0	Attempt 4	Error 3.002417656716716e-07
Point 1	Eq. 0	Attempt 5	Error 3.7066882896397146e-07
Point 1	Eq. 1	Attempt 1	Error 1.6095663681880978e-06
Point 1	Eq. 1	Attempt 2	Error 5.002618763683131e-09
Point 1	Eq. 1	Attempt 3	Error 1.407317427037924e-07
Point 1	Eq. 1	Attempt 4	Error 2.986001845783903e-08
Point 1	Eq. 1	Attempt 5	Error 4.314551915740594e-08
Point 2	Eq. 0	Attempt 1	Error 1.985118785796658e-06
Point 2	Eq. 0	Attempt 2	Error 2.308642592652177e-07
Point 2	Eq. 0	Attempt 3	Error 1.1657550658128457e-07
Point 2	Eq. 0	Attempt 4	Error 2.9084435482218396e-07
Point 2	Eq. 0	Attempt 5	Error 1.3268390830489807e-08
Point 2	Eq. 1	Attempt 1	Error 4.017203423245519e-07
Point 2	Eq. 1	Attempt 2	Error 4.400419584271731e-09
Point 2	Eq. 1	Attempt 3	Error 4.311283419156098e-08
Point 2	Eq. 1	Attempt 4	Error 3.0725573196832556e-09
Point 2	Eq. 1	Attempt 5	Error 1.1876431926793884e-07
Point 3	Eq. 0	Attempt 1	Error 1.9624854985522688e-07
Point 3	Eq. 0	Attempt 2	Error 1.2367576118776924e-07
Point 3	Eq. 0	Attempt 3	Error 8.317329047713429e-10
Point 3	Eq. 0	Attempt 4	Error 1.5534300246144994e-07
Point 3	Eq. 0	Attempt 5	Error 1.8329103568248684e-08
Point 3	Eq. 1	Attempt 1	Error 0.0
Point 4	Eq. 0	Attempt 1	Error 3.231065193176619e-07
Point 4	Eq. 0	Attempt 2	Error 4.1950443119276315e-10
Point 4	Eq. 0	Attempt 3	Error 4.319252866480383e-08
Point 4	Eq. 0	Attempt 4	Error 3.4614896549101104e-07
Point 4	Eq. 0	Attempt 5	Error 1.7717127320793224e-07
Point 4	Eq. 1	Attempt 1	Error 4.839426992475637e-07
Point 4	Eq. 1	Attempt 2	Error 0.2885598078348153
Point 4	Eq. 1	Attempt 3	Error 7.714242542533611e-07
Point 4	Eq. 1	Attempt 4	Error 5.419565241027158e-08
Point 4	Eq. 1	Attempt 5	Error 3.502054823911749e-08
Point 5	Eq. 0	Attempt 1	Error 1.6655121726216748e-10
Point 5	Eq. 0	Attempt 2	Error 3.992965957877459e-09
Point 5	Eq. 0	Attempt 3	Error 1.3513260910258396e-07
Point 5	Eq. 0	Attempt 4	Error 8.76696049090242e-09
Point 5	Eq. 0	Attempt 5	Error 8.76696049090242e-09
Point 5	Eq. 1	Attempt 1	Error 3.7111760775587754e-08
Point 5	Eq. 1	Attempt 2	Error 1.0865591093534022e-07
Point 5	Eq. 1	Attempt 3	Error 6.347272574203089e-07
Point 5	Eq. 1	Attempt 4	Error 5.662708076670242e-06
Point 5	Eq. 1	Attempt 5	Error 9.587517979525728e-08
Point 6	Eq. 0	Attempt 1	Error 9.261952982342336e-09
Point 6	Eq. 0	Attempt 2	Error 1.6486984577568364e-07
Point 6	Eq. 0	Attempt 3	Error 2.4687153654667782e-08
Point 6	Eq. 0	Attempt 4	Error 1.6084042044894886e-06
Point 6	Eq. 0	Attempt 5	Error 4.0535041989642195e-10
Point 6	Eq. 1	Attempt 1	Error 1.2838711427320959e-08
Point 6	Eq. 1	Attempt 2	Error 1.7576552522768907e-05
Point 6	Eq. 1	Attempt 3	Error 7.150902092689648e-11
Point 7	Eq. 0	Attempt 1	Error 8.23388154458371e-06
Point 7	Eq. 0	Attempt 2	Error 2.176698222911e-05
Point 7	Eq. 0	Attempt 3	Error 9.711953907753923e-08
Point 7	Eq. 0	Attempt 4	Error 7.907271992735332e-08
Point 7	Eq. 0	Attempt 5	Error 2.7972646421403624e-09
Point 7	Eq. 1	Attempt 1	Error 6.068461289032712e-08
Point 7	Eq. 1	Attempt 2	Error 2.6490499749343144e-07
Point 7	Eq. 1	Attempt 3	Error 1.141173697760678e-06
Point 7	Eq. 1	Attempt 4	Error 6.918786368714791e-06
Point 7	Eq. 1	Attempt 5	Error 2.34967956203036e-09
Point 8	Eq. 0	Attempt 1	Error 1.1234402563786716e-07
Point 8	Eq. 0	Attempt 2	Error 4.480759230318654e-07
Point 8	Eq. 0	Attempt 3	Error 7.488330311389291e-08
Point 8	Eq. 0	Attempt 4	Error 1.0508445541290712e-05
Point 8	Eq. 0	Attempt 5	Error 5.841002348461188e-09
Point 8	Eq. 1	Attempt 1	Error 1.7549137965033879e-07
Point 8	Eq. 1	Attempt 2	Error 1.311104824708309e-08
Point 8	Eq. 1	Attempt 3	Error 5.371703082346357e-10
Point 8	Eq. 1	Attempt 4	Error 3.633107326095342e-08
Point 8	Eq. 1	Attempt 5	Error 1.0731719157774933e-07
Point 9	Eq. 0	Attempt 1	Error 8.010113106138306e-08
Point 9	Eq. 0	Attempt 2	Error 2.6003533548646374e-08
Point 9	Eq. 0	Attempt 3	Error 6.235046612346196e-08
Point 9	Eq. 0	Attempt 4	Error 7.018337555564358e-08
Point 9	Eq. 0	Attempt 5	Error 6.235046612346196e-08
Point 9	Eq. 1	Attempt 1	Error 1.0772066616482334e-07
Point 9	Eq. 1	Attempt 2	Error 1.648930947339977e-08
Point 9	Eq. 1	Attempt 3	Error 6.660855660811649e-06
Point 9	Eq. 1	Attempt 4	Error 9.597954431228573e-09
Point 9	Eq. 1	Attempt 5	Error 9.597954431228573e-09
Point 10	Eq. 0	Attempt 1	Error 6.51006530461018e-07
Point 10	Eq. 0	Attempt 2	Error 6.703254484818899e-08
Point 10	Eq. 0	Attempt 3	Error 4.281500878278166e-07
Point 10	Eq. 0	Attempt 4	Error 7.790558811393566e-07
Point 10	Eq. 0	Attempt 5	Error 2.8026605605191435e-06
Point 10	Eq. 1	Attempt 1	Error 4.1142823192785727e-07
Point 10	Eq. 1	Attempt 2	Error 1.600695338765945e-05
Point 10	Eq. 1	Attempt 3	Error 4.1142823192785727e-07
Point 10	Eq. 1	Attempt 4	Error 0.0004546259691551313
Point 10	Eq. 1	Attempt 5	Error 1.0355091717428877e-07
Point 11	Eq. 0	Attempt 1	Error 8.528087391823647e-08
Point 11	Eq. 0	Attempt 2	Error 0.00014982330776547315
Point 11	Eq. 0	Attempt 3	Error 1.1964232271566289e-08
Point 11	Eq. 0	Attempt 4	Error 7.619860298291314e-10
Point 11	Eq. 0	Attempt 5	Error 2.2311098746286007e-08
Point 11	Eq. 1	Attempt 1	Error 4.9129539547720924e-08
Point 11	Eq. 1	Attempt 2	Error 8.752721214477788e-08
Point 11	Eq. 1	Attempt 3	Error 4.555443217668653e-05
Point 11	Eq. 1	Attempt 4	Error 6.865325303806458e-07
Point 11	Eq. 1	Attempt 5	Error 1.8947955027215357e-06
Point 12	Eq. 0	Attempt 1	Error 2.3876395971456077e-08
Point 12	Eq. 0	Attempt 2	Error 6.149321052362211e-09
Point 12	Eq. 0	Attempt 3	Error 2.3018174033495598e-09
Point 12	Eq. 0	Attempt 4	Error 6.815457709308248e-08
Point 12	Eq. 0	Attempt 5	Error 1.813680228224257e-08
Point 12	Eq. 1	Attempt 1	Error 3.0544297260348685e-06
Point 12	Eq. 1	Attempt 2	Error 7.359835763054434e-08
Point 12	Eq. 1	Attempt 3	Error 1.54867620949517e-08
Point 12	Eq. 1	Attempt 4	Error 1.8838630921891308e-06
Point 12	Eq. 1	Attempt 5	Error 2.8936710805282928e-08
Point 13	Eq. 0	Attempt 1	Error 6.043308076186804e-09
Point 13	Eq. 0	Attempt 2	Error 5.287472504278412e-08
Point 13	Eq. 0	Attempt 3	Error 1.237000333276228e-07
Point 13	Eq. 0	Attempt 4	Error 1.7023273812810658e-07
Point 13	Eq. 0	Attempt 5	Error 6.610844138776883e-08
Point 13	Eq. 1	Attempt 1	Error 4.2269107325410005e-08
Point 13	Eq. 1	Attempt 2	Error 1.6708156636013882e-08
Point 13	Eq. 1	Attempt 3	Error 0.2284224916589892
Point 13	Eq. 1	Attempt 4	Error 1.6932499420363456e-06
Point 13	Eq. 1	Attempt 5	Error 0.0021912668381105505
Point 14	Eq. 0	Attempt 1	Error 3.834622930298792e-08
Point 14	Eq. 0	Attempt 2	Error 3.960053618357051e-09
Point 14	Eq. 0	Attempt 3	Error 1.0086159818456508e-07
Point 14	Eq. 0	Attempt 4	Error 1.820865236368263e-08
Point 14	Eq. 0	Attempt 5	Error 7.618592690050718e-08
Point 14	Eq. 1	Attempt 1	Error 1.3028511602897197e-09
Point 14	Eq. 1	Attempt 2	Error 1.3603358297586965e-06
Point 14	Eq. 1	Attempt 3	Error 1.6005401448637713e-09
Point 14	Eq. 1	Attempt 4	Error 1.623590151211829e-08
Point 14	Eq. 1	Attempt 5	Error 5.593529652969664e-05
Point 15	Eq. 0	Attempt 1	Error 1.647453018449596e-08
Point 15	Eq. 0	Attempt 2	Error 7.41301278139872e-07
Point 15	Eq. 0	Attempt 3	Error 4.3428372009657323e-11
Point 15	Eq. 1	Attempt 1	Error 9.51132960835821e-07
Point 15	Eq. 1	Attempt 2	Error 1.565173647577467e-05
Point 15	Eq. 1	Attempt 3	Error 1.0289528518114821e-07
Point 15	Eq. 1	Attempt 4	Error 8.268856674931158e-06
Point 15	Eq. 1	Attempt 5	Error 1.3241395549812296e-05
Point 16	Eq. 0	Attempt 1	Error 1.970846597032505e-08
Point 16	Eq. 0	Attempt 2	Error 0.13320979994557547
Point 16	Eq. 0	Attempt 3	Error 1.4744046552550572e-06
Point 16	Eq. 0	Attempt 4	Error 1.0986138931912137e-07
Point 16	Eq. 0	Attempt 5	Error 0.0002118286550967241
Point 16	Eq. 1	Attempt 1	Error 2.762740331263558e-05
Point 16	Eq. 1	Attempt 2	Error 3.153854777337983e-08
Point 16	Eq. 1	Attempt 3	Error 1.0317080523236655e-10
Point 16	Eq. 1	Attempt 4	Error 1.7266781355829153e-06
Point 16	Eq. 1	Attempt 5	Error 4.693233734087698e-06
Point 17	Eq. 0	Attempt 1	Error 6.853543425222597e-06
Point 17	Eq. 0	Attempt 2	Error 2.0037616650370182e-06
Point 17	Eq. 0	Attempt 3	Error 2.0872334971500095e-09
Point 17	Eq. 0	Attempt 4	Error 1.2253622116986662e-07
Point 17	Eq. 0	Attempt 5	Error 2.0872334971500095e-09
Point 17	Eq. 1	Attempt 1	Error 5.21394440511358e-07
Point 17	Eq. 1	Attempt 2	Error 3.3049885246327904e-06
Point 17	Eq. 1	Attempt 3	Error 1.3798739928461146e-09
Point 17	Eq. 1	Attempt 4	Error 2.877086274111207e-06
Point 17	Eq. 1	Attempt 5	Error 1.283765755033528e-06
Point 18	Eq. 0	Attempt 1	Error 1.947839223248593e-07
Point 18	Eq. 0	Attempt 2	Error 2.8013403152726823e-08
Point 18	Eq. 0	Attempt 3	Error 8.350241387233837e-09
Point 18	Eq. 0	Attempt 4	Error 1.1339921002218034e-08
Point 18	Eq. 0	Attempt 5	Error 2.318364522579941e-08
Point 18	Eq. 1	Attempt 1	Error 0.6277290515169511
Point 18	Eq. 1	Attempt 2	Error 2.7972764655714855e-06
Point 18	Eq. 1	Attempt 3	Error 1.5521402474405477e-07
Point 18	Eq. 1	Attempt 4	Error 1.1094863339167205e-07
Point 18	Eq. 1	Attempt 5	Error 2.1011589979025302e-07
Point 19	Eq. 0	Attempt 1	Error 4.099325678907917e-08
Point 19	Eq. 0	Attempt 2	Error 4.287926458346192e-09
Point 19	Eq. 0	Attempt 3	Error 4.287926458346192e-09
Point 19	Eq. 0	Attempt 4	Error 5.424669780040858e-08
Point 19	Eq. 0	Attempt 5	Error 9.924633559421636e-08
Point 19	Eq. 1	Attempt 1	Error 4.180164410172438e-07
Point 19	Eq. 1	Attempt 2	Error 0.10966923440054188
Point 19	Eq. 1	Attempt 3	Error 2.9855634693376487e-06
Point 19	Eq. 1	Attempt 4	Error 5.303490979713388e-11
Point 20	Eq. 0	Attempt 1	Error 6.049687613085553e-07
Point 20	Eq. 0	Attempt 2	Error 4.606755510394578e-08
Point 20	Eq. 0	Attempt 3	Error 4.606755510394578e-08
Point 20	Eq. 0	Attempt 4	Error 8.45279259920062e-08
Point 20	Eq. 0	Attempt 5	Error 4.303781793169037e-07
Point 20	Eq. 1	Attempt 1	Error 7.545627909166797e-07
Point 20	Eq. 1	Attempt 2	Error 7.446007236922014e-05
Point 20	Eq. 1	Attempt 3	Error 4.933439356591407e-06
Point 20	Eq. 1	Attempt 4	Error 2.4159076360774634e-05
Point 20	Eq. 1	Attempt 5	Error 4.61042338883999e-06
Point 21	Eq. 0	Attempt 1	Error 7.020748853392433e-07
Point 21	Eq. 0	Attempt 2	Error 2.530542246859113e-07
Point 21	Eq. 0	Attempt 3	Error 8.806750884104986e-10
Point 21	Eq. 0	Attempt 4	Error 1.4641329926234903e-08
Point 21	Eq. 0	Attempt 5	Error 1.1515055575728184e-08
Point 21	Eq. 1	Attempt 1	Error 4.5289993977348786e-09
Point 21	Eq. 1	Attempt 2	Error 4.700066347140819e-05
Point 21	Eq. 1	Attempt 3	Error 6.571439485014707e-06
Point 21	Eq. 1	Attempt 4	Error 4.123983956105803e-06
Point 21	Eq. 1	Attempt 5	Error 8.457610078949074e-07
Point 22	Eq. 0	Attempt 1	Error 6.128892664492014e-07
Point 22	Eq. 0	Attempt 2	Error 5.675246939063072e-10
Point 22	Eq. 0	Attempt 3	Error 1.1660443988148472e-07
Point 22	Eq. 0	Attempt 4	Error 2.0622621832444565e-08
Point 22	Eq. 0	Attempt 5	Error 1.498740971328516e-07
Point 22	Eq. 1	Attempt 1	Error 5.204883564147167e-07
Point 22	Eq. 1	Attempt 2	Error 2.431862640150939e-07
Point 22	Eq. 1	Attempt 3	Error 0.00015440852155279572
Point 22	Eq. 1	Attempt 4	Error 1.3188917023398972e-05
Point 22	Eq. 1	Attempt 5	Error 1.2549576240417082e-06
Point 23	Eq. 0	Attempt 1	Error 6.329855750664137e-09
Point 23	Eq. 0	Attempt 2	Error 3.2976004149531946e-09
Point 23	Eq. 0	Attempt 3	Error 4.139621978538344e-09
Point 23	Eq. 0	Attempt 4	Error 7.720416306256084e-09
Point 23	Eq. 0	Attempt 5	Error 1.149089712271234e-09
Point 23	Eq. 1	Attempt 1	Error 7.810022566445696e-07
Point 23	Eq. 1	Attempt 2	Error 5.576467856371892e-07
Point 23	Eq. 1	Attempt 3	Error 3.0074745041019924e-06
Point 23	Eq. 1	Attempt 4	Error 4.497771897149505e-07
Point 23	Eq. 1	Attempt 5	Error 0.00021397788947297158
Point 24	Eq. 0	Attempt 1	Error 1.1647642850221018e-07
Point 24	Eq. 0	Attempt 2	Error 5.621558329949039e-08
Point 24	Eq. 0	Attempt 3	Error 8.879254664861946e-08
Point 24	Eq. 0	Attempt 4	Error 4.199758905087947e-07
Point 24	Eq. 0	Attempt 5	Error 4.922969765175367e-08
Point 24	Eq. 1	Attempt 1	Error 3.3361402529408224e-10
Point 24	Eq. 1	Attempt 2	Error 1.4712014717588318e-07
Point 24	Eq. 1	Attempt 3	Error 0.002369018775539189
Point 24	Eq. 1	Attempt 4	Error 1.481907929701265e-10
Point 24	Eq. 1	Attempt 5	Error 1.4712014717588318e-07
Point 25	Eq. 0	Attempt 1	Error 1.5229193195409607e-07
Point 25	Eq. 0	Attempt 2	Error 2.622346073621884e-08
Point 25	Eq. 0	Attempt 3	Error 4.135500830670935e-08
Point 25	Eq. 0	Attempt 4	Error 9.868568895399221e-08
Point 25	Eq. 0	Attempt 5	Error 8.04865862846782e-08
Point 25	Eq. 1	Attempt 1	Error 4.89733849917684e-07
Point 25	Eq. 1	Attempt 2	Error 2.0714438619506836e-05
Point 25	Eq. 1	Attempt 3	Error 2.3063535081746522e-08
Point 25	Eq. 1	Attempt 4	Error 1.4505121725960635e-07
Point 25	Eq. 1	Attempt 5	Error 0.00032973351125065165
Point 26	Eq. 0	Attempt 1	Error 1.8068135432258714e-08
Point 26	Eq. 0	Attempt 2	Error 5.407343905972084e-09
Point 26	Eq. 0	Attempt 3	Error 2.061626105387404e-07
Point 26	Eq. 0	Attempt 4	Error 2.7047241246691556e-07
Point 26	Eq. 0	Attempt 5	Error 2.497133095857862e-07
Point 26	Eq. 1	Attempt 1	Error 1.9684424785282317e-05
Point 26	Eq. 1	Attempt 2	Error 3.2566447316639824e-07
Point 26	Eq. 1	Attempt 3	Error 0.00015218248501014386
Point 26	Eq. 1	Attempt 4	Error 1.1162513544604735e-05
Point 26	Eq. 1	Attempt 5	Error 2.386380003827071e-06
Point 27	Eq. 0	Attempt 1	Error 4.0940977896752884e-07
Point 27	Eq. 0	Attempt 2	Error 8.913616511563305e-10
Point 27	Eq. 0	Attempt 3	Error 2.801225264192908e-06
Point 27	Eq. 0	Attempt 4	Error 2.8421709430404007e-13
Point 27	Eq. 1	Attempt 1	Error 1.810113275269032e-05
Point 27	Eq. 1	Attempt 2	Error 1.79655238525811e-05
Point 27	Eq. 1	Attempt 3	Error 0.00019545530011555456
Point 27	Eq. 1	Attempt 4	Error 3.610112457863579e-07
Point 27	Eq. 1	Attempt 5	Error 3.3193570573075704e-05
Point 28	Eq. 0	Attempt 1	Error 3.0305801601571147e-07
Point 28	Eq. 0	Attempt 2	Error 5.330252861313056e-08
Point 28	Eq. 0	Attempt 3	Error 3.3750092143236543e-07
Point 28	Eq. 0	Attempt 4	Error 1.838196226344735e-07
Point 28	Eq. 0	Attempt 5	Error 5.8064813401870197e-08
Point 28	Eq. 1	Attempt 1	Error 1.5293633737201162e-06
Point 28	Eq. 1	Attempt 2	Error 1.3260782964152895e-05
Point 28	Eq. 1	Attempt 3	Error 1.0634249861141143e-05
Point 28	Eq. 1	Attempt 4	Error 4.39592531620292e-06
Point 28	Eq. 1	Attempt 5	Error 1.1806527083990659e-05
Point 29	Eq. 0	Attempt 1	Error 2.8222473247296875e-08
Point 29	Eq. 0	Attempt 2	Error 1.1230952168261865e-08
Point 29	Eq. 0	Attempt 3	Error 2.226634705948527e-06
Point 29	Eq. 0	Attempt 4	Error 1.199721282318933e-06
Point 29	Eq. 0	Attempt 5	Error 2.8421709430404007e-13
Point 29	Eq. 1	Attempt 1	Error 0.0009765409290594107
Point 29	Eq. 1	Attempt 2	Error 7.41443386687024e-08
Point 29	Eq. 1	Attempt 3	Error 1.934552074089879e-09
Point 29	Eq. 1	Attempt 4	Error 3.0453412052510203
Point 29	Eq. 1	Attempt 5	Error 0.0009425951041635017
Point 30	Eq. 0	Attempt 1	Error 4.454881263882271e-08
Point 30	Eq. 0	Attempt 2	Error 1.9323465494380798e-08
Point 30	Eq. 0	Attempt 3	Error 3.410320914554177e-08
Point 30	Eq. 0	Attempt 4	Error 8.075176083366387e-10
Point 30	Eq. 0	Attempt 5	Error 5.487891030497849e-09
Point 30	Eq. 1	Attempt 1	Error 2.5295321393059567e-11
Point 31	Eq. 0	Attempt 1	Error 5.547504997593933e-07
Point 31	Eq. 0	Attempt 2	Error 5.167157723917626e-08
Point 31	Eq. 0	Attempt 3	Error 1.2185608966319705e-07
Point 31	Eq. 0	Attempt 4	Error 9.206183904097998e-08
Point 31	Eq. 0	Attempt 5	Error 8.669758244650438e-10
Point 31	Eq. 1	Attempt 1	Error 1.0100507097376976e-09
Point 31	Eq. 1	Attempt 2	Error 2.359131542561954e-06
Point 31	Eq. 1	Attempt 3	Error 1.1302563507342711e-07
Point 31	Eq. 1	Attempt 4	Error 3.3850994896056363e-08
Point 31	Eq. 1	Attempt 5	Error 6.626123649766669e-08
Point 32	Eq. 0	Attempt 1	Error 4.6521790864062496e-09
Point 32	Eq. 0	Attempt 2	Error 1.296609752898803e-08
Point 32	Eq. 0	Attempt 3	Error 1.3884528016205877e-07
Point 32	Eq. 0	Attempt 4	Error 5.377387424232438e-11
Point 32	Eq. 1	Attempt 1	Error 8.264294137916295e-07
Point 32	Eq. 1	Attempt 2	Error 1.7425028886464133e-06
Point 32	Eq. 1	Attempt 3	Error 4.0533033143219654e-06
Point 32	Eq. 1	Attempt 4	Error 8.697728617335088e-07
Point 32	Eq. 1	Attempt 5	Error 7.69681724932525e-06
Point 33	Eq. 0	Attempt 1	Error 1.9451397292868933e-07
Point 33	Eq. 0	Attempt 2	Error 2.4277824195451103e-10
Point 33	Eq. 0	Attempt 3	Error 9.487735042057466e-10
Point 33	Eq. 0	Attempt 4	Error 2.05210426429403e-09
Point 33	Eq. 0	Attempt 5	Error 8.346644904122513e-07
Point 33	Eq. 1	Attempt 1	Error 4.941932047586306e-06
Point 33	Eq. 1	Attempt 2	Error 3.3375228339034493
Point 33	Eq. 1	Attempt 3	Error 1.2463420773656253e-05
Point 33	Eq. 1	Attempt 4	Error 1.7768635416359757e-05
Point 33	Eq. 1	Attempt 5	Error 8.76696049090242e-10
Point 34	Eq. 0	Attempt 1	Error 6.050508602584159e-06
Point 34	Eq. 0	Attempt 2	Error 4.2900069274764974e-08
Point 34	Eq. 0	Attempt 3	Error 1.7166257748613134e-08
Point 34	Eq. 0	Attempt 4	Error 4.488924787438009e-10
Point 34	Eq. 0	Attempt 5	Error 1.2478516282499186e-06
Point 34	Eq. 1	Attempt 1	Error 9.599602890375536e-09
Point 34	Eq. 1	Attempt 2	Error 2.780945408176194e-06
Point 34	Eq. 1	Attempt 3	Error 1.179378159577027e-07
Point 34	Eq. 1	Attempt 4	Error 9.599602890375536e-09
Point 34	Eq. 1	Attempt 5	Error 7.676270570300403e-07
Point 35	Eq. 0	Attempt 1	Error 7.345386165980017e-08
Point 35	Eq. 0	Attempt 2	Error 1.1148131306981668e-09
Point 35	Eq. 0	Attempt 3	Error 5.351751042326214e-09
Point 35	Eq. 0	Attempt 4	Error 2.493338797648903e-07
Point 35	Eq. 0	Attempt 5	Error 9.088120123124099e-08
Point 35	Eq. 1	Attempt 1	Error 4.227261797495885e-06
Point 35	Eq. 1	Attempt 2	Error 6.630989446421154e-08
Point 35	Eq. 1	Attempt 3	Error 2.709725777094718e-10
Point 35	Eq. 1	Attempt 4	Error 7.438040938723134e-08
Point 35	Eq. 1	Attempt 5	Error 2.988800247294421e-07
Point 36	Eq. 0	Attempt 1	Error 1.3149588085070718e-09
Point 36	Eq. 0	Attempt 2	Error 9.43737177294679e-09
Point 36	Eq. 0	Attempt 3	Error 1.3149588085070718e-09
Point 36	Eq. 0	Attempt 4	Error 9.43737177294679e-09
Point 36	Eq. 0	Attempt 5	Error 1.8972667703565094e-07
Point 36	Eq. 1	Attempt 1	Error 3.389777702977881e-08
Point 36	Eq. 1	Attempt 2	Error 4.4784030706068734e-08
Point 36	Eq. 1	Attempt 3	Error 9.817002251111262e-07
Point 36	Eq. 1	Attempt 4	Error 0.00021973434905930844
Point 36	Eq. 1	Attempt 5	Error 2.7824853532365523e-10
Point 37	Eq. 0	Attempt 1	Error 1.1941438060603105e-08
Point 37	Eq. 0	Attempt 2	Error 1.1941438060603105e-08
Point 37	Eq. 0	Attempt 3	Error 4.657886165659875e-08
Point 37	Eq. 0	Attempt 4	Error 4.046910362376366e-09
Point 37	Eq. 0	Attempt 5	Error 1.9242855842094286e-07
Point 37	Eq. 1	Attempt 1	Error 1.2737040890442586e-05
Point 37	Eq. 1	Attempt 2	Error 2.3020015760266688e-07
Point 37	Eq. 1	Attempt 3	Error 1.8154015606342e-06
Point 37	Eq. 1	Attempt 4	Error 2.3020015760266688e-07
Point 37	Eq. 1	Attempt 5	Error 0.2876900687189732
Point 38	Eq. 0	Attempt 1	Error 7.748042207822436e-09
Point 38	Eq. 0	Attempt 2	Error 1.5923086493785377e-07
Point 38	Eq. 0	Attempt 3	Error 3.216541699657682e-08
Point 38	Eq. 0	Attempt 4	Error 7.326275408559013e-08
Point 38	Eq. 0	Attempt 5	Error 2.4182440938602667e-08
Point 38	Eq. 1	Attempt 1	Error 3.869823501645442e-06
Point 38	Eq. 1	Attempt 2	Error 1.7744262493124552e-05
Point 38	Eq. 1	Attempt 3	Error 8.551351129426621e-07
Point 38	Eq. 1	Attempt 4	Error 7.070440801726363e-07
Point 38	Eq. 1	Attempt 5	Error 8.408200642406882e-07
Point 39	Eq. 0	Attempt 1	Error 2.0548952761600958e-08
Point 39	Eq. 0	Attempt 2	Error 4.660023478209041e-10
Point 39	Eq. 0	Attempt 3	Error 2.1270409433782334e-08
Point 39	Eq. 0	Attempt 4	Error 5.507155265149777e-08
Point 39	Eq. 0	Attempt 5	Error 2.5941744752344675e-08
Point 39	Eq. 1	Attempt 1	Error 4.1511487268053315e-05
Point 39	Eq. 1	Attempt 2	Error 3.053141881537158e-07
Point 39	Eq. 1	Attempt 3	Error 1.7736804579726595e-05
Point 39	Eq. 1	Attempt 4	Error 5.732433521643543e-06
Point 39	Eq. 1	Attempt 5	Error 2.63058893779089e-07
Point 40	Eq. 0	Attempt 1	Error 6.368713911797386e-08
Point 40	Eq. 0	Attempt 2	Error 1.2210551346925058e-05
Point 40	Eq. 0	Attempt 3	Error 8.736748213777901e-08
Point 40	Eq. 0	Attempt 4	Error 3.666480097308522e-08
Point 40	Eq. 0	Attempt 5	Error 1.3233765230324934e-06
Point 40	Eq. 1	Attempt 1	Error 3.288794289346697e-06
Point 40	Eq. 1	Attempt 2	Error 3.866344400194066e-07
Point 40	Eq. 1	Attempt 3	Error 3.050786290259566e-10
Point 40	Eq. 1	Attempt 4	Error 3.3278156479354948e-06
Point 40	Eq. 1	Attempt 5	Error 0.00028949086004104174
Point 41	Eq. 0	Attempt 1	Error 1.1315421488689026e-08
Point 41	Eq. 0	Attempt 2	Error 8.067421504165395e-07
Point 41	Eq. 0	Attempt 3	Error 3.329796527395956e-08
Point 41	Eq. 0	Attempt 4	Error 8.364198379240406e-06
Point 41	Eq. 0	Attempt 5	Error 3.329796527395956e-08
Point 41	Eq. 1	Attempt 1	Error 4.983545522918575e-07
Point 41	Eq. 1	Attempt 2	Error 1.987330506381113e-06
Point 41	Eq. 1	Attempt 3	Error 0.0005173546738888035
Point 41	Eq. 1	Attempt 4	Error 2.5843630169219978e-06
Point 41	Eq. 1	Attempt 5	Error 1.6106300790852401e-06
Point 42	Eq. 0	Attempt 1	Error 2.38636857829988e-07
Point 42	Eq. 0	Attempt 2	Error 1.5180546597548528e-08
Point 42	Eq. 0	Attempt 3	Error 7.4271099492762e-08
Point 42	Eq. 0	Attempt 4	Error 8.60586624185089e-09
Point 42	Eq. 0	Attempt 5	Error 1.1309651881674654e-07
Point 42	Eq. 1	Attempt 1	Error 0.0001230930569136035
Point 42	Eq. 1	Attempt 2	Error 1.4564398043148685e-07
Point 42	Eq. 1	Attempt 3	Error 2.188301095884526e-09
Point 42	Eq. 1	Attempt 4	Error 9.198845418723067e-08
Point 42	Eq. 1	Attempt 5	Error 3.6315776185347204e-05
Point 43	Eq. 0	Attempt 1	Error 2.0695214857369137e-06
Point 43	Eq. 0	Attempt 2	Error 6.969116839172784e-09
Point 43	Eq. 0	Attempt 3	Error 2.597523121039558e-07
Point 43	Eq. 0	Attempt 4	Error 2.0840786874032347e-08
Point 43	Eq. 0	Attempt 5	Error 7.915747346487478e-08
Point 43	Eq. 1	Attempt 1	Error 4.3638414126689895e-07
Point 43	Eq. 1	Attempt 2	Error 2.0296215552662034e-07
Point 43	Eq. 1	Attempt 3	Error 1.6896378269848356e-06
Point 43	Eq. 1	Attempt 4	Error 7.11056145519251e-07
Point 43	Eq. 1	Attempt 5	Error 2.1345272216422018e-08
Point 44	Eq. 0	Attempt 1	Error 1.1681891010084655e-09
Point 44	Eq. 0	Attempt 2	Error 4.175831236352678e-09
Point 44	Eq. 0	Attempt 3	Error 7.129870027711149e-10
Point 44	Eq. 0	Attempt 4	Error 6.503120175693766e-08
Point 44	Eq. 0	Attempt 5	Error 8.689926858096442e-07
Point 44	Eq. 1	Attempt 1	Error 7.965774102558498e-07
Point 44	Eq. 1	Attempt 2	Error 0.2566418834514934
Point 44	Eq. 1	Attempt 3	Error 5.9465065589847654e-05
Point 44	Eq. 1	Attempt 4	Error 0.9352213491439443
Point 44	Eq. 1	Attempt 5	Error 6.255329249640852
Point 45	Eq. 0	Attempt 1	Error 1.0847713838302298e-08
Point 45	Eq. 0	Attempt 2	Error 1.9426067865424557e-08
Point 45	Eq. 0	Attempt 3	Error 6.6289787241657905e-06
Point 45	Eq. 0	Attempt 4	Error 6.161371857160702e-09
Point 45	Eq. 0	Attempt 5	Error 9.442577493246063e-07
Point 45	Eq. 1	Attempt 1	Error 0.10159880582386904
Point 45	Eq. 1	Attempt 2	Error 1.2444729691196699e-08
Point 45	Eq. 1	Attempt 3	Error 4.584307873756188e-06
Point 45	Eq. 1	Attempt 4	Error 2.8758303471931868e-05
Point 45	Eq. 1	Attempt 5	Error 6.468212632171344e-10
Point 46	Eq. 0	Attempt 1	Error 3.605570100262412e-07
Point 46	Eq. 0	Attempt 2	Error 6.7385453803581186e-06
Point 46	Eq. 0	Attempt 3	Error 1.1779707165260334e-07
Point 46	Eq. 0	Attempt 4	Error 6.397361858034856e-07
Point 46	Eq. 0	Attempt 5	Error 2.204524037097144e-06
Point 46	Eq. 1	Attempt 1	Error 1.6244027278844442e-06
Point 46	Eq. 1	Attempt 2	Error 2.4404585019510705e-08
Point 46	Eq. 1	Attempt 3	Error 3.126490923932579e-07
Point 46	Eq. 1	Attempt 4	Error 3.5469931845000247e-06
Point 46	Eq. 1	Attempt 5	Error 3.191030373272952e-08
Point 47	Eq. 0	Attempt 1	Error 6.735200486218673e-08
Point 47	Eq. 0	Attempt 2	Error 3.613365606724983e-09
Point 47	Eq. 0	Attempt 3	Error 2.5579538487363607e-10
Point 47	Eq. 0	Attempt 4	Error 6.735200486218673e-08
Point 47	Eq. 0	Attempt 5	Error 3.613365606724983e-09
Point 47	Eq. 1	Attempt 1	Error 1.5066461855894886e-08
Point 47	Eq. 1	Attempt 2	Error 1.5066461855894886e-08
Point 47	Eq. 1	Attempt 3	Error 1.1143526990053942e-08
Point 47	Eq. 1	Attempt 4	Error 5.776778380095493e-07
Point 47	Eq. 1	Attempt 5	Error 2.2676224489259766e-06
Point 48	Eq. 0	Attempt 1	Error 3.007016857736744e-11
Point 48	Eq. 1	Attempt 1	Error 1.0015174893851508e-06
Point 48	Eq. 1	Attempt 2	Error 7.0745812195127655e-06
Point 48	Eq. 1	Attempt 3	Error 3.4764241263474105e-08
Point 48	Eq. 1	Attempt 4	Error 5.966772960164235e-07
Point 48	Eq. 1	Attempt 5	Error 1.8652538528840523e-05
Point 49	Eq. 0	Attempt 1	Error 6.872583639960794e-07
Point 49	Eq. 0	Attempt 2	Error 9.686516477813711e-09
Point 49	Eq. 0	Attempt 3	Error 3.0818455343251117e-08
Point 49	Eq. 0	Attempt 4	Error 1.0675205430743517e-07
Point 49	Eq. 0	Attempt 5	Error 2.1598714283754816e-07
Point 49	Eq. 1	Attempt 1	Error 3.3602270264054823e-06
Point 49	Eq. 1	Attempt 2	Error 3.0290834729385097e-08
Point 49	Eq. 1	Attempt 3	Error 2.90885168396926e-07
Point 49	Eq. 1	Attempt 4	Error 2.5860629193630302e-08
Point 49	Eq. 1	Attempt 5	Error 3.977340838901e-07
Point 50	Eq. 0	Attempt 1	Error 3.032710083061829e-08
Point 50	Eq. 0	Attempt 2	Error 2.766789748420706e-07
Point 50	Eq. 0	Attempt 3	Error 4.320196524076891e-06
Point 50	Eq. 0	Attempt 4	Error 1.942063477144984e-06
Point 50	Eq. 0	Attempt 5	Error 1.6508352018718142e-08
Point 50	Eq. 1	Attempt 1	Error 1.99835312741925e-08
Point 50	Eq. 1	Attempt 2	Error 6.923664841451682e-08
Point 50	Eq. 1	Attempt 3	Error 1.0437929631734733e-08
Point 50	Eq. 1	Attempt 4	Error 2.1853111320524476e-08
Point 50	Eq. 1	Attempt 5	Error 1.212185907206731e-09
Point 51	Eq. 0	Attempt 1	Error 2.1685025330953067e-08
Point 51	Eq. 0	Attempt 2	Error 1.8216600778941938e-06
Point 51	Eq. 0	Attempt 3	Error 1.0550138540565968e-10
Point 51	Eq. 0	Attempt 4	Error 4.7593044882887625e-07
Point 51	Eq. 0	Attempt 5	Error 8.15347789284715e-07
Point 51	Eq. 1	Attempt 1	Error 6.984100764384493e-07
Point 51	Eq. 1	Attempt 2	Error 3.860788694964867e-06
Point 51	Eq. 1	Attempt 3	Error 1.265403284378408e-06
Point 51	Eq. 1	Attempt 4	Error 8.08171307653538e-09
Point 51	Eq. 1	Attempt 5	Error 5.288818329063361e-06
Point 52	Eq. 0	Attempt 1	Error 5.27438038488981e-06
Point 52	Eq. 0	Attempt 2	Error 3.0212402180040954e-07
Point 52	Eq. 0	Attempt 3	Error 1.2647532798837346e-06
Point 52	Eq. 0	Attempt 4	Error 1.0326476740374346e-07
Point 52	Eq. 0	Attempt 5	Error 1.9332168221808388e-07
Point 52	Eq. 1	Attempt 1	Error 1.0308595733476977e-05
Point 52	Eq. 1	Attempt 2	Error 0.015852322510227168
Point 52	Eq. 1	Attempt 3	Error 1.8235726884086034e-07
Point 52	Eq. 1	Attempt 4	Error 0.702247412773545
Point 52	Eq. 1	Attempt 5	Error 9.318864613305777e-08
Point 53	Eq. 0	Attempt 1	Error 1.1097984042862663e-07
Point 53	Eq. 0	Attempt 2	Error 8.250822247646283e-10
Point 53	Eq. 0	Attempt 3	Error 2.2448034542321693e-09
Point 53	Eq. 0	Attempt 4	Error 2.3692507511441363e-08
Point 53	Eq. 0	Attempt 5	Error 1.822968442866113e-10
Point 53	Eq. 1	Attempt 1	Error 2.6679256848183286e-06
Point 53	Eq. 1	Attempt 2	Error 5.71932446291612e-07
Point 53	Eq. 1	Attempt 3	Error 3.9955239117261954e-10
Point 53	Eq. 1	Attempt 4	Error 7.709318765591888e-07
Point 53	Eq. 1	Attempt 5	Error 2.2715681780027808e-07
Point 54	Eq. 0	Attempt 1	Error 4.263256414560601e-11
Point 54	Eq. 1	Attempt 1	Error 1.9368243556527887e-05
Point 54	Eq. 1	Attempt 2	Error 2.1048856524430448e-07
Point 54	Eq. 1	Attempt 3	Error 1.9124327650388295e-06
Point 54	Eq. 1	Attempt 4	Error 5.113861334393732e-08
Point 54	Eq. 1	Attempt 5	Error 7.387546929749078e-08
Point 55	Eq. 0	Attempt 1	Error 4.5220133415568853e-07
Point 55	Eq. 0	Attempt 2	Error 3.2309799280483276e-10
Point 55	Eq. 0	Attempt 3	Error 7.407891075672524e-06
Point 55	Eq. 0	Attempt 4	Error 2.0599674144250457e-07
Point 55	Eq. 0	Attempt 5	Error 2.252364765809034e-07
Point 55	Eq. 1	Attempt 1	Error 5.44407555480575e-07
Point 55	Eq. 1	Attempt 2	Error 1.523913419987366e-05
Point 55	Eq. 1	Attempt 3	Error 0.18363790008544356
Point 55	Eq. 1	Attempt 4	Error 6.887112249387428e-07
Point 55	Eq. 1	Attempt 5	Error 1.8154548229176726e-06
Point 56	Eq. 0	Attempt 1	Error 9.399027476320043e-07
Point 56	Eq. 0	Attempt 2	Error 7.254209322127281e-08
Point 56	Eq. 0	Attempt 3	Error 1.3719443359150318e-08
Point 56	Eq. 0	Attempt 4	Error 1.1778780617532902e-06
Point 56	Eq. 0	Attempt 5	Error 2.4599273729108972e-08
Point 56	Eq. 1	Attempt 1	Error 8.232293242826927e-05
Point 56	Eq. 1	Attempt 2	Error 0.00014163014117229977
Point 56	Eq. 1	Attempt 3	Error 4.678686252646003e-06
Point 56	Eq. 1	Attempt 4	Error 2.5110926458182803e-06
Point 56	Eq. 1	Attempt 5	Error 6.26161707373285e-05
Point 57	Eq. 0	Attempt 1	Error 8.470311172459333e-07
Point 57	Eq. 0	Attempt 2	Error 5.002081024940708e-07
Point 57	Eq. 0	Attempt 3	Error 4.5944597104607965e-07
Point 57	Eq. 0	Attempt 4	Error 4.760806859849254e-09
Point 57	Eq. 0	Attempt 5	Error 1.3147086974640843e-08
Point 57	Eq. 1	Attempt 1	Error 1.4239225265555433e-06
Point 57	Eq. 1	Attempt 2	Error 8.90073010850756e-08
Point 57	Eq. 1	Attempt 3	Error 6.569686831880972e-06
Point 57	Eq. 1	Attempt 4	Error 4.3633929180941777e-07
Point 57	Eq. 1	Attempt 5	Error 1.3170323995836952e-06
Point 58	Eq. 0	Attempt 1	Error 3.232503331673797e-08
Point 58	Eq. 0	Attempt 2	Error 1.108844571717782e-09
Point 58	Eq. 0	Attempt 3	Error 1.0751364243333228e-08
Point 58	Eq. 0	Attempt 4	Error 1.108844571717782e-09
Point 58	Eq. 0	Attempt 5	Error 2.354113348701503e-09
Point 58	Eq. 1	Attempt 1	Error 4.567162136481784e-06
Point 58	Eq. 1	Attempt 2	Error 1.0616884082992328e-07
Point 58	Eq. 1	Attempt 3	Error 5.470221822179155e-07
Point 58	Eq. 1	Attempt 4	Error 1.1544719313860696e-06
Point 58	Eq. 1	Attempt 5	Error 5.428639155979909e-07
Point 59	Eq. 0	Attempt 1	Error 1.7791933260014048e-08
Point 59	Eq. 0	Attempt 2	Error 1.2960299500264227e-11
Point 59	Eq. 1	Attempt 1	Error 1.1825342198790167e-06
Point 59	Eq. 1	Attempt 2	Error 4.195272822471452e-07
Point 59	Eq. 1	Attempt 3	Error 1.6953947579168016e-08
Point 59	Eq. 1	Attempt 4	Error 2.2047635752642236e-06
Point 59	Eq. 1	Attempt 5	Error 1.3894934340896725e-06
Point 60	Eq. 0	Attempt 1	Error 4.269503506293404e-08
Point 60	Eq. 0	Attempt 2	Error 1.7036654753610492e-08
Point 60	Eq. 0	Attempt 3	Error 1.7036654753610492e-08
Point 60	Eq. 0	Attempt 4	Error 3.595268140088592e-06
Point 60	Eq. 0	Attempt 5	Error 1.8917069155577337e-07
Point 60	Eq. 1	Attempt 1	Error 2.2797280507802498e-08
Point 60	Eq. 1	Attempt 2	Error 6.77549280680978e-07
Point 60	Eq. 1	Attempt 3	Error 3.559762262739241e-09
Point 60	Eq. 1	Attempt 4	Error 1.975138275156496e-09
Point 60	Eq. 1	Attempt 5	Error 1.5347723092418164e-12
Point 61	Eq. 0	Attempt 1	Error 3.849558311230794e-06
Point 61	Eq. 0	Attempt 2	Error 8.415099728154019e-10
Point 61	Eq. 0	Attempt 3	Error 1.5547487919320702e-07
Point 61	Eq. 0	Attempt 4	Error 1.5178045487118652e-08
Point 61	Eq. 0	Attempt 5	Error 6.621223747060867e-08
Point 61	Eq. 1	Attempt 1	Error 2.0727770788653288e-07
Point 61	Eq. 1	Attempt 2	Error 1.9643948689918034e-09
Point 61	Eq. 1	Attempt 3	Error 4.883324322690896e-07
Point 61	Eq. 1	Attempt 4	Error 5.996241725370055e-08
Point 61	Eq. 1	Attempt 5	Error 6.285560516516853e-07
Point 62	Eq. 0	Attempt 1	Error 1.823252659960417e-09
Point 62	Eq. 0	Attempt 2	Error 4.076184723089682e-09
Point 62	Eq. 0	Attempt 3	Error 1.502939994679764e-10
Point 62	Eq. 0	Attempt 4	Error 1.823252659960417e-09
Point 62	Eq. 0	Attempt 5	Error 9.087239050131757e-08
Point 62	Eq. 1	Attempt 1	Error 5.0808183004846796e-05
Point 62	Eq. 1	Attempt 2	Error 1.4207102481123002e-06
Point 62	Eq. 1	Attempt 3	Error 1.1531432164701982e-07
Point 62	Eq. 1	Attempt 4	Error 1.201025162345104e-05
Point 62	Eq. 1	Attempt 5	Error 3.465717441031302e-06
Point 63	Eq. 0	Attempt 1	Error 7.456126411398145e-06
Point 63	Eq. 0	Attempt 2	Error 4.1601481370889815e-08
Point 63	Eq. 0	Attempt 3	Error 1.3379406027524965e-08
Point 63	Eq. 0	Attempt 4	Error 6.231329052752699e-08
Point 63	Eq. 0	Attempt 5	Error 3.001673576363828e-09
Point 63	Eq. 1	Attempt 1	Error 2.5903091227519326e-08
Point 63	Eq. 1	Attempt 2	Error 1.0078285981762747e-05
Point 63	Eq. 1	Attempt 3	Error 1.271330916097213e-07
Point 63	Eq. 1	Attempt 4	Error 4.0717703200243704e-06
Point 63	Eq. 1	Attempt 5	Error 6.820300768595189e-09
Point 64	Eq. 0	Attempt 1	Error 2.5847583629001747e-07
Point 64	Eq. 0	Attempt 2	Error 4.5554315875051543e-10
Point 64	Eq. 0	Attempt 3	Error 7.563973389324019e-05
Point 64	Eq. 0	Attempt 4	Error 7.258961431944044e-09
Point 64	Eq. 0	Attempt 5	Error 3.745981302927248e-11
Point 64	Eq. 1	Attempt 1	Error 1.1856576520585804e-07
Point 64	Eq. 1	Attempt 2	Error 3.776924017984129e-07
Point 64	Eq. 1	Attempt 3	Error 2.1216281425040506e-05
Point 64	Eq. 1	Attempt 4	Error 1.4919464774720836e-07
Point 64	Eq. 1	Attempt 5	Error 0.005961164245718464
Point 65	Eq. 0	Attempt 1	Error 6.149531373011996e-08
Point 65	Eq. 0	Attempt 2	Error 2.7941955124788365e-05
Point 65	Eq. 0	Attempt 3	Error 2.1831340291100787e-08
Point 65	Eq. 0	Attempt 4	Error 1.0503151770535624e-07
Point 65	Eq. 0	Attempt 5	Error 1.2175291885796469e-09
Point 65	Eq. 1	Attempt 1	Error 8.32133082440123e-08
Point 65	Eq. 1	Attempt 2	Error 1.1197698768228292e-08
Point 65	Eq. 1	Attempt 3	Error 5.327041776581609e-07
Point 65	Eq. 1	Attempt 4	Error 3.0663467214253615e-06
Point 65	Eq. 1	Attempt 5	Error 6.92977295102537e-06
Point 66	Eq. 0	Attempt 1	Error 1.4733814168721437e-10
Point 66	Eq. 0	Attempt 2	Error 5.3324811233324e-09
Point 66	Eq. 0	Attempt 3	Error 3.224471356588765e-08
Point 66	Eq. 0	Attempt 4	Error 1.7453485270380042e-06
Point 66	Eq. 0	Attempt 5	Error 2.411366040178109e-08
Point 66	Eq. 1	Attempt 1	Error 2.2296831048151944e-09
Point 66	Eq. 1	Attempt 2	Error 2.751295369307627e-08
Point 66	Eq. 1	Attempt 3	Error 3.499077251944982e-06
Point 66	Eq. 1	Attempt 4	Error 1.3023791723298928e-05
Point 66	Eq. 1	Attempt 5	Error 0.00010464938901577625
Point 67	Eq. 0	Attempt 1	Error 6.811535513406852e-08
Point 67	Eq. 0	Attempt 2	Error 3.4391973713354673e-09
Point 67	Eq. 0	Attempt 3	Error 6.811535513406852e-08
Point 67	Eq. 0	Attempt 4	Error 3.1792793038221134e-06
Point 67	Eq. 0	Attempt 5	Error 1.8354046460444806e-07
Point 67	Eq. 1	Attempt 1	Error 2.7682744985213503e-09
Point 67	Eq. 1	Attempt 2	Error 4.843059286940843e-11
Point 68	Eq. 0	Attempt 1	Error 2.610857961826696e-06
Point 68	Eq. 0	Attempt 2	Error 5.428091753856279e-09
Point 68	Eq. 0	Attempt 3	Error 7.353323439929227e-06
Point 68	Eq. 0	Attempt 4	Error 7.902656307123834e-09
Point 68	Eq. 0	Attempt 5	Error 3.247947688578279e-08
Point 68	Eq. 1	Attempt 1	Error 7.219176723083365e-07
Point 68	Eq. 1	Attempt 2	Error 1.2381016460949468e-05
Point 68	Eq. 1	Attempt 3	Error 6.168582842747128e-06
Point 68	Eq. 1	Attempt 4	Error 4.2482895423745504e-07
Point 68	Eq. 1	Attempt 5	Error 2.6435837980898214e-06
Point 69	Eq. 0	Attempt 1	Error 1.2543068805825897e-09
Point 69	Eq. 0	Attempt 2	Error 3.153610236950044e-06
Point 69	Eq. 0	Attempt 3	Error 0.00012731669966115078
Point 69	Eq. 0	Attempt 4	Error 1.992488023461192e-07
Point 69	Eq. 0	Attempt 5	Error 2.105213582126453e-06
Point 69	Eq. 1	Attempt 1	Error 3.0645930962691637e-05
Point 69	Eq. 1	Attempt 2	Error 9.280190056415449e-07
Point 69	Eq. 1	Attempt 3	Error 2.00003569261753e-08
Point 69	Eq. 1	Attempt 4	Error 3.5000653042516205e-08
Point 69	Eq. 1	Attempt 5	Error 4.26666701969225e-09
Point 70	Eq. 0	Attempt 1	Error 7.219059398266836e-06
Point 70	Eq. 0	Attempt 2	Error 4.3786064907180844e-07
Point 70	Eq. 0	Attempt 3	Error 4.50667096174584e-06
Point 70	Eq. 0	Attempt 4	Error 5.584109885603539e-08
Point 70	Eq. 0	Attempt 5	Error 3.0502519621222746e-08
Point 70	Eq. 1	Attempt 1	Error 3.045198582185549e-08
Point 70	Eq. 1	Attempt 2	Error 1.4886154531268403e-09
Point 70	Eq. 1	Attempt 3	Error 2.8269336098674103e-06
Point 70	Eq. 1	Attempt 4	Error 4.618641469278373e-09
Point 70	Eq. 1	Attempt 5	Error 7.0972419052850455e-09
Point 71	Eq. 0	Attempt 1	Error 1.2452904343263071e-06
Point 71	Eq. 0	Attempt 2	Error 3.318437848065514e-06
Point 71	Eq. 0	Attempt 3	Error 1.0347946499678073e-08
Point 71	Eq. 0	Attempt 4	Error 1.7754331338437623e-07
Point 71	Eq. 0	Attempt 5	Error 9.910814924296574e-08
Point 71	Eq. 1	Attempt 1	Error 2.2406726429835544e-07
Point 71	Eq. 1	Attempt 2	Error 2.552003297751071e-05
Point 71	Eq. 1	Attempt 3	Error 2.3305801732931286e-12
Point 72	Eq. 0	Attempt 1	Error 2.547722033341415e-10
Point 72	Eq. 0	Attempt 2	Error 1.56019666519569e-07
Point 72	Eq. 0	Attempt 3	Error 1.4646161616838071e-08
Point 72	Eq. 0	Attempt 4	Error 2.828113565556123e-08
Point 72	Eq. 0	Attempt 5	Error 8.819256436254364e-10
Point 72	Eq. 1	Attempt 1	Error 9.000156637739565e-07
Point 72	Eq. 1	Attempt 2	Error 5.05389152749558e-09
Point 72	Eq. 1	Attempt 3	Error 3.957141530008812e-07
Point 72	Eq. 1	Attempt 4	Error 7.233927590277744e-08
Point 72	Eq. 1	Attempt 5	Error 8.24875712623907e-07
Point 73	Eq. 0	Attempt 1	Error 1.726008918012667e-07
Point 73	Eq. 0	Attempt 2	Error 7.449095278388995e-07
Point 73	Eq. 0	Attempt 3	Error 2.4779086515991366e-07
Point 73	Eq. 0	Attempt 4	Error 3.838435986835975e-07
Point 73	Eq. 0	Attempt 5	Error 2.953356670332141e-07
Point 73	Eq. 1	Attempt 1	Error 1.284092832065653e-10
Point 73	Eq. 1	Attempt 2	Error 1.1786482900788542e-09
Point 73	Eq. 1	Attempt 3	Error 2.0496440811257344e-07
Point 73	Eq. 1	Attempt 4	Error 1.1786482900788542e-09
Point 73	Eq. 1	Attempt 5	Error 8.627588022136479e-05
Point 74	Eq. 0	Attempt 1	Error 6.156352583275293e-08
Point 74	Eq. 0	Attempt 2	Error 4.738410552818095e-08
Point 74	Eq. 0	Attempt 3	Error 3.170458739987225e-08
Point 74	Eq. 0	Attempt 4	Error 2.211267371876602e-06
Point 74	Eq. 0	Attempt 5	Error 4.098933459317777e-08
Point 74	Eq. 1	Attempt 1	Error 8.163291568052955e-06
Point 74	Eq. 1	Attempt 2	Error 6.638979641593323e-06
Point 74	Eq. 1	Attempt 3	Error 3.1978402148524765e-09
Point 74	Eq. 1	Attempt 4	Error 3.7455777146533364e-08
Point 74	Eq. 1	Attempt 5	Error 0.0008003716502571478
Point 75	Eq. 0	Attempt 1	Error 8.514774663126445e-08
Point 75	Eq. 0	Attempt 2	Error 7.649668987141922e-08
Point 75	Eq. 0	Attempt 3	Error 4.274136529147654e-06
Point 75	Eq. 0	Attempt 4	Error 7.649668987141922e-08
Point 75	Eq. 0	Attempt 5	Error 1.0923031368292868e-09
Point 75	Eq. 1	Attempt 1	Error 7.119943632005743e-06
Point 75	Eq. 1	Attempt 2	Error 7.721172670471788e-05
Point 75	Eq. 1	Attempt 3	Error 2.2942111229440343e-05
Point 75	Eq. 1	Attempt 4	Error 4.0266274936584523e-07
Point 75	Eq. 1	Attempt 5	Error 1.1576807423807622e-06
Point 76	Eq. 0	Attempt 1	Error 3.3325591175525915e-09
Point 76	Eq. 0	Attempt 2	Error 1.0647137855812616e-06
Point 76	Eq. 0	Attempt 3	Error 8.926122063712683e-09
Point 76	Eq. 0	Attempt 4	Error 5.357549071050016e-08
Point 76	Eq. 0	Attempt 5	Error 4.235120059092878e-06
Point 76	Eq. 1	Attempt 1	Error 2.868790716092917e-08
Point 76	Eq. 1	Attempt 2	Error 2.9478997021215037e-10
Point 76	Eq. 1	Attempt 3	Error 1.552876824462146e-06
Point 76	Eq. 1	Attempt 4	Error 8.119513950077817e-10
Point 76	Eq. 1	Attempt 5	Error 6.594785872948705e-08
Point 77	Eq. 0	Attempt 1	Error 3.0066985345911235e-08
Point 77	Eq. 0	Attempt 2	Error 7.836803206373588e-08
Point 77	Eq. 0	Attempt 3	Error 2.1399011984613026e-07
Point 77	Eq. 0	Attempt 4	Error 4.46931380793103e-09
Point 77	Eq. 0	Attempt 5	Error 1.2659825188165996e-08
Point 77	Eq. 1	Attempt 1	Error 4.463423692868673e-07
Point 77	Eq. 1	Attempt 2	Error 7.664798431505915e-06
Point 77	Eq. 1	Attempt 3	Error 7.76473939367861e-07
Point 77	Eq. 1	Attempt 4	Error 8.306528798129875e-10
Point 77	Eq. 1	Attempt 5	Error 4.879439643445949e-07
Point 78	Eq. 0	Attempt 1	Error 1.1273510835962952e-07
Point 78	Eq. 0	Attempt 2	Error 2.7729072371585062e-08
Point 78	Eq. 0	Attempt 3	Error 1.0109674803970847e-06
Point 78	Eq. 0	Attempt 4	Error 5.208390689404041e-06
Point 78	Eq. 0	Attempt 5	Error 1.3360178741095297e-06
Point 78	Eq. 1	Attempt 1	Error 5.9309968492016196e-08
Point 78	Eq. 1	Attempt 2	Error 4.485173690227384e-07
Point 78	Eq. 1	Attempt 3	Error 2.8029774057358736e-08
Point 78	Eq. 1	Attempt 4	Error 4.283460270926298e-07
Point 78	Eq. 1	Attempt 5	Error 3.915431534551317e-08
Point 79	Eq. 0	Attempt 1	Error 4.851895596402755e-07
Point 79	Eq. 0	Attempt 2	Error 1.5714817891421262e-08
Point 79	Eq. 0	Attempt 3	Error 1.4506610568787437e-05
Point 79	Eq. 0	Attempt 4	Error 7.856893375901564e-07
Point 79	Eq. 0	Attempt 5	Error 1.213032874147757e-08
Point 79	Eq. 1	Attempt 1	Error 2.724463001868571e-07
Point 79	Eq. 1	Attempt 2	Error 1.091589183488395e-07
Point 79	Eq. 1	Attempt 3	Error 3.4708938301264425e-07
Point 79	Eq. 1	Attempt 4	Error 2.2571500721824123e-06
Point 79	Eq. 1	Attempt 5	Error 1.5309955756492855e-06
Point 80	Eq. 0	Attempt 1	Error 9.724573146741022e-08
Point 80	Eq. 0	Attempt 2	Error 2.8570639187819324e-09
Point 80	Eq. 0	Attempt 3	Error 1.299008545174729e-08
Point 80	Eq. 0	Attempt 4	Error 1.7534989638079423e-07
Point 80	Eq. 0	Attempt 5	Error 1.4615579857490957e-09
Point 80	Eq. 1	Attempt 1	Error 4.9565984454602585e-06
Point 80	Eq. 1	Attempt 2	Error 3.871414435252518e-06
Point 80	Eq. 1	Attempt 3	Error 3.0782774160798e-06
Point 80	Eq. 1	Attempt 4	Error 1.0537327227666538e-05
Point 80	Eq. 1	Attempt 5	Error 1.1756481910651928e-05
Point 81	Eq. 0	Attempt 1	Error 4.954074483976001e-09
Point 81	Eq. 0	Attempt 2	Error 4.144709464526386e-08
Point 81	Eq. 0	Attempt 3	Error 0.005843651831355601
Point 81	Eq. 0	Attempt 4	Error 1.0165990715904627e-08
Point 81	Eq. 0	Attempt 5	Error 3.268496584496461e-11
Point 81	Eq. 1	Attempt 1	Error 5.310312189976685e-10
Point 81	Eq. 1	Attempt 2	Error 5.041304456199214e-05
Point 81	Eq. 1	Attempt 3	Error 2.8608155844267458e-09
Point 81	Eq. 1	Attempt 4	Error 4.8613230774208205e-08
Point 81	Eq. 1	Attempt 5	Error 1.2982184216525638e-08
Point 82	Eq. 0	Attempt 1	Error 5.236865945335012e-07
Point 82	Eq. 0	Attempt 2	Error 4.598405212163925e-09
Point 82	Eq. 0	Attempt 3	Error 1.6524147667951183e-06
Point 82	Eq. 0	Attempt 4	Error 2.305263251400902e-07
Point 82	Eq. 0	Attempt 5	Error 1.2162012126282207e-06
Point 82	Eq. 1	Attempt 1	Error 1.8685113900573924e-08
Point 82	Eq. 1	Attempt 2	Error 7.490046982638887e-08
Point 82	Eq. 1	Attempt 3	Error 1.3322744507604511e-07
Point 82	Eq. 1	Attempt 4	Error 2.3255722680914914e-08
Point 82	Eq. 1	Attempt 5	Error 3.1183548117041937e-06
Point 83	Eq. 0	Attempt 1	Error 3.6238122902432224e-07
Point 83	Eq. 0	Attempt 2	Error 1.6915579976739537e-06
Point 83	Eq. 0	Attempt 3	Error 6.268743391046883e-08
Point 83	Eq. 0	Attempt 4	Error 1.6207155795200379e-07
Point 83	Eq. 0	Attempt 5	Error 1.5004809483798454e-07
Point 83	Eq. 1	Attempt 1	Error 1.1771849699471204e-06
Point 83	Eq. 1	Attempt 2	Error 4.2272313294233754e-07
Point 83	Eq. 1	Attempt 3	Error 2.6335970915170037e-07
Point 83	Eq. 1	Attempt 4	Error 2.7921345235881745e-07
Point 83	Eq. 1	Attempt 5	Error 3.295544956927188e-07
Point 84	Eq. 0	Attempt 1	Error 4.20162791670009e-06
Point 84	Eq. 0	Attempt 2	Error 4.0881786844693124e-10
Point 84	Eq. 0	Attempt 3	Error 4.552303494165244e-07
Point 84	Eq. 0	Attempt 4	Error 5.542258293189661e-06
Point 84	Eq. 0	Attempt 5	Error 1.4705248077007127e-06
Point 84	Eq. 1	Attempt 1	Error 0.0044425315778653385
Point 84	Eq. 1	Attempt 2	Error 1.4553677374351537e-08
Point 84	Eq. 1	Attempt 3	Error 3.2949913020274835e-08
Point 84	Eq. 1	Attempt 4	Error 2.3511177005275385e-08
Point 84	Eq. 1	Attempt 5	Error 1.983494257729035e-09
Point 85	Eq. 0	Attempt 1	Error 1.0160286478821945e-06
Point 85	Eq. 0	Attempt 2	Error 7.853810757296742e-07
Point 85	Eq. 0	Attempt 3	Error 2.0372435187709925e-06
Point 85	Eq. 0	Attempt 4	Error 5.368292590901547e-06
Point 85	Eq. 0	Attempt 5	Error 2.4219673377956497e-08
Point 85	Eq. 1	Attempt 1	Error 8.536848099538474e-07
Point 85	Eq. 1	Attempt 2	Error 2.0440421621970017e-07
Point 85	Eq. 1	Attempt 3	Error 1.8472767919774924e-06
Point 85	Eq. 1	Attempt 4	Error 6.725144885422196e-10
Point 85	Eq. 1	Attempt 5	Error 9.183850124827586e-09
Point 86	Eq. 0	Attempt 1	Error 2.0486368157435209e-10
Point 86	Eq. 0	Attempt 2	Error 8.722054190002382e-10
Point 86	Eq. 0	Attempt 3	Error 1.8085262354361475e-07
Point 86	Eq. 0	Attempt 4	Error 2.3811571736587211e-07
Point 86	Eq. 0	Attempt 5	Error 0.00020039538009086755
Point 86	Eq. 1	Attempt 1	Error 7.966019666127977e-08
Point 86	Eq. 1	Attempt 2	Error 6.62017725971964e-07
Point 86	Eq. 1	Attempt 3	Error 4.782009455084335e-09
Point 86	Eq. 1	Attempt 4	Error 2.72943191248487e-06
Point 86	Eq. 1	Attempt 5	Error 1.3220815162640065e-06
Point 87	Eq. 0	Attempt 1	Error 2.3096049517334905e-09
Point 87	Eq. 0	Attempt 2	Error 2.3902089196781162e-08
Point 87	Eq. 0	Attempt 3	Error 1.4248882962419884e-08
Point 87	Eq. 0	Attempt 4	Error 1.0846747500181664e-08
Point 87	Eq. 0	Attempt 5	Error 4.004164111393038e-09
Point 87	Eq. 1	Attempt 1	Error 2.6783709472510964e-08
Point 87	Eq. 1	Attempt 2	Error 1.392288595525315e-08
Point 87	Eq. 1	Attempt 3	Error 2.5662020561867394e-06
Point 87	Eq. 1	Attempt 4	Error 1.3620893923871336e-07
Point 87	Eq. 1	Attempt 5	Error 8.582657073930022e-08
Point 88	Eq. 0	Attempt 1	Error 1.3886829037801363e-06
Point 88	Eq. 0	Attempt 2	Error 4.3993219378535287e-07
Point 88	Eq. 0	Attempt 3	Error 5.762785804108717e-10
Point 88	Eq. 0	Attempt 4	Error 7.90732997302257e-07
Point 88	Eq. 0	Attempt 5	Error 3.202672814950347e-06
Point 88	Eq. 1	Attempt 1	Error 2.0292532099119853e-09
Point 88	Eq. 1	Attempt 2	Error 8.228312253777403e-09
Point 88	Eq. 1	Attempt 3	Error 1.2212342426209943e-07
Point 88	Eq. 1	Attempt 4	Error 1.022047473497878e-05
Point 88	Eq. 1	Attempt 5	Error 0.018835892705624246
Point 89	Eq. 0	Attempt 1	Error 1.9935582145080843e-06
Point 89	Eq. 0	Attempt 2	Error 1.2507564406405436e-07
Point 89	Eq. 0	Attempt 3	Error 2.6844077183341142e-08
Point 89	Eq. 0	Attempt 4	Error 1.2507564406405436e-07
Point 89	Eq. 0	Attempt 5	Error 1.2507564406405436e-07
Point 89	Eq. 1	Attempt 1	Error 7.530019274781807e-08
Point 89	Eq. 1	Attempt 2	Error 4.289267963031307e-07
Point 89	Eq. 1	Attempt 3	Error 6.672593144685379e-08
Point 89	Eq. 1	Attempt 4	Error 2.1861978893866763e-10
Point 89	Eq. 1	Attempt 5	Error 1.3725342569159693e-06
Point 90	Eq. 0	Attempt 1	Error 2.3865879938966827e-08
Point 90	Eq. 0	Attempt 2	Error 1.087107648345409e-08
Point 90	Eq. 0	Attempt 3	Error 2.977486701638554e-07
Point 90	Eq. 0	Attempt 4	Error 7.631456355738919e-08
Point 90	Eq. 0	Attempt 5	Error 2.2982931113801897e-09
Point 90	Eq. 1	Attempt 1	Error 1.512171365902759e-08
Point 90	Eq. 1	Attempt 2	Error 3.85992035489835e-06
Point 90	Eq. 1	Attempt 3	Error 1.976388830371434e-09
Point 90	Eq. 1	Attempt 4	Error 2.1964865482004825e-09
Point 90	Eq. 1	Attempt 5	Error 6.927244669441279e-06
Point 91	Eq. 0	Attempt 1	Error 3.241889316996094e-07
Point 91	Eq. 0	Attempt 2	Error 2.1314292553142877e-08
Point 91	Eq. 0	Attempt 3	Error 9.823287427934702e-08
Point 91	Eq. 0	Attempt 4	Error 1.0800545169331599e-07
Point 91	Eq. 0	Attempt 5	Error 7.850286465327372e-08
Point 91	Eq. 1	Attempt 1	Error 5.115907697472721e-13
Point 92	Eq. 0	Attempt 1	Error 2.0955081936335773e-07
Point 92	Eq. 0	Attempt 2	Error 1.8319329910809756e-06
Point 92	Eq. 0	Attempt 3	Error 2.6899766680799075e-07
Point 92	Eq. 0	Attempt 4	Error 7.443259164574556e-08
Point 92	Eq. 0	Attempt 5	Error 4.67556276362302e-07
Point 92	Eq. 1	Attempt 1	Error 2.6239263206662145e-08
Point 92	Eq. 1	Attempt 2	Error 3.588571075852087e-07
Point 92	Eq. 1	Attempt 3	Error 4.993125912733376e-09
Point 92	Eq. 1	Attempt 4	Error 1.6181616047106218e-08
Point 92	Eq. 1	Attempt 5	Error 1.1870139587699668e-05
Point 93	Eq. 0	Attempt 1	Error 0.000874238630160562
Point 93	Eq. 0	Attempt 2	Error 5.885567588848062e-10
Point 93	Eq. 0	Attempt 3	Error 2.0289473923185142e-07
Point 93	Eq. 0	Attempt 4	Error 1.0273891462020401e-06
Point 93	Eq. 0	Attempt 5	Error 7.249354894156568e-09
Point 93	Eq. 1	Attempt 1	Error 5.9457059933265555e-06
Point 93	Eq. 1	Attempt 2	Error 1.1611927561716584e-06
Point 93	Eq. 1	Attempt 3	Error 5.072882913736976e-08
Point 93	Eq. 1	Attempt 4	Error 3.8560040138690965e-07
Point 93	Eq. 1	Attempt 5	Error 1.261687032183545e-06
Point 94	Eq. 0	Attempt 1	Error 1.7200818547280505e-10
Point 94	Eq. 0	Attempt 2	Error 2.246280246254173e-07
Point 94	Eq. 0	Attempt 3	Error 5.3093003771209624e-08
Point 94	Eq. 0	Attempt 4	Error 4.631039018931915e-08
Point 94	Eq. 0	Attempt 5	Error 1.525179186501191e-06
Point 94	Eq. 1	Attempt 1	Error 2.0713193862320622e-06
Point 94	Eq. 1	Attempt 2	Error 3.4439511864547967e-07
Point 94	Eq. 1	Attempt 3	Error 3.4439511864547967e-07
Point 94	Eq. 1	Attempt 4	Error 5.689367981176474e-07
Point 94	Eq. 1	Attempt 5	Error 4.440298823737976e-06
Point 95	Eq. 0	Attempt 1	Error 1.95413400660982e-06
Point 95	Eq. 0	Attempt 2	Error 1.8114405975211412e-08
Point 95	Eq. 0	Attempt 3	Error 9.413133739144541e-08
Point 95	Eq. 0	Attempt 4	Error 3.1025138014229015e-10
Point 95	Eq. 0	Attempt 5	Error 2.203778421971947e-07
Point 95	Eq. 1	Attempt 1	Error 8.843340992825688e-08
Point 95	Eq. 1	Attempt 2	Error 6.690470399917103e-11
Point 96	Eq. 0	Attempt 1	Error 7.098998366927844e-08
Point 96	Eq. 0	Attempt 2	Error 1.501458370967157e-06
Point 96	Eq. 0	Attempt 3	Error 1.6758292531449115e-08
Point 96	Eq. 0	Attempt 4	Error 2.1558190610448946e-07
Point 96	Eq. 0	Attempt 5	Error 6.303213240244077e-08
Point 96	Eq. 1	Attempt 1	Error 2.570629931142321e-09
Point 96	Eq. 1	Attempt 2	Error 1.1244588336012384e-06
Point 96	Eq. 1	Attempt 3	Error 2.5352164811920375e-11
Point 97	Eq. 0	Attempt 1	Error 6.085144832468359e-08
Point 97	Eq. 0	Attempt 2	Error 7.472323773072276e-07
Point 97	Eq. 0	Attempt 3	Error 2.3826487449696288e-09
Point 97	Eq. 0	Attempt 4	Error 1.4563283912139013e-10
Point 97	Eq. 0	Attempt 5	Error 6.955306730560551e-07
Point 97	Eq. 1	Attempt 1	Error 5.75040246530989e-07
Point 97	Eq. 1	Attempt 2	Error 0.07234307725013878
Point 97	Eq. 1	Attempt 3	Error 7.850871952541638e-09
Point 97	Eq. 1	Attempt 4	Error 1.4172087503538933e-08
Point 97	Eq. 1	Attempt 5	Error 2.234662588307401e-08
Point 98	Eq. 0	Attempt 1	Error 1.2700936622422887e-06
Point 98	Eq. 0	Attempt 2	Error 1.1692580983435619e-06
Point 98	Eq. 0	Attempt 3	Error 5.215528346980136e-06
Point 98	Eq. 0	Attempt 4	Error 8.460460776404943e-09
Point 98	Eq. 0	Attempt 5	Error 1.1492147677927278e-08
Point 98	Eq. 1	Attempt 1	Error 3.233275265301927e-07
Point 98	Eq. 1	Attempt 2	Error 6.651589501416311e-09
Point 98	Eq. 1	Attempt 3	Error 1.3527824194170535e-08
Point 98	Eq. 1	Attempt 4	Error 2.988815595017513e-08
Point 98	Eq. 1	Attempt 5	Error 5.6679482440813445e-08
Point 99	Eq. 0	Attempt 1	Error 3.1034526273288066e-06
Point 99	Eq. 0	Attempt 2	Error 5.208505626796978e-09
Point 99	Eq. 0	Attempt 3	Error 1.7412276065442711e-09
Point 99	Eq. 0	Attempt 4	Error 3.243258106522262e-09
Point 99	Eq. 0	Attempt 5	Error 1.546140993013978e-11
Point 99	Eq. 1	Attempt 1	Error 8.820462085168401e-07
Point 99	Eq. 1	Attempt 2	Error 5.403683758231637e-07
Point 99	Eq. 1	Attempt 3	Error 2.517026587156579e-09
Point 99	Eq. 1	Attempt 4	Error 8.104592552626855e-08
Point 99	Eq. 1	Attempt 5	Error 7.261138534886413e-08
Point 100	Eq. 0	Attempt 1	Error 5.462670458200591e-06
Point 100	Eq. 0	Attempt 2	Error 1.0652166793079232e-07
Point 100	Eq. 0	Attempt 3	Error 0.07159392459209357
Point 100	Eq. 0	Attempt 4	Error 1.6963042526185745e-08
Point 100	Eq. 0	Attempt 5	Error 5.52497567696264e-08
Point 100	Eq. 1	Attempt 1	Error 0.00021146063556898298
Point 100	Eq. 1	Attempt 2	Error 1.3407770893536508e-08
Point 100	Eq. 1	Attempt 3	Error 3.969241788581712e-07
Point 100	Eq. 1	Attempt 4	Error 2.583221885288367e-07
Point 100	Eq. 1	Attempt 5	Error 4.773452815243218e-07
Point 101	Eq. 0	Attempt 1	Error 6.790060069761239e-09
Point 101	Eq. 0	Attempt 2	Error 4.1683847484819125e-08
Point 101	Eq. 0	Attempt 3	Error 8.002916729310527e-08
Point 101	Eq. 0	Attempt 4	Error 1.317550754720287e-06
Point 101	Eq. 0	Attempt 5	Error 3.0718325660927803e-07
Point 101	Eq. 1	Attempt 1	Error 4.552816790237557e-09
Point 101	Eq. 1	Attempt 2	Error 8.413195132561668e-06
Point 101	Eq. 1	Attempt 3	Error 1.3830009493176476e-07
Point 101	Eq. 1	Attempt 4	Error 2.9306124815775547e-07
Point 101	Eq. 1	Attempt 5	Error 3.889145489210932e-06
Point 102	Eq. 0	Attempt 1	Error 2.6164350401813863e-06
Point 102	Eq. 0	Attempt 2	Error 4.6345746795850573e-07
Point 102	Eq. 0	Attempt 3	Error 1.048414333126857e-08
Point 102	Eq. 0	Attempt 4	Error 7.336054750339827e-07
Point 102	Eq. 0	Attempt 5	Error 1.4358723774421378e-06
Point 102	Eq. 1	Attempt 1	Error 2.6975754963132204e-07
Point 102	Eq. 1	Attempt 2	Error 1.7791990103432909e-10
Point 102	Eq. 1	Attempt 3	Error 1.1069237189076375e-06
Point 102	Eq. 1	Attempt 4	Error 1.0954693152598338e-08
Point 102	Eq. 1	Attempt 5	Error 1.1391828707019158e-06
Point 103	Eq. 0	Attempt 1	Error 3.2439800179417944e-08
Point 103	Eq. 0	Attempt 2	Error 6.366462912410498e-12
Point 103	Eq. 1	Attempt 1	Error 1.6579154248574923e-05
Point 103	Eq. 1	Attempt 2	Error 4.860709168497124e-08
Point 103	Eq. 1	Attempt 3	Error 5.176794275030261e-06
Point 103	Eq. 1	Attempt 4	Error 3.071824039579951e-08
Point 103	Eq. 1	Attempt 5	Error 3.6285200621932745e-08
Point 104	Eq. 0	Attempt 1	Error 3.0073257448748336e-06
Point 104	Eq. 0	Attempt 2	Error 3.274096928862491e-05
Point 104	Eq. 0	Attempt 3	Error 1.9570683207348338e-07
Point 104	Eq. 0	Attempt 4	Error 5.943263658991782e-09
Point 104	Eq. 0	Attempt 5	Error 2.8274064334254945e-07
Point 104	Eq. 1	Attempt 1	Error 1.3263821756481775e-06
Point 104	Eq. 1	Attempt 2	Error 4.351306870375993e-09
Point 104	Eq. 1	Attempt 3	Error 1.4215606825018767e-06
Point 104	Eq. 1	Attempt 4	Error 2.975934876303654e-08
Point 104	Eq. 1	Attempt 5	Error 5.6857572872104356e-08
Point 105	Eq. 0	Attempt 1	Error 1.233808006873005e-06
Point 105	Eq. 0	Attempt 2	Error 7.487545872209012e-08
Point 105	Eq. 0	Attempt 3	Error 5.639475091356871e-06
Point 105	Eq. 0	Attempt 4	Error 2.05420747079188e-09
Point 105	Eq. 0	Attempt 5	Error 9.473524187342264e-10
Point 105	Eq. 1	Attempt 1	Error 7.659297693862754e-07
Point 105	Eq. 1	Attempt 2	Error 3.4340484944550553e-07
Point 105	Eq. 1	Attempt 3	Error 1.3906827689424972e-07
Point 105	Eq. 1	Attempt 4	Error 3.6203005038260017e-08
Point 105	Eq. 1	Attempt 5	Error 2.7572934868658194e-07
Point 106	Eq. 0	Attempt 1	Error 2.784929620247567e-08
Point 106	Eq. 0	Attempt 2	Error 3.517190521051816e-07
Point 106	Eq. 0	Attempt 3	Error 1.8914988686447032e-08
Point 106	Eq. 0	Attempt 4	Error 1.2357721175249026e-06
Point 106	Eq. 0	Attempt 5	Error 2.9037584340585454e-05
Point 106	Eq. 1	Attempt 1	Error 2.212449203398137e-06
Point 106	Eq. 1	Attempt 2	Error 1.6545766357012326e-07
Point 106	Eq. 1	Attempt 3	Error 3.7687186704715714e-10
Point 106	Eq. 1	Attempt 4	Error 5.057736416347325e-07
Point 106	Eq. 1	Attempt 5	Error 1.8521888023315114e-07
Point 107	Eq. 0	Attempt 1	Error 1.498926849308191e-08
Point 107	Eq. 0	Attempt 2	Error 3.7882159631408285e-09
Point 107	Eq. 0	Attempt 3	Error 5.893468824069714e-09
Point 107	Eq. 0	Attempt 4	Error 2.825515821314184e-08
Point 107	Eq. 0	Attempt 5	Error 5.893468824069714e-09
Point 107	Eq. 1	Attempt 1	Error 3.887731736540445e-08
Point 107	Eq. 1	Attempt 2	Error 5.896896482227021e-08
Point 107	Eq. 1	Attempt 3	Error 1.857517872849712e-08
Point 107	Eq. 1	Attempt 4	Error 1.9421969454924692e-07
Point 107	Eq. 1	Attempt 5	Error 2.826499212460476e-08
Point 108	Eq. 0	Attempt 1	Error 3.0000006745467545e-07
Point 108	Eq. 0	Attempt 2	Error 3.6798724067921285e-09
Point 108	Eq. 0	Attempt 3	Error 6.539723472087644e-06
Point 108	Eq. 0	Attempt 4	Error 8.35046876090928e-08
Point 108	Eq. 0	Attempt 5	Error 8.344072170984873e-07
Point 108	Eq. 1	Attempt 1	Error 2.220311330347613e-07
Point 108	Eq. 1	Attempt 2	Error 2.0908436226818594e-07
Point 108	Eq. 1	Attempt 3	Error 1.0913227583841945e-05
Point 108	Eq. 1	Attempt 4	Error 5.889262411074014e-09
Point 108	Eq. 1	Attempt 5	Error 1.4671854842163157e-08
Point 109	Eq. 0	Attempt 1	Error 1.121101718126738e-07
Point 109	Eq. 0	Attempt 2	Error 1.482050038248417e-08
Point 109	Eq. 0	Attempt 3	Error 1.2253445902388194e-07
Point 109	Eq. 0	Attempt 4	Error 8.335348411492305e-09
Point 109	Eq. 0	Attempt 5	Error 5.929462076892378e-08
Point 109	Eq. 1	Attempt 1	Error 2.3070100496624946e-07
Point 109	Eq. 1	Attempt 2	Error 2.746730842773104e-09
Point 109	Eq. 1	Attempt 3	Error 2.0659115307353204e-08
Point 109	Eq. 1	Attempt 4	Error 4.825437827093992e-10
Point 109	Eq. 1	Attempt 5	Error 4.825437827093992e-10
Point 110	Eq. 0	Attempt 1	Error 2.1373125491663814e-10
Point 110	Eq. 0	Attempt 2	Error 1.4433368278332637e-07
Point 110	Eq. 0	Attempt 3	Error 8.903953130356967e-10
Point 110	Eq. 0	Attempt 4	Error 5.883975973119959e-09
Point 110	Eq. 0	Attempt 5	Error 1.0804732369251724e-05
Point 110	Eq. 1	Attempt 1	Error 5.445883743959712e-09
Point 110	Eq. 1	Attempt 2	Error 3.071249921049457e-10
Point 110	Eq. 1	Attempt 3	Error 1.072407940228004e-09
Point 110	Eq. 1	Attempt 4	Error 3.7348320347518893e-07
Point 110	Eq. 1	Attempt 5	Error 3.992852271039737e-09
Point 111	Eq. 0	Attempt 1	Error 6.618807901759283e-08
Point 111	Eq. 0	Attempt 2	Error 1.7172941397802788e-06
Point 111	Eq. 0	Attempt 3	Error 1.0311413234376232e-07
Point 111	Eq. 0	Attempt 4	Error 2.2718268155585974e-08
Point 111	Eq. 0	Attempt 5	Error 0.00041903249098140805
Point 111	Eq. 1	Attempt 1	Error 1.0006147022068035e-09
Point 111	Eq. 1	Attempt 2	Error 1.1606857697188389e-08
Point 111	Eq. 1	Attempt 3	Error 7.571435389763792e-08
Point 111	Eq. 1	Attempt 4	Error 2.3530674297944643e-08
Point 111	Eq. 1	Attempt 5	Error 1.4210854715202004e-12
Point 112	Eq. 0	Attempt 1	Error 3.4098093237844296e-09
Point 112	Eq. 0	Attempt 2	Error 1.6211743059102446e-10
Point 112	Eq. 0	Attempt 3	Error 2.887207983803819e-08
Point 112	Eq. 0	Attempt 4	Error 6.092181479289138e-06
Point 112	Eq. 0	Attempt 5	Error 3.8172629501787014e-08
Point 112	Eq. 1	Attempt 1	Error 1.8189894035458565e-12
Point 113	Eq. 0	Attempt 1	Error 1.34718902700115e-11
Point 113	Eq. 1	Attempt 1	Error 2.4122471131704515e-08
Point 113	Eq. 1	Attempt 2	Error 2.234218413832423e-06
Point 113	Eq. 1	Attempt 3	Error 1.792352577467682e-08
Point 113	Eq. 1	Attempt 4	Error 1.109507365981699e-06
Point 113	Eq. 1	Attempt 5	Error 1.24737653095508e-07
Point 114	Eq. 0	Attempt 1	Error 5.80859500587394e-06
Point 114	Eq. 0	Attempt 2	Error 1.249622982868459e-08
Point 114	Eq. 0	Attempt 3	Error 5.871749522157188e-07
Point 114	Eq. 0	Attempt 4	Error 5.26132055256312e-07
Point 114	Eq. 0	Attempt 5	Error 6.188736279000295e-08
Point 114	Eq. 1	Attempt 1	Error 1.2959503692400176e-08
Point 114	Eq. 1	Attempt 2	Error 1.4720740182383452e-09
Point 114	Eq. 1	Attempt 3	Error 2.1582756062343833e-06
Point 114	Eq. 1	Attempt 4	Error 4.648313733923715e-09
Point 114	Eq. 1	Attempt 5	Error 5.357492227631155e-10
Point 115	Eq. 0	Attempt 1	Error 7.5203843152849e-11
Point 115	Eq. 1	Attempt 1	Error 1.365484081361501e-08
Point 115	Eq. 1	Attempt 2	Error 1.0610897902552097e-06
Point 115	Eq. 1	Attempt 3	Error 1.190225788150201e-06
Point 115	Eq. 1	Attempt 4	Error 4.111979023946333e-08
Point 115	Eq. 1	Attempt 5	Error 1.4211541099484748e-06
Point 116	Eq. 0	Attempt 1	Error 1.688880502115353e-08
Point 116	Eq. 0	Attempt 2	Error 1.688880502115353e-08
Point 116	Eq. 0	Attempt 3	Error 4.771322892338503e-09
Point 116	Eq. 0	Attempt 4	Error 1.5026905089143838e-06
Point 116	Eq. 0	Attempt 5	Error 1.3164424217393389e-08
Point 116	Eq. 1	Attempt 1	Error 4.913503630632476e-07
Point 116	Eq. 1	Attempt 2	Error 2.887666235551478e-05
Point 116	Eq. 1	Attempt 3	Error 8.325179123858106e-07
Point 116	Eq. 1	Attempt 4	Error 1.026868119424762e-07
Point 116	Eq. 1	Attempt 5	Error 2.234020257674274e-07
Point 117	Eq. 0	Attempt 1	Error 1.0885452184083988e-07
Point 117	Eq. 0	Attempt 2	Error 4.058051672473084e-10
Point 117	Eq. 0	Attempt 3	Error 1.0606981959426776e-10
Point 117	Eq. 0	Attempt 4	Error 2.5725609020810225e-07
Point 117	Eq. 0	Attempt 5	Error 2.948708583971893e-07
Point 117	Eq. 1	Attempt 1	Error 3.5920576920034364e-05
Point 117	Eq. 1	Attempt 2	Error 3.2074069622467505e-08
Point 117	Eq. 1	Attempt 3	Error 2.9234911380626727e-08
Point 117	Eq. 1	Attempt 4	Error 6.79272159231914e-06
Point 117	Eq. 1	Attempt 5	Error 2.190274216218313e-06
Point 118	Eq. 0	Attempt 1	Error 4.0715804061619565e-08
Point 118	Eq. 0	Attempt 2	Error 6.494241233667708e-08
Point 118	Eq. 0	Attempt 3	Error 7.038352123345248e-10
Point 118	Eq. 0	Attempt 4	Error 9.07016328710597e-09
Point 118	Eq. 0	Attempt 5	Error 1.3644025216308364e-06
Point 118	Eq. 1	Attempt 1	Error 8.378776783501962e-09
Point 118	Eq. 1	Attempt 2	Error 1.449537592179695e-07
Point 118	Eq. 1	Attempt 3	Error 2.1043149445176823e-09
Point 118	Eq. 1	Attempt 4	Error 3.3282731237704866e-08
Point 118	Eq. 1	Attempt 5	Error 2.22832909457793e-07
Point 119	Eq. 0	Attempt 1	Error 7.894811915321043e-09
Point 119	Eq. 0	Attempt 2	Error 6.139089236967266e-12
Point 119	Eq. 1	Attempt 1	Error 2.1186860976740718e-07
Point 119	Eq. 1	Attempt 2	Error 7.737882185665512e-06
Point 119	Eq. 1	Attempt 3	Error 1.192930653814983e-06
Point 119	Eq. 1	Attempt 4	Error 7.858286892314936e-07
Point 119	Eq. 1	Attempt 5	Error 4.385523766359256e-08
Point 120	Eq. 0	Attempt 1	Error 2.747856342466548e-08
Point 120	Eq. 0	Attempt 2	Error 2.849560587492306e-10
Point 120	Eq. 0	Attempt 3	Error 1.0305711839464493e-09
Point 120	Eq. 0	Attempt 4	Error 8.28435986477416e-10
Point 120	Eq. 0	Attempt 5	Error 8.459534228677512e-08
Point 120	Eq. 1	Attempt 1	Error 3.3792559861467453e-09
Point 120	Eq. 1	Attempt 2	Error 6.218044745764928e-09
Point 120	Eq. 1	Attempt 3	Error 2.896067030633276e-08
Point 120	Eq. 1	Attempt 4	Error 1.4164271533445572e-08
Point 120	Eq. 1	Attempt 5	Error 9.099966291614692e-08
Point 121	Eq. 0	Attempt 1	Error 3.8907899124751566e-08
Point 121	Eq. 0	Attempt 2	Error 3.55916563989922e-05
Point 121	Eq. 0	Attempt 3	Error 2.8421709430404007e-13
Point 121	Eq. 1	Attempt 1	Error 1.8265606627210218e-07
Point 121	Eq. 1	Attempt 2	Error 7.440164040417585e-08
Point 121	Eq. 1	Attempt 3	Error 1.0293726404597692e-07
Point 121	Eq. 1	Attempt 4	Error 1.958978259608557e-07
Point 121	Eq. 1	Attempt 5	Error 1.457108567137766e-07
Point 122	Eq. 0	Attempt 1	Error 1.455726987842354e-07
Point 122	Eq. 0	Attempt 2	Error 7.81139704031375e-07
Point 122	Eq. 0	Attempt 3	Error 4.5844330998079386e-08
Point 122	Eq. 0	Attempt 4	Error 2.638671503518708e-10
Point 122	Eq. 0	Attempt 5	Error 3.874782805723953e-08
Point 122	Eq. 1	Attempt 1	Error 1.291681428483571e-09
Point 122	Eq. 1	Attempt 2	Error 2.622064698698523e-08
Point 122	Eq. 1	Attempt 3	Error 3.3716255245508364e-06
Point 122	Eq. 1	Attempt 4	Error 1.988158317089983e-06
Point 122	Eq. 1	Attempt 5	Error 7.965898873862898e-07
Point 123	Eq. 0	Attempt 1	Error 6.020388809702126e-08
Point 123	Eq. 0	Attempt 2	Error 3.410605131648481e-12
Point 123	Eq. 1	Attempt 1	Error 1.0305711839464493e-10
Point 123	Eq. 1	Attempt 2	Error 5.486973293500341e-07
Point 123	Eq. 1	Attempt 3	Error 1.0305711839464493e-10
Point 123	Eq. 1	Attempt 4	Error 8.155685122801515e-07
Point 123	Eq. 1	Attempt 5	Error 6.426004688364628e-07
Point 124	Eq. 0	Attempt 1	Error 1.8083142094837967e-08
Point 124	Eq. 0	Attempt 2	Error 5.599881660600659e-07
Point 124	Eq. 0	Attempt 3	Error 8.019305255402287e-07
Point 124	Eq. 0	Attempt 4	Error 2.449894850542478e-06
Point 124	Eq. 0	Attempt 5	Error 2.320746261830209e-09
Point 124	Eq. 1	Attempt 1	Error 1.5450299883923435e-07
Point 124	Eq. 1	Attempt 2	Error 4.5208983578959305e-07
Point 124	Eq. 1	Attempt 3	Error 1.5265591457591654e-06
Point 124	Eq. 1	Attempt 4	Error 3.8103138422229677e-08
Point 124	Eq. 1	Attempt 5	Error 7.652946010239248e-08
Point 125	Eq. 0	Attempt 1	Error 5.369975042412989e-08
Point 125	Eq. 0	Attempt 2	Error 9.998956329582143e-08
Point 125	Eq. 0	Attempt 3	Error 1.660847601669957e-07
Point 125	Eq. 0	Attempt 4	Error 1.1709744285326451e-11
Point 125	Eq. 1	Attempt 1	Error 1.2829517004320223e-07
Point 125	Eq. 1	Attempt 2	Error 7.068311447255837e-08
Point 125	Eq. 1	Attempt 3	Error 2.7850433070852887e-09
Point 125	Eq. 1	Attempt 4	Error 4.623245786206098e-09
Point 125	Eq. 1	Attempt 5	Error 6.9247505507519236e-09
Point 126	Eq. 0	Attempt 1	Error 1.7550405573274475e-09
Point 126	Eq. 0	Attempt 2	Error 1.4097167877480388e-11
Point 126	Eq. 1	Attempt 1	Error 6.444849987019552e-09
Point 126	Eq. 1	Attempt 2	Error 3.9317356765877776e-06
Point 126	Eq. 1	Attempt 3	Error 4.1402014971936296e-07
Point 126	Eq. 1	Attempt 4	Error 1.9926858385588275e-08
Point 126	Eq. 1	Attempt 5	Error 1.1494205409690039e-07
Point 127	Eq. 0	Attempt 1	Error 2.10107816656091e-06
Point 127	Eq. 0	Attempt 2	Error 1.0608118827803992e-08
Point 127	Eq. 0	Attempt 3	Error 4.0568806980445515e-08
Point 127	Eq. 0	Attempt 4	Error 1.155342488345923e-09
Point 127	Eq. 0	Attempt 5	Error 1.5287360497495683e-06
Point 127	Eq. 1	Attempt 1	Error 1.8201944840257056e-08
Point 127	Eq. 1	Attempt 2	Error 4.206412995699793e-12
Point 128	Eq. 0	Attempt 1	Error 1.9651110960694496e-08
Point 128	Eq. 0	Attempt 2	Error 1.2416718959684658e-06
Point 128	Eq. 0	Attempt 3	Error 3.13563418785634e-07
Point 128	Eq. 0	Attempt 4	Error 5.29102635482559e-07
Point 128	Eq. 0	Attempt 5	Error 6.087412884880905e-08
Point 128	Eq. 1	Attempt 1	Error 5.427141843483696e-06
Point 128	Eq. 1	Attempt 2	Error 6.993488170792261e-07
Point 128	Eq. 1	Attempt 3	Error 5.923936896579107e-09
Point 128	Eq. 1	Attempt 4	Error 5.1731205985561246e-08
Point 128	Eq. 1	Attempt 5	Error 1.1168111768711242e-08
Point 129	Eq. 0	Attempt 1	Error 1.8391756384517066e-07
Point 129	Eq. 0	Attempt 2	Error 3.4345703170401976e-08
Point 129	Eq. 0	Attempt 3	Error 1.79352127815946e-07
Point 129	Eq. 0	Attempt 4	Error 1.3540466170525178e-07
Point 129	Eq. 0	Attempt 5	Error 2.5498394506939803e-07
Point 129	Eq. 1	Attempt 1	Error 2.1209268652455648e-07
Point 129	Eq. 1	Attempt 2	Error 2.4836779743964144e-07
Point 129	Eq. 1	Attempt 3	Error 3.194492137481575e-08
Point 129	Eq. 1	Attempt 4	Error 1.1803820143541088e-09
Point 129	Eq. 1	Attempt 5	Error 6.086631856305758e-07
Point 130	Eq. 0	Attempt 1	Error 1.436314960301388e-07
Point 130	Eq. 0	Attempt 2	Error 0.0010940207102976274
Point 130	Eq. 0	Attempt 3	Error 6.482913477157126e-07
Point 130	Eq. 0	Attempt 4	Error 2.7980659069726244e-06
Point 130	Eq. 0	Attempt 5	Error 5.8564751270751e-08
Point 130	Eq. 1	Attempt 1	Error 3.655785008049861e-08
Point 130	Eq. 1	Attempt 2	Error 1.9422093657794903e-06
Point 130	Eq. 1	Attempt 3	Error 8.753292490837339e-08
Point 130	Eq. 1	Attempt 4	Error 2.1601207720323146e-06
Point 130	Eq. 1	Attempt 5	Error 1.535364216920243e-05
Point 131	Eq. 0	Attempt 1	Error 8.258723482867936e-09
Point 131	Eq. 0	Attempt 2	Error 5.008106541026791e-06
Point 131	Eq. 0	Attempt 3	Error 2.0809432044188725e-07
Point 131	Eq. 0	Attempt 4	Error 1.9522622096701525e-07
Point 131	Eq. 0	Attempt 5	Error 7.272703328453645e-07
Point 131	Eq. 1	Attempt 1	Error 7.723798489678302e-09
Point 131	Eq. 1	Attempt 2	Error 5.370696953832521e-08
Point 131	Eq. 1	Attempt 3	Error 4.3953349404546316e-08
Point 131	Eq. 1	Attempt 4	Error 2.189927982954032e-06
Point 131	Eq. 1	Attempt 5	Error 1.566329530078292e-06
Point 132	Eq. 0	Attempt 1	Error 1.0116293651663e-06
Point 132	Eq. 0	Attempt 2	Error 2.384329604865343e-07
Point 132	Eq. 0	Attempt 3	Error 4.299727720535884e-07
Point 132	Eq. 0	Attempt 4	Error 4.0656098576619115e-05
Point 132	Eq. 0	Attempt 5	Error 8.56715587360668e-09
Point 132	Eq. 1	Attempt 1	Error 1.1907843600056367e-09
Point 132	Eq. 1	Attempt 2	Error 3.406843461561948e-06
Point 132	Eq. 1	Attempt 3	Error 6.907271199452225e-08
Point 132	Eq. 1	Attempt 4	Error 8.1375529248362e-07
Point 132	Eq. 1	Attempt 5	Error 8.26594799718805e-07
Point 133	Eq. 0	Attempt 1	Error 1.9768378933804343e-08
Point 133	Eq. 0	Attempt 2	Error 1.9768378933804343e-08
Point 133	Eq. 0	Attempt 3	Error 1.778795422069379e-08
Point 133	Eq. 0	Attempt 4	Error 2.9255090794322314e-08
Point 133	Eq. 0	Attempt 5	Error 1.318767317570746e-11
Point 133	Eq. 1	Attempt 1	Error 1.4070997565340804e-05
Point 133	Eq. 1	Attempt 2	Error 4.795367658516625e-09
Point 133	Eq. 1	Attempt 3	Error 2.4395248487962817e-07
Point 133	Eq. 1	Attempt 4	Error 6.269277719184174e-08
Point 133	Eq. 1	Attempt 5	Error 9.652804635607026e-07
Point 134	Eq. 0	Attempt 1	Error 8.006998086784733e-08
Point 134	Eq. 0	Attempt 2	Error 8.0831341620069e-11
Point 134	Eq. 1	Attempt 1	Error 2.7149464472131513e-06
Point 134	Eq. 1	Attempt 2	Error 4.2329008920205524e-07
Point 134	Eq. 1	Attempt 3	Error 2.7967422511210316e-07
Point 134	Eq. 1	Attempt 4	Error 5.216151066633756e-09
Point 134	Eq. 1	Attempt 5	Error 6.445101234930917e-07
Point 135	Eq. 0	Attempt 1	Error 3.461764208623208e-11
Point 135	Eq. 1	Attempt 1	Error 7.986130867720931e-09
Point 135	Eq. 1	Attempt 2	Error 3.7441486711031757e-06
Point 135	Eq. 1	Attempt 3	Error 1.2118474046474148e-07
Point 135	Eq. 1	Attempt 4	Error 4.4575983793038176e-08
Point 135	Eq. 1	Attempt 5	Error 7.758764866139245e-07
Point 136	Eq. 0	Attempt 1	Error 9.405874834556016e-08
Point 136	Eq. 0	Attempt 2	Error 1.0071482847706648e-07
Point 136	Eq. 0	Attempt 3	Error 8.495430847688112e-08
Point 136	Eq. 0	Attempt 4	Error 7.226335583254695e-07
Point 136	Eq. 0	Attempt 5	Error 5.059064278611913e-12
Point 136	Eq. 1	Attempt 1	Error 1.0883525192184607e-09
Point 136	Eq. 1	Attempt 2	Error 5.329548002919182e-08
Point 136	Eq. 1	Attempt 3	Error 1.4673847203994228e-07
Point 136	Eq. 1	Attempt 4	Error 6.548734177158622e-07
Point 136	Eq. 1	Attempt 5	Error 1.2434315976861399e-07
Point 137	Eq. 0	Attempt 1	Error 1.062915089278249e-09
Point 137	Eq. 0	Attempt 2	Error 8.739391432754928e-09
Point 137	Eq. 0	Attempt 3	Error 7.950006875034887e-09
Point 137	Eq. 0	Attempt 4	Error 5.31168211637123e-08
Point 137	Eq. 0	Attempt 5	Error 1.9361891645530704e-08
Point 137	Eq. 1	Attempt 1	Error 1.037479228216398e-05
Point 137	Eq. 1	Attempt 2	Error 6.35618931710269e-07
Point 137	Eq. 1	Attempt 3	Error 2.4960911559901433e-08
Point 137	Eq. 1	Attempt 4	Error 2.646686425578082e-09
Point 137	Eq. 1	Attempt 5	Error 6.997859713919752e-08
Point 138	Eq. 0	Attempt 1	Error 1.0684038898034487e-07
Point 138	Eq. 0	Attempt 2	Error 3.634266931840102e-08
Point 138	Eq. 0	Attempt 3	Error 4.8875733682507416e-08
Point 138	Eq. 0	Attempt 4	Error 2.5773042580112815e-06
Point 138	Eq. 0	Attempt 5	Error 5.670730729434581e-07
Point 138	Eq. 1	Attempt 1	Error 7.779841268984455e-07
Point 138	Eq. 1	Attempt 2	Error 1.7114188040068257e-06
Point 138	Eq. 1	Attempt 3	Error 2.049202350917767e-06
Point 138	Eq. 1	Attempt 4	Error 0.703191749172646
Point 138	Eq. 1	Attempt 5	Error 8.807887752482202e-10
Point 139	Eq. 0	Attempt 1	Error 2.950072541807458e-06
Point 139	Eq. 0	Attempt 2	Error 2.1065739019832108e-07
Point 139	Eq. 0	Attempt 3	Error 1.8755486053123605e-09
Point 139	Eq. 0	Attempt 4	Error 7.888161235314328e-10
Point 139	Eq. 0	Attempt 5	Error 1.0066560207633302e-07
Point 139	Eq. 1	Attempt 1	Error 9.120514278038172e-06
Point 139	Eq. 1	Attempt 2	Error 7.026889647931966e-08
Point 139	Eq. 1	Attempt 3	Error 3.108735313617217e-08
Point 139	Eq. 1	Attempt 4	Error 1.4965129935262667e-07
Point 139	Eq. 1	Attempt 5	Error 4.169771727902116e-08
Point 140	Eq. 0	Attempt 1	Error 9.338139307146776e-06
Point 140	Eq. 0	Attempt 2	Error 2.9220132091722917e-08
Point 140	Eq. 0	Attempt 3	Error 2.9220132091722917e-08
Point 140	Eq. 0	Attempt 4	Error 2.2109873043518746e-08
Point 140	Eq. 0	Attempt 5	Error 5.971280074845708e-07
Point 140	Eq. 1	Attempt 1	Error 2.630384585700085e-07
Point 140	Eq. 1	Attempt 2	Error 1.1215206541237421e-10
Point 140	Eq. 1	Attempt 3	Error 4.7401101710420335e-08
Point 140	Eq. 1	Attempt 4	Error 9.206956974594505e-09
Point 140	Eq. 1	Attempt 5	Error 2.3274017735275265e-07
Point 141	Eq. 0	Attempt 1	Error 5.0824269237637054e-09
Point 141	Eq. 0	Attempt 2	Error 0.029095122547744268
Point 141	Eq. 0	Attempt 3	Error 1.2400050763972104e-08
Point 141	Eq. 0	Attempt 4	Error 2.3078428057488054e-11
Point 141	Eq. 1	Attempt 1	Error 1.014154804579448e-08
Point 141	Eq. 1	Attempt 2	Error 3.1061063054949045e-07
Point 141	Eq. 1	Attempt 3	Error 1.8508959556129412e-06
Point 141	Eq. 1	Attempt 4	Error 1.7199425883518416e-08
Point 141	Eq. 1	Attempt 5	Error 4.9370214583177585e-09
Point 142	Eq. 0	Attempt 1	Error 2.337287696718704e-09
Point 142	Eq. 0	Attempt 2	Error 2.8665959916907013e-07
Point 142	Eq. 0	Attempt 3	Error 1.5717205315013416e-10
Point 142	Eq. 0	Attempt 4	Error 2.4959780375866103e-07
Point 142	Eq. 0	Attempt 5	Error 3.387128799658967e-09
Point 142	Eq. 1	Attempt 1	Error 6.138994308457768e-07
Point 142	Eq. 1	Attempt 2	Error 1.4744045984116383e-09
Point 142	Eq. 1	Attempt 3	Error 7.076423003127275e-08
Point 142	Eq. 1	Attempt 4	Error 4.7387800350406906e-09
Point 142	Eq. 1	Attempt 5	Error 5.90279796597315e-07
Point 143	Eq. 0	Attempt 1	Error 1.911035951707163e-07
Point 143	Eq. 0	Attempt 2	Error 1.20508047984913e-10
Point 143	Eq. 0	Attempt 3	Error 1.801936377887614e-11
Point 143	Eq. 1	Attempt 1	Error 2.4585915525676683e-09
Point 143	Eq. 1	Attempt 2	Error 1.455286934515243e-06
Point 143	Eq. 1	Attempt 3	Error 3.21586270501939e-07
Point 143	Eq. 1	Attempt 4	Error 4.0821107347710495e-06
Point 143	Eq. 1	Attempt 5	Error 7.507299451958716e-05
Point 144	Eq. 0	Attempt 1	Error 3.0550137353202445e-07
Point 144	Eq. 0	Attempt 2	Error 6.450193268392468e-08
Point 144	Eq. 0	Attempt 3	Error 3.147647475998383e-09
Point 144	Eq. 0	Attempt 4	Error 1.6714238881831989e-09
Point 144	Eq. 0	Attempt 5	Error 6.54182485959609e-09
Point 144	Eq. 1	Attempt 1	Error 2.0346636517842853e-06
Point 144	Eq. 1	Attempt 2	Error 1.2086616152373608e-09
Point 144	Eq. 1	Attempt 3	Error 2.657890868817958e-05
Point 144	Eq. 1	Attempt 4	Error 1.8758328224066645e-11
Point 145	Eq. 0	Attempt 1	Error 1.2674388472078135e-06
Point 145	Eq. 0	Attempt 2	Error 1.8622472452989314e-08
Point 145	Eq. 0	Attempt 3	Error 1.008097683552478e-06
Point 145	Eq. 0	Attempt 4	Error 1.1998235436294635e-06
Point 145	Eq. 0	Attempt 5	Error 1.1018755685654469e-06
Point 145	Eq. 1	Attempt 1	Error 3.3289357759258564e-06
Point 145	Eq. 1	Attempt 2	Error 1.5814663356650271e-07
Point 145	Eq. 1	Attempt 3	Error 2.463851359379987e-06
Point 145	Eq. 1	Attempt 4	Error 2.4042536495016975e-06
Point 145	Eq. 1	Attempt 5	Error 2.257996811749763e-08
Point 146	Eq. 0	Attempt 1	Error 3.0540604711859487e-07
Point 146	Eq. 0	Attempt 2	Error 3.0981052532297326e-05
Point 146	Eq. 0	Attempt 3	Error 1.0900669167313026e-07
Point 146	Eq. 0	Attempt 4	Error 1.717859674954525e-05
Point 146	Eq. 0	Attempt 5	Error 1.717859674954525e-05
Point 146	Eq. 1	Attempt 1	Error 1.1516831932567584e-07
Point 146	Eq. 1	Attempt 2	Error 3.1732895422464935e-08
Point 146	Eq. 1	Attempt 3	Error 0.00012187003039798583
Point 146	Eq. 1	Attempt 4	Error 1.7549695030538714e-08
Point 146	Eq. 1	Attempt 5	Error 6.930659424142505e-08
Point 147	Eq. 0	Attempt 1	Error 1.8987651060342614e-06
Point 147	Eq. 0	Attempt 2	Error 4.3772661229013465e-07
Point 147	Eq. 0	Attempt 3	Error 1.2961228321728413e-05
Point 147	Eq. 0	Attempt 4	Error 9.691518698673462e-09
Point 147	Eq. 0	Attempt 5	Error 4.991420610167552e-10
Point 147	Eq. 1	Attempt 1	Error 1.2397347859405272e-07
Point 147	Eq. 1	Attempt 2	Error 2.54323595072492e-07
Point 147	Eq. 1	Attempt 3	Error 2.255475806123286e-08
Point 147	Eq. 1	Attempt 4	Error 2.3694713036093162e-06
Point 147	Eq. 1	Attempt 5	Error 4.4548443156600115e-08
Point 148	Eq. 0	Attempt 1	Error 2.6530358354648342e-08
Point 148	Eq. 0	Attempt 2	Error 8.102381343633169e-08
Point 148	Eq. 0	Attempt 3	Error 1.1391421139705926e-10
Point 148	Eq. 0	Attempt 4	Error 9.545522061671363e-08
Point 148	Eq. 0	Attempt 5	Error 1.662060014950839e-06
Point 148	Eq. 1	Attempt 1	Error 5.051039380532529e-06
Point 148	Eq. 1	Attempt 2	Error 5.043370663315727e-07
Point 148	Eq. 1	Attempt 3	Error 4.7651553813921055e-08
Point 148	Eq. 1	Attempt 4	Error 0.00016712099085225418
Point 148	Eq. 1	Attempt 5	Error 3.528802494656702e-08
Point 149	Eq. 0	Attempt 1	Error 0.00042480720884441325
Point 149	Eq. 0	Attempt 2	Error 5.087510999146616e-07
Point 149	Eq. 0	Attempt 3	Error 1.966729712421511e-06
Point 149	Eq. 0	Attempt 4	Error 2.2065336224841303e-07
Point 149	Eq. 0	Attempt 5	Error 8.796698580226803e-06
Point 149	Eq. 1	Attempt 1	Error 1.6282939441225608e-08
Point 149	Eq. 1	Attempt 2	Error 5.4825903816890786e-08
Point 149	Eq. 1	Attempt 3	Error 9.440725534659578e-09
Point 149	Eq. 1	Attempt 4	Error 4.4352077566145454e-10
Point 149	Eq. 1	Attempt 5	Error 6.218539283509017e-08
Point 150	Eq. 0	Attempt 1	Error 8.714096111361869e-10
Point 150	Eq. 0	Attempt 2	Error 0.00010584772655874986
Point 150	Eq. 0	Attempt 3	Error 8.416594710070058e-08
Point 150	Eq. 0	Attempt 4	Error 3.951737426177715e-08
Point 150	Eq. 0	Attempt 5	Error 4.6786590246483684e-07
Point 150	Eq. 1	Attempt 1	Error 4.069201509082632e-06
Point 150	Eq. 1	Attempt 2	Error 1.2919485925522167e-08
Point 150	Eq. 1	Attempt 3	Error 7.144251696900028e-07
Point 150	Eq. 1	Attempt 4	Error 8.67706225449183e-06
Point 150	Eq. 1	Attempt 5	Error 1.4264225001170416e-06
Point 151	Eq. 0	Attempt 1	Error 2.1342998479667585e-09
Point 151	Eq. 0	Attempt 2	Error 1.1466568139439914e-08
Point 151	Eq. 0	Attempt 3	Error 2.0360744201752823e-09
Point 151	Eq. 0	Attempt 4	Error 2.2212515204955707e-07
Point 151	Eq. 0	Attempt 5	Error 2.0800979427804123e-07
Point 151	Eq. 1	Attempt 1	Error 2.037283906020093e-06
Point 151	Eq. 1	Attempt 2	Error 9.555589315368707e-07
Point 151	Eq. 1	Attempt 3	Error 3.723416881484809e-06
Point 151	Eq. 1	Attempt 4	Error 9.06052548543812e-08
Point 151	Eq. 1	Attempt 5	Error 7.586104686652106e-07
Point 152	Eq. 0	Attempt 1	Error 9.224970654031495e-08
Point 152	Eq. 0	Attempt 2	Error 4.224969757160579e-06
Point 152	Eq. 0	Attempt 3	Error 2.1123014448676258e-10
Point 152	Eq. 0	Attempt 4	Error 1.5606474335072562e-07
Point 152	Eq. 0	Attempt 5	Error 8.052037969719095e-07
Point 152	Eq. 1	Attempt 1	Error 1.6511577882738493e-07
Point 152	Eq. 1	Attempt 2	Error 9.857454807615795e-05
Point 152	Eq. 1	Attempt 3	Error 5.721699665173219e-07
Point 152	Eq. 1	Attempt 4	Error 1.6850378870003624e-09
Point 152	Eq. 1	Attempt 5	Error 2.7366373473114436e-05
Point 153	Eq. 0	Attempt 1	Error 2.106646093125164e-07
Point 153	Eq. 0	Attempt 2	Error 1.9692430441864417e-07
Point 153	Eq. 0	Attempt 3	Error 4.641947271011304e-08
Point 153	Eq. 0	Attempt 4	Error 8.500433068547864e-08
Point 153	Eq. 0	Attempt 5	Error 2.546656219237775e-07
Point 153	Eq. 1	Attempt 1	Error 2.5680364643676512e-05
Point 153	Eq. 1	Attempt 2	Error 3.8798816603957675e-08
Point 153	Eq. 1	Attempt 3	Error 1.4073456782170979e-06
Point 153	Eq. 1	Attempt 4	Error 3.816268190348637e-09
Point 153	Eq. 1	Attempt 5	Error 1.4073456782170979e-06
Point 154	Eq. 0	Attempt 1	Error 2.732541588557069e-07
Point 154	Eq. 0	Attempt 2	Error 1.3970643522043247e-06
Point 154	Eq. 0	Attempt 3	Error 6.615948677790584e-09
Point 154	Eq. 0	Attempt 4	Error 6.181703042784648e-07
Point 154	Eq. 0	Attempt 5	Error 7.411188107653288e-09
Point 154	Eq. 1	Attempt 1	Error 5.234581976765185e-07
Point 154	Eq. 1	Attempt 2	Error 6.376982071287784e-07
Point 154	Eq. 1	Attempt 3	Error 1.6921880501286068e-06
Point 154	Eq. 1	Attempt 4	Error 3.092216616096266e-07
Point 154	Eq. 1	Attempt 5	Error 1.408324123985949e-09
Point 155	Eq. 0	Attempt 1	Error 6.8038161771255545e-09
Point 155	Eq. 0	Attempt 2	Error 9.662099387242051e-07
Point 155	Eq. 0	Attempt 3	Error 3.666701786642079e-08
Point 155	Eq. 0	Attempt 4	Error 3.573211415641708e-08
Point 155	Eq. 0	Attempt 5	Error 2.3105184254745836e-07
Point 155	Eq. 1	Attempt 1	Error 5.358482070505488e-05
Point 155	Eq. 1	Attempt 2	Error 3.535116945840855e-07
Point 155	Eq. 1	Attempt 3	Error 4.155900285240932e-06
Point 155	Eq. 1	Attempt 4	Error 2.0321522242738865e-10
Point 155	Eq. 1	Attempt 5	Error 6.77128440429442e-07
Point 156	Eq. 0	Attempt 1	Error 3.9143515095929615e-09
Point 156	Eq. 0	Attempt 2	Error 3.9143515095929615e-09
Point 156	Eq. 0	Attempt 3	Error 2.265744569740491e-08
Point 156	Eq. 0	Attempt 4	Error 1.0319922694179695e-09
Point 156	Eq. 0	Attempt 5	Error 2.857518666132819e-10
Point 156	Eq. 1	Attempt 1	Error 3.936420682748576e-07
Point 156	Eq. 1	Attempt 2	Error 2.0404807003160386e-05
Point 156	Eq. 1	Attempt 3	Error 6.283085843961089e-05
Point 156	Eq. 1	Attempt 4	Error 1.2020930739709002e-07
Point 156	Eq. 1	Attempt 5	Error 1.9244958224362563e-05
Point 157	Eq. 0	Attempt 1	Error 1.7988099898502696e-09
Point 157	Eq. 0	Attempt 2	Error 1.1431438906583935e-07
Point 157	Eq. 0	Attempt 3	Error 5.385223857956589e-07
Point 157	Eq. 0	Attempt 4	Error 7.06247476500721e-07
Point 157	Eq. 0	Attempt 5	Error 3.5498690635904495e-06
Point 157	Eq. 1	Attempt 1	Error 1.638566686779086e-07
Point 157	Eq. 1	Attempt 2	Error 1.739912249831832e-07
Point 157	Eq. 1	Attempt 3	Error 1.1629421692305186e-07
Point 157	Eq. 1	Attempt 4	Error 0.0014232364767678973
Point 157	Eq. 1	Attempt 5	Error 4.0118468405125896e-06
Point 158	Eq. 0	Attempt 1	Error 3.258920003190724e-06
Point 158	Eq. 0	Attempt 2	Error 5.967990546196233e-10
Point 158	Eq. 0	Attempt 3	Error 2.2070502154747373e-06
Point 158	Eq. 0	Attempt 4	Error 1.3399358067545108e-08
Point 158	Eq. 0	Attempt 5	Error 2.6697080102167092e-09
Point 158	Eq. 1	Attempt 1	Error 5.955827759862586e-07
Point 158	Eq. 1	Attempt 2	Error 2.953166529096052e-07
Point 158	Eq. 1	Attempt 3	Error 4.342812474078528e-07
Point 158	Eq. 1	Attempt 4	Error 1.3134552148130751e-06
Point 158	Eq. 1	Attempt 5	Error 6.49887965664675e-09
Point 159	Eq. 0	Attempt 1	Error 1.0744402629825345e-06
Point 159	Eq. 0	Attempt 2	Error 1.5206353509711334e-08
Point 159	Eq. 0	Attempt 3	Error 1.640443753103682e-05
Point 159	Eq. 0	Attempt 4	Error 7.238735406644992e-07
Point 159	Eq. 0	Attempt 5	Error 3.7896168123552343e-06
Point 159	Eq. 1	Attempt 1	Error 1.5066433434185456e-08
Point 159	Eq. 1	Attempt 2	Error 5.2573795983335e-08
Point 159	Eq. 1	Attempt 3	Error 1.1561525070646894e-08
Point 159	Eq. 1	Attempt 4	Error 9.20713034702203e-08
Point 159	Eq. 1	Attempt 5	Error 2.027604750765022e-10
Point 160	Eq. 0	Attempt 1	Error 3.15754391522205e-08
Point 160	Eq. 0	Attempt 2	Error 2.469897708579083e-08
Point 160	Eq. 0	Attempt 3	Error 1.7743076341503183e-07
Point 160	Eq. 0	Attempt 4	Error 2.6362590688222554e-06
Point 160	Eq. 0	Attempt 5	Error 4.2018197632387455e-06
Point 160	Eq. 1	Attempt 1	Error 8.035176506382413e-07
Point 160	Eq. 1	Attempt 2	Error 3.8510961530846544e-08
Point 160	Eq. 1	Attempt 3	Error 6.611310254811542e-08
Point 160	Eq. 1	Attempt 4	Error 3.8510961530846544e-08
Point 160	Eq. 1	Attempt 5	Error 5.094301513963728e-07
Point 161	Eq. 0	Attempt 1	Error 2.5898998501361348e-09
Point 161	Eq. 0	Attempt 2	Error 2.893916075663583e-07
Point 161	Eq. 0	Attempt 3	Error 1.8611189034345443e-07
Point 161	Eq. 0	Attempt 4	Error 4.766269512401777e-08
Point 161	Eq. 0	Attempt 5	Error 1.2229661479068454e-06
Point 161	Eq. 1	Attempt 1	Error 1.6233343558269553e-09
Point 161	Eq. 1	Attempt 2	Error 1.3505678850833647e-06
Point 161	Eq. 1	Attempt 3	Error 2.2867915845381503e-06
Point 161	Eq. 1	Attempt 4	Error 1.056276062172401e-07
Point 161	Eq. 1	Attempt 5	Error 1.3967445511298138e-06
Point 162	Eq. 0	Attempt 1	Error 2.3809315052858437e-07
Point 162	Eq. 0	Attempt 2	Error 3.0121486815914977e-07
Point 162	Eq. 0	Attempt 3	Error 0.014845503976971486
Point 162	Eq. 0	Attempt 4	Error 3.335028395667905e-07
Point 162	Eq. 0	Attempt 5	Error 2.0931224753439892e-07
Point 162	Eq. 1	Attempt 1	Error 7.202089591373806e-09
Point 162	Eq. 1	Attempt 2	Error 4.503426708879488e-06
Point 162	Eq. 1	Attempt 3	Error 9.561460956319934e-09
Point 162	Eq. 1	Attempt 4	Error 2.517458597139921e-08
Point 162	Eq. 1	Attempt 5	Error 1.3991896707921114e-07
Point 163	Eq. 0	Attempt 1	Error 1.343821355703767e-05
Point 163	Eq. 0	Attempt 2	Error 4.869132794738107e-07
Point 163	Eq. 0	Attempt 3	Error 4.641725581677747e-08
Point 163	Eq. 0	Attempt 4	Error 1.1859754067700123e-08
Point 163	Eq. 0	Attempt 5	Error 5.105420086692902e-08
Point 163	Eq. 1	Attempt 1	Error 1.4571810424968135e-09
Point 163	Eq. 1	Attempt 2	Error 9.936722733527859e-07
Point 163	Eq. 1	Attempt 3	Error 2.0171773940091953e-07
Point 163	Eq. 1	Attempt 4	Error 7.393339842565183e-07
Point 163	Eq. 1	Attempt 5	Error 5.228757800068706e-07
Point 164	Eq. 0	Attempt 1	Error 1.035755303746555e-08
Point 164	Eq. 0	Attempt 2	Error 1.0913936421275139e-10
Point 164	Eq. 0	Attempt 3	Error 2.2794210963184014e-11
Point 164	Eq. 1	Attempt 1	Error 1.1792167242674623e-10
Point 164	Eq. 1	Attempt 2	Error 2.1169166785739435e-05
Point 164	Eq. 1	Attempt 3	Error 7.986201921994507e-07
Point 164	Eq. 1	Attempt 4	Error 6.922863349245745e-08
Point 164	Eq. 1	Attempt 5	Error 1.0488737700597994e-06
Point 165	Eq. 0	Attempt 1	Error 4.072681576872128e-06
Point 165	Eq. 0	Attempt 2	Error 9.651569143898087e-08
Point 165	Eq. 0	Attempt 3	Error 5.848619366588537e-10
Point 165	Eq. 0	Attempt 4	Error 4.990099000679038e-07
Point 165	Eq. 0	Attempt 5	Error 7.904170615802286e-07
Point 165	Eq. 1	Attempt 1	Error 8.08259272844225e-07
Point 165	Eq. 1	Attempt 2	Error 1.3270062027004315e-07
Point 165	Eq. 1	Attempt 3	Error 2.7693204174283892e-08
Point 165	Eq. 1	Attempt 4	Error 8.659810646349797e-10
Point 165	Eq. 1	Attempt 5	Error 2.0185098037472926e-10
Point 166	Eq. 0	Attempt 1	Error 9.064110599865671e-07
Point 166	Eq. 0	Attempt 2	Error 1.816545875499287e-06
Point 166	Eq. 0	Attempt 3	Error 2.022974854298809e-07
Point 166	Eq. 0	Attempt 4	Error 1.5068053471622989e-09
Point 166	Eq. 0	Attempt 5	Error 1.3963057199362083e-07
Point 166	Eq. 1	Attempt 1	Error 4.811568032891955e-09
Point 166	Eq. 1	Attempt 2	Error 2.116118480444129e-08
Point 166	Eq. 1	Attempt 3	Error 1.5150760646065464e-09
Point 166	Eq. 1	Attempt 4	Error 0.05266490660287104
Point 166	Eq. 1	Attempt 5	Error 1.323132892139256e-08
Point 167	Eq. 0	Attempt 1	Error 9.995346772484481e-09
Point 167	Eq. 0	Attempt 2	Error 8.747389301788644e-08
Point 167	Eq. 0	Attempt 3	Error 2.5209203613485442e-08
Point 167	Eq. 0	Attempt 4	Error 3.812797899627185e-07
Point 167	Eq. 0	Attempt 5	Error 2.9500597520382144e-09
Point 167	Eq. 1	Attempt 1	Error 2.9052694401343615e-06
Point 167	Eq. 1	Attempt 2	Error 3.064602566382746e-06
Point 167	Eq. 1	Attempt 3	Error 5.3535056565579e-06
Point 167	Eq. 1	Attempt 4	Error 3.734299980351352e-09
Point 167	Eq. 1	Attempt 5	Error 3.679076598928077e-09
Point 168	Eq. 0	Attempt 1	Error 5.027970928495051e-09
Point 168	Eq. 0	Attempt 2	Error 4.9780283006839454e-08
Point 168	Eq. 0	Attempt 3	Error 9.887162377708592e-08
Point 168	Eq. 0	Attempt 4	Error 2.9798343348375056e-08
Point 168	Eq. 0	Attempt 5	Error 1.6074619679784519e-07
Point 168	Eq. 1	Attempt 1	Error 1.1075314887420973e-08
Point 168	Eq. 1	Attempt 2	Error 3.5494451822160045e-09
Point 168	Eq. 1	Attempt 3	Error 1.1125507626275066e-07
Point 168	Eq. 1	Attempt 4	Error 3.508194765799999e-07
Point 168	Eq. 1	Attempt 5	Error 1.8409252788842423e-08
Point 169	Eq. 0	Attempt 1	Error 2.7039050110033713e-08
Point 169	Eq. 0	Attempt 2	Error 8.961867479229113e-07
Point 169	Eq. 0	Attempt 3	Error 1.1413970923968009e-07
Point 169	Eq. 0	Attempt 4	Error 8.981260180007666e-12
Point 169	Eq. 1	Attempt 1	Error 6.151229854367557e-07
Point 169	Eq. 1	Attempt 2	Error 4.1901282088474545e-07
Point 169	Eq. 1	Attempt 3	Error 2.6290452126431774e-06
Point 169	Eq. 1	Attempt 4	Error 1.7483520764471905e-07
Point 169	Eq. 1	Attempt 5	Error 1.8779539345814555e-07
Point 170	Eq. 0	Attempt 1	Error 3.613081389630679e-09
Point 170	Eq. 0	Attempt 2	Error 5.674621661455603e-09
Point 170	Eq. 0	Attempt 3	Error 9.743530426931102e-10
Point 170	Eq. 0	Attempt 4	Error 9.772676321517793e-07
Point 170	Eq. 0	Attempt 5	Error 3.613081389630679e-09
Point 170	Eq. 1	Attempt 1	Error 7.083183106715296e-07
Point 170	Eq. 1	Attempt 2	Error 2.1842421915607702e-07
Point 170	Eq. 1	Attempt 3	Error 2.0442888626348577e-07
Point 170	Eq. 1	Attempt 4	Error 3.2418611795037577e-06
Point 170	Eq. 1	Attempt 5	Error 7.449337431353342e-07
Point 171	Eq. 0	Attempt 1	Error 9.34312538447557e-09
Point 171	Eq. 0	Attempt 2	Error 1.733189947117353e-08
Point 171	Eq. 0	Attempt 3	Error 3.0855744626023807e-09
Point 171	Eq. 0	Attempt 4	Error 2.1571111119556008e-08
Point 171	Eq. 0	Attempt 5	Error 6.421947773560532e-08
Point 171	Eq. 1	Attempt 1	Error 1.4534896877194114e-06
Point 171	Eq. 1	Attempt 2	Error 7.84950117349581e-07
Point 171	Eq. 1	Attempt 3	Error 4.023826761567761e-06
Point 171	Eq. 1	Attempt 4	Error 1.7904795868162182e-08
Point 171	Eq. 1	Attempt 5	Error 6.444846974318352e-06
Point 172	Eq. 0	Attempt 1	Error 3.017134986293968e-09
Point 172	Eq. 0	Attempt 2	Error 2.0309892079239944e-07
Point 172	Eq. 0	Attempt 3	Error 4.29046735916927e-08
Point 172	Eq. 0	Attempt 4	Error 2.1389610083133448e-08
Point 172	Eq. 0	Attempt 5	Error 3.5413449950283393e-11
Point 172	Eq. 1	Attempt 1	Error 1.964301020507264e-06
Point 172	Eq. 1	Attempt 2	Error 4.299737099699996e-07
Point 172	Eq. 1	Attempt 3	Error 3.557772743079113e-09
Point 172	Eq. 1	Attempt 4	Error 0.00018141482570399603
Point 172	Eq. 1	Attempt 5	Error 2.3544686200693832e-08
Point 173	Eq. 0	Attempt 1	Error 5.153674464963842e-08
Point 173	Eq. 0	Attempt 2	Error 3.550894689396955e-09
Point 173	Eq. 0	Attempt 3	Error 2.84661041405343e-08
Point 173	Eq. 0	Attempt 4	Error 1.841254970713635e-08
Point 173	Eq. 0	Attempt 5	Error 1.1077872841269709e-08
Point 173	Eq. 1	Attempt 1	Error 3.6627056942961644e-09
Point 173	Eq. 1	Attempt 2	Error 2.815312427628669e-08
Point 173	Eq. 1	Attempt 3	Error 1.1344017138981144e-06
Point 173	Eq. 1	Attempt 4	Error 0.044599546459608064
Point 173	Eq. 1	Attempt 5	Error 1.813192227473337e-07
Point 174	Eq. 0	Attempt 1	Error 1.6825651982799172e-11
Point 174	Eq. 1	Attempt 1	Error 3.486303512545419e-08
Point 174	Eq. 1	Attempt 2	Error 1.7300010313192615e-09
Point 174	Eq. 1	Attempt 3	Error 8.51644301747001e-06
Point 174	Eq. 1	Attempt 4	Error 5.0284029384783935e-08
Point 174	Eq. 1	Attempt 5	Error 1.9896418734788313e-08
Point 175	Eq. 0	Attempt 1	Error 3.6969083794247126e-08
Point 175	Eq. 0	Attempt 2	Error 4.971411726728547e-09
Point 175	Eq. 0	Attempt 3	Error 6.674554242636077e-09
Point 175	Eq. 0	Attempt 4	Error 9.087917192118766e-07
Point 175	Eq. 0	Attempt 5	Error 0.00027140353256527305
Point 175	Eq. 1	Attempt 1	Error 1.6061096914654627e-06
Point 175	Eq. 1	Attempt 2	Error 1.5979782119757147e-07
Point 175	Eq. 1	Attempt 3	Error 9.088580554816872e-09
Point 175	Eq. 1	Attempt 4	Error 1.0782344986637327e-05
Point 175	Eq. 1	Attempt 5	Error 8.694997291058826e-07
Point 176	Eq. 0	Attempt 1	Error 1.1253348475293024e-08
Point 176	Eq. 0	Attempt 2	Error 5.9081912695546634e-08
Point 176	Eq. 0	Attempt 3	Error 7.531394885518239e-08
Point 176	Eq. 0	Attempt 4	Error 2.12736495086574e-09
Point 176	Eq. 0	Attempt 5	Error 8.389974937017541e-08
Point 176	Eq. 1	Attempt 1	Error 7.433638245402108e-05
Point 176	Eq. 1	Attempt 2	Error 1.7466453527958947e-07
Point 176	Eq. 1	Attempt 3	Error 0.10185970496249297
Point 176	Eq. 1	Attempt 4	Error 4.77920991670544e-09
Point 176	Eq. 1	Attempt 5	Error 4.604189030033012e-09
Point 177	Eq. 0	Attempt 1	Error 4.2780811781995e-08
Point 177	Eq. 0	Attempt 2	Error 3.9051428757375106e-11
Point 177	Eq. 1	Attempt 1	Error 2.0242143421000947e-05
Point 177	Eq. 1	Attempt 2	Error 0.00019548477459352398
Point 177	Eq. 1	Attempt 3	Error 9.045080545888595e-06
Point 177	Eq. 1	Attempt 4	Error 2.1322833276826714e-08
Point 177	Eq. 1	Attempt 5	Error 2.1418603068923403e-07
Point 178	Eq. 0	Attempt 1	Error 7.673861546209082e-12
Point 178	Eq. 1	Attempt 1	Error 7.447576422237034e-08
Point 178	Eq. 1	Attempt 2	Error 1.1580709724512417e-08
Point 178	Eq. 1	Attempt 3	Error 1.557625068926427e-07
Point 178	Eq. 1	Attempt 4	Error 1.1328959033107822e-06
Point 178	Eq. 1	Attempt 5	Error 3.872993659115309e-08
Point 179	Eq. 0	Attempt 1	Error 3.44952013620059e-08
Point 179	Eq. 0	Attempt 2	Error 4.6491635430356837e-07
Point 179	Eq. 0	Attempt 3	Error 9.455260396862286e-08
Point 179	Eq. 0	Attempt 4	Error 2.7009491532226093e-08
Point 179	Eq. 0	Attempt 5	Error 7.675816959817894e-08
Point 179	Eq. 1	Attempt 1	Error 2.178485335946334e-05
Point 179	Eq. 1	Attempt 2	Error 4.138187748026212e-06
Point 179	Eq. 1	Attempt 3	Error 1.7949210871393007e-05
Point 179	Eq. 1	Attempt 4	Error 7.887386601623803e-07
Point 179	Eq. 1	Attempt 5	Error 1.4869775981196653e-05
Point 180	Eq. 0	Attempt 1	Error 7.923972589196637e-11
Point 180	Eq. 1	Attempt 1	Error 1.7614199521176488e-07
Point 180	Eq. 1	Attempt 2	Error 2.931766260871882e-07
Point 180	Eq. 1	Attempt 3	Error 1.1146204834880535
Point 180	Eq. 1	Attempt 4	Error 1.271350384968173e-07
Point 180	Eq. 1	Attempt 5	Error 0.0005306258168502609
Point 181	Eq. 0	Attempt 1	Error 9.560293392496533e-07
Point 181	Eq. 0	Attempt 2	Error 3.0425098884734325e-07
Point 181	Eq. 0	Attempt 3	Error 1.537347316116211e-07
Point 181	Eq. 0	Attempt 4	Error 2.7159546789334854e-07
Point 181	Eq. 0	Attempt 5	Error 3.20414415000414e-08
Point 181	Eq. 1	Attempt 1	Error 5.171617516452898e-06
Point 181	Eq. 1	Attempt 2	Error 4.166159328633512e-08
Point 181	Eq. 1	Attempt 3	Error 1.0867808512671218e-05
Point 181	Eq. 1	Attempt 4	Error 1.4411007455805702e-05
Point 181	Eq. 1	Attempt 5	Error 4.8803912022776785e-09
Point 182	Eq. 0	Attempt 1	Error 1.6884325759747298e-07
Point 182	Eq. 0	Attempt 2	Error 2.331717041670345e-10
Point 182	Eq. 0	Attempt 3	Error 1.1340659966663225e-08
Point 182	Eq. 0	Attempt 4	Error 1.1209249350940809e-07
Point 182	Eq. 0	Attempt 5	Error 1.948785097738437e-07
Point 182	Eq. 1	Attempt 1	Error 3.3202562065071106e-05
Point 182	Eq. 1	Attempt 2	Error 2.0264619138288253e-07
Point 182	Eq. 1	Attempt 3	Error 1.636206405919438e-07
Point 182	Eq. 1	Attempt 4	Error 2.962210032819712e-09
Point 182	Eq. 1	Attempt 5	Error 1.3992027447784494e-07
Point 183	Eq. 0	Attempt 1	Error 2.2405743038689252e-08
Point 183	Eq. 0	Attempt 2	Error 1.4219153854355682e-08
Point 183	Eq. 0	Attempt 3	Error 2.2405743038689252e-08
Point 183	Eq. 0	Attempt 4	Error 0.00048719314162326555
Point 183	Eq. 0	Attempt 5	Error 1.4219153854355682e-08
Point 183	Eq. 1	Attempt 1	Error 1.421838646820106e-09
Point 183	Eq. 1	Attempt 2	Error 0.0023938609269862354
Point 183	Eq. 1	Attempt 3	Error 5.231984232523246e-07
Point 183	Eq. 1	Attempt 4	Error 0.5464358149711899
Point 183	Eq. 1	Attempt 5	Error 3.5922152221701253e-06
Point 184	Eq. 0	Attempt 1	Error 1.3595746395367314e-07
Point 184	Eq. 0	Attempt 2	Error 1.0469621543052199e-06
Point 184	Eq. 0	Attempt 3	Error 9.55603525198967e-07
Point 184	Eq. 0	Attempt 4	Error 1.7871678892333875e-07
Point 184	Eq. 0	Attempt 5	Error 7.732889457656711e-07
Point 184	Eq. 1	Attempt 1	Error 2.2896388571780335e-06
Point 184	Eq. 1	Attempt 2	Error 7.855872752315918e-08
Point 184	Eq. 1	Attempt 3	Error 1.2701134721737617e-07
Point 184	Eq. 1	Attempt 4	Error 3.4186953712378454e-07
Point 184	Eq. 1	Attempt 5	Error 7.210002053170683e-06
Point 185	Eq. 0	Attempt 1	Error 1.9136112996420707e-06
Point 185	Eq. 0	Attempt 2	Error 3.544416244949389e-07
Point 185	Eq. 0	Attempt 3	Error 5.529045665753074e-09
Point 185	Eq. 0	Attempt 4	Error 6.784152333239035e-07
Point 185	Eq. 0	Attempt 5	Error 2.6086548814419075e-06
Point 185	Eq. 1	Attempt 1	Error 4.561684363579843e-11
Point 186	Eq. 0	Attempt 1	Error 1.2360493428786867e-07
Point 186	Eq. 0	Attempt 2	Error 7.29070279703592e-07
Point 186	Eq. 0	Attempt 3	Error 1.0312680842616828e-07
Point 186	Eq. 0	Attempt 4	Error 1.5997530340428057e-06
Point 186	Eq. 0	Attempt 5	Error 1.04301921055594e-06
Point 186	Eq. 1	Attempt 1	Error 1.158755807750822e-06
Point 186	Eq. 1	Attempt 2	Error 3.332560946489593e-05
Point 186	Eq. 1	Attempt 3	Error 3.048735379707068e-07
Point 186	Eq. 1	Attempt 4	Error 8.608513724084332e-08
Point 186	Eq. 1	Attempt 5	Error 3.750344035324815e-08
Point 187	Eq. 0	Attempt 1	Error 3.251296334383369e-07
Point 187	Eq. 0	Attempt 2	Error 1.283485175918031e-07
Point 187	Eq. 0	Attempt 3	Error 1.3863194681107416e-07
Point 187	Eq. 0	Attempt 4	Error 4.83476588897247e-06
Point 187	Eq. 0	Attempt 5	Error 2.777255758701358e-09
Point 187	Eq. 1	Attempt 1	Error 3.365081127526537e-06
Point 187	Eq. 1	Attempt 2	Error 1.441889369857563e-05
Point 187	Eq. 1	Attempt 3	Error 0.013081683314311476
Point 187	Eq. 1	Attempt 4	Error 2.0131429323555494e-07
Point 187	Eq. 1	Attempt 5	Error 6.323666923435667e-08
Point 188	Eq. 0	Attempt 1	Error 3.353488864377141e-08
Point 188	Eq. 0	Attempt 2	Error 1.4710678897245089e-08
Point 188	Eq. 0	Attempt 3	Error 1.4710678897245089e-08
Point 188	Eq. 0	Attempt 4	Error 8.253095984400716e-09
Point 188	Eq. 0	Attempt 5	Error 1.1180770798091544e-07
Point 188	Eq. 1	Attempt 1	Error 1.8016775840123955e-06
Point 188	Eq. 1	Attempt 2	Error 5.366132427297998e-09
Point 188	Eq. 1	Attempt 3	Error 7.390520143246704e-05
Point 188	Eq. 1	Attempt 4	Error 2.0590714200352522e-07
Point 188	Eq. 1	Attempt 5	Error 7.82773668106529e-09
Point 189	Eq. 0	Attempt 1	Error 3.2754996937001124e-08
Point 189	Eq. 0	Attempt 2	Error 4.4700414036924485e-08
Point 189	Eq. 0	Attempt 3	Error 2.1399175125225156e-06
Point 189	Eq. 0	Attempt 4	Error 0.0027253764658894397
Point 189	Eq. 0	Attempt 5	Error 1.030684870784171e-09
Point 189	Eq. 1	Attempt 1	Error 4.965515494036069
Point 189	Eq. 1	Attempt 2	Error 2.4703162750938645e-06
Point 189	Eq. 1	Attempt 3	Error 1.051589038070233e-08
Point 189	Eq. 1	Attempt 4	Error 4.958235706453706e-07
Point 189	Eq. 1	Attempt 5	Error 3.2972630037875206e-05
Point 190	Eq. 0	Attempt 1	Error 2.2267852273216704e-07
Point 190	Eq. 0	Attempt 2	Error 2.3152324502007104e-08
Point 190	Eq. 0	Attempt 3	Error 1.3734463664150098e-06
Point 190	Eq. 0	Attempt 4	Error 5.933054580964381e-08
Point 190	Eq. 0	Attempt 5	Error 2.652209332154598e-06
Point 190	Eq. 1	Attempt 1	Error 2.8106343563649716e-06
Point 190	Eq. 1	Attempt 2	Error 1.1639341110480927e-05
Point 190	Eq. 1	Attempt 3	Error 9.253182312818353e-06
Point 190	Eq. 1	Attempt 4	Error 5.595570939931349e-07
Point 190	Eq. 1	Attempt 5	Error 3.043254537260509e-10
Point 191	Eq. 0	Attempt 1	Error 4.59590410173405e-09
Point 191	Eq. 0	Attempt 2	Error 2.2498007865578984e-06
Point 191	Eq. 0	Attempt 3	Error 3.998753186351678e-07
Point 191	Eq. 0	Attempt 4	Error 1.219250862050103e-06
Point 191	Eq. 0	Attempt 5	Error 5.237139930613921e-07
Point 191	Eq. 1	Attempt 1	Error 1.1719963026735059e-06
Point 191	Eq. 1	Attempt 2	Error 7.0845945572273195e-06
Point 191	Eq. 1	Attempt 3	Error 1.0130112144679515e-06
Point 191	Eq. 1	Attempt 4	Error 1.2121022052724584e-07
Point 191	Eq. 1	Attempt 5	Error 3.722897685065618e-05
Point 192	Eq. 0	Attempt 1	Error 3.954439762310358e-07
Point 192	Eq. 0	Attempt 2	Error 2.628662514325697e-07
Point 192	Eq. 0	Attempt 3	Error 1.6042730521803605e-07
Point 192	Eq. 0	Attempt 4	Error 1.4846625617792597e-07
Point 192	Eq. 0	Attempt 5	Error 1.239703806277248e-08
Point 192	Eq. 1	Attempt 1	Error 2.1538667738241202e-08
Point 192	Eq. 1	Attempt 2	Error 9.364327979710652e-09
Point 192	Eq. 1	Attempt 3	Error 2.1538667738241202e-08
Point 192	Eq. 1	Attempt 4	Error 2.485417383013555e-08
Point 192	Eq. 1	Attempt 5	Error 4.270646059012506e-10
Point 193	Eq. 0	Attempt 1	Error 2.1554257614297967e-06
Point 193	Eq. 0	Attempt 2	Error 1.3857055591870449e-07
Point 193	Eq. 0	Attempt 3	Error 3.040929641429102e-08
Point 193	Eq. 0	Attempt 4	Error 4.841945155931171e-08
Point 193	Eq. 0	Attempt 5	Error 2.575131929916097e-08
Point 193	Eq. 1	Attempt 1	Error 1.2216588629598846e-08
Point 193	Eq. 1	Attempt 2	Error 2.9381823196672485e-08
Point 193	Eq. 1	Attempt 3	Error 1.8047257697162422e-06
Point 193	Eq. 1	Attempt 4	Error 5.37090782870564e-06
Point 193	Eq. 1	Attempt 5	Error 1.3289120488479966e-06
Point 194	Eq. 0	Attempt 1	Error 1.1590907433856046e-06
Point 194	Eq. 0	Attempt 2	Error 2.123218678207195e-06
Point 194	Eq. 0	Attempt 3	Error 3.1260276500688633e-07
Point 194	Eq. 0	Attempt 4	Error 4.7197433445944625e-06
Point 194	Eq. 0	Attempt 5	Error 2.2647571995548788e-07
Point 194	Eq. 1	Attempt 1	Error 2.0631034658435965e-09
Point 194	Eq. 1	Attempt 2	Error 3.6207263889309615e-06
Point 194	Eq. 1	Attempt 3	Error 3.3368965546287654e-06
Point 194	Eq. 1	Attempt 4	Error 9.021050415469745e-05
Point 194	Eq. 1	Attempt 5	Error 0.00012618195694358292
Point 195	Eq. 0	Attempt 1	Error 6.32258547739184e-08
Point 195	Eq. 0	Attempt 2	Error 6.32258547739184e-08
Point 195	Eq. 0	Attempt 3	Error 3.986024239566177e-07
Point 195	Eq. 0	Attempt 4	Error 3.79615016754542e-07
Point 195	Eq. 0	Attempt 5	Error 1.508803961769445e-07
Point 195	Eq. 1	Attempt 1	Error 1.0420877259775807e-05
Point 195	Eq. 1	Attempt 2	Error 2.2392025300632667e-07
Point 195	Eq. 1	Attempt 3	Error 5.5190569526075706e-05
Point 195	Eq. 1	Attempt 4	Error 0.0001231480768097981
Point 195	Eq. 1	Attempt 5	Error 2.3855679387452255e-07
Point 196	Eq. 0	Attempt 1	Error 6.27443341727485e-08
Point 196	Eq. 0	Attempt 2	Error 5.51608536625281e-10
Point 196	Eq. 0	Attempt 3	Error 1.1772937114074011e-07
Point 196	Eq. 0	Attempt 4	Error 4.919229468214326e-10
Point 196	Eq. 0	Attempt 5	Error 1.3987460079079028e-09
Point 196	Eq. 1	Attempt 1	Error 5.385237500377116e-08
Point 196	Eq. 1	Attempt 2	Error 2.4417090571660083e-09
Point 196	Eq. 1	Attempt 3	Error 2.596069201388218e-05
Point 196	Eq. 1	Attempt 4	Error 4.332544264684657e-06
Point 196	Eq. 1	Attempt 5	Error 1.1431810662543285e-06
Point 197	Eq. 0	Attempt 1	Error 3.6969822758692317e-09
Point 197	Eq. 0	Attempt 2	Error 3.6969822758692317e-09
Point 197	Eq. 0	Attempt 3	Error 3.33894263349066e-08
Point 197	Eq. 0	Attempt 4	Error 2.092406248266343e-09
Point 197	Eq. 0	Attempt 5	Error 2.3191205400507897e-08
Point 197	Eq. 1	Attempt 1	Error 7.513136779380147e-10
Point 197	Eq. 1	Attempt 2	Error 0.00016393193001817963
Point 197	Eq. 1	Attempt 3	Error 8.28478547987288e-07
Point 197	Eq. 1	Attempt 4	Error 1.3311119744230382e-06
Point 197	Eq. 1	Attempt 5	Error 1.41110523657062e-05
Point 198	Eq. 0	Attempt 1	Error 1.0805933925439604e-10
Point 198	Eq. 0	Attempt 2	Error 5.079868969914969e-09
Point 198	Eq. 0	Attempt 3	Error 1.0527662652748404e-07
Point 198	Eq. 0	Attempt 4	Error 1.367379809380509e-08
Point 198	Eq. 0	Attempt 5	Error 1.2404314020386664e-08
Point 198	Eq. 1	Attempt 1	Error 0.03207459312156402
Point 198	Eq. 1	Attempt 2	Error 5.678338936832006e-07
Point 198	Eq. 1	Attempt 3	Error 3.425131944823079e-05
Point 198	Eq. 1	Attempt 4	Error 1.6279027192922513e-07
Point 198	Eq. 1	Attempt 5	Error 0.03790613099081952
Point 199	Eq. 0	Attempt 1	Error 2.1683263184968382e-07
Point 199	Eq. 0	Attempt 2	Error 2.991555447806604e-09
Point 199	Eq. 0	Attempt 3	Error 3.014179128513206e-08
Point 199	Eq. 0	Attempt 4	Error 3.2416011208624695e-07
Point 199	Eq. 0	Attempt 5	Error 8.893863423509174e-08
Point 199	Eq. 1	Attempt 1	Error 8.250854932612128e-08
Point 199	Eq. 1	Attempt 2	Error 0.11321169976491774
Point 199	Eq. 1	Attempt 3	Error 1.524783741047031e-06
Point 199	Eq. 1	Attempt 4	Error 3.6489399320771554e-05
Point 199	Eq. 1	Attempt 5	Error 1.3469810625110767e-05
Point 200	Eq. 0	Attempt 1	Error 3.247166660003131e-07
Point 200	Eq. 0	Attempt 2	Error 1.3975687807032955e-07
Point 200	Eq. 0	Attempt 3	Error 4.820265075977659e-09
Point 200	Eq. 0	Attempt 4	Error 1.71950376852692e-05
Point 200	Eq. 0	Attempt 5	Error 1.1792320719905547e-07
Point 200	Eq. 1	Attempt 1	Error 1.9423809618501764e-06
Point 200	Eq. 1	Attempt 2	Error 1.1168897344759898e-06
Point 200	Eq. 1	Attempt 3	Error 3.6266879988033907e-07
Point 200	Eq. 1	Attempt 4	Error 7.177106908784481e-09
Point 200	Eq. 1	Attempt 5	Error 2.3083676126134378e-07
Point 201	Eq. 0	Attempt 1	Error 2.0712491277663503e-08
Point 201	Eq. 0	Attempt 2	Error 1.0884588164117304e-06
Point 201	Eq. 0	Attempt 3	Error 2.9107241061865352e-09
Point 201	Eq. 0	Attempt 4	Error 1.5000409803178627e-09
Point 201	Eq. 0	Attempt 5	Error 4.907860784442164e-10
Point 201	Eq. 1	Attempt 1	Error 4.938085425010286e-07
Point 201	Eq. 1	Attempt 2	Error 1.8280973677065049e-06
Point 201	Eq. 1	Attempt 3	Error 2.743940456184646e-06
Point 201	Eq. 1	Attempt 4	Error 1.1083665896194361e-06
Point 201	Eq. 1	Attempt 5	Error 1.1733898190868786e-06
Point 202	Eq. 0	Attempt 1	Error 1.7315142031293362e-07
Point 202	Eq. 0	Attempt 2	Error 3.6441554129851284e-07
Point 202	Eq. 0	Attempt 3	Error 5.881786023564928e-06
Point 202	Eq. 0	Attempt 4	Error 7.4247168413421605e-09
Point 202	Eq. 0	Attempt 5	Error 3.045780886168359e-06
Point 202	Eq. 1	Attempt 1	Error 5.2970439426758276e-05
Point 202	Eq. 1	Attempt 2	Error 0.00010332268054469296
Point 202	Eq. 1	Attempt 3	Error 1.2745055073537515e-06
Point 202	Eq. 1	Attempt 4	Error 1.9253332084190333e-07
Point 202	Eq. 1	Attempt 5	Error 8.954690713380842e-07
Point 203	Eq. 0	Attempt 1	Error 2.686700781850959e-07
Point 203	Eq. 0	Attempt 2	Error 3.162169832648942e-07
Point 203	Eq. 0	Attempt 3	Error 3.162169832648942e-07
Point 203	Eq. 0	Attempt 4	Error 4.913753173241275e-07
Point 203	Eq. 0	Attempt 5	Error 3.162169832648942e-07
Point 203	Eq. 1	Attempt 1	Error 5.377330580813577e-09
Point 203	Eq. 1	Attempt 2	Error 3.515295006195629e-06
Point 203	Eq. 1	Attempt 3	Error 7.575084595146109e-07
Point 203	Eq. 1	Attempt 4	Error 9.436314485355979e-08
Point 203	Eq. 1	Attempt 5	Error 1.5494094895984745e-10
Point 204	Eq. 0	Attempt 1	Error 7.408135616060463e-08
Point 204	Eq. 0	Attempt 2	Error 2.2519088815897703e-09
Point 204	Eq. 0	Attempt 3	Error 1.9259289274486946e-08
Point 204	Eq. 0	Attempt 4	Error 1.0389840099378489e-09
Point 204	Eq. 0	Attempt 5	Error 8.259854666903266e-08
Point 204	Eq. 1	Attempt 1	Error 2.500962993678968e-05
Point 204	Eq. 1	Attempt 2	Error 1.2864209963936446e-07
Point 204	Eq. 1	Attempt 3	Error 5.67084157410136e-10
Point 204	Eq. 1	Attempt 4	Error 1.7602192770027614e-07
Point 204	Eq. 1	Attempt 5	Error 6.844530275884608e-09
Point 205	Eq. 0	Attempt 1	Error 1.5234036254696548e-11
Point 205	Eq. 1	Attempt 1	Error 7.987281946952862e-09
Point 205	Eq. 1	Attempt 2	Error 7.987281946952862e-09
Point 205	Eq. 1	Attempt 3	Error 1.5506647343954683e-07
Point 205	Eq. 1	Attempt 4	Error 3.2650916637066985e-08
Point 205	Eq. 1	Attempt 5	Error 1.931134221422326e-07
Point 206	Eq. 0	Attempt 1	Error 1.3130829756846651e-11
Point 206	Eq. 1	Attempt 1	Error 4.120356592807184e-06
Point 206	Eq. 1	Attempt 2	Error 1.351276068817242e-08
Point 206	Eq. 1	Attempt 3	Error 1.2644818525586743e-07
Point 206	Eq. 1	Attempt 4	Error 3.9635470727716893e-07
Point 206	Eq. 1	Attempt 5	Error 4.409415055306454e-09
Point 207	Eq. 0	Attempt 1	Error 8.371307558263652e-08
Point 207	Eq. 0	Attempt 2	Error 9.258189948013751e-08
Point 207	Eq. 0	Attempt 3	Error 1.1381473541405285e-08
Point 207	Eq. 0	Attempt 4	Error 8.365589110326255e-09
Point 207	Eq. 0	Attempt 5	Error 3.7236986827338114e-09
Point 207	Eq. 1	Attempt 1	Error 1.297257878718483e-05
Point 207	Eq. 1	Attempt 2	Error 4.9813278053534304e-06
Point 207	Eq. 1	Attempt 3	Error 2.5851575600199794e-06
Point 207	Eq. 1	Attempt 4	Error 8.517695704313155e-07
Point 207	Eq. 1	Attempt 5	Error 0.0002070448267232905
Point 208	Eq. 0	Attempt 1	Error 4.8490221615793416e-08
Point 208	Eq. 0	Attempt 2	Error 1.169435677184083e-07
Point 208	Eq. 0	Attempt 3	Error 2.785498054436175e-09
Point 208	Eq. 0	Attempt 4	Error 2.785498054436175e-09
Point 208	Eq. 0	Attempt 5	Error 2.785498054436175e-09
Point 208	Eq. 1	Attempt 1	Error 4.5308728147119837e-07
Point 208	Eq. 1	Attempt 2	Error 1.33689937769077e-05
Point 208	Eq. 1	Attempt 3	Error 1.5931753694076178e-07
Point 208	Eq. 1	Attempt 4	Error 0.6912268616365935
Point 208	Eq. 1	Attempt 5	Error 4.2195480048690115e-05
Point 209	Eq. 0	Attempt 1	Error 6.855498213553801e-08
Point 209	Eq. 0	Attempt 2	Error 7.486278263968416e-10
Point 209	Eq. 0	Attempt 3	Error 2.70100599664147e-08
Point 209	Eq. 0	Attempt 4	Error 1.5586067547701532e-08
Point 209	Eq. 0	Attempt 5	Error 7.78697994974209e-09
Point 209	Eq. 1	Attempt 1	Error 5.053729481119262e-06
Point 209	Eq. 1	Attempt 2	Error 5.0458788408036526e-05
Point 209	Eq. 1	Attempt 3	Error 5.0373428862826586e-05
Point 209	Eq. 1	Attempt 4	Error 9.955778040193763e-06
Point 209	Eq. 1	Attempt 5	Error 4.739065673220466e-08
Point 210	Eq. 0	Attempt 1	Error 5.85305315325968e-08
Point 210	Eq. 0	Attempt 2	Error 2.2682456801703665e-08
Point 210	Eq. 0	Attempt 3	Error 2.6716406864579767e-12
Point 210	Eq. 1	Attempt 1	Error 8.255024397385569e-08
Point 210	Eq. 1	Attempt 2	Error 9.825137539110074e-07
Point 210	Eq. 1	Attempt 3	Error 9.492775463115777e-05
Point 210	Eq. 1	Attempt 4	Error 3.308005264557323e-05
Point 210	Eq. 1	Attempt 5	Error 2.697539400742244e-07
Point 211	Eq. 0	Attempt 1	Error 3.0926571525924373e-08
Point 211	Eq. 0	Attempt 2	Error 7.116796041373163e-11
Point 211	Eq. 1	Attempt 1	Error 6.489088377747976e-09
Point 211	Eq. 1	Attempt 2	Error 8.107708993065899e-08
Point 211	Eq. 1	Attempt 3	Error 2.858930920979219e-05
Point 211	Eq. 1	Attempt 4	Error 8.477382067439976e-06
Point 211	Eq. 1	Attempt 5	Error 5.1339270612515975e-09
Point 212	Eq. 0	Attempt 1	Error 9.007442258734955e-08
Point 212	Eq. 0	Attempt 2	Error 8.116990102280397e-08
Point 212	Eq. 0	Attempt 3	Error 3.4729373510344885e-07
Point 212	Eq. 0	Attempt 4	Error 6.838263288955204e-10
Point 212	Eq. 0	Attempt 5	Error 4.632709647012234e-07
Point 212	Eq. 1	Attempt 1	Error 1.2590817277668975e-10
[truncated: 1,773 more rows]
