# Supplementary material for: Molecular dynamics on quantum annealers
Source: Sci Rep. 2022 Oct 7;12:16824. doi: 10.1038/s41598-022-21163-x (PMC9547079; doi:10.1038/s41598-022-21163-x)
Supplement: Supplementary file 2 — Supplementary Information 2. [file 41598_2022_21163_MOESM2_ESM.zip › results/dwave/eq_1/attempts_5/initial_0.9/log_3.txt]

Point 1	Eq. 0	Attempt 1	Error 9.268319445254747e-10
Point 1	Eq. 0	Attempt 2	Error 2.837933834598516e-07
Point 1	Eq. 0	Attempt 3	Error 1.6888606069187517e-07
Point 1	Eq. 0	Attempt 4	Error 6.695216825391981e-08
Point 1	Eq. 0	Attempt 5	Error 5.212541509536095e-08
Point 1	Eq. 1	Attempt 1	Error 2.4831422251736512e-08
Point 1	Eq. 1	Attempt 2	Error 4.97003043165023e-08
Point 1	Eq. 1	Attempt 3	Error 1.3546866739488905e-08
Point 1	Eq. 1	Attempt 4	Error 1.7321667655778583e-08
Point 1	Eq. 1	Attempt 5	Error 4.213488296045398e-07
Point 2	Eq. 0	Attempt 1	Error 2.745545657489856e-07
Point 2	Eq. 0	Attempt 2	Error 3.813911462202668e-07
Point 2	Eq. 0	Attempt 3	Error 2.1445885067805648e-07
Point 2	Eq. 0	Attempt 4	Error 7.155313141993247e-08
Point 2	Eq. 0	Attempt 5	Error 7.034634563751752e-08
Point 2	Eq. 1	Attempt 1	Error 9.532641342957504e-11
Point 3	Eq. 0	Attempt 1	Error 9.524225106360973e-07
Point 3	Eq. 0	Attempt 2	Error 5.204311889883684e-06
Point 3	Eq. 0	Attempt 3	Error 2.389849669270916e-07
Point 3	Eq. 0	Attempt 4	Error 1.2381610758893657e-07
Point 3	Eq. 0	Attempt 5	Error 1.526854020994506e-08
Point 3	Eq. 1	Attempt 1	Error 3.695663508551661e-07
Point 3	Eq. 1	Attempt 2	Error 2.3142149643717858e-05
Point 3	Eq. 1	Attempt 3	Error 7.555752290500095e-08
Point 3	Eq. 1	Attempt 4	Error 1.3277951893542195e-07
Point 3	Eq. 1	Attempt 5	Error 1.8789931459650688e-06
Point 4	Eq. 0	Attempt 1	Error 5.044984163760091e-08
Point 4	Eq. 0	Attempt 2	Error 3.043095375687699e-07
Point 4	Eq. 0	Attempt 3	Error 7.678124802623643e-09
Point 4	Eq. 0	Attempt 4	Error 7.152607395255473e-10
Point 4	Eq. 0	Attempt 5	Error 3.581135388230905e-10
Point 4	Eq. 1	Attempt 1	Error 5.684341886080802e-14
Point 5	Eq. 0	Attempt 1	Error 1.9056005839956924e-07
Point 5	Eq. 0	Attempt 2	Error 2.553065314714331e-09
Point 5	Eq. 0	Attempt 3	Error 1.6035642147471663e-08
Point 5	Eq. 0	Attempt 4	Error 6.675674057987635e-07
Point 5	Eq. 0	Attempt 5	Error 1.6490957932546735e-07
Point 5	Eq. 1	Attempt 1	Error 1.311502217049565e-05
Point 5	Eq. 1	Attempt 2	Error 6.990454153310566e-07
Point 5	Eq. 1	Attempt 3	Error 3.39570414098489e-06
Point 5	Eq. 1	Attempt 4	Error 6.009455546518438e-07
Point 5	Eq. 1	Attempt 5	Error 1.0690685599001881e-06
Point 6	Eq. 0	Attempt 1	Error 3.062756888994045e-06
Point 6	Eq. 0	Attempt 2	Error 2.224042702891893e-06
Point 6	Eq. 0	Attempt 3	Error 1.3366030771067017e-07
Point 6	Eq. 0	Attempt 4	Error 1.3366030771067017e-07
Point 6	Eq. 0	Attempt 5	Error 1.8188387684858753e-07
Point 6	Eq. 1	Attempt 1	Error 2.618224357320287e-07
Point 6	Eq. 1	Attempt 2	Error 3.126945102849277e-08
Point 6	Eq. 1	Attempt 3	Error 6.7108771872881334e-09
Point 6	Eq. 1	Attempt 4	Error 1.492526280344464e-07
Point 6	Eq. 1	Attempt 5	Error 1.377238163513539e-07
Point 7	Eq. 0	Attempt 1	Error 7.273343385350017e-07
Point 7	Eq. 0	Attempt 2	Error 1.444251438442734e-07
Point 7	Eq. 0	Attempt 3	Error 1.8778339949676592e-06
Point 7	Eq. 0	Attempt 4	Error 1.633414115076448e-06
Point 7	Eq. 0	Attempt 5	Error 2.2217727746465243e-07
Point 7	Eq. 1	Attempt 1	Error 4.200636567475158e-07
Point 7	Eq. 1	Attempt 2	Error 5.24162982173948e-06
Point 7	Eq. 1	Attempt 3	Error 5.417587755118802e-05
Point 7	Eq. 1	Attempt 4	Error 1.3813075838697841e-07
Point 7	Eq. 1	Attempt 5	Error 2.972114998556208e-09
Point 8	Eq. 0	Attempt 1	Error 2.489457529009087e-09
Point 8	Eq. 0	Attempt 2	Error 2.4710544721529004e-06
Point 8	Eq. 0	Attempt 3	Error 4.14091800848837e-07
Point 8	Eq. 0	Attempt 4	Error 0.0009572423086865456
Point 8	Eq. 0	Attempt 5	Error 1.6542492176085943e-07
Point 8	Eq. 1	Attempt 1	Error 2.757354877758189e-08
Point 8	Eq. 1	Attempt 2	Error 8.592792255512904e-09
Point 8	Eq. 1	Attempt 3	Error 3.875697984767612e-09
Point 8	Eq. 1	Attempt 4	Error 1.8189894035458565e-12
Point 9	Eq. 0	Attempt 1	Error 6.321397449937649e-08
Point 9	Eq. 0	Attempt 2	Error 1.0690331464502378e-07
Point 9	Eq. 0	Attempt 3	Error 9.73210489974008e-09
Point 9	Eq. 0	Attempt 4	Error 2.099011453537969e-08
Point 9	Eq. 0	Attempt 5	Error 7.055575679260073e-09
Point 9	Eq. 1	Attempt 1	Error 9.695539802123676e-07
Point 9	Eq. 1	Attempt 2	Error 0.08000405144684919
Point 9	Eq. 1	Attempt 3	Error 8.983829502540175e-08
Point 9	Eq. 1	Attempt 4	Error 2.077283852486289e-06
Point 9	Eq. 1	Attempt 5	Error 0.07033899939335697
Point 10	Eq. 0	Attempt 1	Error 6.169906896502653e-07
Point 10	Eq. 0	Attempt 2	Error 3.0071987566770986e-08
Point 10	Eq. 0	Attempt 3	Error 3.681890348161687e-08
Point 10	Eq. 0	Attempt 4	Error 1.3269527698867023e-09
Point 10	Eq. 0	Attempt 5	Error 3.239312036384945e-07
Point 10	Eq. 1	Attempt 1	Error 1.0673427652818646e-05
Point 10	Eq. 1	Attempt 2	Error 3.0764226721657906e-09
Point 10	Eq. 1	Attempt 3	Error 8.939855433709454e-08
Point 10	Eq. 1	Attempt 4	Error 1.3536862297769403e-08
Point 10	Eq. 1	Attempt 5	Error 1.2615470950549934e-05
Point 11	Eq. 0	Attempt 1	Error 2.5733993425092194e-07
Point 11	Eq. 0	Attempt 2	Error 1.8074709942084155e-06
Point 11	Eq. 0	Attempt 3	Error 3.5833477340929676e-07
Point 11	Eq. 0	Attempt 4	Error 5.3756428997076e-06
Point 11	Eq. 0	Attempt 5	Error 1.4100800171945593e-07
Point 11	Eq. 1	Attempt 1	Error 3.607934223737175e-05
Point 11	Eq. 1	Attempt 2	Error 2.107809359586099e-05
Point 11	Eq. 1	Attempt 3	Error 2.7340773840478505e-06
Point 11	Eq. 1	Attempt 4	Error 2.3803252133802744e-06
Point 11	Eq. 1	Attempt 5	Error 1.6843045443692972e-05
Point 12	Eq. 0	Attempt 1	Error 2.4464270609314553e-09
Point 12	Eq. 0	Attempt 2	Error 4.066964720550459e-08
Point 12	Eq. 0	Attempt 3	Error 1.055667553373496e-08
Point 12	Eq. 0	Attempt 4	Error 1.306797230427037e-07
Point 12	Eq. 0	Attempt 5	Error 0.0001468805835997955
Point 12	Eq. 1	Attempt 1	Error 2.987687253153126e-07
Point 12	Eq. 1	Attempt 2	Error 8.040209991122538e-07
Point 12	Eq. 1	Attempt 3	Error 2.8484123504313175e-08
Point 12	Eq. 1	Attempt 4	Error 2.7479835580379586e-06
Point 12	Eq. 1	Attempt 5	Error 1.7053025658242404e-12
Point 13	Eq. 0	Attempt 1	Error 1.7902630133903585e-07
Point 13	Eq. 0	Attempt 2	Error 3.2250738968286896e-08
Point 13	Eq. 0	Attempt 3	Error 1.4713293694512686e-07
Point 13	Eq. 0	Attempt 4	Error 4.6494119487761054e-07
Point 13	Eq. 0	Attempt 5	Error 5.60813020911155e-07
Point 13	Eq. 1	Attempt 1	Error 1.0263048011438514e-06
Point 13	Eq. 1	Attempt 2	Error 1.1495292255858658e-06
Point 13	Eq. 1	Attempt 3	Error 3.4443877439116477e-07
Point 13	Eq. 1	Attempt 4	Error 5.523702384380158e-08
Point 13	Eq. 1	Attempt 5	Error 2.0080676677025622e-07
Point 14	Eq. 0	Attempt 1	Error 3.1793899779586354e-07
Point 14	Eq. 0	Attempt 2	Error 3.622233180067269e-09
Point 14	Eq. 0	Attempt 3	Error 7.544281288573984e-08
Point 14	Eq. 0	Attempt 4	Error 1.8956541225634282e-08
Point 14	Eq. 0	Attempt 5	Error 8.467850420856848e-09
Point 14	Eq. 1	Attempt 1	Error 1.0199538564847899e-06
Point 14	Eq. 1	Attempt 2	Error 2.0363029307191027e-07
Point 14	Eq. 1	Attempt 3	Error 7.888326081229025e-07
Point 14	Eq. 1	Attempt 4	Error 2.011275125823886e-05
Point 14	Eq. 1	Attempt 5	Error 5.167624124169379e-06
Point 15	Eq. 0	Attempt 1	Error 2.8475710678321775e-08
Point 15	Eq. 0	Attempt 2	Error 1.9332446754560806e-10
Point 15	Eq. 0	Attempt 3	Error 5.99519012212113e-08
Point 15	Eq. 0	Attempt 4	Error 1.1072188499383628e-08
Point 15	Eq. 0	Attempt 5	Error 1.576542558723304e-07
Point 15	Eq. 1	Attempt 1	Error 1.0940360084532585e-06
Point 15	Eq. 1	Attempt 2	Error 2.8688020279332704e-06
Point 15	Eq. 1	Attempt 3	Error 1.3657313502335455e-07
Point 15	Eq. 1	Attempt 4	Error 1.2607272594777896e-05
Point 15	Eq. 1	Attempt 5	Error 0.0007735282384828679
Point 16	Eq. 0	Attempt 1	Error 1.0297253538738005e-07
Point 16	Eq. 0	Attempt 2	Error 2.716546987358015e-10
Point 16	Eq. 0	Attempt 3	Error 9.190176797346794e-08
Point 16	Eq. 0	Attempt 4	Error 8.436245479970239e-08
Point 16	Eq. 0	Attempt 5	Error 1.0136176342712133e-07
Point 16	Eq. 1	Attempt 1	Error 1.782994445420627e-07
Point 16	Eq. 1	Attempt 2	Error 1.3151034181646537e-05
Point 16	Eq. 1	Attempt 3	Error 1.5120349416974932e-11
Point 17	Eq. 0	Attempt 1	Error 3.0173907816788414e-08
Point 17	Eq. 0	Attempt 2	Error 1.0796145488711772e-07
Point 17	Eq. 0	Attempt 3	Error 1.7084232695196988e-08
Point 17	Eq. 0	Attempt 4	Error 5.246272962722287e-07
Point 17	Eq. 0	Attempt 5	Error 1.3484395822160877e-09
Point 17	Eq. 1	Attempt 1	Error 3.278020756170008e-06
Point 17	Eq. 1	Attempt 2	Error 1.007687615128816e-06
Point 17	Eq. 1	Attempt 3	Error 1.6828983007144416e-07
Point 17	Eq. 1	Attempt 4	Error 7.252737077578786e-07
Point 17	Eq. 1	Attempt 5	Error 0.00010181939671838336
Point 18	Eq. 0	Attempt 1	Error 7.444941729772836e-08
Point 18	Eq. 0	Attempt 2	Error 5.963102012174204e-09
Point 18	Eq. 0	Attempt 3	Error 2.1884147827222478e-09
Point 18	Eq. 0	Attempt 4	Error 9.959535418602172e-10
Point 18	Eq. 0	Attempt 5	Error 2.6699353838921525e-10
Point 18	Eq. 1	Attempt 1	Error 7.843277671781834e-07
Point 18	Eq. 1	Attempt 2	Error 0.04272453659137909
Point 18	Eq. 1	Attempt 3	Error 1.2749866868944082e-06
Point 18	Eq. 1	Attempt 4	Error 1.92627743444973e-06
Point 18	Eq. 1	Attempt 5	Error 2.3252887899616326e-06
Point 19	Eq. 0	Attempt 1	Error 4.7062394514796324e-07
Point 19	Eq. 0	Attempt 2	Error 3.5749962989939377e-09
Point 19	Eq. 0	Attempt 3	Error 3.2962702789518517e-08
Point 19	Eq. 0	Attempt 4	Error 3.958501793022151e-08
Point 19	Eq. 0	Attempt 5	Error 4.587326429827954e-08
Point 19	Eq. 1	Attempt 1	Error 1.3242242857813835e-09
Point 19	Eq. 1	Attempt 2	Error 5.324956703134376e-06
Point 19	Eq. 1	Attempt 3	Error 1.738123955874471e-07
Point 19	Eq. 1	Attempt 4	Error 7.006696023381664e-08
Point 19	Eq. 1	Attempt 5	Error 8.58335624798201e-11
Point 20	Eq. 0	Attempt 1	Error 3.816751359408954e-08
Point 20	Eq. 0	Attempt 2	Error 1.138100174102874e-07
Point 20	Eq. 0	Attempt 3	Error 4.2508361275395146e-07
Point 20	Eq. 0	Attempt 4	Error 1.0377209491707617e-07
Point 20	Eq. 0	Attempt 5	Error 9.41975031309994e-08
Point 20	Eq. 1	Attempt 1	Error 7.753095587759162e-08
Point 20	Eq. 1	Attempt 2	Error 9.176915227726568e-09
Point 20	Eq. 1	Attempt 3	Error 4.652041184272093e-06
Point 20	Eq. 1	Attempt 4	Error 3.501384071569191e-08
Point 20	Eq. 1	Attempt 5	Error 2.7245681621934636e-07
Point 21	Eq. 0	Attempt 1	Error 3.240074875066057e-12
Point 21	Eq. 1	Attempt 1	Error 1.2934549431520281e-07
Point 21	Eq. 1	Attempt 2	Error 5.435286800548056e-05
Point 21	Eq. 1	Attempt 3	Error 7.199685114755994e-08
Point 21	Eq. 1	Attempt 4	Error 1.2934549431520281e-07
Point 21	Eq. 1	Attempt 5	Error 2.6056574540689326e-05
Point 22	Eq. 0	Attempt 1	Error 5.983781647955766e-08
Point 22	Eq. 0	Attempt 2	Error 1.8468483631295385e-08
Point 22	Eq. 0	Attempt 3	Error 5.983781647955766e-08
Point 22	Eq. 0	Attempt 4	Error 1.3355996202335518e-06
Point 22	Eq. 0	Attempt 5	Error 7.446578820236027e-08
Point 22	Eq. 1	Attempt 1	Error 1.9017870158677397e-06
Point 22	Eq. 1	Attempt 2	Error 9.964744606349996e-06
Point 22	Eq. 1	Attempt 3	Error 6.740330428556263e-05
Point 22	Eq. 1	Attempt 4	Error 3.8256207641472315
Point 22	Eq. 1	Attempt 5	Error 2.6714701562013943e-09
Point 23	Eq. 0	Attempt 1	Error 1.4965280570322648e-08
Point 23	Eq. 0	Attempt 2	Error 3.165142175021174e-07
Point 23	Eq. 0	Attempt 3	Error 7.78328796968708e-07
Point 23	Eq. 0	Attempt 4	Error 2.2994186110736337e-08
Point 23	Eq. 0	Attempt 5	Error 8.329678848895128e-07
Point 23	Eq. 1	Attempt 1	Error 1.5354032711911714e-08
Point 23	Eq. 1	Attempt 2	Error 6.123002549429657e-09
Point 23	Eq. 1	Attempt 3	Error 4.2554876245048945e-07
Point 23	Eq. 1	Attempt 4	Error 1.2393330734994379e-06
Point 23	Eq. 1	Attempt 5	Error 4.0005943446885794e-08
Point 24	Eq. 0	Attempt 1	Error 1.5233450767482282e-07
Point 24	Eq. 0	Attempt 2	Error 6.723365629568434e-06
Point 24	Eq. 0	Attempt 3	Error 1.0222947821603157e-08
Point 24	Eq. 0	Attempt 4	Error 9.57243173616007e-11
Point 24	Eq. 1	Attempt 1	Error 3.768570877582533e-08
Point 24	Eq. 1	Attempt 2	Error 5.61827448564145e-07
Point 24	Eq. 1	Attempt 3	Error 1.1694754463099457
Point 24	Eq. 1	Attempt 4	Error 5.043142436989001e-08
Point 24	Eq. 1	Attempt 5	Error 3.9411560237567755e-07
Point 25	Eq. 0	Attempt 1	Error 6.551130127263605e-08
Point 25	Eq. 0	Attempt 2	Error 1.800600557544385e-08
Point 25	Eq. 0	Attempt 3	Error 3.2457592169521376e-10
Point 25	Eq. 0	Attempt 4	Error 8.202096068998799e-08
Point 25	Eq. 0	Attempt 5	Error 4.055266344948905e-09
Point 25	Eq. 1	Attempt 1	Error 1.0162125363422092e-08
Point 25	Eq. 1	Attempt 2	Error 1.8980074401042657e-07
Point 25	Eq. 1	Attempt 3	Error 0.00018583027855356704
Point 25	Eq. 1	Attempt 4	Error 8.992628863779828e-11
Point 26	Eq. 0	Attempt 1	Error 1.843307472881861e-06
Point 26	Eq. 0	Attempt 2	Error 1.1417745326980366e-07
Point 26	Eq. 0	Attempt 3	Error 4.036706968690851e-08
Point 26	Eq. 0	Attempt 4	Error 1.7939441931957845e-08
Point 26	Eq. 0	Attempt 5	Error 1.975322447833605e-07
Point 26	Eq. 1	Attempt 1	Error 1.7410630732683785e-05
Point 26	Eq. 1	Attempt 2	Error 0.0005617226407252929
Point 26	Eq. 1	Attempt 3	Error 1.4043698683963157e-06
Point 26	Eq. 1	Attempt 4	Error 3.4494291867304128e-09
Point 26	Eq. 1	Attempt 5	Error 3.3438726063650392e-06
Point 27	Eq. 0	Attempt 1	Error 8.451111170870718e-07
Point 27	Eq. 0	Attempt 2	Error 1.379053742311953e-07
Point 27	Eq. 0	Attempt 3	Error 5.699817506865656e-07
Point 27	Eq. 0	Attempt 4	Error 2.0021980162709951e-07
Point 27	Eq. 0	Attempt 5	Error 2.288879386469489e-06
Point 27	Eq. 1	Attempt 1	Error 0.0044674344663349075
Point 27	Eq. 1	Attempt 2	Error 3.71866804016463e-08
Point 27	Eq. 1	Attempt 3	Error 9.112653287957073e-06
Point 27	Eq. 1	Attempt 4	Error 1.4214364796316659e-06
Point 27	Eq. 1	Attempt 5	Error 3.5222910810261965e-08
Point 28	Eq. 0	Attempt 1	Error 5.395929747464834e-08
Point 28	Eq. 0	Attempt 2	Error 2.2640631414105883e-07
Point 28	Eq. 0	Attempt 3	Error 3.759208766496158e-08
Point 28	Eq. 0	Attempt 4	Error 1.7824976339397836e-07
Point 28	Eq. 0	Attempt 5	Error 2.5630220079619903e-07
Point 28	Eq. 1	Attempt 1	Error 1.306112181964636e-05
Point 28	Eq. 1	Attempt 2	Error 4.5756218014503247e-07
Point 28	Eq. 1	Attempt 3	Error 3.2430202548960665
Point 28	Eq. 1	Attempt 4	Error 4.908389314550732e-06
Point 28	Eq. 1	Attempt 5	Error 3.8816409642095095e-06
Point 29	Eq. 0	Attempt 1	Error 8.093365977401845e-10
Point 29	Eq. 0	Attempt 2	Error 1.1346662631694926e-07
Point 29	Eq. 0	Attempt 3	Error 2.8703539101115894e-08
Point 29	Eq. 0	Attempt 4	Error 1.1780628028645879e-08
Point 29	Eq. 0	Attempt 5	Error 1.9315450572321424e-08
Point 29	Eq. 1	Attempt 1	Error 1.8106987909050076e-07
Point 29	Eq. 1	Attempt 2	Error 2.0910005105179152e-07
Point 29	Eq. 1	Attempt 3	Error 1.1995313116131001e-06
Point 29	Eq. 1	Attempt 4	Error 1.0174733233725419e-07
Point 29	Eq. 1	Attempt 5	Error 3.2417813793635446
Point 30	Eq. 0	Attempt 1	Error 3.4350779287706246e-06
Point 30	Eq. 0	Attempt 2	Error 5.766431115716841e-06
Point 30	Eq. 0	Attempt 3	Error 6.3401444094779436e-09
Point 30	Eq. 0	Attempt 4	Error 1.1276803775217559e-06
Point 30	Eq. 0	Attempt 5	Error 4.852899451179837e-07
Point 30	Eq. 1	Attempt 1	Error 6.352665877784602e-07
Point 30	Eq. 1	Attempt 2	Error 5.326747441358748e-06
Point 30	Eq. 1	Attempt 3	Error 1.5062876741467335e-06
Point 30	Eq. 1	Attempt 4	Error 1.3962900879960216e-06
Point 30	Eq. 1	Attempt 5	Error 2.2083744397605187e-06
Point 31	Eq. 0	Attempt 1	Error 9.426884162166971e-08
Point 31	Eq. 0	Attempt 2	Error 7.650254474356188e-08
Point 31	Eq. 0	Attempt 3	Error 1.3091196251480142e-06
Point 31	Eq. 0	Attempt 4	Error 4.40088666664451e-06
Point 31	Eq. 0	Attempt 5	Error 8.515394256392028e-08
Point 31	Eq. 1	Attempt 1	Error 0.000459416978912941
Point 31	Eq. 1	Attempt 2	Error 0.04423260193794931
Point 31	Eq. 1	Attempt 3	Error 6.453607284129248e-07
Point 31	Eq. 1	Attempt 4	Error 3.339923819957164
Point 31	Eq. 1	Attempt 5	Error 1.1141310096718371e-11
Point 32	Eq. 0	Attempt 1	Error 6.573372957063839e-10
Point 32	Eq. 0	Attempt 2	Error 2.3135271476348862e-11
Point 32	Eq. 1	Attempt 1	Error 3.3172113944601733e-09
Point 32	Eq. 1	Attempt 2	Error 1.945427050031867e-05
Point 32	Eq. 1	Attempt 3	Error 3.8534250279553817e-07
Point 32	Eq. 1	Attempt 4	Error 0.02148320363636458
Point 32	Eq. 1	Attempt 5	Error 3.424247552175075e-10
Point 33	Eq. 0	Attempt 1	Error 1.2965710993739776e-07
Point 33	Eq. 0	Attempt 2	Error 1.2965710993739776e-07
Point 33	Eq. 0	Attempt 3	Error 7.095562182257709e-07
Point 33	Eq. 0	Attempt 4	Error 1.2715872799162753e-09
Point 33	Eq. 0	Attempt 5	Error 6.364757609844673e-10
Point 33	Eq. 1	Attempt 1	Error 8.21825096863904e-07
Point 33	Eq. 1	Attempt 2	Error 0.00018167794473811227
Point 33	Eq. 1	Attempt 3	Error 4.799858288606629e-10
Point 33	Eq. 1	Attempt 4	Error 4.35476704865323e-05
Point 33	Eq. 1	Attempt 5	Error 1.4990184240559756e-06
Point 34	Eq. 0	Attempt 1	Error 1.3370146803026728e-06
Point 34	Eq. 0	Attempt 2	Error 1.0186209919993416e-07
Point 34	Eq. 0	Attempt 3	Error 1.0186209919993416e-07
Point 34	Eq. 0	Attempt 4	Error 5.719641649193363e-09
Point 34	Eq. 0	Attempt 5	Error 4.034672485886404e-06
Point 34	Eq. 1	Attempt 1	Error 9.657640021032421e-09
Point 34	Eq. 1	Attempt 2	Error 4.9000220769812586e-08
Point 34	Eq. 1	Attempt 3	Error 1.6524685406693607e-06
Point 34	Eq. 1	Attempt 4	Error 9.694673508420237e-08
Point 34	Eq. 1	Attempt 5	Error 2.070753055249952e-06
Point 35	Eq. 0	Attempt 1	Error 3.713387286552461e-08
Point 35	Eq. 0	Attempt 2	Error 9.987908242692356e-07
Point 35	Eq. 0	Attempt 3	Error 3.4053249464705004e-07
Point 35	Eq. 0	Attempt 4	Error 1.9029795339520206e-07
Point 35	Eq. 0	Attempt 5	Error 2.946058543784602e-07
Point 35	Eq. 1	Attempt 1	Error 9.443266435482656e-08
Point 35	Eq. 1	Attempt 2	Error 9.432970387024397e-07
Point 35	Eq. 1	Attempt 3	Error 2.4649393537856668e-05
Point 35	Eq. 1	Attempt 4	Error 1.4756542441318743e-06
Point 35	Eq. 1	Attempt 5	Error 1.1106635611213278e-09
Point 36	Eq. 0	Attempt 1	Error 1.0324362165192724e-07
Point 36	Eq. 0	Attempt 2	Error 7.763639473523654e-07
Point 36	Eq. 0	Attempt 3	Error 8.589158824179322e-07
Point 36	Eq. 0	Attempt 4	Error 6.78296100886655e-06
Point 36	Eq. 0	Attempt 5	Error 2.8200383894727565e-07
Point 36	Eq. 1	Attempt 1	Error 2.590666667856567e-07
Point 36	Eq. 1	Attempt 2	Error 3.82890175387729e-06
Point 36	Eq. 1	Attempt 3	Error 3.230790537145367e-05
Point 36	Eq. 1	Attempt 4	Error 5.46198923530028e-05
Point 36	Eq. 1	Attempt 5	Error 2.6247010396218684e-06
Point 37	Eq. 0	Attempt 1	Error 4.2018945123345475e-07
Point 37	Eq. 0	Attempt 2	Error 1.7087359083234333e-08
Point 37	Eq. 0	Attempt 3	Error 6.374796157615492e-08
Point 37	Eq. 0	Attempt 4	Error 3.9729559375700774e-07
Point 37	Eq. 0	Attempt 5	Error 1.0898460232056095e-06
Point 37	Eq. 1	Attempt 1	Error 0.00011379921556908812
Point 37	Eq. 1	Attempt 2	Error 1.8333514617552282e-07
Point 37	Eq. 1	Attempt 3	Error 1.6130271490055748e-05
Point 37	Eq. 1	Attempt 4	Error 0.0007109990989988546
Point 37	Eq. 1	Attempt 5	Error 5.76131810703373e-07
Point 38	Eq. 0	Attempt 1	Error 1.2556034789668047e-07
Point 38	Eq. 0	Attempt 2	Error 2.147548855191417e-06
Point 38	Eq. 0	Attempt 3	Error 1.6067677393039048e-06
Point 38	Eq. 0	Attempt 4	Error 7.718099368503317e-07
Point 38	Eq. 0	Attempt 5	Error 2.5659426228230586e-07
Point 38	Eq. 1	Attempt 1	Error 8.599101875006454e-08
Point 38	Eq. 1	Attempt 2	Error 0.0006839853222118109
Point 38	Eq. 1	Attempt 3	Error 2.146903568700509e-06
Point 38	Eq. 1	Attempt 4	Error 5.124906977016508e-06
Point 38	Eq. 1	Attempt 5	Error 0.019658424872375235
Point 39	Eq. 0	Attempt 1	Error 5.152867913693626e-06
Point 39	Eq. 0	Attempt 2	Error 7.39047436582041e-08
Point 39	Eq. 0	Attempt 3	Error 6.118455075920792e-09
Point 39	Eq. 0	Attempt 4	Error 4.113737759325886e-07
Point 39	Eq. 0	Attempt 5	Error 7.229057814583939e-07
Point 39	Eq. 1	Attempt 1	Error 8.267409157269867e-08
Point 39	Eq. 1	Attempt 2	Error 2.850697455869522e-10
Point 39	Eq. 1	Attempt 3	Error 6.609508318433654e-08
Point 39	Eq. 1	Attempt 4	Error 9.226783390658966e-07
Point 39	Eq. 1	Attempt 5	Error 3.6864878438791493e-07
Point 40	Eq. 0	Attempt 1	Error 7.017966368039197e-07
Point 40	Eq. 0	Attempt 2	Error 5.95984488427348e-08
Point 40	Eq. 0	Attempt 3	Error 1.1252797094130074e-07
Point 40	Eq. 0	Attempt 4	Error 4.547473508864641e-13
Point 40	Eq. 1	Attempt 1	Error 9.405942080320528e-06
Point 40	Eq. 1	Attempt 2	Error 3.4333288567722775e-07
Point 40	Eq. 1	Attempt 3	Error 3.990516006524558e-07
Point 40	Eq. 1	Attempt 4	Error 3.090337600042403e-06
Point 40	Eq. 1	Attempt 5	Error 0.00030345895891059627
Point 41	Eq. 0	Attempt 1	Error 2.1065034161438234e-08
Point 41	Eq. 0	Attempt 2	Error 2.3883764015408815e-06
Point 41	Eq. 0	Attempt 3	Error 2.881994191739068e-06
Point 41	Eq. 0	Attempt 4	Error 9.882250708415086e-06
Point 41	Eq. 0	Attempt 5	Error 5.4414084615928e-07
Point 41	Eq. 1	Attempt 1	Error 1.64056140761204e-05
Point 41	Eq. 1	Attempt 2	Error 9.227409236700623e-07
Point 41	Eq. 1	Attempt 3	Error 1.4492138575405988e-05
Point 41	Eq. 1	Attempt 4	Error 3.5438057466308237e-07
Point 41	Eq. 1	Attempt 5	Error 2.8601789381355047e-08
Point 42	Eq. 0	Attempt 1	Error 2.3848825776440208e-06
Point 42	Eq. 0	Attempt 2	Error 1.386200096931134e-07
Point 42	Eq. 0	Attempt 3	Error 5.458102805278031e-07
Point 42	Eq. 0	Attempt 4	Error 1.6586000128882006e-08
Point 42	Eq. 0	Attempt 5	Error 4.772175543621415e-09
Point 42	Eq. 1	Attempt 1	Error 2.2706348090650863e-07
Point 42	Eq. 1	Attempt 2	Error 9.284714224122581e-07
Point 42	Eq. 1	Attempt 3	Error 2.436567336872031e-05
Point 42	Eq. 1	Attempt 4	Error 4.520803827290365e-06
Point 42	Eq. 1	Attempt 5	Error 0.0003911014806590174
Point 43	Eq. 0	Attempt 1	Error 1.112510972234304e-08
Point 43	Eq. 0	Attempt 2	Error 3.297071771157789e-08
Point 43	Eq. 0	Attempt 3	Error 1.3266077303342172e-07
Point 43	Eq. 0	Attempt 4	Error 1.6373846278838755e-06
Point 43	Eq. 0	Attempt 5	Error 1.2662060271395603e-06
Point 43	Eq. 1	Attempt 1	Error 3.270959041401511e-07
Point 43	Eq. 1	Attempt 2	Error 2.3785783298535534e-05
Point 43	Eq. 1	Attempt 3	Error 1.6442299966001883e-08
Point 43	Eq. 1	Attempt 4	Error 3.104173629253637e-08
Point 43	Eq. 1	Attempt 5	Error 6.716076308066476e-05
Point 44	Eq. 0	Attempt 1	Error 1.891259614694718e-06
Point 44	Eq. 0	Attempt 2	Error 2.733980863922625e-07
Point 44	Eq. 0	Attempt 3	Error 2.985979108416359e-08
Point 44	Eq. 0	Attempt 4	Error 2.0265929379092995e-08
Point 44	Eq. 0	Attempt 5	Error 3.460169182289974e-07
Point 44	Eq. 1	Attempt 1	Error 0.0006540271264157127
Point 44	Eq. 1	Attempt 2	Error 1.3658925581694348e-06
Point 44	Eq. 1	Attempt 3	Error 1.5686687277138844e-05
Point 44	Eq. 1	Attempt 4	Error 9.902288991270325e-05
Point 44	Eq. 1	Attempt 5	Error 3.900818606021403
Point 45	Eq. 0	Attempt 1	Error 4.793436119143735e-07
Point 45	Eq. 0	Attempt 2	Error 1.4280568052527087e-06
Point 45	Eq. 0	Attempt 3	Error 1.5243461120917345e-05
Point 45	Eq. 0	Attempt 4	Error 3.08425569528481e-07
Point 45	Eq. 0	Attempt 5	Error 6.0992988437647e-11
Point 45	Eq. 1	Attempt 1	Error 1.9397464257053798e-07
Point 45	Eq. 1	Attempt 2	Error 6.241768494419375e-05
Point 45	Eq. 1	Attempt 3	Error 5.883384801563807e-08
Point 45	Eq. 1	Attempt 4	Error 3.1605827643943485e-07
Point 45	Eq. 1	Attempt 5	Error 2.174772362195654e-09
Point 46	Eq. 0	Attempt 1	Error 1.9525835455169727e-06
Point 46	Eq. 0	Attempt 2	Error 4.5246963509271154e-07
Point 46	Eq. 0	Attempt 3	Error 1.868436015683983e-06
Point 46	Eq. 0	Attempt 4	Error 2.9028569770161994e-08
Point 46	Eq. 0	Attempt 5	Error 9.138407222053502e-07
Point 46	Eq. 1	Attempt 1	Error 0.26895047389206184
Point 46	Eq. 1	Attempt 2	Error 3.811969691014383e-07
Point 46	Eq. 1	Attempt 3	Error 1.1270302934462961e-05
Point 46	Eq. 1	Attempt 4	Error 7.910890644780011e-07
Point 46	Eq. 1	Attempt 5	Error 8.219304277190531e-07
Point 47	Eq. 0	Attempt 1	Error 3.2993625609378796e-09
Point 47	Eq. 0	Attempt 2	Error 3.2993625609378796e-09
Point 47	Eq. 0	Attempt 3	Error 4.138030362810241e-09
Point 47	Eq. 0	Attempt 4	Error 3.7801157759531634e-08
Point 47	Eq. 0	Attempt 5	Error 7.318544703593943e-08
Point 47	Eq. 1	Attempt 1	Error 6.339779474728857e-07
Point 47	Eq. 1	Attempt 2	Error 6.833810175521648e-07
Point 47	Eq. 1	Attempt 3	Error 8.275886636965879e-05
Point 47	Eq. 1	Attempt 4	Error 5.407318326433597e-07
Point 47	Eq. 1	Attempt 5	Error 8.335739266840392e-06
Point 48	Eq. 0	Attempt 1	Error 6.141342282717233e-06
Point 48	Eq. 0	Attempt 2	Error 5.077685045762337e-07
Point 48	Eq. 0	Attempt 3	Error 3.2348339118470903e-08
Point 48	Eq. 0	Attempt 4	Error 1.9237631931900978e-07
Point 48	Eq. 0	Attempt 5	Error 2.8082700964660035e-07
Point 48	Eq. 1	Attempt 1	Error 0.01502456388908513
Point 48	Eq. 1	Attempt 2	Error 2.889905016445482e-05
Point 48	Eq. 1	Attempt 3	Error 6.55437474961218e-07
Point 48	Eq. 1	Attempt 4	Error 1.470053803132032e-07
Point 48	Eq. 1	Attempt 5	Error 6.868841296636674e-06
Point 49	Eq. 0	Attempt 1	Error 7.28073814570962e-08
Point 49	Eq. 0	Attempt 2	Error 9.274526178160158e-07
Point 49	Eq. 0	Attempt 3	Error 7.566863473584817e-06
Point 49	Eq. 0	Attempt 4	Error 1.5852833712415304e-08
Point 49	Eq. 0	Attempt 5	Error 1.3835006029694341e-08
Point 49	Eq. 1	Attempt 1	Error 4.258436035797786e-06
Point 49	Eq. 1	Attempt 2	Error 7.374778761004563e-07
Point 49	Eq. 1	Attempt 3	Error 9.135496100043383e-06
Point 49	Eq. 1	Attempt 4	Error 1.28799001686275e-07
Point 49	Eq. 1	Attempt 5	Error 2.6237437396048335e-06
Point 50	Eq. 0	Attempt 1	Error 2.5868179136523395e-06
Point 50	Eq. 0	Attempt 2	Error 6.958003950785496e-08
Point 50	Eq. 0	Attempt 3	Error 2.4723135538806673e-08
Point 50	Eq. 0	Attempt 4	Error 4.328893510319176e-08
Point 50	Eq. 0	Attempt 5	Error 2.6262813435096177e-07
Point 50	Eq. 1	Attempt 1	Error 6.776804184482899e-08
Point 50	Eq. 1	Attempt 2	Error 1.1318275028315838e-07
Point 50	Eq. 1	Attempt 3	Error 1.5238528590089118e-06
Point 50	Eq. 1	Attempt 4	Error 2.3876208388173836e-07
Point 50	Eq. 1	Attempt 5	Error 1.345918576589611e-07
Point 51	Eq. 0	Attempt 1	Error 4.6633715555799427e-08
Point 51	Eq. 0	Attempt 2	Error 8.959361821325729e-07
Point 51	Eq. 0	Attempt 3	Error 1.588744567015965e-06
Point 51	Eq. 0	Attempt 4	Error 5.15853514571063e-07
Point 51	Eq. 0	Attempt 5	Error 7.055908781694598e-07
Point 51	Eq. 1	Attempt 1	Error 4.0731027411311516e-05
Point 51	Eq. 1	Attempt 2	Error 2.2740484155292506e-05
Point 51	Eq. 1	Attempt 3	Error 8.147865173668833e-07
Point 51	Eq. 1	Attempt 4	Error 8.70669168762106e-07
Point 51	Eq. 1	Attempt 5	Error 0.003421965106326752
Point 52	Eq. 0	Attempt 1	Error 4.277129676211189e-06
Point 52	Eq. 0	Attempt 2	Error 3.862592620862415e-06
Point 52	Eq. 0	Attempt 3	Error 5.0659654675655474e-06
Point 52	Eq. 0	Attempt 4	Error 9.381852805745439e-08
Point 52	Eq. 0	Attempt 5	Error 5.31012233295769e-07
Point 52	Eq. 1	Attempt 1	Error 3.359446054673754e-08
Point 52	Eq. 1	Attempt 2	Error 2.027036316576414e-09
Point 52	Eq. 1	Attempt 3	Error 7.658401318622055e-05
Point 52	Eq. 1	Attempt 4	Error 9.182632538795588e-07
Point 52	Eq. 1	Attempt 5	Error 8.457504918624181e-09
Point 53	Eq. 0	Attempt 1	Error 3.9557903619424906e-09
Point 53	Eq. 0	Attempt 2	Error 1.4875802776259661e-06
Point 53	Eq. 0	Attempt 3	Error 2.245362225039571e-07
Point 53	Eq. 0	Attempt 4	Error 4.455318958207499e-08
Point 53	Eq. 0	Attempt 5	Error 9.449948379369744e-07
Point 53	Eq. 1	Attempt 1	Error 1.295581853355543e-06
Point 53	Eq. 1	Attempt 2	Error 0.0008667155832426943
Point 53	Eq. 1	Attempt 3	Error 3.3796624165916e-06
Point 53	Eq. 1	Attempt 4	Error 7.360085874097422e-10
Point 53	Eq. 1	Attempt 5	Error 4.400646957947174e-08
Point 54	Eq. 0	Attempt 1	Error 4.811056442122208e-09
Point 54	Eq. 0	Attempt 2	Error 5.214443490331178e-07
Point 54	Eq. 0	Attempt 3	Error 3.652957047961536e-08
Point 54	Eq. 0	Attempt 4	Error 4.2579472392390016e-08
Point 54	Eq. 0	Attempt 5	Error 5.616129783447832e-10
Point 54	Eq. 1	Attempt 1	Error 2.8960920417375746e-07
Point 54	Eq. 1	Attempt 2	Error 1.2808773703909537e-06
Point 54	Eq. 1	Attempt 3	Error 2.484955530235311e-08
Point 54	Eq. 1	Attempt 4	Error 2.8960920417375746e-07
Point 54	Eq. 1	Attempt 5	Error 8.052040811890038e-08
Point 55	Eq. 0	Attempt 1	Error 1.972307472897228e-08
Point 55	Eq. 0	Attempt 2	Error 2.9647009114341927e-07
Point 55	Eq. 0	Attempt 3	Error 1.7831212062446866e-08
Point 55	Eq. 0	Attempt 4	Error 5.278195658320328e-09
Point 55	Eq. 0	Attempt 5	Error 5.336493472896109e-06
Point 55	Eq. 1	Attempt 1	Error 0.00015448845806531608
Point 55	Eq. 1	Attempt 2	Error 3.518607627484016e-11
Point 56	Eq. 0	Attempt 1	Error 7.631075504832552e-08
Point 56	Eq. 0	Attempt 2	Error 3.253518343626638e-08
Point 56	Eq. 0	Attempt 3	Error 7.934204404591583e-10
Point 56	Eq. 0	Attempt 4	Error 7.631075504832552e-08
Point 56	Eq. 0	Attempt 5	Error 8.760309810895706e-09
Point 56	Eq. 1	Attempt 1	Error 3.633682979398145e-06
Point 56	Eq. 1	Attempt 2	Error 4.687108457801514e-06
Point 56	Eq. 1	Attempt 3	Error 3.5566927181207575e-10
Point 56	Eq. 1	Attempt 4	Error 5.616802809527144e-07
Point 56	Eq. 1	Attempt 5	Error 4.16326884078444e-09
Point 57	Eq. 0	Attempt 1	Error 1.6318915641022613e-07
Point 57	Eq. 0	Attempt 2	Error 4.934008757118136e-10
Point 57	Eq. 0	Attempt 3	Error 3.2649086278979667e-07
Point 57	Eq. 0	Attempt 4	Error 2.1608479983115103e-07
Point 57	Eq. 0	Attempt 5	Error 9.697220093585202e-08
Point 57	Eq. 1	Attempt 1	Error 1.8169561144532054e-07
Point 57	Eq. 1	Attempt 2	Error 6.691095677524572e-08
Point 57	Eq. 1	Attempt 3	Error 2.701913388136745e-06
Point 57	Eq. 1	Attempt 4	Error 1.1368797458999325e-08
Point 57	Eq. 1	Attempt 5	Error 1.090848650164844e-05
Point 58	Eq. 0	Attempt 1	Error 5.890149168408243e-08
Point 58	Eq. 0	Attempt 2	Error 1.1174677183589665e-08
Point 58	Eq. 0	Attempt 3	Error 5.684341886080801e-13
Point 58	Eq. 1	Attempt 1	Error 1.9887295366061153e-08
Point 58	Eq. 1	Attempt 2	Error 3.708464646479115e-10
Point 58	Eq. 1	Attempt 3	Error 3.708464646479115e-10
Point 58	Eq. 1	Attempt 4	Error 1.0476230727363145e-07
Point 58	Eq. 1	Attempt 5	Error 2.1883994349991553e-07
Point 59	Eq. 0	Attempt 1	Error 3.1562024105369346e-08
Point 59	Eq. 0	Attempt 2	Error 4.339312908996362e-09
Point 59	Eq. 0	Attempt 3	Error 1.37112010634155e-07
Point 59	Eq. 0	Attempt 4	Error 3.7201800751063274e-08
Point 59	Eq. 0	Attempt 5	Error 5.6901114930951735e-08
Point 59	Eq. 1	Attempt 1	Error 2.5412077775399666e-08
Point 59	Eq. 1	Attempt 2	Error 4.6359218686120585e-09
Point 59	Eq. 1	Attempt 3	Error 5.398419489210937e-10
Point 59	Eq. 1	Attempt 4	Error 1.2822818007407477e-07
Point 59	Eq. 1	Attempt 5	Error 7.951638281156193e-08
Point 60	Eq. 0	Attempt 1	Error 4.297305622458225e-09
Point 60	Eq. 0	Attempt 2	Error 2.1766652480437187e-08
Point 60	Eq. 0	Attempt 3	Error 1.0579058425719268e-05
Point 60	Eq. 0	Attempt 4	Error 3.167571094309096e-08
Point 60	Eq. 0	Attempt 5	Error 4.297305622458225e-09
Point 60	Eq. 1	Attempt 1	Error 4.881769655185053e-09
Point 60	Eq. 1	Attempt 2	Error 4.603180059348233e-10
Point 60	Eq. 1	Attempt 3	Error 5.469751727105177e-07
Point 60	Eq. 1	Attempt 4	Error 3.101711172348587e-07
Point 60	Eq. 1	Attempt 5	Error 8.0831341620069e-11
Point 61	Eq. 0	Attempt 1	Error 1.3374977925195708e-07
Point 61	Eq. 0	Attempt 2	Error 2.12384065889637e-09
Point 61	Eq. 0	Attempt 3	Error 8.263043582701357e-09
Point 61	Eq. 0	Attempt 4	Error 5.1932431688328506e-08
Point 61	Eq. 0	Attempt 5	Error 1.888111000880599e-08
Point 61	Eq. 1	Attempt 1	Error 3.379684017090767e-07
Point 61	Eq. 1	Attempt 2	Error 4.667975872507668e-08
Point 61	Eq. 1	Attempt 3	Error 1.3322412542038364e-05
Point 61	Eq. 1	Attempt 4	Error 2.552747560002899e-07
Point 61	Eq. 1	Attempt 5	Error 2.552747560002899e-07
Point 62	Eq. 0	Attempt 1	Error 1.6116814549604896e-09
Point 62	Eq. 0	Attempt 2	Error 4.41150746155472e-07
Point 62	Eq. 0	Attempt 3	Error 2.6192310542683117e-09
Point 62	Eq. 0	Attempt 4	Error 6.351929187076166e-07
Point 62	Eq. 0	Attempt 5	Error 2.0306913484091638e-08
Point 62	Eq. 1	Attempt 1	Error 1.4726055837854801e-05
Point 62	Eq. 1	Attempt 2	Error 7.83297690531981e-06
Point 62	Eq. 1	Attempt 3	Error 1.964716034308367e-07
Point 62	Eq. 1	Attempt 4	Error 2.0681272872025147e-07
Point 62	Eq. 1	Attempt 5	Error 4.044029594751919e-06
Point 63	Eq. 0	Attempt 1	Error 2.7745132342715806e-06
Point 63	Eq. 0	Attempt 2	Error 7.043075811452582e-08
Point 63	Eq. 0	Attempt 3	Error 1.2724325415547355e-07
Point 63	Eq. 0	Attempt 4	Error 1.3747580851486418e-09
Point 63	Eq. 0	Attempt 5	Error 2.585341007943498e-08
Point 63	Eq. 1	Attempt 1	Error 3.29724286984856e-07
Point 63	Eq. 1	Attempt 2	Error 2.0471202333283145e-07
Point 63	Eq. 1	Attempt 3	Error 1.6240079503404559e-06
Point 63	Eq. 1	Attempt 4	Error 7.599392688462103e-07
Point 63	Eq. 1	Attempt 5	Error 1.1768646572818398e-06
Point 64	Eq. 0	Attempt 1	Error 6.79287325056066e-07
Point 64	Eq. 0	Attempt 2	Error 4.0575986304247635e-07
Point 64	Eq. 0	Attempt 3	Error 7.381953537333175e-08
Point 64	Eq. 0	Attempt 4	Error 9.405692935615662e-08
Point 64	Eq. 0	Attempt 5	Error 5.8204591368848924e-08
Point 64	Eq. 1	Attempt 1	Error 1.5045272903080331e-06
Point 64	Eq. 1	Attempt 2	Error 2.8446275450733083e-05
Point 64	Eq. 1	Attempt 3	Error 5.323436369053525e-06
Point 64	Eq. 1	Attempt 4	Error 3.630609057836409e-07
Point 64	Eq. 1	Attempt 5	Error 4.0785969702028524e-05
Point 65	Eq. 0	Attempt 1	Error 1.7027775811584434e-07
Point 65	Eq. 0	Attempt 2	Error 5.587584155364311e-07
Point 65	Eq. 0	Attempt 3	Error 2.7853275241795927e-12
Point 65	Eq. 1	Attempt 1	Error 0.028154213529603567
Point 65	Eq. 1	Attempt 2	Error 3.0003934625710826e-07
Point 65	Eq. 1	Attempt 3	Error 2.374349605815951e-10
Point 65	Eq. 1	Attempt 4	Error 1.7053025658242404e-13
Point 66	Eq. 0	Attempt 1	Error 5.845520263392245e-07
Point 66	Eq. 0	Attempt 2	Error 1.3603056459032814e-07
Point 66	Eq. 0	Attempt 3	Error 4.148773768974934e-09
Point 66	Eq. 0	Attempt 4	Error 1.1539782462932635e-09
Point 66	Eq. 0	Attempt 5	Error 7.70813812778215e-09
Point 66	Eq. 1	Attempt 1	Error 6.072402243262331e-07
Point 66	Eq. 1	Attempt 2	Error 3.3499532037239987e-09
Point 66	Eq. 1	Attempt 3	Error 1.0409451078885468e-07
Point 66	Eq. 1	Attempt 4	Error 7.213995445454202e-07
Point 66	Eq. 1	Attempt 5	Error 4.6502225359290605e-07
Point 67	Eq. 0	Attempt 1	Error 1.9326762412674725e-11
Point 67	Eq. 1	Attempt 1	Error 2.8259211603653966e-05
Point 67	Eq. 1	Attempt 2	Error 7.349901756015242e-05
Point 67	Eq. 1	Attempt 3	Error 9.507840559308534e-08
Point 67	Eq. 1	Attempt 4	Error 1.7213579894814757e-07
Point 67	Eq. 1	Attempt 5	Error 0.00010594768860983095
Point 68	Eq. 0	Attempt 1	Error 2.7180573169971467e-07
Point 68	Eq. 0	Attempt 2	Error 1.4722445484949276e-11
Point 68	Eq. 1	Attempt 1	Error 3.559585479706584e-07
Point 68	Eq. 1	Attempt 2	Error 4.083233307028422e-09
Point 68	Eq. 1	Attempt 3	Error 0.3545894786362851
Point 68	Eq. 1	Attempt 4	Error 4.944439524479094e-07
Point 68	Eq. 1	Attempt 5	Error 1.5636878458735737e-05
Point 69	Eq. 0	Attempt 1	Error 2.5550548343744595e-07
Point 69	Eq. 0	Attempt 2	Error 2.220440364908427e-08
Point 69	Eq. 0	Attempt 3	Error 1.9650315152830444e-08
Point 69	Eq. 0	Attempt 4	Error 3.6678909509646473e-07
Point 69	Eq. 0	Attempt 5	Error 2.215419272033614e-06
Point 69	Eq. 1	Attempt 1	Error 2.452110265949159e-07
Point 69	Eq. 1	Attempt 2	Error 1.8158743841922842e-06
Point 69	Eq. 1	Attempt 3	Error 6.424977129881881e-06
Point 69	Eq. 1	Attempt 4	Error 2.111366995904973e-06
Point 69	Eq. 1	Attempt 5	Error 3.7935637919872534e-07
Point 70	Eq. 0	Attempt 1	Error 7.533505481660541e-07
Point 70	Eq. 0	Attempt 2	Error 1.1238267916269251e-07
Point 70	Eq. 0	Attempt 3	Error 2.7904263788514072e-08
Point 70	Eq. 0	Attempt 4	Error 1.13598520101732e-06
Point 70	Eq. 0	Attempt 5	Error 1.1270572031207848e-08
Point 70	Eq. 1	Attempt 1	Error 3.017613039446587e-07
Point 70	Eq. 1	Attempt 2	Error 1.0127791938430164e-09
Point 70	Eq. 1	Attempt 3	Error 1.2352376188573544e-07
Point 70	Eq. 1	Attempt 4	Error 6.004256647429429e-09
Point 70	Eq. 1	Attempt 5	Error 1.1648637610051082e-08
Point 71	Eq. 0	Attempt 1	Error 8.783899829722941e-09
Point 71	Eq. 0	Attempt 2	Error 6.162565568956779e-09
Point 71	Eq. 0	Attempt 3	Error 1.1868564797623549e-08
Point 71	Eq. 0	Attempt 4	Error 1.1626588616309164e-06
Point 71	Eq. 0	Attempt 5	Error 5.7649115603908285e-05
Point 71	Eq. 1	Attempt 1	Error 5.596258461082471e-07
Point 71	Eq. 1	Attempt 2	Error 7.630927711943514e-08
Point 71	Eq. 1	Attempt 3	Error 6.300286372606934e-07
Point 71	Eq. 1	Attempt 4	Error 8.381559268855199e-07
Point 71	Eq. 1	Attempt 5	Error 0.010415564971879121
Point 72	Eq. 0	Attempt 1	Error 6.354264314722968e-08
Point 72	Eq. 0	Attempt 2	Error 9.974030490411678e-09
Point 72	Eq. 0	Attempt 3	Error 4.792468644154724e-10
Point 72	Eq. 0	Attempt 4	Error 1.281836148336879e-08
Point 72	Eq. 0	Attempt 5	Error 1.4991604757597088e-07
Point 72	Eq. 1	Attempt 1	Error 9.457886562813655e-08
Point 72	Eq. 1	Attempt 2	Error 2.4127587039401988e-08
Point 72	Eq. 1	Attempt 3	Error 6.08383743383456e-08
Point 72	Eq. 1	Attempt 4	Error 1.1422912393754814e-07
Point 72	Eq. 1	Attempt 5	Error 1.0017834028985817e-07
Point 73	Eq. 0	Attempt 1	Error 6.57611280985293e-07
Point 73	Eq. 0	Attempt 2	Error 5.407855496741831e-08
Point 73	Eq. 0	Attempt 3	Error 4.6333951786436955e-07
Point 73	Eq. 0	Attempt 4	Error 1.3655517250299454e-07
Point 73	Eq. 0	Attempt 5	Error 7.734734936093446e-06
Point 73	Eq. 1	Attempt 1	Error 1.4947954980470968e-05
Point 73	Eq. 1	Attempt 2	Error 4.2858221718233835e-06
Point 73	Eq. 1	Attempt 3	Error 3.3926439186870994e-06
Point 73	Eq. 1	Attempt 4	Error 2.5537544900089415e-05
Point 73	Eq. 1	Attempt 5	Error 1.183119007919231e-05
Point 74	Eq. 0	Attempt 1	Error 7.889276503192377e-07
Point 74	Eq. 0	Attempt 2	Error 1.0200618589806254e-06
Point 74	Eq. 0	Attempt 3	Error 3.0620930147051695e-07
Point 74	Eq. 0	Attempt 4	Error 1.3742891269430402e-07
Point 74	Eq. 0	Attempt 5	Error 1.490441985652069e-05
Point 74	Eq. 1	Attempt 1	Error 1.479452294006478e-08
Point 74	Eq. 1	Attempt 2	Error 1.6349873703802587e-06
Point 74	Eq. 1	Attempt 3	Error 8.907812230063428e-07
Point 74	Eq. 1	Attempt 4	Error 4.2852724391195807e-07
Point 74	Eq. 1	Attempt 5	Error 2.836522980942391e-07
Point 75	Eq. 0	Attempt 1	Error 6.320760803646408e-09
Point 75	Eq. 0	Attempt 2	Error 1.0986144616254023e-07
Point 75	Eq. 0	Attempt 3	Error 1.7860770640254486e-09
Point 75	Eq. 0	Attempt 4	Error 5.7662305152916815e-08
Point 75	Eq. 0	Attempt 5	Error 5.285642146191094e-09
Point 75	Eq. 1	Attempt 1	Error 1.972129132354894e-05
Point 75	Eq. 1	Attempt 2	Error 7.20452192126686e-07
Point 75	Eq. 1	Attempt 3	Error 1.3602630133391358e-10
Point 75	Eq. 1	Attempt 4	Error 8.128453714562056e-07
Point 75	Eq. 1	Attempt 5	Error 1.594390823811409e-07
Point 76	Eq. 0	Attempt 1	Error 7.739606644463493e-08
Point 76	Eq. 0	Attempt 2	Error 2.956239200102573e-07
Point 76	Eq. 0	Attempt 3	Error 4.339088377491862e-07
Point 76	Eq. 0	Attempt 4	Error 5.165702532394789e-09
Point 76	Eq. 0	Attempt 5	Error 2.1238207636997686e-07
Point 76	Eq. 1	Attempt 1	Error 8.808910934021696e-09
Point 76	Eq. 1	Attempt 2	Error 4.726032329926966e-07
Point 76	Eq. 1	Attempt 3	Error 8.217364211304812e-08
Point 76	Eq. 1	Attempt 4	Error 5.753215077675122e-07
Point 76	Eq. 1	Attempt 5	Error 3.4045797292492352e-09
Point 77	Eq. 0	Attempt 1	Error 7.838033866391925e-07
Point 77	Eq. 0	Attempt 2	Error 1.5449131751665846e-08
Point 77	Eq. 0	Attempt 3	Error 2.7191219942324096e-08
Point 77	Eq. 0	Attempt 4	Error 2.8885210667795036e-08
Point 77	Eq. 0	Attempt 5	Error 1.1043965741919237e-07
Point 77	Eq. 1	Attempt 1	Error 6.103408622948336e-08
Point 77	Eq. 1	Attempt 2	Error 7.195022362793679e-06
Point 77	Eq. 1	Attempt 3	Error 3.03199071254312e-05
Point 77	Eq. 1	Attempt 4	Error 6.080467755964492e-07
Point 77	Eq. 1	Attempt 5	Error 2.8149842137281667e-06
Point 78	Eq. 0	Attempt 1	Error 8.808120810499531e-08
Point 78	Eq. 0	Attempt 2	Error 5.5666475873294985e-08
Point 78	Eq. 0	Attempt 3	Error 3.620471034082584e-08
Point 78	Eq. 0	Attempt 4	Error 5.219931153988e-10
Point 78	Eq. 0	Attempt 5	Error 1.8818752778315684e-07
Point 78	Eq. 1	Attempt 1	Error 5.952070978310076e-07
Point 78	Eq. 1	Attempt 2	Error 7.346412758124643e-07
Point 78	Eq. 1	Attempt 3	Error 1.0360906799178338e-08
Point 78	Eq. 1	Attempt 4	Error 0.004025190927563926
Point 78	Eq. 1	Attempt 5	Error 0.006742151929984175
Point 79	Eq. 0	Attempt 1	Error 1.560920281917788e-10
Point 79	Eq. 0	Attempt 2	Error 7.47964861602668e-07
Point 79	Eq. 0	Attempt 3	Error 1.314558062404103e-07
Point 79	Eq. 0	Attempt 4	Error 1.3544041621571523e-07
Point 79	Eq. 0	Attempt 5	Error 1.314558062404103e-07
Point 79	Eq. 1	Attempt 1	Error 1.7439689372622524e-06
Point 79	Eq. 1	Attempt 2	Error 1.7857064449344762e-07
Point 79	Eq. 1	Attempt 3	Error 1.3494627637555823e-10
Point 79	Eq. 1	Attempt 4	Error 9.487291663390351e-08
Point 79	Eq. 1	Attempt 5	Error 3.5424818634055555e-10
Point 80	Eq. 0	Attempt 1	Error 1.0154258234251756e-07
Point 80	Eq. 0	Attempt 2	Error 1.9033507214771817e-08
Point 80	Eq. 0	Attempt 3	Error 6.523309252770559e-07
Point 80	Eq. 0	Attempt 4	Error 6.0002820987392624e-06
Point 80	Eq. 0	Attempt 5	Error 1.879185390407656e-06
Point 80	Eq. 1	Attempt 1	Error 0.19139970931837524
Point 80	Eq. 1	Attempt 2	Error 4.7828905280766776e-08
Point 80	Eq. 1	Attempt 3	Error 9.225686881109141e-11
Point 81	Eq. 0	Attempt 1	Error 2.4301357370859478e-08
Point 81	Eq. 0	Attempt 2	Error 2.6812415399035672e-08
Point 81	Eq. 0	Attempt 3	Error 7.681080660404405e-09
Point 81	Eq. 0	Attempt 4	Error 1.785026597644901e-07
Point 81	Eq. 0	Attempt 5	Error 1.7769934856914915e-08
Point 81	Eq. 1	Attempt 1	Error 5.458218765852507e-09
Point 81	Eq. 1	Attempt 2	Error 1.5372904726973502e-08
Point 81	Eq. 1	Attempt 3	Error 1.8868036022468004e-09
Point 81	Eq. 1	Attempt 4	Error 2.249498720630072e-08
Point 81	Eq. 1	Attempt 5	Error 0.00024204262257399023
Point 82	Eq. 0	Attempt 1	Error 2.156417622245499e-08
Point 82	Eq. 0	Attempt 2	Error 8.420349217885814e-06
Point 82	Eq. 0	Attempt 3	Error 4.353972258286376e-07
Point 82	Eq. 0	Attempt 4	Error 1.4074294085730799e-07
Point 82	Eq. 0	Attempt 5	Error 5.194501682126429e-07
Point 82	Eq. 1	Attempt 1	Error 2.683759703359101e-08
Point 82	Eq. 1	Attempt 2	Error 1.2132829851907445e-08
Point 82	Eq. 1	Attempt 3	Error 1.4371831298376492e-06
Point 82	Eq. 1	Attempt 4	Error 3.2806610761326738e-09
Point 82	Eq. 1	Attempt 5	Error 9.487479246672592e-08
Point 83	Eq. 0	Attempt 1	Error 7.17523676030396e-08
Point 83	Eq. 0	Attempt 2	Error 1.2901762147521367e-07
Point 83	Eq. 0	Attempt 3	Error 7.16140505119256e-07
Point 83	Eq. 0	Attempt 4	Error 1.5646151041437406e-09
Point 83	Eq. 0	Attempt 5	Error 1.5646151041437406e-09
Point 83	Eq. 1	Attempt 1	Error 7.041620619929745e-08
Point 83	Eq. 1	Attempt 2	Error 9.798390010473668e-08
Point 83	Eq. 1	Attempt 3	Error 1.6349702036677627e-07
Point 83	Eq. 1	Attempt 4	Error 3.42217902016273e-07
Point 83	Eq. 1	Attempt 5	Error 4.186834758002078e-06
Point 84	Eq. 0	Attempt 1	Error 1.6499484445375856e-08
Point 84	Eq. 0	Attempt 2	Error 4.911731821266585e-08
Point 84	Eq. 0	Attempt 3	Error 2.064120963041205e-08
Point 84	Eq. 0	Attempt 4	Error 4.0015976310314727e-07
Point 84	Eq. 0	Attempt 5	Error 2.456154106766917e-07
Point 84	Eq. 1	Attempt 1	Error 1.0786260418171878e-07
Point 84	Eq. 1	Attempt 2	Error 3.022626060555922e-08
Point 84	Eq. 1	Attempt 3	Error 5.765627975051757e-10
Point 84	Eq. 1	Attempt 4	Error 8.879396773409098e-08
Point 84	Eq. 1	Attempt 5	Error 2.9323678063519765e-07
Point 85	Eq. 0	Attempt 1	Error 4.406813900459383e-07
Point 85	Eq. 0	Attempt 2	Error 8.511709097547282e-07
Point 85	Eq. 0	Attempt 3	Error 2.61767183928896e-07
Point 85	Eq. 0	Attempt 4	Error 1.4929401004337706e-07
Point 85	Eq. 0	Attempt 5	Error 4.794293317900156e-08
Point 85	Eq. 1	Attempt 1	Error 9.535483513900544e-10
Point 85	Eq. 1	Attempt 2	Error 3.760362687899033e-09
Point 85	Eq. 1	Attempt 3	Error 1.1445479231042555e-08
Point 85	Eq. 1	Attempt 4	Error 8.420443009526934e-09
Point 85	Eq. 1	Attempt 5	Error 3.687642760041854e-05
Point 86	Eq. 0	Attempt 1	Error 2.4418511657131603e-08
Point 86	Eq. 0	Attempt 2	Error 5.190543106436962e-09
Point 86	Eq. 0	Attempt 3	Error 4.217326932121068e-09
Point 86	Eq. 0	Attempt 4	Error 4.369400130599388e-08
Point 86	Eq. 0	Attempt 5	Error 1.478970830248727e-07
Point 86	Eq. 1	Attempt 1	Error 2.80735264368559e-07
Point 86	Eq. 1	Attempt 2	Error 3.275886228948366e-10
Point 86	Eq. 1	Attempt 3	Error 7.844205924811831e-07
Point 86	Eq. 1	Attempt 4	Error 1.0401362260381575e-07
Point 86	Eq. 1	Attempt 5	Error 3.930340994884318e-07
Point 87	Eq. 0	Attempt 1	Error 3.889397248713067e-09
Point 87	Eq. 0	Attempt 2	Error 2.1600499167107046e-12
Point 87	Eq. 1	Attempt 1	Error 6.021474519002368e-08
Point 87	Eq. 1	Attempt 2	Error 1.8816004967447952e-06
Point 87	Eq. 1	Attempt 3	Error 1.2727995226669009e-06
Point 87	Eq. 1	Attempt 4	Error 3.8711993965989677e-07
Point 87	Eq. 1	Attempt 5	Error 2.129629422142898e-06
Point 88	Eq. 0	Attempt 1	Error 1.0843450581887737e-09
Point 88	Eq. 0	Attempt 2	Error 1.0058022326120408e-07
Point 88	Eq. 0	Attempt 3	Error 4.015987542516086e-09
Point 88	Eq. 0	Attempt 4	Error 6.1767195802531205e-09
Point 88	Eq. 0	Attempt 5	Error 1.3438800010590057e-06
Point 88	Eq. 1	Attempt 1	Error 4.589402919918939e-07
Point 88	Eq. 1	Attempt 2	Error 2.8520616979221813e-09
Point 88	Eq. 1	Attempt 3	Error 3.432343191889231e-07
Point 88	Eq. 1	Attempt 4	Error 1.627958567951282e-07
Point 88	Eq. 1	Attempt 5	Error 0.029573872594312434
Point 89	Eq. 0	Attempt 1	Error 1.3210865290602669e-08
Point 89	Eq. 0	Attempt 2	Error 2.1135292627150193e-08
Point 89	Eq. 0	Attempt 3	Error 3.9998099055083003e-07
Point 89	Eq. 0	Attempt 4	Error 3.2667844607203733e-07
Point 89	Eq. 0	Attempt 5	Error 2.921979103120975e-09
Point 89	Eq. 1	Attempt 1	Error 7.809148883097805e-10
Point 89	Eq. 1	Attempt 2	Error 2.3932784642966e-08
Point 89	Eq. 1	Attempt 3	Error 2.278105796449381e-06
Point 89	Eq. 1	Attempt 4	Error 1.0849134923773818e-09
Point 89	Eq. 1	Attempt 5	Error 2.396656100245309e-07
Point 90	Eq. 0	Attempt 1	Error 9.1305832938815e-07
Point 90	Eq. 0	Attempt 2	Error 3.459877007117029e-08
Point 90	Eq. 0	Attempt 3	Error 3.348302413996862e-06
Point 90	Eq. 0	Attempt 4	Error 4.3276298811179004e-07
Point 90	Eq. 0	Attempt 5	Error 1.4015019473845314e-06
Point 90	Eq. 1	Attempt 1	Error 1.0230472184957762e-06
Point 90	Eq. 1	Attempt 2	Error 2.249843817025976e-06
Point 90	Eq. 1	Attempt 3	Error 1.69233658198209e-08
Point 90	Eq. 1	Attempt 4	Error 6.107555321932523e-05
Point 90	Eq. 1	Attempt 5	Error 7.407717816931836e-07
Point 91	Eq. 0	Attempt 1	Error 1.057287590811029e-09
Point 91	Eq. 0	Attempt 2	Error 1.0084437462865026e-07
Point 91	Eq. 0	Attempt 3	Error 1.1797965271398425e-08
Point 91	Eq. 0	Attempt 4	Error 3.868501607939834e-07
Point 91	Eq. 0	Attempt 5	Error 6.111690709076356e-09
Point 91	Eq. 1	Attempt 1	Error 3.191767063981388e-07
Point 91	Eq. 1	Attempt 2	Error 4.06372578254377e-07
Point 91	Eq. 1	Attempt 3	Error 2.696675664992654e-07
Point 91	Eq. 1	Attempt 4	Error 2.251965725008631e-09
Point 91	Eq. 1	Attempt 5	Error 4.715876116279105e-07
Point 92	Eq. 0	Attempt 1	Error 1.0641804237820907e-07
Point 92	Eq. 0	Attempt 2	Error 1.2834892118007701e-06
Point 92	Eq. 0	Attempt 3	Error 2.061239001704962e-08
Point 92	Eq. 0	Attempt 4	Error 2.061239001704962e-08
Point 92	Eq. 0	Attempt 5	Error 2.7466631991046597e-07
Point 92	Eq. 1	Attempt 1	Error 6.848279099358479e-08
Point 92	Eq. 1	Attempt 2	Error 1.78616630819306e-06
Point 92	Eq. 1	Attempt 3	Error 5.352660537027987e-09
Point 92	Eq. 1	Attempt 4	Error 7.811536306689959e-09
Point 92	Eq. 1	Attempt 5	Error 1.825071649363963e-09
Point 93	Eq. 0	Attempt 1	Error 5.552760740101803e-07
Point 93	Eq. 0	Attempt 2	Error 2.516458152967971e-10
Point 93	Eq. 0	Attempt 3	Error 2.781683861030615e-08
Point 93	Eq. 0	Attempt 4	Error 3.628770173236262e-09
Point 93	Eq. 0	Attempt 5	Error 4.568130407278659e-08
Point 93	Eq. 1	Attempt 1	Error 2.4674704945937265e-08
Point 93	Eq. 1	Attempt 2	Error 1.5320190414058743e-06
Point 93	Eq. 1	Attempt 3	Error 3.136733539577108e-09
Point 93	Eq. 1	Attempt 4	Error 1.5144618998874648e-05
Point 93	Eq. 1	Attempt 5	Error 5.266626317279588e-07
Point 94	Eq. 0	Attempt 1	Error 1.1156975745052478e-05
Point 94	Eq. 0	Attempt 2	Error 5.216530212237558e-07
Point 94	Eq. 0	Attempt 3	Error 4.791161245520925e-09
Point 94	Eq. 0	Attempt 4	Error 2.531027121221996e-08
Point 94	Eq. 0	Attempt 5	Error 2.531027121221996e-08
Point 94	Eq. 1	Attempt 1	Error 1.3802718967781402e-09
Point 94	Eq. 1	Attempt 2	Error 6.85838585923193e-09
Point 94	Eq. 1	Attempt 3	Error 1.619656586626661e-07
Point 94	Eq. 1	Attempt 4	Error 2.9342572815949097e-09
Point 94	Eq. 1	Attempt 5	Error 1.5169234757195227e-09
Point 95	Eq. 0	Attempt 1	Error 2.786464392556809e-10
Point 95	Eq. 0	Attempt 2	Error 1.1040356184821576e-08
Point 95	Eq. 0	Attempt 3	Error 1.0310839115845738e-07
Point 95	Eq. 0	Attempt 4	Error 9.17734723770991e-08
Point 95	Eq. 0	Attempt 5	Error 5.859249085915508e-08
Point 95	Eq. 1	Attempt 1	Error 5.974794703433872e-08
Point 95	Eq. 1	Attempt 2	Error 1.8085819419866311e-07
Point 95	Eq. 1	Attempt 3	Error 2.3634839863007073e-07
Point 95	Eq. 1	Attempt 4	Error 3.597449449443957e-09
Point 95	Eq. 1	Attempt 5	Error 1.9013498331332812e-08
Point 96	Eq. 0	Attempt 1	Error 3.9261749407160096e-10
Point 96	Eq. 0	Attempt 2	Error 5.709006245524506e-08
Point 96	Eq. 0	Attempt 3	Error 1.4444298358284868e-05
Point 96	Eq. 0	Attempt 4	Error 5.0048299726768164e-08
Point 96	Eq. 0	Attempt 5	Error 4.145582579440088e-07
Point 96	Eq. 1	Attempt 1	Error 2.265892362629529e-09
Point 96	Eq. 1	Attempt 2	Error 3.870177920362039e-07
Point 96	Eq. 1	Attempt 3	Error 5.5004534260660876e-09
Point 96	Eq. 1	Attempt 4	Error 0.00018687096275016302
Point 96	Eq. 1	Attempt 5	Error 1.5302759948099265e-08
Point 97	Eq. 0	Attempt 1	Error 4.991579771740362e-08
Point 97	Eq. 0	Attempt 2	Error 7.39624357493085e-06
Point 97	Eq. 0	Attempt 3	Error 0.03962722716858025
Point 97	Eq. 0	Attempt 4	Error 5.26639666986739e-07
Point 97	Eq. 0	Attempt 5	Error 1.0531636007726775e-07
Point 97	Eq. 1	Attempt 1	Error 3.077914811910887e-07
Point 97	Eq. 1	Attempt 2	Error 1.088637020529859e-06
Point 97	Eq. 1	Attempt 3	Error 3.090599420829676e-08
Point 97	Eq. 1	Attempt 4	Error 1.8577995888335863e-06
Point 97	Eq. 1	Attempt 5	Error 9.637290077080252e-09
Point 98	Eq. 0	Attempt 1	Error 3.1712983172837994e-07
Point 98	Eq. 0	Attempt 2	Error 6.025358629813127e-07
Point 98	Eq. 0	Attempt 3	Error 1.5959076336002909e-06
Point 98	Eq. 0	Attempt 4	Error 4.5415902150125476e-08
Point 98	Eq. 0	Attempt 5	Error 2.0830839275731705e-09
Point 98	Eq. 1	Attempt 1	Error 3.2962384466372896e-07
Point 98	Eq. 1	Attempt 2	Error 3.493289568723412e-08
Point 98	Eq. 1	Attempt 3	Error 6.457582912844373e-09
Point 98	Eq. 1	Attempt 4	Error 1.780185243660526e-07
Point 98	Eq. 1	Attempt 5	Error 1.9949197849200573e-08
Point 99	Eq. 0	Attempt 1	Error 1.0939971389234415e-05
Point 99	Eq. 0	Attempt 2	Error 5.100673661218025e-09
Point 99	Eq. 0	Attempt 3	Error 3.158277195325354e-09
Point 99	Eq. 0	Attempt 4	Error 1.1528561572049512e-07
Point 99	Eq. 0	Attempt 5	Error 7.25160020920157e-08
Point 99	Eq. 1	Attempt 1	Error 4.6248089802247705e-08
Point 99	Eq. 1	Attempt 2	Error 2.268336629640544e-09
Point 99	Eq. 1	Attempt 3	Error 3.471257059572963e-09
Point 99	Eq. 1	Attempt 4	Error 2.8693591502815252e-08
Point 99	Eq. 1	Attempt 5	Error 7.985022421053145e-09
Point 100	Eq. 0	Attempt 1	Error 2.4855070819285174e-06
Point 100	Eq. 0	Attempt 2	Error 0.0007561016507793283
Point 100	Eq. 0	Attempt 3	Error 6.125416689428675e-07
Point 100	Eq. 0	Attempt 4	Error 3.600032414396992e-07
Point 100	Eq. 0	Attempt 5	Error 4.272135356586659e-08
Point 100	Eq. 1	Attempt 1	Error 1.878802322607953e-07
Point 100	Eq. 1	Attempt 2	Error 8.76605037092304e-06
Point 100	Eq. 1	Attempt 3	Error 2.5433905648242217e-08
Point 100	Eq. 1	Attempt 4	Error 4.192310029793589e-06
Point 100	Eq. 1	Attempt 5	Error 9.945849797077244e-07
Point 101	Eq. 0	Attempt 1	Error 4.64815627765347e-07
Point 101	Eq. 0	Attempt 2	Error 3.221776978534763e-08
Point 101	Eq. 0	Attempt 3	Error 2.554659204179188e-07
Point 101	Eq. 0	Attempt 4	Error 2.3416464500769507e-07
Point 101	Eq. 0	Attempt 5	Error 1.920574845826195e-07
Point 101	Eq. 1	Attempt 1	Error 1.076434159585915e-07
Point 101	Eq. 1	Attempt 2	Error 6.157695224828785e-07
Point 101	Eq. 1	Attempt 3	Error 1.5130581232369877e-09
Point 101	Eq. 1	Attempt 4	Error 1.0653508297764347e-07
Point 101	Eq. 1	Attempt 5	Error 2.7484361453389283e-09
Point 102	Eq. 0	Attempt 1	Error 4.5429999318002956e-08
Point 102	Eq. 0	Attempt 2	Error 2.0800712263735477e-09
Point 102	Eq. 0	Attempt 3	Error 1.167720881767309e-06
Point 102	Eq. 0	Attempt 4	Error 3.7132963370822836e-09
Point 102	Eq. 0	Attempt 5	Error 2.0899619812553283e-09
Point 102	Eq. 1	Attempt 1	Error 5.022362188356055e-07
Point 102	Eq. 1	Attempt 2	Error 2.5838346573436866e-08
Point 102	Eq. 1	Attempt 3	Error 2.7477062758407556e-07
Point 102	Eq. 1	Attempt 4	Error 2.1176788322918583e-08
Point 102	Eq. 1	Attempt 5	Error 1.3836853440807317e-07
Point 103	Eq. 0	Attempt 1	Error 2.1130881577846594e-07
Point 103	Eq. 0	Attempt 2	Error 2.701500534385559e-08
Point 103	Eq. 0	Attempt 3	Error 1.8849148091248935e-06
Point 103	Eq. 0	Attempt 4	Error 1.6637659427942708e-07
Point 103	Eq. 0	Attempt 5	Error 2.9067166451568482e-08
Point 103	Eq. 1	Attempt 1	Error 2.315343294867489e-07
Point 103	Eq. 1	Attempt 2	Error 1.6586197375545453e-06
Point 103	Eq. 1	Attempt 3	Error 1.7288456319874967e-06
Point 103	Eq. 1	Attempt 4	Error 1.2215254514558183e-06
Point 103	Eq. 1	Attempt 5	Error 2.656747710716445e-09
Point 104	Eq. 0	Attempt 1	Error 2.7795363166660536e-07
Point 104	Eq. 0	Attempt 2	Error 6.660627605015179e-09
Point 104	Eq. 0	Attempt 3	Error 1.0287508303008508e-06
Point 104	Eq. 0	Attempt 4	Error 1.1584734238567762e-07
Point 104	Eq. 0	Attempt 5	Error 4.5591895059260423e-07
Point 104	Eq. 1	Attempt 1	Error 1.2946156857651658e-07
Point 104	Eq. 1	Attempt 2	Error 4.9864752327266615e-09
Point 104	Eq. 1	Attempt 3	Error 3.0685214369441383e-09
Point 104	Eq. 1	Attempt 4	Error 6.226059667824302e-10
Point 104	Eq. 1	Attempt 5	Error 1.544067231407098e-06
Point 105	Eq. 0	Attempt 1	Error 2.553468902988243e-08
Point 105	Eq. 0	Attempt 2	Error 2.554810407673358e-08
Point 105	Eq. 0	Attempt 3	Error 6.14408179444581e-07
Point 105	Eq. 0	Attempt 4	Error 1.673259930612403e-08
Point 105	Eq. 0	Attempt 5	Error 3.064542397623882e-08
Point 105	Eq. 1	Attempt 1	Error 1.2798921034118393e-08
Point 105	Eq. 1	Attempt 2	Error 4.552248356048949e-09
Point 105	Eq. 1	Attempt 3	Error 3.02811145047599e-08
Point 105	Eq. 1	Attempt 4	Error 1.64744733410771e-08
Point 105	Eq. 1	Attempt 5	Error 1.2867104715041933e-07
Point 106	Eq. 0	Attempt 1	Error 1.2663565485127037e-07
Point 106	Eq. 0	Attempt 2	Error 1.1475319752207724e-06
Point 106	Eq. 0	Attempt 3	Error 3.592675739128026e-07
Point 106	Eq. 0	Attempt 4	Error 1.4922790114724194e-07
Point 106	Eq. 0	Attempt 5	Error 9.430038971913746e-09
Point 106	Eq. 1	Attempt 1	Error 1.0827716323547065e-07
Point 106	Eq. 1	Attempt 2	Error 6.708035016345093e-09
Point 106	Eq. 1	Attempt 3	Error 1.7209913494298235e-08
Point 106	Eq. 1	Attempt 4	Error 3.000735659952625e-08
Point 106	Eq. 1	Attempt 5	Error 1.6123095747389016e-07
Point 107	Eq. 0	Attempt 1	Error 2.5231088329746854e-09
Point 107	Eq. 0	Attempt 2	Error 2.4578298507549334e-08
Point 107	Eq. 0	Attempt 3	Error 1.7534375729155727e-08
Point 107	Eq. 0	Attempt 4	Error 5.006018000131007e-08
Point 107	Eq. 0	Attempt 5	Error 2.269647438879474e-07
Point 107	Eq. 1	Attempt 1	Error 8.017786967684515e-08
Point 107	Eq. 1	Attempt 2	Error 2.045487690338632e-08
Point 107	Eq. 1	Attempt 3	Error 1.0523027071940305e-06
Point 107	Eq. 1	Attempt 4	Error 5.956621862424072e-10
Point 107	Eq. 1	Attempt 5	Error 3.780536985686922e-07
Point 108	Eq. 0	Attempt 1	Error 9.130722560257709e-07
Point 108	Eq. 0	Attempt 2	Error 1.7900561033457052e-09
Point 108	Eq. 0	Attempt 3	Error 3.4492586564738303e-10
Point 108	Eq. 0	Attempt 4	Error 3.7836457522644196e-08
Point 108	Eq. 0	Attempt 5	Error 4.949148433297523e-07
Point 108	Eq. 1	Attempt 1	Error 1.8656521660886938e-08
Point 108	Eq. 1	Attempt 2	Error 2.518875703572121e-07
Point 108	Eq. 1	Attempt 3	Error 1.0391476052973303e-06
Point 108	Eq. 1	Attempt 4	Error 9.51047240960179e-10
Point 108	Eq. 1	Attempt 5	Error 3.75524678020156e-09
Point 109	Eq. 0	Attempt 1	Error 4.646506113203941e-08
Point 109	Eq. 0	Attempt 2	Error 2.2030945956430514e-07
Point 109	Eq. 0	Attempt 3	Error 3.272403881737773e-05
Point 109	Eq. 0	Attempt 4	Error 6.051550371921621e-08
Point 109	Eq. 0	Attempt 5	Error 7.89532350609079e-09
Point 109	Eq. 1	Attempt 1	Error 1.2947020877618343e-07
Point 109	Eq. 1	Attempt 2	Error 2.0353053287180956e-07
Point 109	Eq. 1	Attempt 3	Error 8.936342510423856e-08
Point 109	Eq. 1	Attempt 4	Error 1.3523163033823948e-08
Point 109	Eq. 1	Attempt 5	Error 1.2898908607894555e-09
Point 110	Eq. 0	Attempt 1	Error 7.604126039950643e-08
Point 110	Eq. 0	Attempt 2	Error 1.1389779501769226e-06
Point 110	Eq. 0	Attempt 3	Error 1.0992268357767898e-06
Point 110	Eq. 0	Attempt 4	Error 7.495966656279052e-07
Point 110	Eq. 0	Attempt 5	Error 1.3214048522058874e-07
Point 110	Eq. 1	Attempt 1	Error 8.076455060290755e-07
Point 110	Eq. 1	Attempt 2	Error 1.7151787687907927e-06
Point 110	Eq. 1	Attempt 3	Error 1.1208840078325011e-08
Point 110	Eq. 1	Attempt 4	Error 1.5714078926976072e-07
Point 110	Eq. 1	Attempt 5	Error 8.367106374862487e-06
Point 111	Eq. 0	Attempt 1	Error 1.9895196601282805e-12
Point 111	Eq. 1	Attempt 1	Error 1.2813643479603343e-08
Point 111	Eq. 1	Attempt 2	Error 3.4451204555807635e-07
Point 111	Eq. 1	Attempt 3	Error 2.06320009965566e-08
Point 111	Eq. 1	Attempt 4	Error 9.978066373150796e-09
Point 111	Eq. 1	Attempt 5	Error 4.8230504035018384e-09
Point 112	Eq. 0	Attempt 1	Error 5.560728709497198e-06
Point 112	Eq. 0	Attempt 2	Error 6.490143391602032e-07
Point 112	Eq. 0	Attempt 3	Error 3.576417384465458e-09
Point 112	Eq. 0	Attempt 4	Error 9.201102102451841e-08
Point 112	Eq. 0	Attempt 5	Error 2.6574298317427747e-10
Point 112	Eq. 1	Attempt 1	Error 1.4944703252695035e-09
Point 112	Eq. 1	Attempt 2	Error 1.0669089078874094e-07
Point 112	Eq. 1	Attempt 3	Error 4.608239123626845e-09
Point 112	Eq. 1	Attempt 4	Error 3.0796439887126326e-07
Point 112	Eq. 1	Attempt 5	Error 1.4944703252695035e-09
Point 113	Eq. 0	Attempt 1	Error 5.571222345679416e-07
Point 113	Eq. 0	Attempt 2	Error 1.2296914064791054e-07
Point 113	Eq. 0	Attempt 3	Error 5.959708460068214e-08
Point 113	Eq. 0	Attempt 4	Error 5.3497049066209e-06
Point 113	Eq. 0	Attempt 5	Error 1.221363845615997e-07
Point 113	Eq. 1	Attempt 1	Error 2.974863377858128e-08
Point 113	Eq. 1	Attempt 2	Error 6.585992196050938e-09
Point 113	Eq. 1	Attempt 3	Error 5.048462980994373e-09
Point 113	Eq. 1	Attempt 4	Error 1.6492833765369141e-09
Point 113	Eq. 1	Attempt 5	Error 1.1553535728126008e-07
Point 114	Eq. 0	Attempt 1	Error 3.685329375002766e-09
Point 114	Eq. 0	Attempt 2	Error 9.25600147638761e-08
Point 114	Eq. 0	Attempt 3	Error 7.262106009875424e-07
Point 114	Eq. 0	Attempt 4	Error 1.8813409496942768e-08
Point 114	Eq. 0	Attempt 5	Error 8.373405080419616e-08
Point 114	Eq. 1	Attempt 1	Error 1.7052457224053796e-08
Point 114	Eq. 1	Attempt 2	Error 3.66598271739349e-08
Point 114	Eq. 1	Attempt 3	Error 1.0530527561058989e-06
Point 114	Eq. 1	Attempt 4	Error 2.7701463523044367e-07
Point 114	Eq. 1	Attempt 5	Error 3.8148615999489266e-07
Point 115	Eq. 0	Attempt 1	Error 1.8886396446760045e-08
Point 115	Eq. 0	Attempt 2	Error 9.000018508231733e-10
Point 115	Eq. 0	Attempt 3	Error 3.7607037484121975e-09
Point 115	Eq. 0	Attempt 4	Error 6.508265528282209e-05
Point 115	Eq. 0	Attempt 5	Error 1.1257782261964167e-08
Point 115	Eq. 1	Attempt 1	Error 4.359116303476185e-07
Point 115	Eq. 1	Attempt 2	Error 3.305444806755986e-11
Point 116	Eq. 0	Attempt 1	Error 2.07806920116127e-07
Point 116	Eq. 0	Attempt 2	Error 1.6951190673353267e-07
Point 116	Eq. 0	Attempt 3	Error 2.2335143512464128e-07
Point 116	Eq. 0	Attempt 4	Error 8.078031896729954e-07
Point 116	Eq. 0	Attempt 5	Error 8.319267408296582e-08
Point 116	Eq. 1	Attempt 1	Error 9.029690772877075e-09
Point 116	Eq. 1	Attempt 2	Error 6.205854674590228e-07
Point 116	Eq. 1	Attempt 3	Error 5.9126875271431345e-06
Point 116	Eq. 1	Attempt 4	Error 7.728103810222819e-07
Point 116	Eq. 1	Attempt 5	Error 9.04276475921506e-08
Point 117	Eq. 0	Attempt 1	Error 6.99322129094071e-07
Point 117	Eq. 0	Attempt 2	Error 2.076978375953331e-07
Point 117	Eq. 0	Attempt 3	Error 1.956106530087709e-07
Point 117	Eq. 0	Attempt 4	Error 2.0933501900799456e-06
Point 117	Eq. 0	Attempt 5	Error 1.3360778439164278e-06
Point 117	Eq. 1	Attempt 1	Error 4.2322878357481386e-07
Point 117	Eq. 1	Attempt 2	Error 1.1811778222181601e-09
Point 117	Eq. 1	Attempt 3	Error 2.562469205713569e-07
Point 117	Eq. 1	Attempt 4	Error 1.3643693534959311e-06
Point 117	Eq. 1	Attempt 5	Error 2.635060030797831e-05
Point 118	Eq. 0	Attempt 1	Error 4.884847726316366e-07
Point 118	Eq. 0	Attempt 2	Error 1.9592243916122243e-07
Point 118	Eq. 0	Attempt 3	Error 2.762061512839864e-08
Point 118	Eq. 0	Attempt 4	Error 7.43865484764683e-08
Point 118	Eq. 0	Attempt 5	Error 8.566701126255793e-09
Point 118	Eq. 1	Attempt 1	Error 1.0184351140196668e-09
Point 118	Eq. 1	Attempt 2	Error 1.405977968715888e-06
Point 118	Eq. 1	Attempt 3	Error 1.518705516900809e-08
Point 118	Eq. 1	Attempt 4	Error 3.343584120329979e-05
Point 118	Eq. 1	Attempt 5	Error 1.8908963284047786e-10
Point 119	Eq. 0	Attempt 1	Error 1.341860070169787e-06
Point 119	Eq. 0	Attempt 2	Error 1.169911456599948e-08
Point 119	Eq. 0	Attempt 3	Error 4.92477738589514e-07
Point 119	Eq. 0	Attempt 4	Error 5.71811892768892e-06
Point 119	Eq. 0	Attempt 5	Error 2.9115619781805435e-06
Point 119	Eq. 1	Attempt 1	Error 4.206037829135312e-08
Point 119	Eq. 1	Attempt 2	Error 3.6098836631026643e-07
Point 119	Eq. 1	Attempt 3	Error 3.2533543503632245e-07
Point 119	Eq. 1	Attempt 4	Error 2.7962698823102983e-09
Point 119	Eq. 1	Attempt 5	Error 9.760333341546357e-08
Point 120	Eq. 0	Attempt 1	Error 2.9010114872107806e-05
Point 120	Eq. 0	Attempt 2	Error 1.239014522980142e-06
Point 120	Eq. 0	Attempt 3	Error 6.591932333321893e-08
Point 120	Eq. 0	Attempt 4	Error 1.8220248421130236e-08
Point 120	Eq. 0	Attempt 5	Error 1.7473666957812384e-10
Point 120	Eq. 1	Attempt 1	Error 1.0448715386246477e-06
Point 120	Eq. 1	Attempt 2	Error 6.04849219598691e-08
Point 120	Eq. 1	Attempt 3	Error 3.144485845041345e-07
Point 120	Eq. 1	Attempt 4	Error 7.829876096820954e-06
Point 120	Eq. 1	Attempt 5	Error 6.302453527951002e-07
Point 121	Eq. 0	Attempt 1	Error 2.9097463993821293e-08
Point 121	Eq. 0	Attempt 2	Error 5.321680873748846e-09
Point 121	Eq. 0	Attempt 3	Error 1.0689745977288112e-08
Point 121	Eq. 0	Attempt 4	Error 3.933788548238226e-07
Point 121	Eq. 0	Attempt 5	Error 3.6683928783531883e-07
Point 121	Eq. 1	Attempt 1	Error 5.019569755404518e-06
Point 121	Eq. 1	Attempt 2	Error 8.2852460536742e-07
Point 121	Eq. 1	Attempt 3	Error 2.4483514096118597e-06
Point 121	Eq. 1	Attempt 4	Error 3.227137312933337e-08
Point 121	Eq. 1	Attempt 5	Error 1.0650206831996911e-06
Point 122	Eq. 0	Attempt 1	Error 1.5700891253800364e-08
Point 122	Eq. 0	Attempt 2	Error 5.168294592294842e-07
Point 122	Eq. 0	Attempt 3	Error 0.0005976993039098488
Point 122	Eq. 0	Attempt 4	Error 5.7596082569943974e-08
Point 122	Eq. 0	Attempt 5	Error 6.513346306746826e-08
Point 122	Eq. 1	Attempt 1	Error 7.79321368327146e-07
Point 122	Eq. 1	Attempt 2	Error 1.3344470062293112e-07
Point 122	Eq. 1	Attempt 3	Error 6.538568328551264e-06
Point 122	Eq. 1	Attempt 4	Error 8.620263542979956e-07
Point 122	Eq. 1	Attempt 5	Error 7.094801901530445e-06
Point 123	Eq. 0	Attempt 1	Error 7.396806722681504e-09
Point 123	Eq. 0	Attempt 2	Error 4.976860168426356e-07
Point 123	Eq. 0	Attempt 3	Error 2.576580868662859e-07
Point 123	Eq. 0	Attempt 4	Error 2.599051640572725e-09
Point 123	Eq. 0	Attempt 5	Error 2.5225886020052712e-06
Point 123	Eq. 1	Attempt 1	Error 5.8768279131982126e-08
Point 123	Eq. 1	Attempt 2	Error 3.880514896081877e-07
Point 123	Eq. 1	Attempt 3	Error 2.4612421611891477e-06
Point 123	Eq. 1	Attempt 4	Error 3.4440300851201755e-06
Point 123	Eq. 1	Attempt 5	Error 3.376632662366319e-08
Point 124	Eq. 0	Attempt 1	Error 1.4995272863416176e-06
Point 124	Eq. 0	Attempt 2	Error 4.251370455676806e-08
Point 124	Eq. 0	Attempt 3	Error 4.1753247614906286e-07
Point 124	Eq. 0	Attempt 4	Error 4.251370455676806e-08
Point 124	Eq. 0	Attempt 5	Error 6.917844075360335e-11
Point 124	Eq. 1	Attempt 1	Error 4.2484768414396967e-07
Point 124	Eq. 1	Attempt 2	Error 3.238687895645853e-08
Point 124	Eq. 1	Attempt 3	Error 1.544902374917001e-07
Point 124	Eq. 1	Attempt 4	Error 4.296050065022428e-06
Point 124	Eq. 1	Attempt 5	Error 3.4347863220318686e-08
Point 125	Eq. 0	Attempt 1	Error 7.594280759803951e-11
Point 125	Eq. 1	Attempt 1	Error 1.6131366464833263e-08
Point 125	Eq. 1	Attempt 2	Error 3.244609558805678e-06
Point 125	Eq. 1	Attempt 3	Error 4.319949198361428e-08
Point 125	Eq. 1	Attempt 4	Error 2.575820303718501e-07
Point 125	Eq. 1	Attempt 5	Error 6.348841452563647e-10
Point 126	Eq. 0	Attempt 1	Error 2.512465010795495e-05
Point 126	Eq. 0	Attempt 2	Error 5.408853667177027e-07
Point 126	Eq. 0	Attempt 3	Error 5.436731953523122e-08
Point 126	Eq. 0	Attempt 4	Error 1.0889726809182321e-07
Point 126	Eq. 0	Attempt 5	Error 2.011984179262072e-08
Point 126	Eq. 1	Attempt 1	Error 4.468724625894538e-07
Point 126	Eq. 1	Attempt 2	Error 5.355514645088988e-07
Point 126	Eq. 1	Attempt 3	Error 3.380836233191076e-08
Point 126	Eq. 1	Attempt 4	Error 4.592956770466117e-08
Point 126	Eq. 1	Attempt 5	Error 7.244271955642034e-07
Point 127	Eq. 0	Attempt 1	Error 2.811928538903885e-07
Point 127	Eq. 0	Attempt 2	Error 2.3485102929043933e-07
Point 127	Eq. 0	Attempt 3	Error 3.4957508319166664e-06
Point 127	Eq. 0	Attempt 4	Error 5.987764666315343e-07
Point 127	Eq. 0	Attempt 5	Error 2.0627317098842468e-07
Point 127	Eq. 1	Attempt 1	Error 4.583179702422058e-08
Point 127	Eq. 1	Attempt 2	Error 1.8247655475533975e-07
Point 127	Eq. 1	Attempt 3	Error 9.663381206337363e-13
Point 128	Eq. 0	Attempt 1	Error 1.8168515225625015e-07
Point 128	Eq. 0	Attempt 2	Error 5.116579018249467e-07
Point 128	Eq. 0	Attempt 3	Error 2.3368329493678175e-10
Point 128	Eq. 0	Attempt 4	Error 4.543568365988904e-08
Point 128	Eq. 0	Attempt 5	Error 7.757951664189022e-06
Point 128	Eq. 1	Attempt 1	Error 1.3164985830371734e-06
Point 128	Eq. 1	Attempt 2	Error 1.2554934016861807e-06
Point 128	Eq. 1	Attempt 3	Error 3.6359236332828004e-07
Point 128	Eq. 1	Attempt 4	Error 7.3075909767794656e-09
Point 128	Eq. 1	Attempt 5	Error 3.863693422090364e-05
Point 129	Eq. 0	Attempt 1	Error 5.340075404092204e-08
Point 129	Eq. 0	Attempt 2	Error 7.858908759317274e-06
Point 129	Eq. 0	Attempt 3	Error 3.8060932183725527e-08
Point 129	Eq. 0	Attempt 4	Error 3.8060932183725527e-08
Point 129	Eq. 0	Attempt 5	Error 7.354691433647531e-08
Point 129	Eq. 1	Attempt 1	Error 1.277123828913318e-08
Point 129	Eq. 1	Attempt 2	Error 4.248760944847163e-06
Point 129	Eq. 1	Attempt 3	Error 6.81757228448987e-09
Point 129	Eq. 1	Attempt 4	Error 8.740842929455539e-07
Point 129	Eq. 1	Attempt 5	Error 1.5363355032604886e-09
Point 130	Eq. 0	Attempt 1	Error 6.39237782706914e-08
Point 130	Eq. 0	Attempt 2	Error 7.005030511209043e-08
Point 130	Eq. 0	Attempt 3	Error 7.293920134543441e-09
Point 130	Eq. 0	Attempt 4	Error 1.012540451483801e-08
Point 130	Eq. 0	Attempt 5	Error 7.005030511209043e-08
Point 130	Eq. 1	Attempt 1	Error 3.1076348250280716e-07
Point 130	Eq. 1	Attempt 2	Error 1.3470582871377701e-08
Point 130	Eq. 1	Attempt 3	Error 1.0350746293852353e-05
Point 130	Eq. 1	Attempt 4	Error 6.599873927370936e-07
Point 130	Eq. 1	Attempt 5	Error 2.8736805006701616e-06
Point 131	Eq. 0	Attempt 1	Error 2.1744739342466346e-07
Point 131	Eq. 0	Attempt 2	Error 9.380073606735095e-09
Point 131	Eq. 0	Attempt 3	Error 1.5226333971440908e-07
Point 131	Eq. 0	Attempt 4	Error 7.89120292665757e-07
Point 131	Eq. 0	Attempt 5	Error 4.517166246387205e-06
Point 131	Eq. 1	Attempt 1	Error 1.6129635866946046e-06
Point 131	Eq. 1	Attempt 2	Error 1.735764527666106e-06
Point 131	Eq. 1	Attempt 3	Error 2.76687387668062e-07
Point 131	Eq. 1	Attempt 4	Error 8.779092866006977e-07
Point 131	Eq. 1	Attempt 5	Error 2.1634429003825062e-07
Point 132	Eq. 0	Attempt 1	Error 1.1042573078157147e-07
Point 132	Eq. 0	Attempt 2	Error 2.3243842406373005e-09
Point 132	Eq. 0	Attempt 3	Error 2.8892372938571498e-08
Point 132	Eq. 0	Attempt 4	Error 1.807285343602416e-08
Point 132	Eq. 0	Attempt 5	Error 7.366935506070149e-08
Point 132	Eq. 1	Attempt 1	Error 5.690998250429402e-08
Point 132	Eq. 1	Attempt 2	Error 7.881345709392917e-07
Point 132	Eq. 1	Attempt 3	Error 3.156858952024777e-08
Point 132	Eq. 1	Attempt 4	Error 9.901174280457781e-08
Point 132	Eq. 1	Attempt 5	Error 1.6482397313666297e-07
Point 133	Eq. 0	Attempt 1	Error 8.342908586200792e-10
Point 133	Eq. 0	Attempt 2	Error 1.945295480254572e-09
Point 133	Eq. 0	Attempt 3	Error 3.7256552332110004e-07
Point 133	Eq. 0	Attempt 4	Error 1.945295480254572e-09
Point 133	Eq. 0	Attempt 5	Error 2.8555177777889185e-08
Point 133	Eq. 1	Attempt 1	Error 8.048311883612769e-08
Point 133	Eq. 1	Attempt 2	Error 3.2820042861203547e-07
Point 133	Eq. 1	Attempt 3	Error 9.089787909033475e-07
Point 133	Eq. 1	Attempt 4	Error 2.1355114654397767e-07
Point 133	Eq. 1	Attempt 5	Error 2.6841339604288805e-06
Point 134	Eq. 0	Attempt 1	Error 0.00010790365354296227
Point 134	Eq. 0	Attempt 2	Error 3.0491264624288306e-08
Point 134	Eq. 0	Attempt 3	Error 2.44283967276715e-07
Point 134	Eq. 0	Attempt 4	Error 2.8828139875258785e-09
Point 134	Eq. 0	Attempt 5	Error 3.4289774930584827e-07
Point 134	Eq. 1	Attempt 1	Error 1.0679968909244053e-08
Point 134	Eq. 1	Attempt 2	Error 1.0231815394945443e-11
Point 135	Eq. 0	Attempt 1	Error 1.6283593708976696e-06
Point 135	Eq. 0	Attempt 2	Error 3.5529592423699796e-07
Point 135	Eq. 0	Attempt 3	Error 3.4128788684029132e-09
Point 135	Eq. 0	Attempt 4	Error 4.646216211767751e-08
Point 135	Eq. 0	Attempt 5	Error 8.447091045127308e-05
Point 135	Eq. 1	Attempt 1	Error 3.037584122012049e-07
Point 135	Eq. 1	Attempt 2	Error 9.715887841821313e-06
Point 135	Eq. 1	Attempt 3	Error 1.1316672043903964e-09
Point 135	Eq. 1	Attempt 4	Error 4.1276337015005993e-07
Point 135	Eq. 1	Attempt 5	Error 1.2043756214552559e-08
Point 136	Eq. 0	Attempt 1	Error 4.695607458415907e-08
Point 136	Eq. 0	Attempt 2	Error 9.487473562330706e-08
Point 136	Eq. 0	Attempt 3	Error 2.9251850719447248e-08
Point 136	Eq. 0	Attempt 4	Error 5.049241735832766e-08
Point 136	Eq. 0	Attempt 5	Error 3.280888449808117e-09
Point 136	Eq. 1	Attempt 1	Error 8.667269639772712e-07
Point 136	Eq. 1	Attempt 2	Error 1.8610535335028544e-09
Point 136	Eq. 1	Attempt 3	Error 4.1189375110661786e-07
Point 136	Eq. 1	Attempt 4	Error 1.9462561340333195e-08
Point 136	Eq. 1	Attempt 5	Error 2.054242457916189e-06
Point 137	Eq. 0	Attempt 1	Error 1.0464873412274756e-10
Point 137	Eq. 0	Attempt 2	Error 9.900361419568071e-08
Point 137	Eq. 0	Attempt 3	Error 7.45427541914978e-09
Point 137	Eq. 0	Attempt 4	Error 5.057756879978115e-09
Point 137	Eq. 0	Attempt 5	Error 4.0824943425832316e-10
Point 137	Eq. 1	Attempt 1	Error 7.389644451905042e-13
Point 138	Eq. 0	Attempt 1	Error 2.3077859623299446e-09
Point 138	Eq. 0	Attempt 2	Error 5.104550382384332e-08
Point 138	Eq. 0	Attempt 3	Error 1.541138772154227e-08
Point 138	Eq. 0	Attempt 4	Error 2.499040192560642e-07
Point 138	Eq. 0	Attempt 5	Error 7.376354460575385e-08
Point 138	Eq. 1	Attempt 1	Error 4.6979380385892e-09
Point 138	Eq. 1	Attempt 2	Error 5.5635553053434705e-08
Point 138	Eq. 1	Attempt 3	Error 3.258381013893086e-07
Point 138	Eq. 1	Attempt 4	Error 1.3204545723510819e-06
Point 138	Eq. 1	Attempt 5	Error 4.6979380385892e-09
Point 139	Eq. 0	Attempt 1	Error 7.506400834245142e-09
Point 139	Eq. 0	Attempt 2	Error 1.3845601074535807e-06
Point 139	Eq. 0	Attempt 3	Error 1.2336158761172555e-09
Point 139	Eq. 0	Attempt 4	Error 2.726778234318772e-07
Point 139	Eq. 0	Attempt 5	Error 1.1528595678100828e-07
Point 139	Eq. 1	Attempt 1	Error 3.9615159153072455e-07
Point 139	Eq. 1	Attempt 2	Error 4.244202017389398e-06
Point 139	Eq. 1	Attempt 3	Error 1.3979511692241431e-05
Point 139	Eq. 1	Attempt 4	Error 1.2565694760269253e-06
Point 139	Eq. 1	Attempt 5	Error 4.262770914920111e-06
Point 140	Eq. 0	Attempt 1	Error 6.637662863795413e-09
Point 140	Eq. 0	Attempt 2	Error 3.997094154328806e-06
Point 140	Eq. 0	Attempt 3	Error 3.3164334354296443e-06
Point 140	Eq. 0	Attempt 4	Error 0.016645007406907553
Point 140	Eq. 0	Attempt 5	Error 1.282330686080968e-09
Point 140	Eq. 1	Attempt 1	Error 8.685958619025769e-10
Point 140	Eq. 1	Attempt 2	Error 2.3462803255824838e-08
Point 140	Eq. 1	Attempt 3	Error 1.5063733371789567e-08
Point 140	Eq. 1	Attempt 4	Error 3.8769258026150055e-08
Point 140	Eq. 1	Attempt 5	Error 5.940194114373298e-09
Point 141	Eq. 0	Attempt 1	Error 2.5069748517125845e-06
Point 141	Eq. 0	Attempt 2	Error 4.2887273821179406e-07
Point 141	Eq. 0	Attempt 3	Error 2.048864189418964e-09
Point 141	Eq. 0	Attempt 4	Error 2.048864189418964e-09
Point 141	Eq. 0	Attempt 5	Error 5.731521923735272e-09
Point 141	Eq. 1	Attempt 1	Error 7.99738586465537e-09
Point 141	Eq. 1	Attempt 2	Error 3.8707085536771046e-07
Point 141	Eq. 1	Attempt 3	Error 1.4368623624250176e-08
Point 141	Eq. 1	Attempt 4	Error 1.4368623624250176e-08
Point 141	Eq. 1	Attempt 5	Error 7.99738586465537e-09
Point 142	Eq. 0	Attempt 1	Error 1.6114853451654199e-07
Point 142	Eq. 0	Attempt 2	Error 1.624641754460754e-08
Point 142	Eq. 0	Attempt 3	Error 2.4877184614524595e-06
Point 142	Eq. 0	Attempt 4	Error 2.8866534762528318e-06
Point 142	Eq. 0	Attempt 5	Error 3.240074875066057e-11
Point 142	Eq. 1	Attempt 1	Error 2.2891600792718236e-06
Point 142	Eq. 1	Attempt 2	Error 2.5597595765702863e-05
Point 142	Eq. 1	Attempt 3	Error 7.160586505960964e-07
Point 142	Eq. 1	Attempt 4	Error 1.3880207632155361e-06
Point 142	Eq. 1	Attempt 5	Error 9.965552948187906e-06
Point 143	Eq. 0	Attempt 1	Error 4.609944426192669e-09
Point 143	Eq. 0	Attempt 2	Error 1.426172389074054e-06
Point 143	Eq. 0	Attempt 3	Error 9.951015726983314e-07
Point 143	Eq. 0	Attempt 4	Error 5.440616064333881e-07
Point 143	Eq. 0	Attempt 5	Error 1.2836511587011046e-07
Point 143	Eq. 1	Attempt 1	Error 5.553637834054825e-07
Point 143	Eq. 1	Attempt 2	Error 1.3386789987634984e-07
Point 143	Eq. 1	Attempt 3	Error 4.345739824884731e-06
Point 143	Eq. 1	Attempt 4	Error 1.0179252285524854e-07
Point 143	Eq. 1	Attempt 5	Error 5.215196523522536e-06
Point 144	Eq. 0	Attempt 1	Error 1.7929619389178697e-07
Point 144	Eq. 0	Attempt 2	Error 0.00012284112528959668
Point 144	Eq. 0	Attempt 3	Error 8.853599524627498e-07
Point 144	Eq. 0	Attempt 4	Error 6.065101842978038e-08
Point 144	Eq. 0	Attempt 5	Error 1.427115421392955e-07
Point 144	Eq. 1	Attempt 1	Error 2.205543410127575e-07
Point 144	Eq. 1	Attempt 2	Error 4.00304429604148e-08
Point 144	Eq. 1	Attempt 3	Error 1.6374024824017397e-05
Point 144	Eq. 1	Attempt 4	Error 2.9135748604858236e-06
Point 144	Eq. 1	Attempt 5	Error 8.977566324119834e-06
Point 145	Eq. 0	Attempt 1	Error 5.950226977802231e-08
Point 145	Eq. 0	Attempt 2	Error 5.852882623003097e-09
Point 145	Eq. 0	Attempt 3	Error 2.789778363876394e-08
Point 145	Eq. 0	Attempt 4	Error 3.931063474738039e-08
Point 145	Eq. 0	Attempt 5	Error 2.8336660307104466e-07
Point 145	Eq. 1	Attempt 1	Error 2.09492725389282e-08
Point 145	Eq. 1	Attempt 2	Error 0.0019908703144437823
Point 145	Eq. 1	Attempt 3	Error 1.0558298413343437e-06
Point 145	Eq. 1	Attempt 4	Error 1.5016153724900505e-06
Point 145	Eq. 1	Attempt 5	Error 2.918055770351202e-07
Point 146	Eq. 0	Attempt 1	Error 2.0871076458206517e-06
Point 146	Eq. 0	Attempt 2	Error 2.1257412072372972e-05
Point 146	Eq. 0	Attempt 3	Error 6.086199732635578e-06
Point 146	Eq. 0	Attempt 4	Error 1.438210688320396e-07
Point 146	Eq. 0	Attempt 5	Error 1.3765574635726807e-06
Point 146	Eq. 1	Attempt 1	Error 9.098499731408083e-09
Point 146	Eq. 1	Attempt 2	Error 1.050241849043232e-08
Point 146	Eq. 1	Attempt 3	Error 2.616147099843147e-06
Point 146	Eq. 1	Attempt 4	Error 9.765905255676444e-05
Point 146	Eq. 1	Attempt 5	Error 2.8681252217666042e-06
Point 147	Eq. 0	Attempt 1	Error 2.2932908905204386e-09
Point 147	Eq. 0	Attempt 2	Error 5.648449757700291e-06
Point 147	Eq. 0	Attempt 3	Error 1.464918000237958e-07
Point 147	Eq. 0	Attempt 4	Error 1.2736343251162907e-06
Point 147	Eq. 0	Attempt 5	Error 8.751555924391141e-09
Point 147	Eq. 1	Attempt 1	Error 1.4825733529733043e-05
Point 147	Eq. 1	Attempt 2	Error 1.4448622209783935e-07
Point 147	Eq. 1	Attempt 3	Error 2.7511113671607745e-06
Point 147	Eq. 1	Attempt 4	Error 1.4509890888803056e-07
Point 147	Eq. 1	Attempt 5	Error 3.3345480972002406e-06
Point 148	Eq. 0	Attempt 1	Error 1.049922394713576e-05
Point 148	Eq. 0	Attempt 2	Error 1.5254954632837325e-08
Point 148	Eq. 0	Attempt 3	Error 0.04934253516216813
Point 148	Eq. 0	Attempt 4	Error 3.400111836526776e-08
Point 148	Eq. 0	Attempt 5	Error 0.0008989754167032515
Point 148	Eq. 1	Attempt 1	Error 2.9673273616026563e-07
Point 148	Eq. 1	Attempt 2	Error 8.28149524068067e-07
Point 148	Eq. 1	Attempt 3	Error 3.159875291203207e-06
Point 148	Eq. 1	Attempt 4	Error 4.489654827466438e-06
Point 148	Eq. 1	Attempt 5	Error 3.600173158702091e-05
Point 149	Eq. 0	Attempt 1	Error 6.695375986964791e-08
Point 149	Eq. 0	Attempt 2	Error 2.3723117692497908e-07
Point 149	Eq. 0	Attempt 3	Error 4.902048544863646e-07
Point 149	Eq. 0	Attempt 4	Error 5.562396836467087e-07
Point 149	Eq. 0	Attempt 5	Error 3.5237093243267736e-07
Point 149	Eq. 1	Attempt 1	Error 7.788754231796702e-06
Point 149	Eq. 1	Attempt 2	Error 8.937493589655787e-08
Point 149	Eq. 1	Attempt 3	Error 0.0023821371807173364
Point 149	Eq. 1	Attempt 4	Error 5.481255413997133e-07
Point 149	Eq. 1	Attempt 5	Error 6.6660405195762e-07
Point 150	Eq. 0	Attempt 1	Error 4.059329512529075e-07
Point 150	Eq. 0	Attempt 2	Error 8.735128176340368e-09
Point 150	Eq. 0	Attempt 3	Error 2.3822281036700588e-08
Point 150	Eq. 0	Attempt 4	Error 3.6697632594950846e-06
Point 150	Eq. 0	Attempt 5	Error 4.513777298598143e-07
Point 150	Eq. 1	Attempt 1	Error 0.0001095680914318109
Point 150	Eq. 1	Attempt 2	Error 3.7459415125340456e-08
Point 150	Eq. 1	Attempt 3	Error 1.7088268577936105e-09
Point 150	Eq. 1	Attempt 4	Error 1.4810183301960933e-07
Point 150	Eq. 1	Attempt 5	Error 2.4985808977362467e-09
Point 151	Eq. 0	Attempt 1	Error 1.6931949176068883e-09
Point 151	Eq. 0	Attempt 2	Error 3.529028634829956e-05
Point 151	Eq. 0	Attempt 3	Error 5.712956863135332e-08
Point 151	Eq. 0	Attempt 4	Error 3.470301521701913e-07
Point 151	Eq. 0	Attempt 5	Error 1.7261504581256304e-07
Point 151	Eq. 1	Attempt 1	Error 1.7833781384979375e-07
Point 151	Eq. 1	Attempt 2	Error 1.2863665688200854e-10
Point 151	Eq. 1	Attempt 3	Error 3.7632474914062186e-08
Point 151	Eq. 1	Attempt 4	Error 9.970190717467631e-08
Point 151	Eq. 1	Attempt 5	Error 5.391078161665064e-08
Point 152	Eq. 0	Attempt 1	Error 4.2109547848667717e-08
Point 152	Eq. 0	Attempt 2	Error 9.842153758654604e-09
Point 152	Eq. 0	Attempt 3	Error 5.552965376409702e-08
Point 152	Eq. 0	Attempt 4	Error 1.7542748764753924e-07
Point 152	Eq. 0	Attempt 5	Error 1.42739509101375e-09
Point 152	Eq. 1	Attempt 1	Error 1.2136269788243226e-05
Point 152	Eq. 1	Attempt 2	Error 1.8715490455178951e-06
Point 152	Eq. 1	Attempt 3	Error 4.509396092089446e-07
Point 152	Eq. 1	Attempt 4	Error 9.229686384060187e-07
Point 152	Eq. 1	Attempt 5	Error 2.746437445466654e-06
Point 153	Eq. 0	Attempt 1	Error 5.143891712577897e-08
Point 153	Eq. 0	Attempt 2	Error 2.0712599280159338e-07
Point 153	Eq. 0	Attempt 3	Error 8.066876944212709e-09
Point 153	Eq. 0	Attempt 4	Error 1.9350358115843846e-07
Point 153	Eq. 0	Attempt 5	Error 6.004381702950923e-08
Point 153	Eq. 1	Attempt 1	Error 3.1907267157293973e-06
Point 153	Eq. 1	Attempt 2	Error 1.6173089534277096e-09
Point 153	Eq. 1	Attempt 3	Error 1.7858172157048102e-05
Point 153	Eq. 1	Attempt 4	Error 1.0220958301943028e-08
Point 153	Eq. 1	Attempt 5	Error 1.7679459176633827e-06
Point 154	Eq. 0	Attempt 1	Error 5.732150043513684e-07
Point 154	Eq. 0	Attempt 2	Error 1.1186475148861064e-05
Point 154	Eq. 0	Attempt 3	Error 3.0455555588559946e-07
Point 154	Eq. 0	Attempt 4	Error 4.847321974921215e-07
Point 154	Eq. 0	Attempt 5	Error 4.199648628855357e-09
Point 154	Eq. 1	Attempt 1	Error 3.052176111850713e-08
Point 154	Eq. 1	Attempt 2	Error 2.1581794840130897e-07
Point 154	Eq. 1	Attempt 3	Error 2.802579501803848e-09
Point 154	Eq. 1	Attempt 4	Error 1.7325218664154818e-06
Point 154	Eq. 1	Attempt 5	Error 1.4227339306671638e-09
Point 155	Eq. 0	Attempt 1	Error 4.050093593832571e-10
Point 155	Eq. 0	Attempt 2	Error 1.5275003306669532e-07
Point 155	Eq. 0	Attempt 3	Error 1.6045078155002557e-08
Point 155	Eq. 0	Attempt 4	Error 1.2420741768437438e-08
Point 155	Eq. 0	Attempt 5	Error 1.7445586308895145e-08
Point 155	Eq. 1	Attempt 1	Error 6.661429097221117e-08
Point 155	Eq. 1	Attempt 2	Error 1.751764273194567e-06
Point 155	Eq. 1	Attempt 3	Error 5.552603568048653e-07
Point 155	Eq. 1	Attempt 4	Error 3.3528499443491455e-07
Point 155	Eq. 1	Attempt 5	Error 4.806731823236987e-06
Point 156	Eq. 0	Attempt 1	Error 8.675261256030353e-07
Point 156	Eq. 0	Attempt 2	Error 1.7912043404066935e-07
Point 156	Eq. 0	Attempt 3	Error 1.642205347707204e-06
Point 156	Eq. 0	Attempt 4	Error 1.4116608326730784e-08
Point 156	Eq. 0	Attempt 5	Error 5.380845209401741e-07
Point 156	Eq. 1	Attempt 1	Error 2.647141343459225e-06
Point 156	Eq. 1	Attempt 2	Error 7.348866262191223e-06
Point 156	Eq. 1	Attempt 3	Error 3.277654059274937e-08
Point 156	Eq. 1	Attempt 4	Error 7.594249495923577e-08
Point 156	Eq. 1	Attempt 5	Error 1.164371980166834e-06
Point 157	Eq. 0	Attempt 1	Error 1.770558810676448e-09
Point 157	Eq. 0	Attempt 2	Error 1.9759340830205474e-08
Point 157	Eq. 0	Attempt 3	Error 9.988809779315488e-08
Point 157	Eq. 0	Attempt 4	Error 1.9168282960890792e-07
Point 157	Eq. 0	Attempt 5	Error 1.354010237264447e-10
Point 157	Eq. 1	Attempt 1	Error 7.21802280168049e-08
Point 157	Eq. 1	Attempt 2	Error 1.6083683362921875e-07
Point 157	Eq. 1	Attempt 3	Error 4.2149395085289143e-10
Point 157	Eq. 1	Attempt 4	Error 1.6285071069432888e-09
Point 157	Eq. 1	Attempt 5	Error 9.337782103102654e-09
Point 158	Eq. 0	Attempt 1	Error 6.997038326517213e-08
Point 158	Eq. 0	Attempt 2	Error 0.00017238759778592794
Point 158	Eq. 0	Attempt 3	Error 9.42685574045754e-09
Point 158	Eq. 0	Attempt 4	Error 9.42685574045754e-09
Point 158	Eq. 0	Attempt 5	Error 9.62123749559396e-08
Point 158	Eq. 1	Attempt 1	Error 2.530967435632192e-08
Point 158	Eq. 1	Attempt 2	Error 9.781248877516191e-08
Point 158	Eq. 1	Attempt 3	Error 4.252066787557851e-08
Point 158	Eq. 1	Attempt 4	Error 0.0004459663004183767
Point 158	Eq. 1	Attempt 5	Error 8.76609078659385e-08
Point 159	Eq. 0	Attempt 1	Error 2.0741180151162553e-07
Point 159	Eq. 0	Attempt 2	Error 1.1004639191014576e-06
Point 159	Eq. 0	Attempt 3	Error 3.2925299819908105e-08
Point 159	Eq. 0	Attempt 4	Error 1.843926611400093e-08
Point 159	Eq. 0	Attempt 5	Error 8.123322459141491e-09
Point 159	Eq. 1	Attempt 1	Error 5.982599304843461e-09
Point 159	Eq. 1	Attempt 2	Error 5.287980883394994e-06
Point 159	Eq. 1	Attempt 3	Error 1.0039684639195912e-09
Point 159	Eq. 1	Attempt 4	Error 5.603908448392758e-09
Point 159	Eq. 1	Attempt 5	Error 1.9373604231986974e-07
Point 160	Eq. 0	Attempt 1	Error 3.809753934547189e-08
Point 160	Eq. 0	Attempt 2	Error 3.2387504234066e-08
Point 160	Eq. 0	Attempt 3	Error 4.6557033783756196e-08
Point 160	Eq. 0	Attempt 4	Error 3.2387504234066e-08
Point 160	Eq. 0	Attempt 5	Error 7.048583938740194e-12
Point 160	Eq. 1	Attempt 1	Error 1.4013427005465928e-06
Point 160	Eq. 1	Attempt 2	Error 3.301209972050856e-09
Point 160	Eq. 1	Attempt 3	Error 1.5491929161726148e-06
Point 160	Eq. 1	Attempt 4	Error 6.519044859487622e-08
Point 160	Eq. 1	Attempt 5	Error 8.562597031414043e-08
Point 161	Eq. 0	Attempt 1	Error 1.2612645150511526e-08
Point 161	Eq. 0	Attempt 2	Error 5.20030425832374e-07
Point 161	Eq. 0	Attempt 3	Error 1.2612645150511526e-08
Point 161	Eq. 0	Attempt 4	Error 3.038451268366771e-09
Point 161	Eq. 0	Attempt 5	Error 9.851584081843612e-08
Point 161	Eq. 1	Attempt 1	Error 0.0013047433091060157
Point 161	Eq. 1	Attempt 2	Error 5.697739140941849e-06
Point 161	Eq. 1	Attempt 3	Error 1.3151378652764834e-07
Point 161	Eq. 1	Attempt 4	Error 0.00016275495741524537
Point 161	Eq. 1	Attempt 5	Error 6.711994160468748e-07
Point 162	Eq. 0	Attempt 1	Error 3.655310365502373e-08
Point 162	Eq. 0	Attempt 2	Error 2.7395685719966423e-09
Point 162	Eq. 0	Attempt 3	Error 3.031306050615967e-08
Point 162	Eq. 0	Attempt 4	Error 7.293010639841668e-11
Point 162	Eq. 1	Attempt 1	Error 2.0945455503351695e-07
Point 162	Eq. 1	Attempt 2	Error 5.132475564550987e-07
Point 162	Eq. 1	Attempt 3	Error 5.880013986825361e-08
Point 162	Eq. 1	Attempt 4	Error 1.4573856788047124e-08
Point 162	Eq. 1	Attempt 5	Error 9.468812720569986e-07
Point 163	Eq. 0	Attempt 1	Error 9.451127880311105e-09
Point 163	Eq. 0	Attempt 2	Error 1.7185300293931505e-08
Point 163	Eq. 0	Attempt 3	Error 2.6332072025070374e-06
Point 163	Eq. 0	Attempt 4	Error 1.709096392232823e-05
Point 163	Eq. 0	Attempt 5	Error 1.3426415534922853e-08
Point 163	Eq. 1	Attempt 1	Error 2.41734028350038e-08
Point 163	Eq. 1	Attempt 2	Error 6.300410859694239e-09
Point 163	Eq. 1	Attempt 3	Error 8.948319418777828e-09
Point 163	Eq. 1	Attempt 4	Error 3.21759614507755e-08
Point 163	Eq. 1	Attempt 5	Error 3.420268512854818e-10
Point 164	Eq. 0	Attempt 1	Error 1.4924296465324005e-07
Point 164	Eq. 0	Attempt 2	Error 0.01257194085115998
Point 164	Eq. 0	Attempt 3	Error 4.5631645662069786e-07
Point 164	Eq. 0	Attempt 4	Error 3.55139491148293e-08
Point 164	Eq. 0	Attempt 5	Error 4.4207126848050393e-10
Point 164	Eq. 1	Attempt 1	Error 5.83745304538752e-07
Point 164	Eq. 1	Attempt 2	Error 1.194400056192535e-06
Point 164	Eq. 1	Attempt 3	Error 1.3450639926304575e-06
Point 164	Eq. 1	Attempt 4	Error 5.437097087224174e-06
Point 164	Eq. 1	Attempt 5	Error 2.8442524637739552e-06
Point 165	Eq. 0	Attempt 1	Error 1.6628973753540777e-09
Point 165	Eq. 0	Attempt 2	Error 6.532445695484057e-10
Point 165	Eq. 0	Attempt 3	Error 1.0697931429604068e-10
Point 165	Eq. 0	Attempt 4	Error 1.1542215361259878e-07
Point 165	Eq. 0	Attempt 5	Error 4.9919037792278687e-08
Point 165	Eq. 1	Attempt 1	Error 3.182404384460824e-08
Point 165	Eq. 1	Attempt 2	Error 7.317130496176105e-06
Point 165	Eq. 1	Attempt 3	Error 1.0624432320582855e-06
Point 165	Eq. 1	Attempt 4	Error 1.761750922923966e-08
Point 165	Eq. 1	Attempt 5	Error 2.3310138885790366e-07
Point 166	Eq. 0	Attempt 1	Error 2.9912143872934394e-09
Point 166	Eq. 0	Attempt 2	Error 5.881020115339197e-10
Point 166	Eq. 0	Attempt 3	Error 1.4954184734961018e-07
Point 166	Eq. 0	Attempt 4	Error 3.8255620893323794e-11
Point 166	Eq. 1	Attempt 1	Error 8.736549261811888e-10
Point 166	Eq. 1	Attempt 2	Error 2.0554580260068178e-10
Point 166	Eq. 1	Attempt 3	Error 3.815102900261991e-09
Point 166	Eq. 1	Attempt 4	Error 2.0050663351867115e-09
Point 166	Eq. 1	Attempt 5	Error 5.973825523142295e-08
Point 167	Eq. 0	Attempt 1	Error 3.075853669542994e-07
Point 167	Eq. 0	Attempt 2	Error 7.321432349272072e-11
Point 167	Eq. 1	Attempt 1	Error 4.1777016690502933e-07
Point 167	Eq. 1	Attempt 2	Error 1.6602200503257336e-08
Point 167	Eq. 1	Attempt 3	Error 5.5410396271327045e-08
Point 167	Eq. 1	Attempt 4	Error 1.8771638110592903e-07
Point 167	Eq. 1	Attempt 5	Error 8.9420755671199e-06
Point 168	Eq. 0	Attempt 1	Error 8.55007726840995e-07
Point 168	Eq. 0	Attempt 2	Error 5.3349205586528115e-06
Point 168	Eq. 0	Attempt 3	Error 1.9289636838948354e-06
Point 168	Eq. 0	Attempt 4	Error 1.252223569281341e-07
Point 168	Eq. 0	Attempt 5	Error 1.0950187174785242e-06
Point 168	Eq. 1	Attempt 1	Error 0.019218401983948752
Point 168	Eq. 1	Attempt 2	Error 2.8289579745433e-07
Point 168	Eq. 1	Attempt 3	Error 3.883824035710859e-07
Point 168	Eq. 1	Attempt 4	Error 0.019104628467971452
Point 168	Eq. 1	Attempt 5	Error 1.0162739272345789e-07
Point 169	Eq. 0	Attempt 1	Error 1.5602557823513052e-07
Point 169	Eq. 0	Attempt 2	Error 5.9043259170721285e-09
Point 169	Eq. 0	Attempt 3	Error 3.796856162807671e-09
Point 169	Eq. 0	Attempt 4	Error 5.9043259170721285e-09
Point 169	Eq. 0	Attempt 5	Error 1.8225568965135608e-07
Point 169	Eq. 1	Attempt 1	Error 1.4597424069506815e-07
Point 169	Eq. 1	Attempt 2	Error 1.7016202491504373e-07
Point 169	Eq. 1	Attempt 3	Error 8.649165010865545e-07
Point 169	Eq. 1	Attempt 4	Error 3.8750198427806026e-07
Point 169	Eq. 1	Attempt 5	Error 7.033925726318557e-07
Point 170	Eq. 0	Attempt 1	Error 1.705132035567658e-09
Point 170	Eq. 0	Attempt 2	Error 4.0899465147958836e-08
Point 170	Eq. 0	Attempt 3	Error 4.4267761722949217e-07
Point 170	Eq. 0	Attempt 4	Error 1.01794046258874e-06
Point 170	Eq. 0	Attempt 5	Error 4.543786644717329e-07
Point 170	Eq. 1	Attempt 1	Error 8.657309535919921e-08
Point 170	Eq. 1	Attempt 2	Error 1.4337423124288762e-06
Point 170	Eq. 1	Attempt 3	Error 1.532428370865091e-06
Point 170	Eq. 1	Attempt 4	Error 1.4683399988045096
Point 170	Eq. 1	Attempt 5	Error 1.740940547279024e-08
Point 171	Eq. 0	Attempt 1	Error 8.202505341614597e-11
Point 171	Eq. 1	Attempt 1	Error 6.968165905618662e-06
Point 171	Eq. 1	Attempt 2	Error 5.60677449357172e-06
Point 171	Eq. 1	Attempt 3	Error 0.0001707169122084906
Point 171	Eq. 1	Attempt 4	Error 1.353327576225638e-06
Point 171	Eq. 1	Attempt 5	Error 4.0629741420161736e-06
Point 172	Eq. 0	Attempt 1	Error 8.951758445618907e-09
Point 172	Eq. 0	Attempt 2	Error 4.118135166208958e-09
Point 172	Eq. 0	Attempt 3	Error 1.4233592082746327e-10
Point 172	Eq. 0	Attempt 4	Error 7.372022992058191e-10
Point 172	Eq. 0	Attempt 5	Error 3.216928234905936e-08
Point 172	Eq. 1	Attempt 1	Error 3.4030523437422744e-05
Point 172	Eq. 1	Attempt 2	Error 5.690982732176053e-06
Point 172	Eq. 1	Attempt 3	Error 4.052923941344488e-06
Point 172	Eq. 1	Attempt 4	Error 1.9894685010513058e-08
Point 172	Eq. 1	Attempt 5	Error 5.399695623964362e-08
Point 173	Eq. 0	Attempt 1	Error 1.54451072376105e-07
Point 173	Eq. 0	Attempt 2	Error 2.9725288186455145e-07
Point 173	Eq. 0	Attempt 3	Error 6.307656690296426e-07
Point 173	Eq. 0	Attempt 4	Error 2.4006567400647327e-08
Point 173	Eq. 0	Attempt 5	Error 1.0776659564726287e-08
Point 173	Eq. 1	Attempt 1	Error 1.1232719515419376e-05
Point 173	Eq. 1	Attempt 2	Error 1.9220763647354033e-07
Point 173	Eq. 1	Attempt 3	Error 9.055206734842614e-05
Point 173	Eq. 1	Attempt 4	Error 2.4671293772371428e-06
Point 173	Eq. 1	Attempt 5	Error 1.8846937450689438e-06
Point 174	Eq. 0	Attempt 1	Error 1.7985463273362257e-05
Point 174	Eq. 0	Attempt 2	Error 3.0524915928253904e-09
Point 174	Eq. 0	Attempt 3	Error 3.0524915928253904e-09
Point 174	Eq. 0	Attempt 4	Error 9.185896487906575e-11
Point 174	Eq. 1	Attempt 1	Error 1.2792483516932407e-06
Point 174	Eq. 1	Attempt 2	Error 1.2792483516932407e-06
Point 174	Eq. 1	Attempt 3	Error 7.766402632114477e-08
Point 174	Eq. 1	Attempt 4	Error 1.2377824987197528e-08
Point 174	Eq. 1	Attempt 5	Error 1.4206761136392743e-06
Point 175	Eq. 0	Attempt 1	Error 9.303562364948448e-10
Point 175	Eq. 0	Attempt 2	Error 5.7826241572911385e-09
Point 175	Eq. 0	Attempt 3	Error 6.69829205435235e-08
Point 175	Eq. 0	Attempt 4	Error 8.329095635417616e-09
Point 175	Eq. 0	Attempt 5	Error 5.978423234864749e-05
Point 175	Eq. 1	Attempt 1	Error 1.0698329333536094e-07
Point 175	Eq. 1	Attempt 2	Error 3.0581844612243e-08
Point 175	Eq. 1	Attempt 3	Error 1.677966565694078e-08
Point 175	Eq. 1	Attempt 4	Error 2.5790387070401266e-06
Point 175	Eq. 1	Attempt 5	Error 2.9849601190790054e-06
Point 176	Eq. 0	Attempt 1	Error 6.234029115148587e-08
Point 176	Eq. 0	Attempt 2	Error 4.988592650079227e-07
Point 176	Eq. 0	Attempt 3	Error 1.1483160733405384e-06
Point 176	Eq. 0	Attempt 4	Error 6.362032536344486e-07
Point 176	Eq. 0	Attempt 5	Error 5.427872906693665e-07
Point 176	Eq. 1	Attempt 1	Error 2.279474898614353e-06
Point 176	Eq. 1	Attempt 2	Error 1.4898663351914365e-06
Point 176	Eq. 1	Attempt 3	Error 2.9161072774286367e-06
Point 176	Eq. 1	Attempt 4	Error 8.753886504564434e-12
Point 177	Eq. 0	Attempt 1	Error 2.0524635147012305e-07
Point 177	Eq. 0	Attempt 2	Error 1.8447484535499825e-06
Point 177	Eq. 0	Attempt 3	Error 0.00014303793125236552
Point 177	Eq. 0	Attempt 4	Error 2.6411754561195266e-07
Point 177	Eq. 0	Attempt 5	Error 3.533386916387826e-10
Point 177	Eq. 1	Attempt 1	Error 1.241619145275763e-07
Point 177	Eq. 1	Attempt 2	Error 1.9672599052000805e-06
Point 177	Eq. 1	Attempt 3	Error 2.4998986702939874e-07
Point 177	Eq. 1	Attempt 4	Error 3.4329445952607784e-09
Point 177	Eq. 1	Attempt 5	Error 8.763805681155645e-09
Point 178	Eq. 0	Attempt 1	Error 1.436161483070464e-07
Point 178	Eq. 0	Attempt 2	Error 4.474929937714478e-08
Point 178	Eq. 0	Attempt 3	Error 8.092203529486142e-07
Point 178	Eq. 0	Attempt 4	Error 4.6700824896106496e-07
Point 178	Eq. 0	Attempt 5	Error 1.7016139963743626e-07
Point 178	Eq. 1	Attempt 1	Error 5.088795518304323e-07
Point 178	Eq. 1	Attempt 2	Error 4.187106044639677e-05
Point 178	Eq. 1	Attempt 3	Error 1.1347896133884205e-07
Point 178	Eq. 1	Attempt 4	Error 0.25031984062708545
Point 178	Eq. 1	Attempt 5	Error 1.0670712384808212e-06
Point 179	Eq. 0	Attempt 1	Error 2.1451921838888666e-07
Point 179	Eq. 0	Attempt 2	Error 8.742289878682641e-07
Point 179	Eq. 0	Attempt 3	Error 6.360886573020252e-08
Point 179	Eq. 0	Attempt 4	Error 1.4667836012449698e-06
Point 179	Eq. 0	Attempt 5	Error 2.4372930624849687e-06
Point 179	Eq. 1	Attempt 1	Error 1.2525411818842258e-07
Point 179	Eq. 1	Attempt 2	Error 7.72569919149646e-07
Point 179	Eq. 1	Attempt 3	Error 5.850259015005577e-07
Point 179	Eq. 1	Attempt 4	Error 6.569617738705347e-07
Point 179	Eq. 1	Attempt 5	Error 9.151048885769342e-06
Point 180	Eq. 0	Attempt 1	Error 3.972212425651378e-07
Point 180	Eq. 0	Attempt 2	Error 1.893903913696704e-07
Point 180	Eq. 0	Attempt 3	Error 1.7402743424099754e-07
Point 180	Eq. 0	Attempt 4	Error 1.2546664720503031e-06
Point 180	Eq. 0	Attempt 5	Error 3.4503460710766376e-07
Point 180	Eq. 1	Attempt 1	Error 4.124503121261114e-06
Point 180	Eq. 1	Attempt 2	Error 7.536016255471623e-11
Point 181	Eq. 0	Attempt 1	Error 5.578642503678566e-05
Point 181	Eq. 0	Attempt 2	Error 1.6003281189114205e-07
Point 181	Eq. 0	Attempt 3	Error 1.2438916087376128e-05
Point 181	Eq. 0	Attempt 4	Error 1.6626823367005272e-06
Point 181	Eq. 0	Attempt 5	Error 3.3952608191611944e-07
Point 181	Eq. 1	Attempt 1	Error 1.0921404026476011e-05
Point 181	Eq. 1	Attempt 2	Error 7.760232421105684e-07
Point 181	Eq. 1	Attempt 3	Error 2.981899456244719e-07
Point 181	Eq. 1	Attempt 4	Error 0.38186985698791887
Point 181	Eq. 1	Attempt 5	Error 3.938566806027666e-09
Point 182	Eq. 0	Attempt 1	Error 5.170988970348844e-09
Point 182	Eq. 0	Attempt 2	Error 4.2350052353867795e-09
Point 182	Eq. 0	Attempt 3	Error 3.7509892081288854e-08
Point 182	Eq. 0	Attempt 4	Error 1.3478344840223144e-06
Point 182	Eq. 0	Attempt 5	Error 5.170988970348844e-09
Point 182	Eq. 1	Attempt 1	Error 2.3144866645452566e-07
Point 182	Eq. 1	Attempt 2	Error 6.5691602486595e-06
Point 182	Eq. 1	Attempt 3	Error 1.631613599784032e-08
Point 182	Eq. 1	Attempt 4	Error 9.838517200932984e-08
Point 182	Eq. 1	Attempt 5	Error 2.901890212569924e-07
Point 183	Eq. 0	Attempt 1	Error 3.6437331800698303e-06
Point 183	Eq. 0	Attempt 2	Error 3.9392489270539954e-11
Point 183	Eq. 1	Attempt 1	Error 1.4333690216972172e-06
Point 183	Eq. 1	Attempt 2	Error 1.2486097489272652e-08
Point 183	Eq. 1	Attempt 3	Error 2.1611811007460346e-08
Point 183	Eq. 1	Attempt 4	Error 2.3792496506302996e-06
Point 183	Eq. 1	Attempt 5	Error 6.030561621628294e-06
Point 184	Eq. 0	Attempt 1	Error 4.1162267052641255e-06
Point 184	Eq. 0	Attempt 2	Error 3.173551021973253e-08
Point 184	Eq. 0	Attempt 3	Error 5.7133945574605605e-08
Point 184	Eq. 0	Attempt 4	Error 8.99458427738864e-08
Point 184	Eq. 0	Attempt 5	Error 6.497430149465799e-09
Point 184	Eq. 1	Attempt 1	Error 0.26384451072254933
Point 184	Eq. 1	Attempt 2	Error 0.012856277253192161
Point 184	Eq. 1	Attempt 3	Error 3.3106351651213117e-06
Point 184	Eq. 1	Attempt 4	Error 1.8162283907940946e-06
Point 184	Eq. 1	Attempt 5	Error 6.339766400742519e-08
Point 185	Eq. 0	Attempt 1	Error 2.4107919216476148e-08
Point 185	Eq. 0	Attempt 2	Error 1.6817304526739463e-06
Point 185	Eq. 0	Attempt 3	Error 4.048891184993408e-06
Point 185	Eq. 0	Attempt 4	Error 2.1130585992068518e-07
Point 185	Eq. 0	Attempt 5	Error 6.956800007174024e-07
Point 185	Eq. 1	Attempt 1	Error 8.541618967683462e-09
Point 185	Eq. 1	Attempt 2	Error 1.2801709814880269e-05
Point 185	Eq. 1	Attempt 3	Error 1.7505911387161177e-06
Point 185	Eq. 1	Attempt 4	Error 0.00010773155187848715
Point 185	Eq. 1	Attempt 5	Error 1.2647660696529783e-12
Point 186	Eq. 0	Attempt 1	Error 8.162714948412031e-10
Point 186	Eq. 0	Attempt 2	Error 1.9176127352693584e-09
Point 186	Eq. 0	Attempt 3	Error 1.5245913118633325e-06
Point 186	Eq. 0	Attempt 4	Error 1.3691764593204425e-06
Point 186	Eq. 0	Attempt 5	Error 3.4823415262508206e-09
Point 186	Eq. 1	Attempt 1	Error 4.630592798093858e-09
Point 186	Eq. 1	Attempt 2	Error 6.329517532321915e-08
Point 186	Eq. 1	Attempt 3	Error 6.579855337918161e-06
Point 186	Eq. 1	Attempt 4	Error 5.1372239795455243e-11
Point 187	Eq. 0	Attempt 1	Error 5.075902436146862e-07
Point 187	Eq. 0	Attempt 2	Error 3.290097083663568e-10
Point 187	Eq. 0	Attempt 3	Error 2.126537083313451e-06
Point 187	Eq. 0	Attempt 4	Error 1.1128236110380385e-09
Point 187	Eq. 0	Attempt 5	Error 8.532748552170233e-08
Point 187	Eq. 1	Attempt 1	Error 3.6692426874651574e-11
Point 188	Eq. 0	Attempt 1	Error 5.9084754866489675e-08
Point 188	Eq. 0	Attempt 2	Error 1.4938279946363764e-08
Point 188	Eq. 0	Attempt 3	Error 1.1688258041431254e-06
Point 188	Eq. 0	Attempt 4	Error 2.22357630264014e-06
Point 188	Eq. 0	Attempt 5	Error 1.4938279946363764e-08
Point 188	Eq. 1	Attempt 1	Error 1.776851803469981e-06
Point 188	Eq. 1	Attempt 2	Error 0.041328176470955214
Point 188	Eq. 1	Attempt 3	Error 0.0007906757074209736
Point 188	Eq. 1	Attempt 4	Error 2.7816908669819895e-06
Point 188	Eq. 1	Attempt 5	Error 3.3125696319302733e-06
Point 189	Eq. 0	Attempt 1	Error 1.704395742763154e-06
Point 189	Eq. 0	Attempt 2	Error 5.371259703679243e-08
Point 189	Eq. 0	Attempt 3	Error 4.052913027408067e-08
Point 189	Eq. 0	Attempt 4	Error 4.688911303674104e-08
Point 189	Eq. 0	Attempt 5	Error 2.1938888039585436e-07
Point 189	Eq. 1	Attempt 1	Error 6.361785409580989e-07
Point 189	Eq. 1	Attempt 2	Error 6.167570063553285e-07
Point 189	Eq. 1	Attempt 3	Error 0.015845987060870925
Point 189	Eq. 1	Attempt 4	Error 4.560405386655475e-10
Point 189	Eq. 1	Attempt 5	Error 1.3370438978199672e-08
Point 190	Eq. 0	Attempt 1	Error 1.375116198687465e-08
Point 190	Eq. 0	Attempt 2	Error 1.375116198687465e-08
Point 190	Eq. 0	Attempt 3	Error 1.030799637646851e-06
Point 190	Eq. 0	Attempt 4	Error 3.101453785347985e-06
Point 190	Eq. 0	Attempt 5	Error 2.0441189008124638e-07
Point 190	Eq. 1	Attempt 1	Error 2.737573510103175e-07
Point 190	Eq. 1	Attempt 2	Error 9.618017315915495e-08
Point 190	Eq. 1	Attempt 3	Error 2.145932853636623e-08
Point 190	Eq. 1	Attempt 4	Error 4.561985065265617e-07
Point 190	Eq. 1	Attempt 5	Error 2.104175869988012e-05
Point 191	Eq. 0	Attempt 1	Error 4.5661408876185305e-08
Point 191	Eq. 0	Attempt 2	Error 1.9430672182352282e-07
Point 191	Eq. 0	Attempt 3	Error 2.0309585124778096e-09
Point 191	Eq. 0	Attempt 4	Error 2.4596353114247904e-06
Point 191	Eq. 0	Attempt 5	Error 9.633254194341134e-10
Point 191	Eq. 1	Attempt 1	Error 3.4827492257250015e-05
Point 191	Eq. 1	Attempt 2	Error 3.375794010196387e-05
Point 191	Eq. 1	Attempt 3	Error 6.174782203061113e-05
Point 191	Eq. 1	Attempt 4	Error 3.340512941463203e-05
Point 191	Eq. 1	Attempt 5	Error 0.00044008368880099624
Point 192	Eq. 0	Attempt 1	Error 2.3297752704820596e-07
Point 192	Eq. 0	Attempt 2	Error 4.2263582145096734e-07
Point 192	Eq. 0	Attempt 3	Error 6.477989700215403e-09
Point 192	Eq. 0	Attempt 4	Error 2.423902060399996e-06
Point 192	Eq. 0	Attempt 5	Error 1.7583431599632604e-08
Point 192	Eq. 1	Attempt 1	Error 1.2928022954383778e-06
Point 192	Eq. 1	Attempt 2	Error 2.4567398781982774e-08
Point 192	Eq. 1	Attempt 3	Error 2.4435711765136148e-06
Point 192	Eq. 1	Attempt 4	Error 3.833895554732621
Point 192	Eq. 1	Attempt 5	Error 2.0548895918182097e-11
Point 193	Eq. 0	Attempt 1	Error 5.815149961563293e-07
Point 193	Eq. 0	Attempt 2	Error 2.008055901114858e-06
Point 193	Eq. 0	Attempt 3	Error 5.315162638908077e-07
Point 193	Eq. 0	Attempt 4	Error 4.59918635442591e-06
Point 193	Eq. 0	Attempt 5	Error 2.5074257337109884e-07
Point 193	Eq. 1	Attempt 1	Error 2.66164394702173e-06
Point 193	Eq. 1	Attempt 2	Error 0.0009129958024374218
Point 193	Eq. 1	Attempt 3	Error 3.4942567737061836e-06
Point 193	Eq. 1	Attempt 4	Error 5.343282794001425e-08
Point 193	Eq. 1	Attempt 5	Error 7.614744390593842e-10
Point 194	Eq. 0	Attempt 1	Error 1.0683152709134447e-06
Point 194	Eq. 0	Attempt 2	Error 6.0082356867496856e-09
Point 194	Eq. 0	Attempt 3	Error 3.880359145114198e-09
Point 194	Eq. 0	Attempt 4	Error 1.9895196601282805e-12
Point 194	Eq. 1	Attempt 1	Error 7.640551302756649e-09
Point 194	Eq. 1	Attempt 2	Error 6.711899955291756e-05
Point 194	Eq. 1	Attempt 3	Error 1.644670462042086e-06
Point 194	Eq. 1	Attempt 4	Error 1.2598138994235342e-06
Point 194	Eq. 1	Attempt 5	Error 5.797656248773819e-05
Point 195	Eq. 0	Attempt 1	Error 2.4319263047800632e-08
Point 195	Eq. 0	Attempt 2	Error 1.168359631265048e-09
Point 195	Eq. 0	Attempt 3	Error 5.283121140564617e-07
Point 195	Eq. 0	Attempt 4	Error 3.595346242946107e-10
Point 195	Eq. 0	Attempt 5	Error 4.064582981300191e-08
Point 195	Eq. 1	Attempt 1	Error 9.297125700413744e-07
Point 195	Eq. 1	Attempt 2	Error 3.698377057048674e-06
Point 195	Eq. 1	Attempt 3	Error 1.7712511635181727e-07
Point 195	Eq. 1	Attempt 4	Error 7.35600480084031e-07
Point 195	Eq. 1	Attempt 5	Error 3.9609642499272013e-07
Point 196	Eq. 0	Attempt 1	Error 2.1155869944777805e-07
Point 196	Eq. 0	Attempt 2	Error 2.3999267568797222e-06
Point 196	Eq. 0	Attempt 3	Error 7.74190311858547e-09
Point 196	Eq. 0	Attempt 4	Error 1.402554516971577e-08
Point 196	Eq. 0	Attempt 5	Error 1.7914771888172254e-09
Point 196	Eq. 1	Attempt 1	Error 4.9903145068697086e-05
Point 196	Eq. 1	Attempt 2	Error 1.3778934984998159e-05
Point 196	Eq. 1	Attempt 3	Error 5.719626500422237e-05
Point 196	Eq. 1	Attempt 4	Error 2.9096725029376103e-10
Point 196	Eq. 1	Attempt 5	Error 1.5806554642949777e-07
Point 197	Eq. 0	Attempt 1	Error 4.192596634311485e-07
Point 197	Eq. 0	Attempt 2	Error 1.5112789242266444e-07
Point 197	Eq. 0	Attempt 3	Error 9.664745448390022e-09
Point 197	Eq. 0	Attempt 4	Error 3.085739308517077e-08
Point 197	Eq. 0	Attempt 5	Error 7.061566975608002e-08
Point 197	Eq. 1	Attempt 1	Error 0.00019981239391597683
Point 197	Eq. 1	Attempt 2	Error 2.07521000277211e-05
Point 197	Eq. 1	Attempt 3	Error 1.9880353363532777e-07
Point 197	Eq. 1	Attempt 4	Error 5.714726114547375e-08
Point 197	Eq. 1	Attempt 5	Error 2.0011199808323e-08
Point 198	Eq. 0	Attempt 1	Error 1.3269527698867023e-09
Point 198	Eq. 0	Attempt 2	Error 4.49745130026713e-10
Point 198	Eq. 0	Attempt 3	Error 1.632048451938317e-08
Point 198	Eq. 0	Attempt 4	Error 7.108543513822951e-07
Point 198	Eq. 0	Attempt 5	Error 9.906783020596777e-07
Point 198	Eq. 1	Attempt 1	Error 3.575669609290344e-07
Point 198	Eq. 1	Attempt 2	Error 2.257444833730915e-06
Point 198	Eq. 1	Attempt 3	Error 2.1857360366084322e-08
Point 198	Eq. 1	Attempt 4	Error 5.232474663330322e-06
Point 198	Eq. 1	Attempt 5	Error 3.2964774590027446e-06
Point 199	Eq. 0	Attempt 1	Error 6.295920229604235e-09
Point 199	Eq. 0	Attempt 2	Error 1.0671044492482906e-08
Point 199	Eq. 0	Attempt 3	Error 5.071241275800276e-07
Point 199	Eq. 0	Attempt 4	Error 1.4047316199139459e-08
Point 199	Eq. 0	Attempt 5	Error 8.176652954716701e-08
Point 199	Eq. 1	Attempt 1	Error 2.471205135634591e-06
Point 199	Eq. 1	Attempt 2	Error 7.576545613119379e-09
Point 199	Eq. 1	Attempt 3	Error 2.414161031083495e-07
Point 199	Eq. 1	Attempt 4	Error 9.112990966286816e-07
Point 199	Eq. 1	Attempt 5	Error 1.6538596980808506e-07
Point 200	Eq. 0	Attempt 1	Error 4.506381401370163e-07
Point 200	Eq. 0	Attempt 2	Error 3.5425443911663024e-07
Point 200	Eq. 0	Attempt 3	Error 2.5069414277822943e-07
Point 200	Eq. 0	Attempt 4	Error 1.1106658348580822e-07
Point 200	Eq. 0	Attempt 5	Error 1.2044488357787486e-06
Point 200	Eq. 1	Attempt 1	Error 1.4961528904677834e-08
Point 200	Eq. 1	Attempt 2	Error 5.2377743031684076e-08
Point 200	Eq. 1	Attempt 3	Error 2.299900359048479e-08
Point 200	Eq. 1	Attempt 4	Error 1.891670819986757e-08
Point 200	Eq. 1	Attempt 5	Error 3.3158784162878874e-08
Point 201	Eq. 0	Attempt 1	Error 1.1453952879492135e-06
Point 201	Eq. 0	Attempt 2	Error 4.001776687800884e-10
Point 201	Eq. 0	Attempt 3	Error 3.1178501558315475e-07
Point 201	Eq. 0	Attempt 4	Error 1.604186650183692e-07
Point 201	Eq. 0	Attempt 5	Error 1.1130476877951878e-06
Point 201	Eq. 1	Attempt 1	Error 2.4070756410310423e-07
Point 201	Eq. 1	Attempt 2	Error 9.002775414046482e-09
Point 201	Eq. 1	Attempt 3	Error 2.737657414701161
Point 201	Eq. 1	Attempt 4	Error 1.9752846469600627e-08
Point 201	Eq. 1	Attempt 5	Error 5.648181105755157e-05
Point 202	Eq. 0	Attempt 1	Error 4.929648866891512e-08
Point 202	Eq. 0	Attempt 2	Error 3.944933268940076e-11
Point 202	Eq. 1	Attempt 1	Error 0.00035799320545493174
Point 202	Eq. 1	Attempt 2	Error 3.5566540930176416e-06
Point 202	Eq. 1	Attempt 3	Error 3.934243470382626e-05
Point 202	Eq. 1	Attempt 4	Error 1.5181981893874763e-08
Point 202	Eq. 1	Attempt 5	Error 5.957239874021525e-05
Point 203	Eq. 0	Attempt 1	Error 9.867449080047663e-10
Point 203	Eq. 0	Attempt 2	Error 3.8822344095024164e-07
Point 203	Eq. 0	Attempt 3	Error 3.535201358317863e-07
Point 203	Eq. 0	Attempt 4	Error 4.799613009254244e-06
Point 203	Eq. 0	Attempt 5	Error 3.589377683965722e-09
Point 203	Eq. 1	Attempt 1	Error 6.835143068428806e-06
Point 203	Eq. 1	Attempt 2	Error 1.3299371204311683e-06
Point 203	Eq. 1	Attempt 3	Error 1.0609909395498107e-08
Point 203	Eq. 1	Attempt 4	Error 6.32045882298371e-07
Point 203	Eq. 1	Attempt 5	Error 2.833447683496786
Point 204	Eq. 0	Attempt 1	Error 3.872401066473685e-08
Point 204	Eq. 0	Attempt 2	Error 8.618599167675711e-10
Point 204	Eq. 0	Attempt 3	Error 1.8255292388857924e-07
Point 204	Eq. 0	Attempt 4	Error 2.689314442250179e-07
Point 204	Eq. 0	Attempt 5	Error 5.95787241763901e-09
Point 204	Eq. 1	Attempt 1	Error 2.9450849343139964
Point 204	Eq. 1	Attempt 2	Error 3.424979411192908e-08
Point 204	Eq. 1	Attempt 3	Error 1.943378435953491e-08
Point 204	Eq. 1	Attempt 4	Error 1.0842057918125647e-08
Point 204	Eq. 1	Attempt 5	Error 2.203556874746937e-07
Point 205	Eq. 0	Attempt 1	Error 2.299888024026586e-06
Point 205	Eq. 0	Attempt 2	Error 3.699557282743626e-08
Point 205	Eq. 0	Attempt 3	Error 6.664903935416078e-07
Point 205	Eq. 0	Attempt 4	Error 2.380265357260214e-06
Point 205	Eq. 0	Attempt 5	Error 8.046646371440147e-08
Point 205	Eq. 1	Attempt 1	Error 3.304023721284466e-11
Point 206	Eq. 0	Attempt 1	Error 1.6568378669035155e-07
Point 206	Eq. 0	Attempt 2	Error 3.2157771556740045e-07
Point 206	Eq. 0	Attempt 3	Error 8.591155165049713e-08
Point 206	Eq. 0	Attempt 4	Error 7.036646820779424e-10
Point 206	Eq. 0	Attempt 5	Error 3.194548980900436e-08
Point 206	Eq. 1	Attempt 1	Error 1.5806850228727853e-07
Point 206	Eq. 1	Attempt 2	Error 2.2304362801151e-06
Point 206	Eq. 1	Attempt 3	Error 5.7745043591239664e-06
Point 206	Eq. 1	Attempt 4	Error 0.005145629682274944
Point 206	Eq. 1	Attempt 5	Error 5.151616491616551e-06
Point 207	Eq. 0	Attempt 1	Error 9.297878023062367e-10
Point 207	Eq. 0	Attempt 2	Error 3.917250523954863e-08
Point 207	Eq. 0	Attempt 3	Error 4.282858299120562e-07
Point 207	Eq. 0	Attempt 4	Error 1.2258880133231287e-07
Point 207	Eq. 0	Attempt 5	Error 9.297878023062367e-10
Point 207	Eq. 1	Attempt 1	Error 0.0073654006927625915
Point 207	Eq. 1	Attempt 2	Error 3.6501377539087514
Point 207	Eq. 1	Attempt 3	Error 1.2520819808514716e-05
Point 207	Eq. 1	Attempt 4	Error 1.9386845053759316e-06
Point 207	Eq. 1	Attempt 5	Error 6.292566467891447e-11
Point 208	Eq. 0	Attempt 1	Error 6.019996590111987e-08
Point 208	Eq. 0	Attempt 2	Error 3.269644821557449e-08
Point 208	Eq. 0	Attempt 3	Error 8.677091045683483e-09
Point 208	Eq. 0	Attempt 4	Error 3.545385993675154e-07
Point 208	Eq. 0	Attempt 5	Error 2.8646752525673946e-08
Point 208	Eq. 1	Attempt 1	Error 1.839228336564247e-05
Point 208	Eq. 1	Attempt 2	Error 4.0407439882983454e-07
Point 208	Eq. 1	Attempt 3	Error 3.990016793409268e-06
Point 208	Eq. 1	Attempt 4	Error 1.785734298209718e-07
Point 208	Eq. 1	Attempt 5	Error 4.2365662977772445e-07
Point 209	Eq. 0	Attempt 1	Error 8.512228077961481e-08
Point 209	Eq. 0	Attempt 2	Error 1.6678416159265907e-07
Point 209	Eq. 0	Attempt 3	Error 6.18865669821389e-09
Point 209	Eq. 0	Attempt 4	Error 1.8068874396703904e-08
Point 209	Eq. 0	Attempt 5	Error 1.586442976986291e-07
Point 209	Eq. 1	Attempt 1	Error 7.338243790400156e-08
Point 209	Eq. 1	Attempt 2	Error 1.2040565877668996e-07
Point 209	Eq. 1	Attempt 3	Error 1.0704994224397524e-08
Point 209	Eq. 1	Attempt 4	Error 0.01204905579130866
Point 209	Eq. 1	Attempt 5	Error 3.3411566846552887e-09
Point 210	Eq. 0	Attempt 1	Error 1.1788017673097784e-08
[truncated: 1,794 more rows]
