# Supplementary material for: Molecular dynamics on quantum annealers
Source: Sci Rep. 2022 Oct 7;12:16824. doi: 10.1038/s41598-022-21163-x (PMC9547079; doi:10.1038/s41598-022-21163-x)
Supplement: Supplementary file 2 — Supplementary Information 2. [file 41598_2022_21163_MOESM2_ESM.zip › results/dwave/eq_1/attempts_5/initial_0.9/solution_1.txt]

8.999938964843750000e-01 8.999633789062500000e-01 9.011230468750000000e-01 9.045715332031250000e-01 9.097595214843750000e-01 9.166870117187500000e-01 9.252929687500000000e-01 9.353942871093750000e-01 9.472656250000000000e-01 9.605102539062500000e-01 9.748535156250000000e-01 9.923706054687500000e-01 1.009887695312500000e+00 1.028503417968750000e+00 1.048248291015625000e+00 1.068817138671875000e+00 1.090362548828125000e+00 1.113037109375000000e+00 1.136291503906250000e+00 1.160278320312500000e+00 1.184875488281250000e+00 1.210266113281250000e+00 1.236022949218750000e+00 1.262512207031250000e+00 1.288940429687500000e+00 1.315765380859375000e+00 1.342712402343750000e+00 1.369873046875000000e+00 1.396575927734375000e+00 1.423858642578125000e+00 1.451202392578125000e+00 1.478454589843750000e+00 1.505340576171875000e+00 1.532348632812500000e+00 1.559265136718750000e+00 1.585601806640625000e+00 1.612091064453125000e+00 1.638214111328125000e+00 1.664215087890625000e+00 1.690032958984375000e+00 1.715362548828125000e+00 1.740325927734375000e+00 1.764953613281250000e+00 1.789672851562500000e+00 1.813781738281250000e+00 1.837829589843750000e+00 1.861633300781250000e+00 1.884735107421875000e+00 1.907226562500000000e+00 1.929931640625000000e+00 1.951446533203125000e+00 1.973297119140625000e+00 1.994750976562500000e+00 2.015777587890625000e+00 2.036529541015625000e+00 2.056274414062500000e+00 2.076171875000000000e+00 2.095825195312500000e+00 2.114837646484375000e+00 2.133605957031250000e+00 2.152069091796875000e+00 2.169342041015625000e+00 2.187469482421875000e+00 2.204681396484375000e+00 2.221588134765625000e+00 2.237487792968750000e+00 2.253570556640625000e+00 2.269348144531250000e+00 2.284729003906250000e+00 2.299804687500000000e+00 2.314453125000000000e+00 2.328918457031250000e+00 2.343353271484375000e+00 2.356475830078125000e+00 2.369842529296875000e+00 2.382659912109375000e+00 2.395233154296875000e+00 2.407318115234375000e+00 2.419067382812500000e+00 2.430480957031250000e+00 2.441558837890625000e+00 2.452026367187500000e+00 2.462097167968750000e+00 2.472808837890625000e+00 2.482116699218750000e+00 2.492218017578125000e+00 2.501373291015625000e+00 2.510101318359375000e+00 2.518371582031250000e+00 2.526611328125000000e+00 2.534606933593750000e+00 2.542022705078125000e+00 2.549194335937500000e+00 2.555938720703125000e+00 2.562683105468750000e+00 2.568878173828125000e+00 2.574676513671875000e+00 2.580291748046875000e+00 2.585449218750000000e+00 2.590148925781250000e+00 2.594726562500000000e+00 2.599090576171875000e+00 2.602905273437500000e+00 2.606658935546875000e+00 2.609863281250000000e+00 2.612884521484375000e+00 2.615478515625000000e+00 2.618011474609375000e+00 2.619934082031250000e+00 2.621734619140625000e+00 2.623321533203125000e+00 2.624572753906250000e+00 2.625610351562500000e+00 2.626281738281250000e+00 2.626556396484375000e+00 2.626464843750000000e+00 2.626281738281250000e+00 2.625640869140625000e+00 2.624664306640625000e+00 2.623168945312500000e+00 2.621643066406250000e+00 2.619720458984375000e+00 2.617858886718750000e+00 2.615539550781250000e+00 2.612640380859375000e+00 2.609802246093750000e+00 2.606567382812500000e+00 2.602813720703125000e+00 2.598968505859375000e+00 2.594543457031250000e+00 2.589843750000000000e+00 2.585021972656250000e+00 2.579742431640625000e+00 2.574310302734375000e+00 2.568420410156250000e+00 2.562103271484375000e+00 2.555664062500000000e+00 2.548828125000000000e+00 2.541259765625000000e+00 2.533813476562500000e+00 2.525939941406250000e+00 2.517974853515625000e+00 2.509643554687500000e+00 2.500976562500000000e+00 2.492309570312500000e+00 2.482604980468750000e+00 2.472442626953125000e+00 2.462463378906250000e+00 2.452148437500000000e+00 2.441650390625000000e+00 2.430328369140625000e+00 2.418853759765625000e+00 2.407196044921875000e+00 2.395019531250000000e+00 2.382751464843750000e+00 2.369750976562500000e+00 2.356201171875000000e+00 2.342193603515625000e+00 2.328369140625000000e+00 2.314239501953125000e+00 2.299224853515625000e+00 2.284545898437500000e+00 2.269531250000000000e+00 2.254028320312500000e+00 2.238281250000000000e+00 2.221954345703125000e+00 2.205322265625000000e+00 2.188415527343750000e+00 2.171264648437500000e+00 2.153533935546875000e+00 2.135559082031250000e+00 2.117218017578125000e+00 2.098266601562500000e+00 2.079071044921875000e+00 2.059600830078125000e+00 2.039642333984375000e+00 2.019287109375000000e+00 1.998779296875000000e+00 1.977752685546875000e+00 1.956237792968750000e+00 1.934051513671875000e+00 1.911956787109375000e+00 1.889190673828125000e+00 1.865997314453125000e+00 1.842590332031250000e+00 1.818908691406250000e+00 1.795074462890625000e+00 1.770599365234375000e+00 1.745849609375000000e+00 1.720855712890625000e+00 1.695617675781250000e+00 1.670288085937500000e+00 1.644409179687500000e+00 1.617889404296875000e+00 1.591552734375000000e+00 1.564697265625000000e+00 1.537780761718750000e+00 1.510498046875000000e+00 1.483154296875000000e+00 1.455322265625000000e+00 1.427856445312500000e+00 1.400085449218750000e+00 1.371887207031250000e+00 1.343933105468750000e+00 1.316162109375000000e+00 1.288482666015625000e+00 1.261138916015625000e+00 1.233520507812500000e+00 1.205932617187500000e+00 1.179443359375000000e+00 1.153167724609375000e+00 1.127380371093750000e+00 1.102172851562500000e+00 1.077636718750000000e+00 1.053741455078125000e+00 1.030822753906250000e+00 1.008789062500000000e+00 9.880981445312500000e-01 9.680480957031250000e-01 9.497680664062500000e-01 9.331970214843750000e-01 9.172973632812500000e-01 9.029846191406250000e-01 8.905029296875000000e-01 8.795166015625000000e-01 8.701782226562500000e-01 8.625793457031250000e-01 8.571472167968750000e-01 8.535766601562500000e-01 8.521118164062500000e-01 8.525695800781250000e-01 8.551025390625000000e-01 8.596191406250000000e-01 8.662414550781250000e-01 8.753967285156250000e-01 8.859863281250000000e-01 8.985290527343750000e-01 9.127197265625000000e-01 9.286499023437500000e-01 9.469299316406250000e-01 9.660034179687500000e-01 9.866943359375000000e-01 1.008666992187500000e+00 1.031982421875000000e+00 1.056365966796875000e+00 1.081542968750000000e+00 1.107849121093750000e+00 1.134887695312500000e+00 1.162597656250000000e+00 1.191070556640625000e+00 1.220092773437500000e+00 1.249359130859375000e+00 1.279144287109375000e+00 1.309387207031250000e+00 1.339752197265625000e+00 1.370239257812500000e+00 1.400909423828125000e+00 1.431762695312500000e+00 1.462707519531250000e+00 1.493072509765625000e+00 1.523590087890625000e+00 1.553955078125000000e+00 1.584106445312500000e+00 1.614654541015625000e+00 1.644561767578125000e+00 1.673828125000000000e+00 1.702575683593750000e+00 1.732025146484375000e+00 1.760833740234375000e+00 1.789398193359375000e+00 1.817626953125000000e+00 1.845397949218750000e+00 1.872436523437500000e+00 1.900268554687500000e+00 1.926452636718750000e+00 1.952880859375000000e+00 1.978973388671875000e+00 2.004516601562500000e+00 2.029846191406250000e+00 2.054809570312500000e+00 2.079589843750000000e+00 2.103729248046875000e+00 2.127471923828125000e+00 2.150848388671875000e+00 2.173370361328125000e+00 2.196105957031250000e+00 2.218383789062500000e+00 2.240325927734375000e+00 2.261779785156250000e+00 2.282867431640625000e+00 2.304046630859375000e+00 2.324432373046875000e+00 2.344390869140625000e+00 2.364013671875000000e+00 2.382934570312500000e+00 2.401702880859375000e+00 2.420196533203125000e+00 2.438415527343750000e+00 2.456665039062500000e+00 2.474609375000000000e+00 2.492034912109375000e+00 2.508911132812500000e+00 2.525573730468750000e+00 2.541381835937500000e+00 2.557525634765625000e+00 2.573089599609375000e+00 2.588287353515625000e+00 2.603149414062500000e+00 2.618225097656250000e+00 2.632812500000000000e+00 2.646789550781250000e+00 2.660644531250000000e+00 2.674163818359375000e+00 2.687622070312500000e+00 2.701019287109375000e+00 2.713226318359375000e+00 2.725494384765625000e+00 2.737701416015625000e+00 2.749237060546875000e+00 2.761016845703125000e+00 2.772186279296875000e+00 2.782806396484375000e+00 2.793304443359375000e+00 2.803680419921875000e+00 2.813690185546875000e+00 2.823425292968750000e+00 2.832916259765625000e+00 2.842803955078125000e+00 2.851562500000000000e+00 2.860321044921875000e+00 2.868652343750000000e+00 2.876739501953125000e+00 2.884704589843750000e+00 2.892364501953125000e+00 2.899780273437500000e+00 2.907104492187500000e+00 2.914215087890625000e+00 2.921264648437500000e+00 2.927642822265625000e+00 2.934509277343750000e+00 2.940490722656250000e+00 2.945922851562500000e+00 2.950927734375000000e+00 2.956054687500000000e+00 2.961151123046875000e+00 2.966369628906250000e+00 2.970672607421875000e+00 2.974884033203125000e+00 2.979766845703125000e+00 2.983825683593750000e+00 2.986999511718750000e+00 2.990783691406250000e+00 2.993499755859375000e+00 2.996368408203125000e+00 3.000122070312500000e+00 3.002441406250000000e+00 3.004516601562500000e+00 3.006927490234375000e+00 3.008636474609375000e+00 3.010070800781250000e+00 3.011260986328125000e+00 3.012115478515625000e+00 3.012817382812500000e+00 3.013336181640625000e+00 3.012908935546875000e+00 3.012969970703125000e+00 3.013000488281250000e+00 3.012481689453125000e+00 3.011688232421875000e+00 3.010559082031250000e+00 3.009490966796875000e+00 3.008178710937500000e+00 3.006683349609375000e+00 3.005004882812500000e+00 3.003082275390625000e+00 3.000732421875000000e+00 2.999450683593750000e+00 2.996520996093750000e+00 2.993865966796875000e+00 2.990875244140625000e+00 2.987518310546875000e+00 2.984527587890625000e+00 2.981048583984375000e+00 2.976837158203125000e+00 2.972656250000000000e+00 2.967956542968750000e+00 2.963348388671875000e+00 2.958465576171875000e+00 2.952148437500000000e+00 2.946594238281250000e+00 2.940765380859375000e+00 2.934631347656250000e+00 2.928649902343750000e+00 2.922119140625000000e+00 2.915252685546875000e+00 2.908203125000000000e+00 2.901184082031250000e+00 2.893402099609375000e+00 2.885650634765625000e+00 2.877624511718750000e+00
0.000000000000000000e+00 7.906494140625000000e-01 1.582031250000000000e+00 2.369537353515625000e+00 3.147125244140625000e+00 3.910278320312500000e+00 4.653625488281250000e+00 5.374847412109375000e+00 6.068725585937500000e+00 6.732421875000000000e+00 7.362579345703125000e+00 7.965759277343750000e+00 8.522308349609375000e+00 9.039337158203125000e+00 9.517486572265625000e+00 9.956054687500000000e+00 1.035546875000000000e+01 1.071554565429687500e+01 1.103775024414062500e+01 1.132360839843750000e+01 1.157244873046875000e+01 1.178759765625000000e+01 1.197708129882812500e+01 1.212750244140625000e+01 1.224896240234375000e+01 1.234292602539062500e+01 1.241076660156250000e+01 1.245495605468750000e+01 1.247576904296875000e+01 1.247659301757812500e+01 1.245886230468750000e+01 1.242315673828125000e+01 1.237060546875000000e+01 1.230508422851562500e+01 1.222738647460937500e+01 1.213748168945312500e+01 1.203619384765625000e+01 1.192443847656250000e+01 1.180499267578125000e+01 1.167730712890625000e+01 1.154324340820312500e+01 1.140362548828125000e+01 1.125924682617187500e+01 1.110961914062500000e+01 1.095562744140625000e+01 1.079782104492187500e+01 1.063223266601562500e+01 1.046878051757812500e+01 1.030282592773437500e+01 1.013525390625000000e+01 9.965423583984375000e+00 9.794891357421875000e+00 9.623443603515625000e+00 9.451080322265625000e+00 9.278594970703125000e+00 9.105468750000000000e+00 8.933319091796875000e+00 8.759857177734375000e+00 8.585937500000000000e+00 8.413269042968750000e+00 8.240509033203125000e+00 8.068664550781250000e+00 7.896850585937500000e+00 7.726196289062500000e+00 7.556182861328125000e+00 7.386413574218750000e+00 7.218841552734375000e+00 7.050109863281250000e+00 6.883209228515625000e+00 6.717132568359375000e+00 6.551788330078125000e+00 6.387573242187500000e+00 6.223632812500000000e+00 6.061370849609375000e+00 5.900207519531250000e+00 5.740020751953125000e+00 5.580505371093750000e+00 5.421905517578125000e+00 5.263977050781250000e+00 5.107299804687500000e+00 4.951141357421875000e+00 4.796081542968750000e+00 4.641937255859375000e+00 4.486236572265625000e+00 4.333679199218750000e+00 4.181762695312500000e+00 4.030792236328125000e+00 3.880737304687500000e+00 3.731170654296875000e+00 3.582153320312500000e+00 3.434448242187500000e+00 3.287170410156250000e+00 3.140686035156250000e+00 2.994598388671875000e+00 2.849365234375000000e+00 2.704406738281250000e+00 2.559692382812500000e+00 2.415771484375000000e+00 2.272369384765625000e+00 2.129455566406250000e+00 1.986907958984375000e+00 1.845001220703125000e+00 1.703186035156250000e+00 1.561798095703125000e+00 1.420410156250000000e+00 1.279541015625000000e+00 1.139007568359375000e+00 9.995727539062500000e-01 8.594970703125000000e-01 7.197265625000000000e-01 5.800781250000000000e-01 4.404602050781250000e-01 3.009338378906250000e-01 1.615600585937500000e-01 2.215576171875000000e-02 -1.167297363281250000e-01 -2.559204101562500000e-01 -3.951416015625000000e-01 -5.344848632812500000e-01 -6.750793457031250000e-01 -8.141174316406250000e-01 -9.531250000000000000e-01 -1.093231201171875000e+00 -1.233062744140625000e+00 -1.373352050781250000e+00 -1.513916015625000000e+00 -1.654937744140625000e+00 -1.795989990234375000e+00 -1.937377929687500000e+00 -2.079498291015625000e+00 -2.221649169921875000e+00 -2.363586425781250000e+00 -2.507019042968750000e+00 -2.649902343750000000e+00 -2.793365478515625000e+00 -2.938049316406250000e+00 -3.083099365234375000e+00 -3.228515625000000000e+00 -3.374633789062500000e+00 -3.521179199218750000e+00 -3.668426513671875000e+00 -3.816406250000000000e+00 -3.965179443359375000e+00 -4.115234375000000000e+00 -4.264587402343750000e+00 -4.415832519531250000e+00 -4.567138671875000000e+00 -4.719940185546875000e+00 -4.873138427734375000e+00 -5.027343750000000000e+00 -5.182250976562500000e+00 -5.338317871093750000e+00 -5.495239257812500000e+00 -5.653747558593750000e+00 -5.812469482421875000e+00 -5.971954345703125000e+00 -6.132415771484375000e+00 -6.294403076171875000e+00 -6.456878662109375000e+00 -6.620117187500000000e+00 -6.784301757812500000e+00 -6.949310302734375000e+00 -7.115509033203125000e+00 -7.282043457031250000e+00 -7.449829101562500000e+00 -7.616119384765625000e+00 -7.785430908203125000e+00 -7.955810546875000000e+00 -8.126068115234375000e+00 -8.296813964843750000e+00 -8.468719482421875000e+00 -8.641052246093750000e+00 -8.813934326171875000e+00 -8.986907958984375000e+00 -9.159729003906250000e+00 -9.332977294921875000e+00 -9.506500244140625000e+00 -9.679626464843750000e+00 -9.851593017578125000e+00 -1.002304077148437500e+01 -1.019195556640625000e+01 -1.036148071289062500e+01 -1.052920532226562500e+01 -1.069540405273437500e+01 -1.085910034179687500e+01 -1.101919555664062500e+01 -1.117901611328125000e+01 -1.133190917968750000e+01 -1.148306274414062500e+01 -1.162954711914062500e+01 -1.177093505859375000e+01 -1.190600585937500000e+01 -1.203509521484375000e+01 -1.215621948242187500e+01 -1.226849365234375000e+01 -1.237216186523437500e+01 -1.246786499023437500e+01 -1.254919433593750000e+01 -1.261709594726562500e+01 -1.267117309570312500e+01 -1.270840454101562500e+01 -1.272894287109375000e+01 -1.273037719726562500e+01 -1.271002197265625000e+01 -1.266870117187500000e+01 -1.260144042968750000e+01 -1.250784301757812500e+01 -1.238549804687500000e+01 -1.223153686523437500e+01 -1.204379272460937500e+01 -1.182131958007812500e+01 -1.156143188476562500e+01 -1.126217651367187500e+01 -1.092169189453125000e+01 -1.054025268554687500e+01 -1.011398315429687500e+01 -9.640380859375000000e+00 -9.121490478515625000e+00 -8.556457519531250000e+00 -7.945159912109375000e+00 -7.288024902343750000e+00 -6.587890625000000000e+00 -5.846221923828125000e+00 -5.063903808593750000e+00 -4.246368408203125000e+00 -3.395477294921875000e+00 -2.516815185546875000e+00 -1.614074707031250000e+00 -6.943054199218750000e-01 2.369995117187500000e-01 1.173095703125000000e+00 2.107604980468750000e+00 3.034088134765625000e+00 3.946380615234375000e+00 4.837646484375000000e+00 5.701385498046875000e+00 6.532684326171875000e+00 7.327453613281250000e+00 8.082519531250000000e+00 8.794372558593750000e+00 9.456848144531250000e+00 1.007424926757812500e+01 1.064276123046875000e+01 1.116217041015625000e+01 1.163360595703125000e+01 1.205664062500000000e+01 1.243276977539062500e+01 1.276376342773437500e+01 1.305099487304687500e+01 1.329714965820312500e+01 1.350411987304687500e+01 1.367913818359375000e+01 1.381481933593750000e+01 1.391830444335937500e+01 1.398992919921875000e+01 1.403628540039062500e+01 1.405694580078125000e+01 1.405706787109375000e+01 1.403390502929687500e+01 1.399194335937500000e+01 1.393289184570312500e+01 1.385870361328125000e+01 1.377072143554687500e+01 1.367095947265625000e+01 1.355718994140625000e+01 1.343643188476562500e+01 1.330715942382812500e+01 1.316992187500000000e+01 1.302600097656250000e+01 1.287625122070312500e+01 1.272177124023437500e+01 1.256341552734375000e+01 1.240185546875000000e+01 1.223602294921875000e+01 1.206900024414062500e+01 1.189959716796875000e+01 1.172848510742187500e+01 1.155630493164062500e+01 1.138336181640625000e+01 1.121069335937500000e+01 1.103704833984375000e+01 1.086358642578125000e+01 1.069107055664062500e+01 1.051858520507812500e+01 1.034658813476562500e+01 1.017532348632812500e+01 1.000494384765625000e+01 9.836059570312500000e+00 9.666961669921875000e+00 9.499664306640625000e+00 9.333770751953125000e+00 9.168334960937500000e+00 9.004974365234375000e+00 8.842956542968750000e+00 8.682220458984375000e+00 8.522888183593750000e+00 8.366363525390625000e+00 8.209106445312500000e+00 8.053924560546875000e+00 7.900299072265625000e+00 7.747528076171875000e+00 7.596069335937500000e+00 7.446655273437500000e+00 7.298431396484375000e+00 7.152099609375000000e+00 7.006896972656250000e+00 6.862854003906250000e+00 6.720275878906250000e+00 6.578125000000000000e+00 6.438110351562500000e+00 6.298034667968750000e+00 6.160552978515625000e+00 6.024322509765625000e+00 5.889465332031250000e+00 5.755645751953125000e+00 5.623046875000000000e+00 5.491241455078125000e+00 5.360565185546875000e+00 5.230468750000000000e+00 5.102264404296875000e+00 4.974853515625000000e+00 4.849060058593750000e+00 4.723419189453125000e+00 4.599090576171875000e+00 4.475830078125000000e+00 4.353271484375000000e+00 4.231781005859375000e+00 4.110992431640625000e+00 3.990936279296875000e+00 3.871948242187500000e+00 3.753692626953125000e+00 3.635437011718750000e+00 3.518310546875000000e+00 3.401702880859375000e+00 3.286529541015625000e+00 3.171630859375000000e+00 3.057403564453125000e+00 2.944000244140625000e+00 2.830963134765625000e+00 2.718750000000000000e+00 2.606445312500000000e+00 2.495178222656250000e+00 2.384307861328125000e+00 2.273986816406250000e+00 2.164062500000000000e+00 2.054718017578125000e+00 1.945739746093750000e+00 1.837188720703125000e+00 1.728637695312500000e+00 1.620727539062500000e+00 1.513244628906250000e+00 1.405792236328125000e+00 1.298828125000000000e+00 1.192108154296875000e+00 1.085571289062500000e+00 9.790649414062500000e-01 8.731689453125000000e-01 7.672424316406250000e-01 6.615295410156250000e-01 5.558471679687500000e-01 4.505920410156250000e-01 3.453674316406250000e-01 2.402343750000000000e-01 1.351013183593750000e-01 3.002929687500000000e-02 -7.525634765625000000e-02 -1.793823242187500000e-01 -2.839355468750000000e-01 -3.888549804687500000e-01 -4.941406250000000000e-01 -5.997314453125000000e-01 -7.053833007812500000e-01 -8.100585937500000000e-01 -9.157714843750000000e-01 -1.021484375000000000e+00 -1.127532958984375000e+00 -1.233795166015625000e+00 -1.340057373046875000e+00 -1.446594238281250000e+00 -1.553222656250000000e+00 -1.660156250000000000e+00 -1.767272949218750000e+00 -1.874847412109375000e+00 -1.982666015625000000e+00 -2.090454101562500000e+00 -2.198730468750000000e+00 -2.308471679687500000e+00 -2.417938232421875000e+00 -2.527801513671875000e+00 -2.638641357421875000e+00 -2.749450683593750000e+00 -2.860778808593750000e+00 -2.972503662109375000e+00 -3.084869384765625000e+00 -3.197601318359375000e+00 -3.311126708984375000e+00 -3.425140380859375000e+00 -3.540435791015625000e+00 -3.655914306640625000e+00 -3.772308349609375000e+00
