# Supplementary material for: Molecular dynamics on quantum annealers
Source: Sci Rep. 2022 Oct 7;12:16824. doi: 10.1038/s41598-022-21163-x (PMC9547079; doi:10.1038/s41598-022-21163-x)
Supplement: Supplementary file 2 — Supplementary Information 2. [file 41598_2022_21163_MOESM2_ESM.zip › results/dwave/eq_1/attempts_5/initial_0.9/solution_2.txt]

8.999938964843750000e-01 9.000549316406250000e-01 9.015502929687500000e-01 9.050598144531250000e-01 9.101867675781250000e-01 9.170227050781250000e-01 9.255065917968750000e-01 9.355468750000000000e-01 9.474182128906250000e-01 9.603271484375000000e-01 9.744873046875000000e-01 9.906005859375000000e-01 1.008056640625000000e+00 1.026794433593750000e+00 1.046386718750000000e+00 1.067169189453125000e+00 1.088623046875000000e+00 1.111328125000000000e+00 1.134552001953125000e+00 1.158538818359375000e+00 1.183715820312500000e+00 1.209075927734375000e+00 1.234802246093750000e+00 1.261047363281250000e+00 1.287109375000000000e+00 1.314208984375000000e+00 1.341339111328125000e+00 1.368469238281250000e+00 1.395233154296875000e+00 1.422515869140625000e+00 1.449859619140625000e+00 1.477050781250000000e+00 1.504211425781250000e+00 1.531250000000000000e+00 1.558135986328125000e+00 1.584960937500000000e+00 1.611450195312500000e+00 1.637664794921875000e+00 1.663940429687500000e+00 1.689819335937500000e+00 1.714996337890625000e+00 1.740478515625000000e+00 1.765625000000000000e+00 1.790435791015625000e+00 1.814697265625000000e+00 1.838836669921875000e+00 1.861785888671875000e+00 1.885040283203125000e+00 1.907958984375000000e+00 1.930328369140625000e+00 1.952270507812500000e+00 1.974121093750000000e+00 1.994934082031250000e+00 2.015991210937500000e+00 2.036712646484375000e+00 2.057006835937500000e+00 2.076721191406250000e+00 2.096160888671875000e+00 2.115295410156250000e+00 2.134124755859375000e+00 2.152832031250000000e+00 2.170959472656250000e+00 2.188629150390625000e+00 2.205841064453125000e+00 2.222778320312500000e+00 2.239288330078125000e+00 2.255523681640625000e+00 2.271484375000000000e+00 2.287109375000000000e+00 2.302154541015625000e+00 2.316558837890625000e+00 2.330749511718750000e+00 2.344818115234375000e+00 2.357666015625000000e+00 2.370635986328125000e+00 2.383544921875000000e+00 2.396057128906250000e+00 2.408203125000000000e+00 2.420471191406250000e+00 2.432281494140625000e+00 2.443450927734375000e+00 2.454376220703125000e+00 2.465087890625000000e+00 2.475830078125000000e+00 2.485778808593750000e+00 2.495666503906250000e+00 2.504882812500000000e+00 2.513702392578125000e+00 2.522338867187500000e+00 2.530273437500000000e+00 2.538116455078125000e+00 2.545440673828125000e+00 2.553283691406250000e+00 2.560211181640625000e+00 2.566894531250000000e+00 2.573272705078125000e+00 2.579040527343750000e+00 2.584777832031250000e+00 2.590362548828125000e+00 2.595458984375000000e+00 2.599975585937500000e+00 2.604278564453125000e+00 2.608642578125000000e+00 2.612487792968750000e+00 2.615875244140625000e+00 2.619049072265625000e+00 2.622253417968750000e+00 2.625000000000000000e+00 2.627197265625000000e+00 2.629394531250000000e+00 2.631134033203125000e+00 2.632843017578125000e+00 2.633972167968750000e+00 2.634765625000000000e+00 2.635040283203125000e+00 2.635253906250000000e+00 2.635009765625000000e+00 2.634582519531250000e+00 2.633819580078125000e+00 2.632812500000000000e+00 2.631530761718750000e+00 2.629913330078125000e+00 2.627960205078125000e+00 2.625732421875000000e+00 2.623107910156250000e+00 2.620269775390625000e+00 2.617126464843750000e+00 2.613616943359375000e+00 2.609588623046875000e+00 2.605163574218750000e+00 2.601287841796875000e+00 2.596801757812500000e+00 2.592010498046875000e+00 2.586730957031250000e+00 2.581115722656250000e+00 2.575195312500000000e+00 2.568969726562500000e+00 2.562500000000000000e+00 2.555267333984375000e+00 2.548156738281250000e+00 2.540374755859375000e+00 2.532562255859375000e+00 2.524414062500000000e+00 2.515960693359375000e+00 2.507110595703125000e+00 2.498291015625000000e+00 2.489532470703125000e+00 2.479827880859375000e+00 2.469726562500000000e+00 2.458374023437500000e+00 2.447570800781250000e+00 2.436401367187500000e+00 2.424957275390625000e+00 2.413635253906250000e+00 2.401702880859375000e+00 2.389099121093750000e+00 2.376281738281250000e+00 2.363067626953125000e+00 2.349639892578125000e+00 2.336059570312500000e+00 2.321563720703125000e+00 2.307128906250000000e+00 2.293151855468750000e+00 2.277679443359375000e+00 2.262054443359375000e+00 2.246124267578125000e+00 2.229858398437500000e+00 2.213256835937500000e+00 2.196319580078125000e+00 2.178863525390625000e+00 2.161102294921875000e+00 2.142791748046875000e+00 2.124206542968750000e+00 2.105377197265625000e+00 2.086059570312500000e+00 2.066497802734375000e+00 2.046508789062500000e+00 2.026062011718750000e+00 2.005218505859375000e+00 1.983673095703125000e+00 1.962066650390625000e+00 1.940460205078125000e+00 1.918151855468750000e+00 1.895202636718750000e+00 1.872863769531250000e+00 1.849273681640625000e+00 1.824829101562500000e+00 1.800567626953125000e+00 1.776245117187500000e+00 1.751464843750000000e+00 1.726593017578125000e+00 1.700958251953125000e+00 1.674926757812500000e+00 1.648498535156250000e+00 1.621154785156250000e+00 1.593994140625000000e+00 1.567047119140625000e+00 1.539825439453125000e+00 1.512512207031250000e+00 1.485107421875000000e+00 1.457580566406250000e+00 1.429840087890625000e+00 1.401794433593750000e+00 1.372833251953125000e+00 1.344970703125000000e+00 1.317077636718750000e+00 1.289276123046875000e+00 1.261749267578125000e+00 1.234405517578125000e+00 1.207275390625000000e+00 1.180419921875000000e+00 1.153991699218750000e+00 1.128082275390625000e+00 1.102691650390625000e+00 1.077911376953125000e+00 1.053833007812500000e+00 1.030914306640625000e+00 1.008636474609375000e+00 9.873657226562500000e-01 9.668579101562500000e-01 9.481811523437500000e-01 9.305114746093750000e-01 9.144287109375000000e-01 8.996582031250000000e-01 8.867797851562500000e-01 8.757629394531250000e-01 8.659057617187500000e-01 8.581848144531250000e-01 8.526000976562500000e-01 8.492431640625000000e-01 8.477478027343750000e-01 8.485412597656250000e-01 8.511962890625000000e-01 8.558349609375000000e-01 8.625183105468750000e-01 8.720092773437500000e-01 8.828430175781250000e-01 8.952941894531250000e-01 9.096984863281250000e-01 9.259338378906250000e-01 9.435424804687500000e-01 9.611511230468750000e-01 9.832763671875000000e-01 1.005615234375000000e+00 1.029052734375000000e+00 1.053863525390625000e+00 1.079711914062500000e+00 1.106689453125000000e+00 1.134338378906250000e+00 1.162750244140625000e+00 1.191497802734375000e+00 1.221191406250000000e+00 1.251129150390625000e+00 1.281402587890625000e+00 1.311737060546875000e+00 1.342590332031250000e+00 1.373168945312500000e+00 1.404449462890625000e+00 1.436004638671875000e+00 1.466918945312500000e+00 1.497131347656250000e+00 1.527954101562500000e+00 1.558807373046875000e+00 1.589660644531250000e+00 1.620117187500000000e+00 1.650146484375000000e+00 1.679901123046875000e+00 1.709472656250000000e+00 1.739105224609375000e+00 1.768096923828125000e+00 1.797149658203125000e+00 1.825592041015625000e+00 1.853759765625000000e+00 1.881713867187500000e+00 1.908905029296875000e+00 1.936309814453125000e+00 1.963134765625000000e+00 1.989288330078125000e+00 2.015319824218750000e+00 2.040893554687500000e+00 2.066070556640625000e+00 2.090942382812500000e+00 2.115722656250000000e+00 2.139678955078125000e+00 2.163421630859375000e+00 2.187347412109375000e+00 2.210449218750000000e+00 2.233001708984375000e+00 2.255126953125000000e+00 2.276947021484375000e+00 2.298431396484375000e+00 2.319732666015625000e+00 2.340332031250000000e+00 2.360534667968750000e+00 2.380493164062500000e+00 2.399932861328125000e+00 2.419250488281250000e+00 2.438293457031250000e+00 2.457214355468750000e+00 2.475494384765625000e+00 2.493499755859375000e+00 2.511322021484375000e+00 2.528503417968750000e+00 2.545074462890625000e+00 2.561523437500000000e+00 2.577728271484375000e+00 2.594635009765625000e+00 2.610382080078125000e+00 2.625854492187500000e+00 2.640960693359375000e+00 2.656250000000000000e+00 2.670959472656250000e+00 2.684967041015625000e+00 2.698822021484375000e+00 2.712921142578125000e+00 2.726409912109375000e+00 2.739471435546875000e+00 2.752349853515625000e+00 2.764923095703125000e+00 2.777221679687500000e+00 2.789123535156250000e+00 2.800781250000000000e+00 2.811828613281250000e+00 2.822814941406250000e+00 2.833618164062500000e+00 2.844085693359375000e+00 2.853912353515625000e+00 2.864166259765625000e+00 2.873474121093750000e+00 2.883026123046875000e+00 2.892150878906250000e+00 2.900573730468750000e+00 2.910034179687500000e+00 2.918487548828125000e+00 2.927337646484375000e+00 2.937652587890625000e+00 2.945800781250000000e+00 2.953247070312500000e+00 2.960479736328125000e+00 2.968444824218750000e+00 2.975036621093750000e+00 2.980957031250000000e+00 2.987304687500000000e+00 2.992889404296875000e+00 2.998596191406250000e+00 3.004150390625000000e+00 3.009552001953125000e+00 3.014831542968750000e+00 3.019744873046875000e+00 3.024444580078125000e+00 3.028808593750000000e+00 3.033050537109375000e+00 3.036926269531250000e+00 3.040802001953125000e+00 3.044250488281250000e+00 3.047637939453125000e+00 3.050781250000000000e+00 3.053527832031250000e+00 3.056152343750000000e+00 3.058502197265625000e+00 3.060699462890625000e+00 3.062652587890625000e+00 3.064361572265625000e+00 3.066070556640625000e+00 3.067565917968750000e+00 3.068481445312500000e+00 3.069549560546875000e+00 3.070098876953125000e+00 3.070465087890625000e+00 3.070648193359375000e+00 3.070709228515625000e+00 3.070404052734375000e+00 3.069885253906250000e+00 3.069061279296875000e+00 3.068237304687500000e+00 3.067169189453125000e+00 3.066070556640625000e+00 3.064697265625000000e+00 3.062896728515625000e+00 3.060546875000000000e+00 3.058227539062500000e+00 3.055694580078125000e+00 3.052978515625000000e+00 3.050109863281250000e+00 3.046997070312500000e+00 3.043640136718750000e+00 3.040161132812500000e+00 3.036407470703125000e+00 3.032287597656250000e+00 3.028106689453125000e+00 3.023681640625000000e+00 3.018920898437500000e+00 3.013763427734375000e+00 3.008575439453125000e+00 3.003234863281250000e+00 2.998016357421875000e+00 2.992858886718750000e+00 2.986633300781250000e+00 2.982086181640625000e+00 2.975189208984375000e+00
0.000000000000000000e+00 7.908935546875000000e-01 1.581359863281250000e+00 2.367675781250000000e+00 3.143676757812500000e+00 3.905303955078125000e+00 4.648437500000000000e+00 5.368530273437500000e+00 6.062225341796875000e+00 6.725158691406250000e+00 7.356781005859375000e+00 7.953247070312500000e+00 8.513122558593750000e+00 9.033813476562500000e+00 9.515228271484375000e+00 9.957824707031250000e+00 1.036013793945312500e+01 1.072372436523437500e+01 1.104946899414062500e+01 1.133743286132812500e+01 1.159121704101562500e+01 1.180813598632812500e+01 1.199279785156250000e+01 1.214385986328125000e+01 1.226666259765625000e+01 1.236184692382812500e+01 1.242993164062500000e+01 1.247369384765625000e+01 1.249877929687500000e+01 1.250115966796875000e+01 1.248440551757812500e+01 1.245010375976562500e+01 1.240176391601562500e+01 1.233700561523437500e+01 1.225891113281250000e+01 1.216909790039062500e+01 1.206838989257812500e+01 1.195706176757812500e+01 1.183633422851562500e+01 1.171047973632812500e+01 1.157669067382812500e+01 1.143539428710937500e+01 1.129013061523437500e+01 1.113967895507812500e+01 1.098712158203125000e+01 1.082922363281250000e+01 1.066845703125000000e+01 1.050500488281250000e+01 1.033871459960937500e+01 1.017059326171875000e+01 1.000119018554687500e+01 9.830444335937500000e+00 9.659515380859375000e+00 9.487304687500000000e+00 9.314086914062500000e+00 9.139526367187500000e+00 8.969482421875000000e+00 8.796875000000000000e+00 8.623168945312500000e+00 8.450653076171875000e+00 8.278259277343750000e+00 8.106445312500000000e+00 7.935791015625000000e+00 7.765258789062500000e+00 7.595947265625000000e+00 7.426910400390625000e+00 7.258361816406250000e+00 7.090759277343750000e+00 6.925323486328125000e+00 6.759613037109375000e+00 6.594757080078125000e+00 6.430725097656250000e+00 6.267761230468750000e+00 6.105621337890625000e+00 5.944458007812500000e+00 5.785369873046875000e+00 5.625976562500000000e+00 5.467529296875000000e+00 5.309600830078125000e+00 5.152282714843750000e+00 5.000061035156250000e+00 4.845153808593750000e+00 4.691436767578125000e+00 4.539337158203125000e+00 4.386993408203125000e+00 4.235504150390625000e+00 4.084747314453125000e+00 3.934661865234375000e+00 3.785644531250000000e+00 3.637237548828125000e+00 3.489624023437500000e+00 3.342590332031250000e+00 3.196044921875000000e+00 3.049865722656250000e+00 2.905914306640625000e+00 2.761383056640625000e+00 2.617401123046875000e+00 2.474090576171875000e+00 2.331268310546875000e+00 2.188873291015625000e+00 2.047058105468750000e+00 1.905273437500000000e+00 1.763977050781250000e+00 1.622741699218750000e+00 1.482330322265625000e+00 1.341705322265625000e+00 1.201782226562500000e+00 1.062377929687500000e+00 9.227905273437500000e-01 7.835083007812500000e-01 6.445007324218750000e-01 5.056152343750000000e-01 3.668823242187500000e-01 2.285156250000000000e-01 8.990478515625000000e-02 -4.840087890625000000e-02 -1.862792968750000000e-01 -3.251647949218750000e-01 -4.636535644531250000e-01 -6.027221679687500000e-01 -7.415771484375000000e-01 -8.798828125000000000e-01 -1.018951416015625000e+00 -1.158142089843750000e+00 -1.297119140625000000e+00 -1.436614990234375000e+00 -1.576629638671875000e+00 -1.716766357421875000e+00 -1.857055664062500000e+00 -1.997924804687500000e+00 -2.138732910156250000e+00 -2.280090332031250000e+00 -2.422088623046875000e+00 -2.564300537109375000e+00 -2.706970214843750000e+00 -2.850097656250000000e+00 -2.993988037109375000e+00 -3.138458251953125000e+00 -3.283447265625000000e+00 -3.428649902343750000e+00 -3.574798583984375000e+00 -3.721496582031250000e+00 -3.868927001953125000e+00 -4.017028808593750000e+00 -4.165954589843750000e+00 -4.315917968750000000e+00 -4.466583251953125000e+00 -4.618011474609375000e+00 -4.769561767578125000e+00 -4.922271728515625000e+00 -5.075714111328125000e+00 -5.229644775390625000e+00 -5.384979248046875000e+00 -5.541412353515625000e+00 -5.698516845703125000e+00 -5.856628417968750000e+00 -6.014953613281250000e+00 -6.174224853515625000e+00 -6.334960937500000000e+00 -6.496765136718750000e+00 -6.659912109375000000e+00 -6.823699951171875000e+00 -6.988494873046875000e+00 -7.154052734375000000e+00 -7.320465087890625000e+00 -7.487701416015625000e+00 -7.655731201171875000e+00 -7.824768066406250000e+00 -7.994567871093750000e+00 -8.165802001953125000e+00 -8.337768554687500000e+00 -8.509155273437500000e+00 -8.681213378906250000e+00 -8.853942871093750000e+00 -9.026794433593750000e+00 -9.200134277343750000e+00 -9.373229980468750000e+00 -9.546691894531250000e+00 -9.719848632812500000e+00 -9.890594482421875000e+00 -1.006320190429687500e+01 -1.023437500000000000e+01 -1.040441894531250000e+01 -1.057302856445312500e+01 -1.073925781250000000e+01 -1.090405273437500000e+01 -1.106674194335937500e+01 -1.122656250000000000e+01 -1.138232421875000000e+01 -1.153454589843750000e+01 -1.168203735351562500e+01 -1.182379150390625000e+01 -1.196041870117187500e+01 -1.209011840820312500e+01 -1.221240234375000000e+01 -1.232513427734375000e+01 -1.242932128906250000e+01 -1.252282714843750000e+01 -1.260546875000000000e+01 -1.267492675781250000e+01 -1.272937011718750000e+01 -1.276968383789062500e+01 -1.279214477539062500e+01 -1.279455566406250000e+01 -1.277532958984375000e+01 -1.273364257812500000e+01 -1.266720581054687500e+01 -1.257574462890625000e+01 -1.245452880859375000e+01 -1.230209350585937500e+01 -1.211557006835937500e+01 -1.189416503906250000e+01 -1.163546752929687500e+01 -1.133663940429687500e+01 -1.099716186523437500e+01 -1.061431884765625000e+01 -1.018701171875000000e+01 -9.713867187500000000e+00 -9.194091796875000000e+00 -8.628875732421875000e+00 -8.014282226562500000e+00 -7.353118896484375000e+00 -6.645812988281250000e+00 -5.895355224609375000e+00 -5.103515625000000000e+00 -4.274414062500000000e+00 -3.411926269531250000e+00 -2.519500732421875000e+00 -1.602966308593750000e+00 -6.683654785156250000e-01 2.768859863281250000e-01 1.227142333984375000e+00 2.174804687500000000e+00 3.113433837890625000e+00 4.037170410156250000e+00 4.940093994140625000e+00 5.813568115234375000e+00 6.654327392578125000e+00 7.458374023437500000e+00 8.221740722656250000e+00 8.940551757812500000e+00 9.613891601562500000e+00 1.024322509765625000e+01 1.081933593750000000e+01 1.134545898437500000e+01 1.182211303710937500e+01 1.224972534179687500e+01 1.262808227539062500e+01 1.296408081054687500e+01 1.325256347656250000e+01 1.350079345703125000e+01 1.370443725585937500e+01 1.387200927734375000e+01 1.400592041015625000e+01 1.410763549804687500e+01 1.417916870117187500e+01 1.422207641601562500e+01 1.424221801757812500e+01 1.423812866210937500e+01 1.421289062500000000e+01 1.416876220703125000e+01 1.410778808593750000e+01 1.403131103515625000e+01 1.394244384765625000e+01 1.383996582031250000e+01 1.372610473632812500e+01 1.360415649414062500e+01 1.347290039062500000e+01 1.333438110351562500e+01 1.318957519531250000e+01 1.303811645507812500e+01 1.288259887695312500e+01 1.272290039062500000e+01 1.255975341796875000e+01 1.239453125000000000e+01 1.222686767578125000e+01 1.205764770507812500e+01 1.188610839843750000e+01 1.171423339843750000e+01 1.154174804687500000e+01 1.136489868164062500e+01 1.119122314453125000e+01 1.101809692382812500e+01 1.084524536132812500e+01 1.067309570312500000e+01 1.050219726562500000e+01 1.033114624023437500e+01 1.016113281250000000e+01 9.991577148437500000e+00 9.823852539062500000e+00 9.656982421875000000e+00 9.491210937500000000e+00 9.327514648437500000e+00 9.164855957031250000e+00 9.004272460937500000e+00 8.844635009765625000e+00 8.686370849609375000e+00 8.529602050781250000e+00 8.375030517578125000e+00 8.221130371093750000e+00 8.068847656250000000e+00 7.917053222656250000e+00 7.766906738281250000e+00 7.618774414062500000e+00 7.472564697265625000e+00 7.327239990234375000e+00 7.182983398437500000e+00 7.041839599609375000e+00 6.901184082031250000e+00 6.761749267578125000e+00 6.624023437500000000e+00 6.487243652343750000e+00 6.351837158203125000e+00 6.218139648437500000e+00 6.085388183593750000e+00 5.953552246093750000e+00 5.823974609375000000e+00 5.694854736328125000e+00 5.566680908203125000e+00 5.439605712890625000e+00 5.313964843750000000e+00 5.189422607421875000e+00 5.065582275390625000e+00 4.942626953125000000e+00 4.820953369140625000e+00 4.700347900390625000e+00 4.580474853515625000e+00 4.461547851562500000e+00 4.343872070312500000e+00 4.226684570312500000e+00 4.110351562500000000e+00 3.994598388671875000e+00 3.879730224609375000e+00 3.765777587890625000e+00 3.652709960937500000e+00 3.540161132812500000e+00 3.429656982421875000e+00 3.318725585937500000e+00 3.208007812500000000e+00 3.098449707031250000e+00 2.990020751953125000e+00 2.880767822265625000e+00 2.772827148437500000e+00 2.665496826171875000e+00 2.558898925781250000e+00 2.452148437500000000e+00 2.346435546875000000e+00 2.241027832031250000e+00 2.136199951171875000e+00 2.031585693359375000e+00 1.927612304687500000e+00 1.823394775390625000e+00 1.719970703125000000e+00 1.617004394531250000e+00 1.513916015625000000e+00 1.411651611328125000e+00 1.309661865234375000e+00 1.207275390625000000e+00 1.105865478515625000e+00 1.004394531250000000e+00 9.032592773437500000e-01 8.020935058593750000e-01 7.011718750000000000e-01 6.004028320312500000e-01 5.000000000000000000e-01 3.994750976562500000e-01 2.989501953125000000e-01 1.984863281250000000e-01 9.817504882812500000e-02 -2.319335937500000000e-03 -1.022033691406250000e-01 -2.021484375000000000e-01 -3.027343750000000000e-01 -4.040527343750000000e-01 -5.046997070312500000e-01 -6.051025390625000000e-01 -7.054138183593750000e-01 -8.058166503906250000e-01 -9.067077636718750000e-01 -1.007690429687500000e+00 -1.108825683593750000e+00 -1.210418701171875000e+00 -1.311950683593750000e+00 -1.413757324218750000e+00 -1.513610839843750000e+00 -1.615875244140625000e+00 -1.718261718750000000e+00 -1.821044921875000000e+00 -1.923797607421875000e+00 -2.028259277343750000e+00 -2.131774902343750000e+00 -2.235961914062500000e+00 -2.340545654296875000e+00 -2.445434570312500000e+00 -2.552185058593750000e+00 -2.658325195312500000e+00 -2.764617919921875000e+00 -2.871429443359375000e+00 -2.978942871093750000e+00 -3.086364746093750000e+00
