# Supplementary material for: Molecular dynamics on quantum annealers
Source: Sci Rep. 2022 Oct 7;12:16824. doi: 10.1038/s41598-022-21163-x (PMC9547079; doi:10.1038/s41598-022-21163-x)
Supplement: Supplementary file 2 — Supplementary Information 2. [file 41598_2022_21163_MOESM2_ESM.zip › results/dwave/eq_1/attempts_5/initial_0.9/solution_3.txt]

8.999938964843750000e-01 9.000549316406250000e-01 9.023132324218750000e-01 9.055175781250000000e-01 9.106445312500000000e-01 9.176025390625000000e-01 9.268493652343750000e-01 9.377441406250000000e-01 9.493408203125000000e-01 9.627075195312500000e-01 9.774169921875000000e-01 9.941711425781250000e-01 1.011566162109375000e+00 1.030426025390625000e+00 1.049926757812500000e+00 1.070556640625000000e+00 1.092132568359375000e+00 1.114532470703125000e+00 1.137817382812500000e+00 1.161651611328125000e+00 1.186614990234375000e+00 1.211730957031250000e+00 1.237579345703125000e+00 1.263793945312500000e+00 1.290069580078125000e+00 1.316589355468750000e+00 1.343078613281250000e+00 1.370727539062500000e+00 1.397338867187500000e+00 1.424438476562500000e+00 1.451324462890625000e+00 1.478881835937500000e+00 1.505798339843750000e+00 1.532562255859375000e+00 1.559082031250000000e+00 1.585968017578125000e+00 1.612915039062500000e+00 1.638732910156250000e+00 1.665283203125000000e+00 1.690704345703125000e+00 1.716003417968750000e+00 1.740722656250000000e+00 1.765289306640625000e+00 1.789886474609375000e+00 1.813659667968750000e+00 1.837402343750000000e+00 1.860443115234375000e+00 1.883361816406250000e+00 1.906402587890625000e+00 1.928955078125000000e+00 1.950592041015625000e+00 1.971740722656250000e+00 1.992340087890625000e+00 2.013305664062500000e+00 2.033721923828125000e+00 2.053955078125000000e+00 2.073608398437500000e+00 2.092895507812500000e+00 2.111846923828125000e+00 2.130554199218750000e+00 2.148620605468750000e+00 2.166534423828125000e+00 2.183898925781250000e+00 2.200897216796875000e+00 2.218078613281250000e+00 2.234405517578125000e+00 2.250427246093750000e+00 2.266021728515625000e+00 2.281250000000000000e+00 2.296386718750000000e+00 2.310668945312500000e+00 2.324645996093750000e+00 2.338378906250000000e+00 2.352264404296875000e+00 2.364593505859375000e+00 2.377227783203125000e+00 2.389739990234375000e+00 2.402008056640625000e+00 2.413726806640625000e+00 2.425079345703125000e+00 2.436340332031250000e+00 2.446807861328125000e+00 2.456817626953125000e+00 2.466705322265625000e+00 2.476593017578125000e+00 2.486328125000000000e+00 2.495422363281250000e+00 2.504058837890625000e+00 2.512298583984375000e+00 2.520385742187500000e+00 2.528411865234375000e+00 2.535675048828125000e+00 2.542968750000000000e+00 2.549621582031250000e+00 2.555847167968750000e+00 2.561859130859375000e+00 2.567626953125000000e+00 2.573486328125000000e+00 2.578674316406250000e+00 2.583343505859375000e+00 2.588226318359375000e+00 2.592742919921875000e+00 2.596496582031250000e+00 2.599700927734375000e+00 2.603088378906250000e+00 2.606262207031250000e+00 2.608673095703125000e+00 2.610870361328125000e+00 2.612823486328125000e+00 2.614685058593750000e+00 2.615509033203125000e+00 2.616577148437500000e+00 2.617309570312500000e+00 2.617279052734375000e+00 2.617553710937500000e+00 2.617340087890625000e+00 2.616302490234375000e+00 2.616424560546875000e+00 2.615539550781250000e+00 2.614379882812500000e+00 2.612670898437500000e+00 2.610534667968750000e+00 2.608489990234375000e+00 2.605987548828125000e+00 2.603057861328125000e+00 2.599853515625000000e+00 2.596038818359375000e+00 2.593109130859375000e+00 2.588928222656250000e+00 2.584075927734375000e+00 2.579132080078125000e+00 2.573852539062500000e+00 2.568359375000000000e+00 2.562591552734375000e+00 2.556457519531250000e+00 2.550231933593750000e+00 2.543457031250000000e+00 2.536499023437500000e+00 2.529296875000000000e+00 2.521606445312500000e+00 2.513732910156250000e+00 2.505554199218750000e+00 2.496948242187500000e+00 2.488159179687500000e+00 2.479400634765625000e+00 2.469970703125000000e+00 2.460815429687500000e+00 2.450469970703125000e+00 2.439636230468750000e+00 2.428192138671875000e+00 2.417114257812500000e+00 2.405426025390625000e+00 2.393402099609375000e+00 2.381286621093750000e+00 2.368774414062500000e+00 2.355743408203125000e+00 2.342163085937500000e+00 2.328491210937500000e+00 2.314636230468750000e+00 2.300048828125000000e+00 2.285278320312500000e+00 2.270263671875000000e+00 2.254760742187500000e+00 2.239105224609375000e+00 2.222930908203125000e+00 2.206329345703125000e+00 2.189392089843750000e+00 2.172088623046875000e+00 2.153686523437500000e+00 2.135742187500000000e+00 2.117218017578125000e+00 2.098419189453125000e+00 2.079254150390625000e+00 2.059478759765625000e+00 2.039550781250000000e+00 2.019287109375000000e+00 1.999084472656250000e+00 1.977966308593750000e+00 1.956085205078125000e+00 1.933746337890625000e+00 1.910705566406250000e+00 1.887329101562500000e+00 1.864257812500000000e+00 1.840942382812500000e+00 1.817443847656250000e+00 1.793121337890625000e+00 1.768707275390625000e+00 1.744049072265625000e+00 1.718780517578125000e+00 1.693847656250000000e+00 1.667968750000000000e+00 1.641967773437500000e+00 1.615936279296875000e+00 1.590484619140625000e+00 1.563781738281250000e+00 1.536895751953125000e+00 1.509857177734375000e+00 1.482360839843750000e+00 1.454956054687500000e+00 1.427551269531250000e+00 1.400573730468750000e+00 1.372924804687500000e+00 1.345245361328125000e+00 1.317657470703125000e+00 1.290039062500000000e+00 1.262237548828125000e+00 1.235076904296875000e+00 1.208068847656250000e+00 1.181640625000000000e+00 1.155273437500000000e+00 1.129699707031250000e+00 1.104522705078125000e+00 1.079986572265625000e+00 1.056121826171875000e+00 1.033111572265625000e+00 1.011291503906250000e+00 9.899597167968750000e-01 9.698791503906250000e-01 9.512634277343750000e-01 9.339294433593750000e-01 9.180908203125000000e-01 9.035644531250000000e-01 8.908081054687500000e-01 8.798828125000000000e-01 8.706359863281250000e-01 8.631591796875000000e-01 8.575439453125000000e-01 8.540039062500000000e-01 8.527221679687500000e-01 8.526611328125000000e-01 8.555297851562500000e-01 8.601379394531250000e-01 8.664245605468750000e-01 8.751220703125000000e-01 8.856506347656250000e-01 8.982238769531250000e-01 9.123840332031250000e-01 9.283752441406250000e-01 9.459533691406250000e-01 9.650878906250000000e-01 9.858398437500000000e-01 1.007812500000000000e+00 1.031097412109375000e+00 1.055969238281250000e+00 1.081207275390625000e+00 1.107482910156250000e+00 1.134735107421875000e+00 1.162597656250000000e+00 1.191070556640625000e+00 1.220031738281250000e+00 1.249938964843750000e+00 1.280029296875000000e+00 1.310058593750000000e+00 1.340423583984375000e+00 1.370544433593750000e+00 1.401336669921875000e+00 1.432128906250000000e+00 1.462921142578125000e+00 1.493438720703125000e+00 1.523986816406250000e+00 1.554107666015625000e+00 1.584320068359375000e+00 1.614807128906250000e+00 1.644775390625000000e+00 1.673889160156250000e+00 1.703155517578125000e+00 1.731933593750000000e+00 1.760742187500000000e+00 1.789093017578125000e+00 1.817321777343750000e+00 1.846008300781250000e+00 1.873474121093750000e+00 1.900451660156250000e+00 1.927459716796875000e+00 1.954132080078125000e+00 1.980194091796875000e+00 2.005828857421875000e+00 2.031311035156250000e+00 2.055969238281250000e+00 2.080444335937500000e+00 2.104522705078125000e+00 2.128265380859375000e+00 2.151611328125000000e+00 2.174438476562500000e+00 2.197052001953125000e+00 2.219329833984375000e+00 2.241333007812500000e+00 2.262695312500000000e+00 2.283752441406250000e+00 2.304534912109375000e+00 2.324859619140625000e+00 2.345031738281250000e+00 2.364715576171875000e+00 2.383941650390625000e+00 2.402587890625000000e+00 2.421875000000000000e+00 2.440093994140625000e+00 2.458007812500000000e+00 2.475524902343750000e+00 2.492797851562500000e+00 2.509796142578125000e+00 2.526397705078125000e+00 2.542633056640625000e+00 2.558685302734375000e+00 2.574279785156250000e+00 2.589416503906250000e+00 2.604492187500000000e+00 2.618041992187500000e+00 2.632354736328125000e+00 2.646545410156250000e+00 2.660400390625000000e+00 2.673828125000000000e+00 2.686309814453125000e+00 2.699127197265625000e+00 2.711486816406250000e+00 2.723449707031250000e+00 2.735504150390625000e+00 2.747100830078125000e+00 2.758514404296875000e+00 2.769683837890625000e+00 2.780303955078125000e+00 2.790924072265625000e+00 2.801330566406250000e+00 2.811248779296875000e+00 2.821044921875000000e+00 2.829345703125000000e+00 2.838592529296875000e+00 2.847686767578125000e+00 2.856292724609375000e+00 2.864593505859375000e+00 2.873382568359375000e+00 2.881408691406250000e+00 2.889160156250000000e+00 2.896575927734375000e+00 2.903564453125000000e+00 2.910949707031250000e+00 2.917266845703125000e+00 2.923614501953125000e+00 2.929901123046875000e+00 2.935119628906250000e+00 2.940795898437500000e+00 2.946197509765625000e+00 2.951385498046875000e+00 2.956451416015625000e+00 2.961059570312500000e+00 2.965454101562500000e+00 2.969726562500000000e+00 2.973754882812500000e+00 2.978088378906250000e+00 2.981292724609375000e+00 2.984680175781250000e+00 2.987487792968750000e+00 2.990661621093750000e+00 2.993804931640625000e+00 2.996154785156250000e+00 2.998596191406250000e+00 3.000488281250000000e+00 3.002197265625000000e+00 3.003662109375000000e+00 3.004882812500000000e+00 3.005889892578125000e+00 3.006408691406250000e+00 3.006896972656250000e+00 3.006835937500000000e+00 3.006835937500000000e+00 3.006530761718750000e+00 3.005981445312500000e+00 3.005462646484375000e+00 3.004577636718750000e+00 3.003417968750000000e+00 3.002075195312500000e+00 3.000488281250000000e+00 2.998596191406250000e+00 2.996490478515625000e+00 2.994171142578125000e+00 2.991302490234375000e+00 2.988281250000000000e+00 2.985351562500000000e+00 2.981567382812500000e+00 2.977081298828125000e+00 2.974121093750000000e+00 2.970947265625000000e+00 2.966979980468750000e+00 2.962310791015625000e+00 2.957427978515625000e+00 2.953155517578125000e+00 2.947906494140625000e+00 2.942504882812500000e+00 2.937164306640625000e+00 2.931182861328125000e+00 2.925170898437500000e+00 2.918914794921875000e+00 2.912445068359375000e+00 2.905609130859375000e+00 2.898529052734375000e+00 2.891204833984375000e+00 2.883850097656250000e+00 2.876037597656250000e+00 2.866851806640625000e+00 2.858856201171875000e+00
0.000000000000000000e+00 7.909851074218750000e-01 1.581542968750000000e+00 2.366241455078125000e+00 3.141326904296875000e+00 3.900512695312500000e+00 4.642242431640625000e+00 5.358734130859375000e+00 6.046661376953125000e+00 6.705535888671875000e+00 7.330810546875000000e+00 7.923919677734375000e+00 8.475494384765625000e+00 8.989349365234375000e+00 9.464141845703125000e+00 9.899932861328125000e+00 1.029602050781250000e+01 1.065274047851562500e+01 1.097433471679687500e+01 1.125726318359375000e+01 1.150500488281250000e+01 1.171734619140625000e+01 1.189758300781250000e+01 1.204690551757812500e+01 1.216632080078125000e+01 1.225881958007812500e+01 1.232595825195312500e+01 1.236981201171875000e+01 1.238928222656250000e+01 1.239068603515625000e+01 1.237106323242187500e+01 1.233593750000000000e+01 1.228479003906250000e+01 1.221923828125000000e+01 1.214053344726562500e+01 1.205035400390625000e+01 1.194827270507812500e+01 1.183825683593750000e+01 1.171829223632812500e+01 1.159106445312500000e+01 1.145819091796875000e+01 1.131842041015625000e+01 1.117205810546875000e+01 1.102221679687500000e+01 1.087030029296875000e+01 1.071240234375000000e+01 1.055273437500000000e+01 1.039068603515625000e+01 1.022415161132812500e+01 1.005718994140625000e+01 9.887420654296875000e+00 9.718750000000000000e+00 9.547393798828125000e+00 9.375274658203125000e+00 9.202880859375000000e+00 9.029846191406250000e+00 8.856597900390625000e+00 8.683166503906250000e+00 8.510040283203125000e+00 8.337158203125000000e+00 8.164703369140625000e+00 7.992248535156250000e+00 7.821655273437500000e+00 7.649871826171875000e+00 7.478454589843750000e+00 7.308990478515625000e+00 7.140411376953125000e+00 6.973144531250000000e+00 6.805969238281250000e+00 6.640777587890625000e+00 6.475555419921875000e+00 6.311706542968750000e+00 6.147888183593750000e+00 5.988983154296875000e+00 5.827087402343750000e+00 5.666320800781250000e+00 5.506317138671875000e+00 5.347839355468750000e+00 5.189575195312500000e+00 5.032379150390625000e+00 4.876098632812500000e+00 4.720764160156250000e+00 4.566284179687500000e+00 4.411956787109375000e+00 4.258911132812500000e+00 4.106781005859375000e+00 3.955352783203125000e+00 3.805206298828125000e+00 3.655395507812500000e+00 3.506225585937500000e+00 3.357421875000000000e+00 3.209655761718750000e+00 3.062500000000000000e+00 2.915771484375000000e+00 2.769653320312500000e+00 2.624267578125000000e+00 2.479187011718750000e+00 2.334899902343750000e+00 2.190765380859375000e+00 2.047149658203125000e+00 1.904357910156250000e+00 1.761596679687500000e+00 1.619018554687500000e+00 1.476959228515625000e+00 1.335235595703125000e+00 1.193725585937500000e+00 1.052795410156250000e+00 9.118652343750000000e-01 7.712402343750000000e-01 6.307983398437500000e-01 4.906616210937500000e-01 3.505249023437500000e-01 2.102661132812500000e-01 7.006835937500000000e-02 -7.031250000000000000e-02 -2.104187011718750000e-01 -3.503417968750000000e-01 -4.904785156250000000e-01 -6.306457519531250000e-01 -7.708129882812500000e-01 -9.116821289062500000e-01 -1.051849365234375000e+00 -1.193298339843750000e+00 -1.334564208984375000e+00 -1.476043701171875000e+00 -1.617370605468750000e+00 -1.759399414062500000e+00 -1.901397705078125000e+00 -2.043823242187500000e+00 -2.186523437500000000e+00 -2.329803466796875000e+00 -2.472351074218750000e+00 -2.615936279296875000e+00 -2.760925292968750000e+00 -2.905853271484375000e+00 -3.051239013671875000e+00 -3.197143554687500000e+00 -3.343719482421875000e+00 -3.491027832031250000e+00 -3.640075683593750000e+00 -3.788574218750000000e+00 -3.937500000000000000e+00 -4.088989257812500000e+00 -4.238861083984375000e+00 -4.390502929687500000e+00 -4.542755126953125000e+00 -4.695678710937500000e+00 -4.849914550781250000e+00 -5.005310058593750000e+00 -5.161071777343750000e+00 -5.317047119140625000e+00 -5.473937988281250000e+00 -5.633087158203125000e+00 -5.791870117187500000e+00 -5.951538085937500000e+00 -6.112548828125000000e+00 -6.274322509765625000e+00 -6.436706542968750000e+00 -6.600280761718750000e+00 -6.764495849609375000e+00 -6.929443359375000000e+00 -7.094665527343750000e+00 -7.261718750000000000e+00 -7.429412841796875000e+00 -7.596343994140625000e+00 -7.765319824218750000e+00 -7.935272216796875000e+00 -8.105682373046875000e+00 -8.277618408203125000e+00 -8.448730468750000000e+00 -8.620819091796875000e+00 -8.791229248046875000e+00 -8.964538574218750000e+00 -9.138610839843750000e+00 -9.311614990234375000e+00 -9.484985351562500000e+00 -9.657806396484375000e+00 -9.830291748046875000e+00 -1.000265502929687500e+01 -1.017269897460937500e+01 -1.034222412109375000e+01 -1.051010131835937500e+01 -1.067596435546875000e+01 -1.083966064453125000e+01 -1.100048828125000000e+01 -1.115881347656250000e+01 -1.131356811523437500e+01 -1.146426391601562500e+01 -1.160766601562500000e+01 -1.174844360351562500e+01 -1.188357543945312500e+01 -1.200000000000000000e+01 -1.212039184570312500e+01 -1.223236083984375000e+01 -1.233496093750000000e+01 -1.242633056640625000e+01 -1.250686645507812500e+01 -1.257470703125000000e+01 -1.262811279296875000e+01 -1.266561889648437500e+01 -1.268545532226562500e+01 -1.268682861328125000e+01 -1.266796875000000000e+01 -1.262612915039062500e+01 -1.256030273437500000e+01 -1.246774291992187500e+01 -1.234545898437500000e+01 -1.219338989257812500e+01 -1.200759887695312500e+01 -1.178811645507812500e+01 -1.153118896484375000e+01 -1.123522949218750000e+01 -1.089904785156250000e+01 -1.051889038085937500e+01 -1.009567260742187500e+01 -9.626892089843750000e+00 -9.113006591796875000e+00 -8.551879882812500000e+00 -7.944091796875000000e+00 -7.290527343750000000e+00 -6.592651367187500000e+00 -5.852355957031250000e+00 -5.071899414062500000e+00 -4.256011962890625000e+00 -3.405944824218750000e+00 -2.528259277343750000e+00 -1.626586914062500000e+00 -7.077636718750000000e-01 2.223205566406250000e-01 1.156402587890625000e+00 2.091064453125000000e+00 3.016540527343750000e+00 3.926879882812500000e+00 4.817413330078125000e+00 5.681579589843750000e+00 6.514678955078125000e+00 7.311431884765625000e+00 8.067352294921875000e+00 8.778594970703125000e+00 9.447113037109375000e+00 1.006652832031250000e+01 1.063729858398437500e+01 1.115850830078125000e+01 1.163146972656250000e+01 1.205493164062500000e+01 1.243167114257812500e+01 1.276257324218750000e+01 1.305038452148437500e+01 1.329699707031250000e+01 1.350390625000000000e+01 1.367413330078125000e+01 1.380929565429687500e+01 1.391400146484375000e+01 1.398666381835937500e+01 1.403192138671875000e+01 1.405310058593750000e+01 1.405096435546875000e+01 1.402731323242187500e+01 1.398602294921875000e+01 1.392593383789062500e+01 1.385192871093750000e+01 1.376342773437500000e+01 1.366192626953125000e+01 1.354980468750000000e+01 1.342852783203125000e+01 1.329806518554687500e+01 1.316107177734375000e+01 1.301718139648437500e+01 1.286804199218750000e+01 1.271359252929687500e+01 1.255575561523437500e+01 1.239343261718750000e+01 1.222766113281250000e+01 1.206109619140625000e+01 1.189260864257812500e+01 1.172204589843750000e+01 1.155090332031250000e+01 1.137817382812500000e+01 1.120513916015625000e+01 1.103189086914062500e+01 1.086245727539062500e+01 1.069003295898437500e+01 1.051782226562500000e+01 1.034594726562500000e+01 1.017413330078125000e+01 1.000354003906250000e+01 9.834686279296875000e+00 9.668090820312500000e+00 9.500885009765625000e+00 9.335418701171875000e+00 9.170410156250000000e+00 9.007202148437500000e+00 8.845001220703125000e+00 8.684326171875000000e+00 8.525726318359375000e+00 8.367523193359375000e+00 8.210571289062500000e+00 8.055328369140625000e+00 7.901855468750000000e+00 7.748138427734375000e+00 7.597717285156250000e+00 7.447540283203125000e+00 7.299346923828125000e+00 7.154754638671875000e+00 7.009399414062500000e+00 6.865264892578125000e+00 6.721649169921875000e+00 6.580444335937500000e+00 6.440704345703125000e+00 6.300781250000000000e+00 6.163726806640625000e+00 6.027465820312500000e+00 5.892364501953125000e+00 5.758178710937500000e+00 5.625732421875000000e+00 5.493957519531250000e+00 5.363616943359375000e+00 5.234039306640625000e+00 5.105560302734375000e+00 4.975830078125000000e+00 4.849731445312500000e+00 4.724761962890625000e+00 4.600158691406250000e+00 4.476531982421875000e+00 4.354034423828125000e+00 4.232543945312500000e+00 4.111358642578125000e+00 3.991149902343750000e+00 3.871459960937500000e+00 3.752807617187500000e+00 3.634857177734375000e+00 3.517913818359375000e+00 3.401458740234375000e+00 3.285644531250000000e+00 3.170257568359375000e+00 3.055969238281250000e+00 2.942138671875000000e+00 2.828704833984375000e+00 2.716217041015625000e+00 2.603881835937500000e+00 2.492279052734375000e+00 2.380950927734375000e+00 2.270294189453125000e+00 2.159973144531250000e+00 2.050048828125000000e+00 1.940765380859375000e+00 1.831634521484375000e+00 1.722839355468750000e+00 1.614746093750000000e+00 1.506652832031250000e+00 1.398864746093750000e+00 1.291198730468750000e+00 1.183898925781250000e+00 1.077026367187500000e+00 9.702758789062500000e-01 8.640136718750000000e-01 7.578125000000000000e-01 6.516113281250000000e-01 5.456542968750000000e-01 4.397583007812500000e-01 3.340759277343750000e-01 2.281188964843750000e-01 1.222839355468750000e-01 1.663208007812500000e-02 -8.886718750000000000e-02 -1.946105957031250000e-01 -3.002319335937500000e-01 -4.059753417968750000e-01 -5.115051269531250000e-01 -6.171264648437500000e-01 -7.232666015625000000e-01 -8.302001953125000000e-01 -9.363403320312500000e-01 -1.042999267578125000e+00 -1.149658203125000000e+00 -1.256988525390625000e+00 -1.363952636718750000e+00 -1.471160888671875000e+00 -1.578735351562500000e+00 -1.686523437500000000e+00 -1.794677734375000000e+00 -1.902832031250000000e+00 -2.011260986328125000e+00 -2.120697021484375000e+00 -2.230316162109375000e+00 -2.339843750000000000e+00 -2.450073242187500000e+00 -2.561767578125000000e+00 -2.672637939453125000e+00 -2.783843994140625000e+00 -2.895996093750000000e+00 -3.008666992187500000e+00 -3.121765136718750000e+00 -3.235351562500000000e+00 -3.349700927734375000e+00 -3.464721679687500000e+00 -3.579925537109375000e+00 -3.695861816406250000e+00 -3.812377929687500000e+00 -3.930145263671875000e+00
