# Supplementary material for: Molecular dynamics on quantum annealers
Source: Sci Rep. 2022 Oct 7;12:16824. doi: 10.1038/s41598-022-21163-x (PMC9547079; doi:10.1038/s41598-022-21163-x)
Supplement: Supplementary file 2 — Supplementary Information 2. [file 41598_2022_21163_MOESM2_ESM.zip › results/dwave/eq_1/attempts_5/initial_0.9/timing.txt]

j= 1
Running QDE:...
9865.289u 2383.818s 5:34:48.61 60.9%	0+0k 0+768io 0pf+0w
j= 2
Running QDE:...
9648.124u 2273.941s 4:12:23.52 78.7%	0+0k 0+712io 0pf+0w
j= 3
Running QDE:...
9670.141u 2362.191s 4:11:04.03 79.8%	0+0k 0+712io 0pf+0w
Done
