# Supplementary material for: Molecular dynamics on quantum annealers
Source: Sci Rep. 2022 Oct 7;12:16824. doi: 10.1038/s41598-022-21163-x (PMC9547079; doi:10.1038/s41598-022-21163-x)
Supplement: Supplementary file 2 — Supplementary Information 2. [file 41598_2022_21163_MOESM2_ESM.zip › results/dwave/eq_1/attempts_5/initial_1.1/error_1.txt]

3.688057859108084813e-09 1.179444097942905501e-09 5.564970706473104656e-11 3.002469384227879345e-10 3.569766704458743334e-11 2.200397375418106094e-08 1.004758587441756390e-08 8.972165232989937067e-10 6.821210263296961784e-13 1.385632231176714413e-08 3.457671482465229928e-09 6.995151125011034310e-10 2.221383965661516413e-09 2.379778152317157947e-08 9.667644462751923129e-09 4.592050117935286835e-08 7.370204002654645592e-09 1.359126144961919636e-10 3.219611244276165962e-10 1.314629116677679121e-08 2.877982296922709793e-10 2.063416104647330940e-11 5.761080501542892307e-10 1.074823785529588349e-08 2.057390702248085290e-09 3.619788913056254387e-10 5.107381184643600136e-10 1.460307430534157902e-10 2.693582246138248593e-08 2.546869382058503106e-09 1.152784534497186542e-10 9.254506494471570477e-08 5.537742708838777617e-09 1.864464138634502888e-10 7.142716640373691916e-09 6.138895969343138859e-08 1.254147719009779394e-08 7.638050192326772958e-10 4.162643563176970929e-10 2.684146238607354462e-10 4.299067768442910165e-10 1.756461642798967659e-11 4.544631337921600789e-10 8.020606401260010898e-11 1.012216443996294402e-08 1.332455212832428515e-08 2.952162958536064252e-09 1.565723550811526366e-08 2.785384367598453537e-09 4.657806584873469546e-09 3.801415005000308156e-08 4.804974196304101497e-10 3.067498255404643714e-09 9.683105872682062909e-09 3.372463197592878714e-09 5.959464033367112279e-10 8.759741376707097515e-09 2.999058779096230865e-10 6.369873517542146146e-09 7.082223874022020027e-08 3.622005806391825899e-09 2.852573288691928610e-09 2.387366748735075817e-09 9.123368727159686387e-10 1.006810634862631559e-09 9.752625373948831111e-10 2.705178303585853428e-10 1.734917987050721422e-09 3.783272291002504062e-07 1.979913122340803966e-09 2.273736754432320595e-11 1.340936250926461071e-10 7.555115644208854064e-09 3.219309974156203680e-08 4.675371201301459223e-10 2.584670255600940436e-10 1.209059519169386476e-10 2.707167823245981708e-09 1.668922777753323317e-10 2.743104232649784535e-08 1.105036062654107809e-10 3.594163899833802134e-08 3.823055294560617767e-07 3.953135774281690829e-08 2.226823312412307132e-07 1.766750301612773910e-08 6.254839490793528967e-08 7.194796580733964220e-08 6.808630814703064971e-08 1.559727138555899728e-07 3.213926902390085161e-10 1.338554511676193215e-08 8.643741011837846600e-08 6.139089236967265606e-12 2.057731762761250138e-10 3.223135536245536059e-09 9.702944225864484906e-09 3.774459855776512995e-08 4.589986701830639504e-08 1.485943812440382317e-09 7.348410235863411799e-08 2.485023742337943986e-09 1.165403773484285921e-09 6.933760232641361654e-10 1.672333382884971797e-10 6.756181392120197415e-09 4.035882739117369056e-12 3.251818725402699783e-08 1.506350599811412394e-11 2.163841372748720460e-08 2.052047420875169337e-11 4.149569576838985085e-12 7.963762982399202883e-10 1.415799033566145226e-09 3.702950834849616513e-09 6.194227353262249380e-10 4.723688107333146036e-10 2.638273599586682394e-09 6.870664037705864757e-09 1.822229478420922533e-09 4.886658189207082614e-09 3.987565833085682243e-09 1.928145820784266107e-08 4.878359050053404644e-09 8.556639841117430478e-10 1.212549705087440088e-08 7.573817129014059901e-10 5.095500910101691261e-09 1.677449290582444519e-10 4.341075054981047288e-09 1.837747731769923121e-10 1.152812956206616946e-08 8.276401786133646965e-11 4.648654794436879456e-10 2.397086973360273987e-10 3.522559381963219494e-07 5.826899496241821907e-08 2.456715719745261595e-09 1.248184844371280633e-08 3.041691343241836876e-10 5.063554908701917157e-09 8.250538030551979318e-09 7.780613486829679459e-09 7.446487870765849948e-12 3.592106168071040884e-09 2.231899998150765896e-09 7.767351917209452949e-08 1.269182803298463114e-08 9.208633855450898409e-12 5.146881676409975626e-08 8.406061624555150047e-09 9.051746019395068288e-10 1.066536015059682541e-08 1.351281753159128129e-09 5.944002623436972499e-09 1.575540409248787910e-08 4.592948243953287601e-10 9.339373718830756843e-11 1.068201527232304215e-09 4.125524810660863295e-09 6.843947630841284990e-10 2.962298140118946321e-08 5.787455847894307226e-09 1.217586031998507679e-10 4.957882993039675057e-10 2.230535756098106503e-10 2.626734385557938367e-09 7.244750577228842303e-09 1.136868377216160297e-13 3.694822225952520967e-12 2.972910806420259178e-11 2.868489445972954854e-09 4.620801519195083529e-09 1.395960680383723229e-09 4.558955879474524409e-09 6.045866030035540462e-10 1.038245045492658392e-09 5.718902684748172760e-09 6.829168341937474906e-09 7.219114195322617888e-11 1.477360456192400306e-10 5.253980361885624006e-09 8.534698281437158585e-08 5.184801921132020652e-09 3.132754500256851315e-09 2.103206497849896550e-12 7.025846571195870638e-10 1.249333081432268955e-07 7.948983693495392799e-10 1.531361704110167921e-10 2.202659743488766253e-08 2.976321411551907659e-09 3.505755330479587428e-08 9.059135663846973330e-10 6.898687843204243109e-09 1.352873368887230754e-11 1.428998075425624847e-08 3.213926902390085161e-10 1.738095534165040590e-08
9.392238098371308297e-10 1.119644821301335469e-09 3.102513801422901452e-10 1.118678483180701733e-10 4.812261522602057084e-08 5.269384928396902978e-11 4.026219357911031693e-10 4.599201020027976483e-10 2.914930519182235003e-10 1.349860667687607929e-09 1.103956037695752457e-09 2.769139655356411822e-07 5.659626367560122162e-08 1.983437414310174063e-09 1.595992671354906633e-09 5.874198905075900257e-10 3.467448550509288907e-11 2.557476364017929882e-08 1.854857600847026333e-09 3.410605131648480892e-13 5.161467129255470354e-07 2.915896857302868739e-09 8.071765478234738111e-11 1.430237830390979070e-07 1.159071416623191908e-08 9.052087079908233136e-09 6.062748525437200442e-08 1.722582965157926083e-09 2.721662895055487752e-10 2.043441327259643003e-08 1.905505087052006274e-09 2.804604264383669943e-07 2.742126525845378637e-10 1.905391400214284658e-09 1.787384462659247220e-09 1.665438276177155785e-08 1.945579697348875925e-09 3.518835001159459352e-09 3.005311555170919746e-10 1.879413957794895396e-09 4.135408744332380593e-07 1.795399384718621150e-09 5.680766435034456663e-08 1.392663762089796364e-11 9.542517318550380878e-07 5.053379936725832522e-11 9.042571491590933874e-08 3.365130396559834480e-11 5.654214874084573239e-10 5.794618118670769036e-10 3.170498530380427837e-09 4.015151944258832373e-08 1.708258423605002463e-09 7.051426109683234245e-10 1.143973804573761299e-09 7.622361408721189946e-09 5.884169240744085982e-08 4.432649802765809000e-10 8.378719940083101392e-11 1.567389062984148040e-08 1.441037511540343985e-09 1.196531229652464390e-08 3.054992703255265951e-09 2.586489245004486293e-09 4.270941644790582359e-08 1.124132609220396262e-07 7.560174708487465978e-12 2.293063516844995320e-09 4.859882096752698999e-07 4.817536591872340068e-09 3.323066266602836549e-10 3.440391083131544292e-09 3.577326879167230800e-09 8.548568075639195740e-09 3.410605131648480892e-13 1.029832219501258805e-09 7.264588930411264300e-11 2.242416030640015379e-09 1.367993718304205686e-09 3.490356448310194537e-09 5.348965714802034199e-11 2.529395715100690722e-08 1.296029950026422739e-09 7.204903340607415885e-10 2.182787284255027771e-11 6.554509184297785396e-07 2.262461862301279325e-08 7.065068530209828168e-09 5.413272674559266306e-08 4.416733645484782755e-11 1.506893454461533111e-08 1.933669295794970822e-07 5.313438578014029190e-10 2.039257651631487533e-10 4.456501301319804043e-08 2.179746161345974542e-09 7.733547136012930423e-11 9.186749139189487323e-10 5.825881999044213444e-10 2.350788008698145859e-09 1.693081230769166723e-10 3.706531970237847418e-09 9.034749837155686691e-09 8.538165729987667874e-10 3.050534758131107083e-07 4.376744300316204317e-09 6.200704660841438454e-08 1.567315166539628990e-09 1.439900643163127825e-09 4.618712523551948834e-08 1.052140419233182911e-08 1.262347382180450950e-08 1.439275365555658937e-10 6.658041229457012378e-08 6.761524673493113369e-11 6.826326170994434506e-10 3.191786390743800439e-09 1.756551739617862040e-07 2.636465978866908699e-08 1.079777973700402072e-07 9.668781331129139289e-10 2.153626610379433259e-09 3.487912181299179792e-10 7.231335530377691612e-10 6.420464160328265280e-11 2.517776351851352956e-07 1.330437271462869830e-08 1.564455942570930347e-08 1.793804926819575485e-08 2.245301402581389993e-07 4.123029384572873823e-08 1.704692067505675368e-07 1.347473244095453992e-10 6.662588702965877019e-09 9.580958248989190906e-11 5.290787044032185804e-07 1.436850993741245475e-08 2.499328388694266323e-08 4.487304750000475906e-09 1.159605744760483503e-09 1.062952037500508595e-08 4.516431317824753933e-08 1.961097950697876513e-12 3.387867764104157686e-11 3.994236408288998064e-08 9.571124337526271120e-09 3.841023499262519181e-09 7.066716989356791601e-09 7.310916316782822832e-10 1.250838863597891759e-07 7.528228707087691873e-09 2.283400135638657957e-10 8.568250109419750515e-08 5.593392415903508663e-11 3.479661359051533509e-08 4.715471391136816237e-08 6.281197784119285643e-12 4.152468591200886294e-09 1.153296125266933814e-09 3.449997620919020846e-09 2.781064267765032127e-10 1.716784936434123665e-09 2.377191776758991182e-09 2.611232901017501717e-07 6.428592769225360826e-09 3.123739134025527164e-08 1.149194872596126515e-08 1.693436502137046773e-08 9.941325629370112438e-08 4.874246428698825184e-08 7.333653684327146038e-10 1.718149178486783057e-09 1.773400981619488448e-09 8.100187187665142119e-11 1.136868377216160297e-12 1.716290398690034635e-08 6.434675015043467283e-11 2.899014361901208758e-11 3.753217470148229040e-08 2.718365976761560887e-09 1.131184035330079496e-11 9.208633855450898409e-12 1.016666146824718453e-07 6.941036190255545080e-09 2.753106400632532313e-07 1.222079504259454552e-07 1.246291958523215726e-09 8.659566219648695551e-08 2.714614311116747558e-09 3.137643034278880805e-09 3.201648723916150630e-09 2.451031377859180793e-08 2.946370614154147916e-08 2.043833546849782579e-08 1.277220462725381367e-08 1.542275640531443059e-09 2.045004521278315224e-08 2.578644853201694787e-09 5.505546596396015957e-08
