# Supplementary material for: Molecular dynamics on quantum annealers
Source: Sci Rep. 2022 Oct 7;12:16824. doi: 10.1038/s41598-022-21163-x (PMC9547079; doi:10.1038/s41598-022-21163-x)
Supplement: Supplementary file 2 — Supplementary Information 2. [file 41598_2022_21163_MOESM2_ESM.zip › results/dwave/eq_1/attempts_5/initial_1.1/error_2.txt]

9.220002539223060012e-10 3.722107067005708814e-10 1.387888914905488491e-09 1.994806098082335666e-09 5.735500963055528700e-11 3.548166205291636288e-10 3.565571660146815702e-08 2.263300302729476243e-08 3.859099706460256130e-10 8.836877896101213992e-10 1.434216301277047023e-09 2.069100446533411741e-11 1.252658421435626224e-09 1.433249963156413287e-09 1.451780917705036700e-10 8.670042461744742468e-09 5.120455170981585979e-10 8.548227015126030892e-09 6.729123924742452800e-10 1.011454742183559574e-08 4.464936864678747952e-08 1.539888216939289123e-10 2.677438715181779116e-09 1.162447915703523904e-10 1.130672444560332224e-08 5.098399924463592470e-09 3.020363692485261708e-08 1.041030373016837984e-09 7.154881132009904832e-10 2.097522155963815749e-11 1.237077640325878747e-08 1.515820713393623009e-08 2.187846348533639684e-09 6.383515938068740070e-09 7.150333658501040190e-10 1.479804723203415051e-09 2.748606675595510751e-09 1.940179572557099164e-09 7.558185188827337697e-09 9.652012522565200925e-10 3.975628715124912560e-10 2.363185558351688087e-08 9.792813671083422378e-09 1.206217348226346076e-10 1.668087179496069439e-08 4.770299710799008608e-10 1.506975877418881282e-09 4.074649950780440122e-09 5.655920176650397480e-11 5.387050805438775569e-10 1.592184162291232497e-10 1.529429027868900448e-09 1.088986891772947274e-07 1.339714117420953698e-08 2.573301571828778833e-09 7.621792974532581866e-09 5.195164476390345953e-08 2.788169695122633129e-10 9.168275028059724718e-10 2.677677457540994510e-08 2.659930942172650248e-09 8.225811143347527832e-10 1.227817847393453121e-11 5.479705578181892633e-11 1.602813881618203595e-09 1.047055775416083634e-10 1.221735601575346664e-09 1.173610257865220774e-07 9.498535291641019285e-11 5.964238880551420152e-09 1.568236029925174080e-08 4.304752110328990966e-10 8.515428362443344668e-09 1.525734205642947927e-09 1.818989403545856476e-12 2.536864940339000896e-09 9.883427765089436434e-08 5.934737146162660792e-09 2.035784518739092164e-08 9.156622127193259075e-09 2.290789780090562999e-10 4.061882918904302642e-08 5.305764716467820108e-10 5.189008334127720445e-09 1.561073759148712270e-07 2.343313099117949605e-09 2.648107511049602181e-09 9.392010724695865065e-09 6.195250534801743925e-09 3.881335715050227009e-07 6.286597908911062405e-09 9.943164513970259577e-09 6.248797035368625075e-10 5.293154003993549850e-07 1.017497197608463466e-11 5.900346877751871943e-11 3.387867764104157686e-09 1.552842832097667269e-08 3.853983798762783408e-11 2.273736754432320595e-13 3.049478891625767574e-08 2.279421096318401396e-10 4.894218363915570080e-11 8.540155249647796154e-10 1.758212420099880546e-08 2.928231879195664078e-09 1.421085471520200372e-10 1.154319306806428358e-08 8.843699106364510953e-10 2.285167965965229087e-08 1.579678610141854733e-10 1.863718352979049087e-07 5.709745209969696589e-08 1.057287590811029077e-11 4.842048042519309092e-07 1.691904571998747997e-08 2.078724037346546538e-08 1.709963726170826703e-08 1.883790901047177613e-10 6.689674592053052038e-09 8.299139153677970171e-10 2.415276867395732552e-10 1.497255652793683112e-10 9.990685612137895077e-09 1.643140876694815233e-07 1.809553396014962345e-09 4.676508069678675383e-09 3.397929049242520705e-09 6.143807240732712671e-09 4.391722541186027229e-10 6.883738024043850601e-11 6.803020369261503220e-10 9.501945896772667766e-09 3.133266091026598588e-08 3.635119583123014309e-08 1.405885541316820309e-08 3.219838617951609194e-09 4.611138137988746166e-09 6.782954642403637990e-09 2.559875156293855980e-08 6.506616045953705907e-08 1.921307557495310903e-11 2.077626959362532943e-10 1.975308805413078517e-10 2.841551349774817936e-08 1.140136873800656758e-08 2.008846422540955245e-09 2.222009243268985301e-09 3.423565431148745120e-09 1.429015128451283090e-08 2.444267011014744639e-10 3.441869012021925300e-10 3.791456038015894592e-11 7.988660399860236794e-09 4.069875103596132249e-09 1.620821876713307574e-08 1.391665023220411967e-07 1.683702066657133400e-09 2.130320808646501973e-09 7.031530913081951439e-11 8.207621249312069267e-10 4.014793830720009282e-08 4.879439075011759996e-10 2.273736754432320595e-13 2.824151579261524603e-09 3.502123036014381796e-10 5.268361746857408434e-09 5.089759724796749651e-10 1.794546733435709029e-10 1.403464011673349887e-10 5.546326065086759627e-09 1.122089088312350214e-10 2.284934907947899774e-09 1.360774604108883068e-09 4.607869641404249705e-08 1.903060820040991530e-09 8.897131920093670487e-10 3.042850948986597359e-08 6.763968940504128113e-09 1.247599357157014310e-09 1.164096374850487337e-09 2.004867383220698684e-10 1.045918907038867474e-11 6.235154614842031151e-10 6.366462912410497665e-11 2.198464699176838621e-08 1.510073843746795319e-08 8.753886504564434290e-11 5.952074388915207237e-10 4.846583578910212964e-09 3.082016064581694081e-08 4.454949475984903984e-08 7.221217401820467785e-09 1.180069375550374389e-09 1.671196514507755637e-11 2.648903318913653493e-11 6.372147254296578467e-10 2.811475496855564415e-10 4.328171598899643868e-09
9.048335414263419807e-10 7.611333785462193191e-11 2.964588929899036884e-08 7.274195468198740855e-09 3.749390771190519445e-07 7.416929292958229780e-10 5.588788098975783214e-09 5.765798505308339372e-09 5.284385906634270214e-08 1.123623860621592030e-09 8.355982572538778186e-10 4.912067197437863797e-09 5.691731530532706529e-10 5.823608262289781123e-10 4.376943252282217145e-11 9.850964488578028977e-11 3.751665644813328981e-11 6.707523425575345755e-11 1.734917987050721422e-09 2.859280812117503956e-09 1.708917807263787836e-08 1.830829887694562785e-07 8.210622581827919930e-08 6.320226475509116426e-08 4.408337872519041412e-08 1.024765765578194987e-07 1.383608605465269648e-08 2.925850139945396222e-08 2.966481815747101791e-08 1.381567926728166640e-08 7.083201580826425925e-09 8.565734788135159761e-10 4.664195785153424367e-08 3.091520284215221182e-08 2.760316419880837202e-10 3.120907194897881709e-07 4.443425041245063767e-07 2.201375082222511992e-09 3.005436610692413524e-08 3.239830448364955373e-08 1.611226707609603181e-09 9.472478268435224891e-08 2.123499598383205011e-09 2.891624717449303716e-10 4.774842750521202106e-06 1.540229277452453971e-09 2.379800889684702270e-08 7.970584192662499845e-10 1.107480329665122554e-09 3.031021833521663211e-08 9.618077001505298540e-09 3.743485876839258708e-08 2.153228706447407603e-10 7.999204854058916681e-08 1.771982738318911288e-07 7.152664238674333319e-09 2.475815108482493088e-09 3.288204197815502994e-08 1.895728019007947296e-10 2.804085852403659374e-09 5.896936272620223463e-10 4.366575012682005763e-08 3.348139898662338965e-08 2.734577719820663333e-08 7.021981218713335693e-09 2.042581854766467586e-07 3.584375463105970994e-09 3.944933268940076232e-10 1.155342488345922902e-09 4.576463652483653277e-10 9.903260433929972351e-10 2.132765075657516718e-10 2.182787284255027771e-11 3.040224783035228029e-08 5.270749170449562371e-09 3.306979579065227881e-09 1.554303707962390035e-08 2.139586285920813680e-10 1.822968442866113037e-10 1.562722218295675702e-08 1.345483724435325712e-08 2.884235072997398674e-10 2.799367848638212308e-09 2.227693585155066103e-09 1.919374881254043430e-09 2.004640009545255452e-09 2.198896709160180762e-08 3.231861001040670089e-09 4.748898163597914390e-09 3.056015884794760495e-08 2.124707521033997182e-08 4.061070058014593087e-08 1.472815824854478706e-08 1.488967882323777303e-08 4.549775667328503914e-09 9.947598300641402602e-12 1.644320946070365608e-08 8.539302598364884034e-10 2.510128638277819846e-08 2.842170943040400743e-14 2.721236569414031692e-09 4.547757725958945230e-10 1.961076065981615102e-07 1.985256403713719919e-10 1.215781253449677024e-08 5.087855470264912583e-09 6.679101716144941747e-12 2.257928599647129886e-08 4.920454443890776020e-08 3.666400516522116959e-12 5.253679091765661724e-08 6.865576551717822440e-08 2.768274498521350324e-11 5.647393663821276277e-11 2.881935756704478990e-08 4.584421731124166399e-11 3.905142875737510622e-11 8.859899480739841238e-10 5.438778316602110863e-10 1.508473701505863573e-08 1.803272198230843060e-09 1.150226580648450181e-10 8.127733508445089683e-08 3.164046802339726128e-09 6.589133931811375078e-07 2.694889644772047177e-09 3.784066393563989550e-10 2.091425699290994089e-08 1.088089902623323724e-07 4.246487605996662751e-10 2.966288548122975044e-09 8.168575504896580242e-08 3.161602535328711383e-09 3.655600266938563436e-10 3.959712557843886316e-10 1.725501874716428574e-08 1.034353005024968297e-06 1.202461504590246477e-06 2.735419002419803292e-09 8.066663781391980592e-08 1.339412847300991416e-08 8.811375096229312476e-08 2.059294956779922359e-09 2.941362708952510729e-09 8.195002010324969888e-09 1.924206571857212111e-09 2.848651092790532857e-09 6.842896027592360042e-09 3.120419478364055976e-10 2.292142653459450230e-08 2.434035195619799197e-10 3.024098305104416795e-09 9.726477401272859424e-09 3.165581574648967944e-09 3.556888827915827278e-08 8.300449394482711796e-08 2.614797267597168684e-11 1.871961785582243465e-08 3.575755442852823762e-07 1.905792998968536267e-07 3.483782506918942090e-08 1.824588480303646065e-08 3.643378931883489713e-10 3.242288926230685320e-08 1.084459881894872524e-07 6.108925276748777833e-08 1.855937625805381685e-11 5.208981690429936862e-07 8.195520990739169065e-07 3.887976163241546601e-09 1.404259819537401199e-09 3.499280865071341395e-10 1.102762325899675488e-10 9.400770295542315580e-08 1.445511088604689576e-08 1.699618223938159645e-10 9.384848453919403255e-11 4.124927954762824811e-08 8.192273526219651103e-10 1.335564547844114713e-08 1.293083755626867060e-07 5.735500963055528700e-11 7.142858748920843937e-08 8.516099114785902202e-08 7.666773171877139248e-08 4.448565960046835244e-10 2.992408099089516327e-09 1.280684500670759007e-07 4.052654958286439069e-07 4.434241418493911624e-09 8.799929673841688782e-10 3.697970782923221122e-07 4.939153086525038816e-08 1.818875716708134860e-09 5.005946377423242666e-07 5.243009582045488060e-09 1.205108901558560319e-08 1.348739715467672795e-07 1.738612809276673943e-09
