# Supplementary material for: Molecular dynamics on quantum annealers
Source: Sci Rep. 2022 Oct 7;12:16824. doi: 10.1038/s41598-022-21163-x (PMC9547079; doi:10.1038/s41598-022-21163-x)
Supplement: Supplementary file 2 — Supplementary Information 2. [file 41598_2022_21163_MOESM2_ESM.zip › results/dwave/eq_1/attempts_5/initial_1.1/error_3.txt]

-5.684341886080801487e-14 3.709601514856331050e-10 1.489240730734309182e-09 1.009993866318836808e-09 1.624713945602707099e-07 1.870148480520583689e-11 4.225739758112467825e-10 1.158213080998393707e-08 9.436575965082738549e-10 1.315584086114540696e-09 1.967180196515982971e-09 2.313026925548911095e-08 1.719513420539442450e-10 3.120931069133803248e-09 3.106322310486575589e-09 2.615365701785776764e-10 5.286437954055145383e-11 2.335411863896297291e-08 9.856648830464109778e-11 1.167563823400996625e-10 9.011955626192502677e-10 7.383960110018961132e-11 7.349626685027033091e-09 2.248725650133565068e-09 2.725499825828592293e-08 8.638136250738170929e-08 4.526839347818167880e-09 1.453406639484455809e-08 1.075477484846487641e-10 5.049503215559525415e-08 4.504840944719035178e-10 1.392095327901188284e-10 5.259892077447148040e-09 1.340197286481270567e-09 1.809894456528127193e-10 6.932020824024220929e-08 1.048312014972907491e-08 1.051091658155201003e-09 2.831620804499834776e-08 2.216893335571512580e-12 8.966139830590691417e-09 2.267256604682188481e-09 5.273932401905767620e-10 4.206412995699793100e-11 1.709054231469053775e-09 2.581816715974127874e-08 4.855218094235169701e-08 2.314612856935127638e-08 1.784883352229371667e-11 1.525108928035479039e-10 8.775714377406984568e-09 7.692051440244540572e-10 1.471377117923111655e-07 3.353761712787672877e-12 7.061657925078179687e-10 1.848547981353476644e-09 4.891603566647972912e-09 9.512177712167613208e-09 2.057731762761250138e-11 2.200408744101878256e-10 2.497125706213410012e-08 8.913048077374696732e-10 3.245759216952137649e-11 4.603180059348233044e-10 1.014655026665423065e-10 1.152784534497186542e-10 1.311548203375423327e-09 4.154687189839023631e-07 1.103160229831701145e-09 1.111635583583847620e-08 1.326839083048980683e-09 3.374509560671867803e-09 4.281957899365806952e-09 2.305284851900069043e-09 4.900186922895954922e-08 5.178935680305585265e-08 2.924980435636825860e-08 2.581072067187051289e-08 3.476486654108157381e-09 1.613216227269731462e-10 9.982670690078521147e-09 5.458870759866840672e-07 2.846735469574923627e-08 1.816351868910714984e-08 2.931656695182027761e-07 5.053379936725832522e-11 5.259551016933983192e-09 5.895060439797816798e-09 1.103092017729068175e-07 3.140576154692098498e-08 5.263700586510822177e-11 1.584129449838656001e-08 9.134572565017151646e-08 1.736566446197684854e-10 6.105551619839388877e-10 4.965784228261327371e-09 1.010846517601748928e-09 5.308379513735417277e-09 3.819877747446298599e-11 3.319235020171618089e-07 9.902123565552756190e-11 3.236095835745800287e-10 1.305124897044152021e-09 2.149874944734619930e-09 7.935392432045773603e-08 1.060567456079297699e-08 1.987984887819038704e-09 7.170228855102322996e-10 6.373284122673794627e-10 2.608203431009314954e-09 1.185185283247847110e-10 2.261458575958386064e-09 5.461515684146434069e-09 1.061638954524823930e-07 5.600668373517692089e-09 4.299579359212657437e-09 4.651099061447894201e-09 4.702144451584899798e-09 4.335788617026992142e-09 5.190844376556924544e-08 4.831690603168681264e-11 9.159464298136299476e-09 1.255898496310692281e-09 8.674572882227948867e-08 1.912610514409607276e-09 5.856463758391328156e-09 8.600125056545948610e-09 6.213554115674924105e-10 5.250058165984228253e-10 2.499234597053145990e-09 2.597744241938926280e-11 3.814193405560217798e-11 9.916334420267958194e-10 9.360974217997863889e-10 1.474916189181385562e-09 1.285059170186286792e-09 6.592301815544487908e-09 2.762590156635269523e-11 2.172788526877411641e-08 2.589882797110476531e-08 1.576268005010206252e-10 2.286043354615685530e-08 6.636139460169943050e-08 3.917875801562331617e-09 1.357591372652677819e-09 4.035882739117369056e-12 1.836042429204098880e-11 5.264155333861708641e-09 1.560920281917788088e-10 5.404672265285626054e-10 5.321282969816820696e-09 2.004640009545255452e-09 3.530715275701368228e-09 1.399166649207472801e-08 4.217559990138397552e-08 2.088938799715833738e-09 1.210196387546602637e-09 1.278897343581775203e-08 2.929482434410601854e-09 1.841726771090179682e-10 1.208661615237360820e-09 1.787725523172412068e-09 6.311324796115513891e-10 2.178524027840467170e-09 5.746869646827690303e-11 2.687556843739002943e-10 1.166290530818514526e-08 9.461018635192885995e-10 3.012644356203963980e-09 6.999698598519898951e-10 2.386968844803050160e-09 2.657998265931382775e-10 1.908802005345933139e-10 8.526512829121202230e-12 2.338310878258198500e-09 3.357939704073942266e-08 1.060698195942677557e-10 2.636397766764275730e-10 1.367919821859686635e-08 2.264016529807122424e-09 1.864464138634502888e-11 8.142649221554165706e-09 1.826208517741179094e-09 3.171862772433087230e-11 1.351850187347736210e-09 9.875975592876784503e-10 2.886224592657526955e-09 1.996340870391577482e-10 1.933244675456080586e-10 2.778551788651384413e-08 1.240721303474856541e-09 1.023181539494544268e-12 1.105661340261576697e-09 1.989519660128280520e-12 8.526512829121202230e-12 3.766444933717139065e-10 9.557822977512842044e-09 1.229540202984935604e-08 2.086153472191654146e-11
2.219167072325944901e-10 2.048750502581242472e-09 1.261355464521329850e-10 6.873506208648905158e-09 5.841457095812074840e-09 1.386570147587917745e-08 2.560295797593425959e-08 2.517026587156578898e-10 8.036408871703315526e-09 1.760326995281502604e-09 9.968778158508939669e-08 1.174117869595647790e-08 2.117258759426476900e-07 4.355911187303718179e-10 2.668798515514936298e-10 2.348764382986701094e-08 9.777807008504169062e-09 8.825281838653609157e-09 4.320099833421409130e-11 1.403958549417438917e-08 6.928939910721965134e-07 7.567456350443535484e-08 1.406135652359807864e-09 3.040975116164190695e-08 6.525169737869873643e-09 4.916557827527867630e-09 2.001218604164023418e-07 1.951889316842425615e-09 2.722799763432703912e-11 9.027701253216946498e-09 4.109068640900659375e-08 7.533117241109721363e-09 1.879323008324718103e-08 1.855528353189583868e-08 3.201250819984124973e-08 1.362349166811327450e-08 2.327340098418062553e-09 7.423182069032918662e-09 4.979062850907212123e-08 1.211634526043781079e-08 3.718020025189616717e-08 1.944897576322546229e-09 2.932035840785829350e-07 2.142741095667588525e-08 3.775255663640564308e-09 2.769093043752945960e-08 8.195559075829805806e-08 5.329053465175093152e-08 2.796241460600867867e-09 2.755604100457276218e-08 1.406874616804998368e-10 7.622588782396633178e-09 1.605303623364306986e-08 2.694378054002299905e-10 1.097077984013594687e-11 3.223021849407814443e-11 6.316156486718682572e-09 5.593960850092116743e-10 1.245950898010050878e-09 1.760042778187198564e-09 5.775291356258094311e-11 3.847458174277562648e-08 9.319535365648334846e-09 1.349070544165442698e-08 1.103919657907681540e-07 7.020162229309789836e-11 1.111538949771784246e-08 1.218631950905546546e-08 1.970930725292419083e-07 3.330092113174032420e-08 2.461320036672987044e-11 7.167955118347890675e-10 1.294893081649206579e-10 3.290551831014454365e-09 2.231399776064790785e-08 3.099535774708783720e-07 5.461515684146434069e-09 1.136868377216160297e-11 5.684341886080801487e-14 5.206857167650014162e-10 1.014484496408840641e-09 7.958078640513122082e-13 1.056230303220218047e-08 1.485830125602660701e-09 1.091564172384096310e-09 1.628673658160550985e-07 1.632542989682406187e-08 1.033754415402654558e-09 1.122481307902489789e-08 1.529485871287761256e-09 2.140524202332017012e-09 3.741291720871231519e-09 2.868461024263524450e-09 1.606110799912130460e-10 5.591061835730215535e-09 1.238575464412861038e-08 7.694183068451820873e-09 1.432986493909993442e-07 1.036539742926834151e-08 3.004856807820033282e-09 7.906891141828964464e-09 1.800444238142517861e-07 8.193126177502563223e-09 1.442117536498699337e-10 2.442448021611198783e-09 2.532024723223003093e-08 8.647418781038140878e-09 1.170405994344037026e-09 3.140200988127617165e-09 8.312781574204564095e-10 3.513645197017467581e-08 2.925011699517199304e-08 1.123794390878174454e-10 1.190926468552788720e-09 1.572047665376885561e-07 4.928352836941485293e-09 4.379123197395529132e-08 1.828539097914472222e-09 1.721502940199570730e-10 6.658240181423025206e-09 1.217745193571317941e-08 1.245783209924411494e-08 2.279875843669287860e-09 4.584765633808274288e-08 6.025970833434257656e-09 2.888356220864807256e-09 1.774653526354086353e-07 6.060503210392198525e-09 2.258360609630472027e-09 8.565450571040855721e-10 1.711441655061207712e-09 8.844835974741727114e-09 4.683118959292187355e-08 2.344677341170608997e-09 1.265050286747282371e-10 1.950581918208627030e-09 1.814038341763080098e-08 1.728398899558669655e-07 7.165112947404850274e-11 1.275674321732367389e-08 1.012699613056611270e-08 2.201136339863296598e-08 1.278976924368180335e-12 1.158213080998393707e-09 1.636801698623457924e-07 1.056383780451142229e-08 2.014184588006173726e-07 7.287894732144195586e-10 9.963798675016732886e-10 1.592758280821726657e-08 1.230972657140227966e-09 9.160734748547838535e-08 2.537714749450969975e-08 1.985625885936315171e-09 4.696090627476223744e-09 7.020446446404093876e-10 1.198635828814076376e-06 1.172673762539488962e-07 2.936640726147743408e-07 9.379164112033322453e-13 1.132605120801599696e-09 1.091592594093526714e-09 8.211031854443717748e-11 1.315190161221835297e-07 5.542759140553243924e-08 1.483158484916202724e-09 1.286537099076667801e-08 9.326652161689708009e-08 1.364099659895146033e-07 3.953957161684229504e-08 7.884244723754818551e-08 4.882281245954800397e-10 2.251056230306858197e-09 1.498681285738712177e-07 1.023181539494544268e-12 3.292370820418000221e-09 1.631525492484797724e-08 1.591104137332877144e-09 6.230152393982280046e-09 1.236066395904344972e-07 2.379579200351145118e-09 5.622258072435215581e-07 7.473204277630429715e-10 1.563194018672220409e-11 1.176567252514360007e-07 4.199165459795040078e-07 2.410729393886867911e-09 3.757889999178587459e-08 4.936794084642315283e-09 5.656414714394486509e-08 1.134384319811942987e-08 2.902874030041857623e-08 4.846469892072491348e-10 6.521844397866516374e-08 4.599201020027976483e-10 7.617018127348273993e-12 1.164607965620234609e-09 2.431136181257897988e-09 1.009989318845327944e-07
