# Supplementary material for: Molecular dynamics on quantum annealers
Source: Sci Rep. 2022 Oct 7;12:16824. doi: 10.1038/s41598-022-21163-x (PMC9547079; doi:10.1038/s41598-022-21163-x)
Supplement: Supplementary file 2 — Supplementary Information 2. [file 41598_2022_21163_MOESM2_ESM.zip › results/dwave/eq_1/attempts_5/initial_1.1/log_1.txt]

Point 1	Eq. 0	Attempt 1	Error 1.1156594780459272e-05
Point 1	Eq. 0	Attempt 2	Error 3.688057859108085e-09
Point 1	Eq. 0	Attempt 3	Error 9.220315178026794e-08
Point 1	Eq. 0	Attempt 4	Error 3.319314600958023e-08
Point 1	Eq. 0	Attempt 5	Error 1.4752401966688922e-08
Point 1	Eq. 1	Attempt 1	Error 1.123476067732554e-08
Point 1	Eq. 1	Attempt 2	Error 8.305016763188178e-08
Point 1	Eq. 1	Attempt 3	Error 2.7797000257123727e-08
Point 1	Eq. 1	Attempt 4	Error 9.392238098371308e-10
Point 1	Eq. 1	Attempt 5	Error 1.0183470067204325e-07
Point 2	Eq. 0	Attempt 1	Error 1.1794440979429055e-09
Point 2	Eq. 0	Attempt 2	Error 1.5779560840201157e-06
Point 2	Eq. 0	Attempt 3	Error 2.550272029111511e-07
Point 2	Eq. 0	Attempt 4	Error 8.093309133982984e-08
Point 2	Eq. 0	Attempt 5	Error 1.759934775691363e-08
Point 2	Eq. 1	Attempt 1	Error 4.073740456078667e-09
Point 2	Eq. 1	Attempt 2	Error 4.3873001231986564e-08
Point 2	Eq. 1	Attempt 3	Error 1.1196448213013355e-09
Point 2	Eq. 1	Attempt 4	Error 1.197861934087996e-07
Point 2	Eq. 1	Attempt 5	Error 1.3052601843810407e-07
Point 3	Eq. 0	Attempt 1	Error 5.5649707064731047e-11
Point 3	Eq. 1	Attempt 1	Error 3.1025138014229015e-10
Point 3	Eq. 1	Attempt 2	Error 3.128412231490074e-07
Point 3	Eq. 1	Attempt 3	Error 2.3019310901872814e-09
Point 3	Eq. 1	Attempt 4	Error 6.536828323078225e-08
Point 3	Eq. 1	Attempt 5	Error 1.0011035556090064e-07
Point 4	Eq. 0	Attempt 1	Error 4.427164412845741e-08
Point 4	Eq. 0	Attempt 2	Error 3.980790097557474e-08
Point 4	Eq. 0	Attempt 3	Error 1.575228338879242e-07
Point 4	Eq. 0	Attempt 4	Error 3.0024693842278793e-10
Point 4	Eq. 0	Attempt 5	Error 4.427164412845741e-08
Point 4	Eq. 1	Attempt 1	Error 5.08555331180105e-09
Point 4	Eq. 1	Attempt 2	Error 1.676710326137254e-09
Point 4	Eq. 1	Attempt 3	Error 6.638742888753768e-10
Point 4	Eq. 1	Attempt 4	Error 3.9125325201894157e-10
Point 4	Eq. 1	Attempt 5	Error 1.1186784831807017e-10
Point 5	Eq. 0	Attempt 1	Error 8.748394293434103e-07
Point 5	Eq. 0	Attempt 2	Error 5.941842573520262e-10
Point 5	Eq. 0	Attempt 3	Error 3.5697667044587433e-11
Point 5	Eq. 1	Attempt 1	Error 4.812261522602057e-08
Point 5	Eq. 1	Attempt 2	Error 9.279680170948268e-07
Point 5	Eq. 1	Attempt 3	Error 1.2133206155340304e-06
Point 5	Eq. 1	Attempt 4	Error 8.674469637526272e-05
Point 5	Eq. 1	Attempt 5	Error 6.101500389377179e-07
Point 6	Eq. 0	Attempt 1	Error 4.081092203023218e-05
Point 6	Eq. 0	Attempt 2	Error 5.346504394765361e-08
Point 6	Eq. 0	Attempt 3	Error 2.200397375418106e-08
Point 6	Eq. 0	Attempt 4	Error 9.082269798454945e-07
Point 6	Eq. 0	Attempt 5	Error 3.447615881668753e-08
Point 6	Eq. 1	Attempt 1	Error 6.108490424594493e-07
Point 6	Eq. 1	Attempt 2	Error 5.269384928396903e-11
Point 7	Eq. 0	Attempt 1	Error 1.2614975730684819e-08
Point 7	Eq. 0	Attempt 2	Error 4.3823138184961863e-07
Point 7	Eq. 0	Attempt 3	Error 1.6255967238976154e-08
Point 7	Eq. 0	Attempt 4	Error 1.0047585874417564e-08
Point 7	Eq. 0	Attempt 5	Error 4.543691147773643e-07
Point 7	Eq. 1	Attempt 1	Error 4.0262193579110317e-10
Point 7	Eq. 1	Attempt 2	Error 1.5243974758050172e-06
Point 7	Eq. 1	Attempt 3	Error 1.047915247909259e-07
Point 7	Eq. 1	Attempt 4	Error 1.253727646144398e-07
Point 7	Eq. 1	Attempt 5	Error 9.519249033473898e-08
Point 8	Eq. 0	Attempt 1	Error 3.334361053930479e-08
Point 8	Eq. 0	Attempt 2	Error 2.0815255084016826e-06
Point 8	Eq. 0	Attempt 3	Error 3.738421128218761e-09
Point 8	Eq. 0	Attempt 4	Error 1.0049198522210645e-06
Point 8	Eq. 0	Attempt 5	Error 8.972165232989937e-10
Point 8	Eq. 1	Attempt 1	Error 7.912148589639401e-07
Point 8	Eq. 1	Attempt 2	Error 4.1467956179985777e-08
Point 8	Eq. 1	Attempt 3	Error 1.5430146049766336e-09
Point 8	Eq. 1	Attempt 4	Error 7.129972345865099e-08
Point 8	Eq. 1	Attempt 5	Error 4.5992010200279765e-10
Point 9	Eq. 0	Attempt 1	Error 1.334126977781125e-07
Point 9	Eq. 0	Attempt 2	Error 6.271190613915678e-06
Point 9	Eq. 0	Attempt 3	Error 8.695337783137802e-10
Point 9	Eq. 0	Attempt 4	Error 8.45886916067684e-09
Point 9	Eq. 0	Attempt 5	Error 6.821210263296962e-13
Point 9	Eq. 1	Attempt 1	Error 1.1283253797955695e-07
Point 9	Eq. 1	Attempt 2	Error 2.49132256158191e-07
Point 9	Eq. 1	Attempt 3	Error 5.479193987412145e-09
Point 9	Eq. 1	Attempt 4	Error 3.4619915822986513e-09
Point 9	Eq. 1	Attempt 5	Error 2.914930519182235e-10
Point 10	Eq. 0	Attempt 1	Error 2.3969511175891967e-07
Point 10	Eq. 0	Attempt 2	Error 1.567673280078452e-08
Point 10	Eq. 0	Attempt 3	Error 8.994180689114728e-08
Point 10	Eq. 0	Attempt 4	Error 1.3856322311767144e-08
Point 10	Eq. 0	Attempt 5	Error 9.92789068732236e-08
Point 10	Eq. 1	Attempt 1	Error 3.0844364573567873e-07
Point 10	Eq. 1	Attempt 2	Error 0.009600364182972498
Point 10	Eq. 1	Attempt 3	Error 7.337549732255866e-07
Point 10	Eq. 1	Attempt 4	Error 1.349860667687608e-09
Point 10	Eq. 1	Attempt 5	Error 1.016910971429752e-06
Point 11	Eq. 0	Attempt 1	Error 2.7251076062384527e-08
Point 11	Eq. 0	Attempt 2	Error 2.8539204777189298e-08
Point 11	Eq. 0	Attempt 3	Error 2.8539204777189298e-08
Point 11	Eq. 0	Attempt 4	Error 3.45767148246523e-09
Point 11	Eq. 0	Attempt 5	Error 9.103598586079897e-08
Point 11	Eq. 1	Attempt 1	Error 1.9461253941699397e-08
Point 11	Eq. 1	Attempt 2	Error 1.1039560376957525e-09
Point 11	Eq. 1	Attempt 3	Error 6.040841071808245e-08
Point 11	Eq. 1	Attempt 4	Error 1.9461253941699397e-08
Point 11	Eq. 1	Attempt 5	Error 1.3069569604340359e-07
Point 12	Eq. 0	Attempt 1	Error 6.995151125011034e-10
Point 12	Eq. 0	Attempt 2	Error 5.712303163818433e-08
Point 12	Eq. 0	Attempt 3	Error 1.9042454368900508e-07
Point 12	Eq. 0	Attempt 4	Error 4.1790713112277444e-09
Point 12	Eq. 0	Attempt 5	Error 2.782262527034618e-07
Point 12	Eq. 1	Attempt 1	Error 1.7712904991640244e-06
Point 12	Eq. 1	Attempt 2	Error 6.886942855999223e-07
Point 12	Eq. 1	Attempt 3	Error 3.173789139054861e-06
Point 12	Eq. 1	Attempt 4	Error 2.769139655356412e-07
Point 12	Eq. 1	Attempt 5	Error 4.3939485294686165e-07
Point 13	Eq. 0	Attempt 1	Error 5.8242619616066804e-08
Point 13	Eq. 0	Attempt 2	Error 3.4981439966941252e-09
Point 13	Eq. 0	Attempt 3	Error 3.883087629219517e-09
Point 13	Eq. 0	Attempt 4	Error 2.2213839656615164e-09
Point 13	Eq. 0	Attempt 5	Error 1.4370016288012266e-08
Point 13	Eq. 1	Attempt 1	Error 2.613095375636476e-07
Point 13	Eq. 1	Attempt 2	Error 1.5981231626938097e-07
Point 13	Eq. 1	Attempt 3	Error 5.659626367560122e-08
Point 13	Eq. 1	Attempt 4	Error 1.3240708312878269e-05
Point 13	Eq. 1	Attempt 5	Error 0.00598454376989821
Point 14	Eq. 0	Attempt 1	Error 6.536293994940934e-08
Point 14	Eq. 0	Attempt 2	Error 8.181132216122933e-08
Point 14	Eq. 0	Attempt 3	Error 5.126814244249545e-07
Point 14	Eq. 0	Attempt 4	Error 2.379778152317158e-08
Point 14	Eq. 0	Attempt 5	Error 3.79984612663975e-08
Point 14	Eq. 1	Attempt 1	Error 2.3545154022031056e-06
Point 14	Eq. 1	Attempt 2	Error 1.983437414310174e-09
Point 14	Eq. 1	Attempt 3	Error 2.167666934838053e-09
Point 14	Eq. 1	Attempt 4	Error 8.115137006825535e-09
Point 14	Eq. 1	Attempt 5	Error 1.7473881825935678e-06
Point 15	Eq. 0	Attempt 1	Error 1.656098902458325e-08
Point 15	Eq. 0	Attempt 2	Error 9.810491974349134e-09
Point 15	Eq. 0	Attempt 3	Error 7.614862056470884e-07
Point 15	Eq. 0	Attempt 4	Error 9.667644462751923e-09
Point 15	Eq. 0	Attempt 5	Error 1.0631634950186708e-07
Point 15	Eq. 1	Attempt 1	Error 1.0857500569727563e-06
Point 15	Eq. 1	Attempt 2	Error 6.644086170126684e-09
Point 15	Eq. 1	Attempt 3	Error 1.5959926713549066e-09
Point 15	Eq. 1	Attempt 4	Error 2.5666508918220643e-07
Point 15	Eq. 1	Attempt 5	Error 7.324255761886889e-07
Point 16	Eq. 0	Attempt 1	Error 4.592050117935287e-08
Point 16	Eq. 0	Attempt 2	Error 1.923319246088795e-07
Point 16	Eq. 0	Attempt 3	Error 3.485504294076236e-07
Point 16	Eq. 0	Attempt 4	Error 1.2315388175920816e-07
Point 16	Eq. 0	Attempt 5	Error 9.115223065236933e-08
Point 16	Eq. 1	Attempt 1	Error 8.410326017838088e-07
Point 16	Eq. 1	Attempt 2	Error 4.869889380643144e-09
Point 16	Eq. 1	Attempt 3	Error 5.8741989050759e-10
Point 16	Eq. 1	Attempt 4	Error 8.464067491331662e-07
Point 16	Eq. 1	Attempt 5	Error 3.5789810226560803e-07
Point 17	Eq. 0	Attempt 1	Error 9.249490062757104e-07
Point 17	Eq. 0	Attempt 2	Error 1.5170979850154254e-07
Point 17	Eq. 0	Attempt 3	Error 9.833678404902457e-08
Point 17	Eq. 0	Attempt 4	Error 1.726516529743094e-08
Point 17	Eq. 0	Attempt 5	Error 7.370204002654646e-09
Point 17	Eq. 1	Attempt 1	Error 3.467448550509289e-11
Point 18	Eq. 0	Attempt 1	Error 7.205471774796024e-10
Point 18	Eq. 0	Attempt 2	Error 2.628447646202403e-07
Point 18	Eq. 0	Attempt 3	Error 1.766125024005305e-09
Point 18	Eq. 0	Attempt 4	Error 8.952099506132072e-09
Point 18	Eq. 0	Attempt 5	Error 1.3591261449619196e-10
Point 18	Eq. 1	Attempt 1	Error 2.55747636401793e-08
Point 18	Eq. 1	Attempt 2	Error 2.3731956844130764e-06
Point 18	Eq. 1	Attempt 3	Error 5.648064757224347e-06
Point 18	Eq. 1	Attempt 4	Error 4.5961475564126886e-05
Point 18	Eq. 1	Attempt 5	Error 1.6445898154415772e-06
Point 19	Eq. 0	Attempt 1	Error 3.219611244276166e-10
Point 19	Eq. 0	Attempt 2	Error 9.388013495481573e-07
Point 19	Eq. 0	Attempt 3	Error 2.8531547968668747e-07
Point 19	Eq. 0	Attempt 4	Error 3.654657803053851e-07
Point 19	Eq. 0	Attempt 5	Error 3.7843075574528484e-05
Point 19	Eq. 1	Attempt 1	Error 2.2606214088227716e-05
Point 19	Eq. 1	Attempt 2	Error 1.2021411066598375e-07
Point 19	Eq. 1	Attempt 3	Error 5.127354825162911e-07
Point 19	Eq. 1	Attempt 4	Error 2.3809491267456906e-08
Point 19	Eq. 1	Attempt 5	Error 1.8548576008470263e-09
Point 20	Eq. 0	Attempt 1	Error 8.718404842511518e-08
Point 20	Eq. 0	Attempt 2	Error 1.6250976386800176e-07
Point 20	Eq. 0	Attempt 3	Error 1.932064719767368e-06
Point 20	Eq. 0	Attempt 4	Error 1.3146291166776791e-08
Point 20	Eq. 0	Attempt 5	Error 1.2133460245422611e-06
Point 20	Eq. 1	Attempt 1	Error 1.3302557135830284e-06
Point 20	Eq. 1	Attempt 2	Error 1.8114604927177425e-07
Point 20	Eq. 1	Attempt 3	Error 1.0051010690403928e-06
Point 20	Eq. 1	Attempt 4	Error 3.410605131648481e-13
Point 21	Eq. 0	Attempt 1	Error 5.1055735639238264e-08
Point 21	Eq. 0	Attempt 2	Error 2.87798229692271e-10
Point 21	Eq. 0	Attempt 3	Error 4.4864816572953714e-07
Point 21	Eq. 0	Attempt 4	Error 8.223756651659642e-06
Point 21	Eq. 0	Attempt 5	Error 6.570002142325393e-08
Point 21	Eq. 1	Attempt 1	Error 3.448897018643038e-06
Point 21	Eq. 1	Attempt 2	Error 1.0248950275126845e-06
Point 21	Eq. 1	Attempt 3	Error 5.16146712925547e-07
Point 21	Eq. 1	Attempt 4	Error 7.08283571384527e-05
Point 21	Eq. 1	Attempt 5	Error 5.4597601035766274e-05
Point 22	Eq. 0	Attempt 1	Error 2.508102170395432e-09
Point 22	Eq. 0	Attempt 2	Error 7.492985787393991e-09
Point 22	Eq. 0	Attempt 3	Error 1.1461474969109986e-07
Point 22	Eq. 0	Attempt 4	Error 7.492985787393991e-09
Point 22	Eq. 0	Attempt 5	Error 2.063416104647331e-11
Point 22	Eq. 1	Attempt 1	Error 2.9158968573028687e-09
Point 22	Eq. 1	Attempt 2	Error 1.6256763046840206e-07
Point 22	Eq. 1	Attempt 3	Error 1.8648609056981513e-07
Point 22	Eq. 1	Attempt 4	Error 7.114739446478779e-07
Point 22	Eq. 1	Attempt 5	Error 3.4066516718667117e-07
Point 23	Eq. 0	Attempt 1	Error 2.5807253223320004e-08
Point 23	Eq. 0	Attempt 2	Error 2.6944917408400215e-09
Point 23	Eq. 0	Attempt 3	Error 1.9949919760620105e-07
Point 23	Eq. 0	Attempt 4	Error 1.242518408162141e-06
Point 23	Eq. 0	Attempt 5	Error 5.761080501542892e-10
Point 23	Eq. 1	Attempt 1	Error 2.4969324385892833e-08
Point 23	Eq. 1	Attempt 2	Error 4.16423785054576e-06
Point 23	Eq. 1	Attempt 3	Error 7.913436661510787e-07
Point 23	Eq. 1	Attempt 4	Error 6.985158051975304e-08
Point 23	Eq. 1	Attempt 5	Error 8.071765478234738e-11
Point 24	Eq. 0	Attempt 1	Error 1.0748237855295883e-08
Point 24	Eq. 0	Attempt 2	Error 2.384848585279542e-08
Point 24	Eq. 0	Attempt 3	Error 9.379169796375209e-08
Point 24	Eq. 0	Attempt 4	Error 3.999076625404996e-08
Point 24	Eq. 0	Attempt 5	Error 1.185532028102898e-08
Point 24	Eq. 1	Attempt 1	Error 1.430237830390979e-07
Point 24	Eq. 1	Attempt 2	Error 0.0005152540264248273
Point 24	Eq. 1	Attempt 3	Error 3.5391090023040306e-06
Point 24	Eq. 1	Attempt 4	Error 1.1979675491602393e-06
Point 24	Eq. 1	Attempt 5	Error 2.3738056142974528e-07
Point 25	Eq. 0	Attempt 1	Error 3.711079443746712e-09
Point 25	Eq. 0	Attempt 2	Error 1.4706813544762554e-08
Point 25	Eq. 0	Attempt 3	Error 8.26395307740313e-09
Point 25	Eq. 0	Attempt 4	Error 8.332227707796847e-08
Point 25	Eq. 0	Attempt 5	Error 2.0573907022480853e-09
Point 25	Eq. 1	Attempt 1	Error 1.1590714166231919e-08
Point 25	Eq. 1	Attempt 2	Error 7.54425855120644e-08
Point 25	Eq. 1	Attempt 3	Error 0.12453878638700644
Point 25	Eq. 1	Attempt 4	Error 3.2046413593889156e-06
Point 25	Eq. 1	Attempt 5	Error 4.686710894930002e-07
Point 26	Eq. 0	Attempt 1	Error 2.8530653253255878e-06
Point 26	Eq. 0	Attempt 2	Error 4.7204764541675104e-07
Point 26	Eq. 0	Attempt 3	Error 7.079758745476283e-06
Point 26	Eq. 0	Attempt 4	Error 3.6197889130562544e-10
Point 26	Eq. 0	Attempt 5	Error 1.6362876635866996e-06
Point 26	Eq. 1	Attempt 1	Error 0.00010856054001351367
Point 26	Eq. 1	Attempt 2	Error 9.052087079908233e-09
Point 26	Eq. 1	Attempt 3	Error 1.5752164017612813e-08
Point 26	Eq. 1	Attempt 4	Error 5.003744263376575e-08
Point 26	Eq. 1	Attempt 5	Error 0.09520297968919067
Point 27	Eq. 0	Attempt 1	Error 4.5670122972296667e-07
Point 27	Eq. 0	Attempt 2	Error 4.6438799472525716e-09
Point 27	Eq. 0	Attempt 3	Error 9.773714282346191e-09
Point 27	Eq. 0	Attempt 4	Error 5.1073811846436e-10
Point 27	Eq. 0	Attempt 5	Error 6.9435941441042814e-09
Point 27	Eq. 1	Attempt 1	Error 6.0627485254372e-08
Point 27	Eq. 1	Attempt 2	Error 2.1756000933237374e-05
Point 27	Eq. 1	Attempt 3	Error 6.421864213734807e-07
Point 27	Eq. 1	Attempt 4	Error 5.044839213041996e-07
Point 27	Eq. 1	Attempt 5	Error 0.0005514988704931056
Point 28	Eq. 0	Attempt 1	Error 3.5326485203768243e-06
Point 28	Eq. 0	Attempt 2	Error 1.460307430534158e-10
Point 28	Eq. 0	Attempt 3	Error 7.300246807062649e-08
Point 28	Eq. 0	Attempt 4	Error 3.3216451811313163e-09
Point 28	Eq. 0	Attempt 5	Error 2.541344770179421e-07
Point 28	Eq. 1	Attempt 1	Error 2.6557245291769505e-08
Point 28	Eq. 1	Attempt 2	Error 1.1209112926735543e-06
Point 28	Eq. 1	Attempt 3	Error 1.8367994698564871e-06
Point 28	Eq. 1	Attempt 4	Error 5.933060833740456e-07
Point 28	Eq. 1	Attempt 5	Error 1.722582965157926e-09
Point 29	Eq. 0	Attempt 1	Error 6.513545258712838e-08
Point 29	Eq. 0	Attempt 2	Error 2.6935822461382486e-08
Point 29	Eq. 0	Attempt 3	Error 8.155677733157063e-08
Point 29	Eq. 0	Attempt 4	Error 6.278591513364518e-07
Point 29	Eq. 0	Attempt 5	Error 8.155677733157063e-08
Point 29	Eq. 1	Attempt 1	Error 3.849947916023666e-09
Point 29	Eq. 1	Attempt 2	Error 1.003741090244148e-09
Point 29	Eq. 1	Attempt 3	Error 2.721662895055488e-10
Point 29	Eq. 1	Attempt 4	Error 1.507453362137312e-08
Point 29	Eq. 1	Attempt 5	Error 1.4306806406239048e-07
Point 30	Eq. 0	Attempt 1	Error 4.9647439936961746e-08
Point 30	Eq. 0	Attempt 2	Error 2.546869382058503e-09
Point 30	Eq. 0	Attempt 3	Error 5.03985120303696e-09
Point 30	Eq. 0	Attempt 4	Error 3.385553668522334e-07
Point 30	Eq. 0	Attempt 5	Error 7.739811280771391e-08
Point 30	Eq. 1	Attempt 1	Error 2.8613885660888627e-06
Point 30	Eq. 1	Attempt 2	Error 2.500564733054489e-08
Point 30	Eq. 1	Attempt 3	Error 2.017517317653983e-07
Point 30	Eq. 1	Attempt 4	Error 6.825432024015754e-07
Point 30	Eq. 1	Attempt 5	Error 2.043441327259643e-08
Point 31	Eq. 0	Attempt 1	Error 4.607194910022372e-07
Point 31	Eq. 0	Attempt 2	Error 1.1527845344971865e-10
Point 31	Eq. 0	Attempt 3	Error 1.6891021914489102e-09
Point 31	Eq. 0	Attempt 4	Error 2.171958612962044e-08
Point 31	Eq. 0	Attempt 5	Error 2.257261257909704e-07
Point 31	Eq. 1	Attempt 1	Error 3.0081241675361525e-07
Point 31	Eq. 1	Attempt 2	Error 2.264907379867509e-06
Point 31	Eq. 1	Attempt 3	Error 1.9055050870520063e-09
Point 31	Eq. 1	Attempt 4	Error 8.646907190268394e-09
Point 31	Eq. 1	Attempt 5	Error 2.0918605514452793e-07
Point 32	Eq. 0	Attempt 1	Error 1.6850191286721383e-07
Point 32	Eq. 0	Attempt 2	Error 1.0129565453098621e-07
Point 32	Eq. 0	Attempt 3	Error 1.2635269399652316e-06
Point 32	Eq. 0	Attempt 4	Error 9.25450649447157e-08
Point 32	Eq. 0	Attempt 5	Error 6.730844006597181e-07
Point 32	Eq. 1	Attempt 1	Error 1.8870299356876785e-05
Point 32	Eq. 1	Attempt 2	Error 2.80460426438367e-07
Point 32	Eq. 1	Attempt 3	Error 9.793120511858433e-06
Point 32	Eq. 1	Attempt 4	Error 4.146340700117435e-06
Point 32	Eq. 1	Attempt 5	Error 1.2394178668273526e-05
Point 33	Eq. 0	Attempt 1	Error 5.537742708838778e-09
Point 33	Eq. 0	Attempt 2	Error 1.9082563085248694e-08
Point 33	Eq. 0	Attempt 3	Error 3.374088919372298e-08
Point 33	Eq. 0	Attempt 4	Error 4.6882678361725993e-07
Point 33	Eq. 0	Attempt 5	Error 2.971044636979059e-07
Point 33	Eq. 1	Attempt 1	Error 2.7421265258453786e-10
Point 33	Eq. 1	Attempt 2	Error 1.5914471305222833e-06
Point 33	Eq. 1	Attempt 3	Error 3.26928102367674e-08
Point 33	Eq. 1	Attempt 4	Error 2.3738181198496022e-07
Point 33	Eq. 1	Attempt 5	Error 0.06702573318432314
Point 34	Eq. 0	Attempt 1	Error 1.0171561370952986e-09
Point 34	Eq. 0	Attempt 2	Error 3.9560745790367946e-08
Point 34	Eq. 0	Attempt 3	Error 1.864464138634503e-10
Point 34	Eq. 0	Attempt 4	Error 1.4291134675659123e-07
Point 34	Eq. 0	Attempt 5	Error 4.453312385521713e-08
Point 34	Eq. 1	Attempt 1	Error 1.4069036069486174e-06
Point 34	Eq. 1	Attempt 2	Error 1.1701104085659608e-08
Point 34	Eq. 1	Attempt 3	Error 0.010929608148217085
Point 34	Eq. 1	Attempt 4	Error 4.598865643856698e-08
Point 34	Eq. 1	Attempt 5	Error 1.9053914002142847e-09
Point 35	Eq. 0	Attempt 1	Error 5.632837201119401e-07
Point 35	Eq. 0	Attempt 2	Error 8.70529106578033e-08
Point 35	Eq. 0	Attempt 3	Error 8.70529106578033e-08
Point 35	Eq. 0	Attempt 4	Error 0.00021713857648819612
Point 35	Eq. 0	Attempt 5	Error 7.142716640373692e-09
Point 35	Eq. 1	Attempt 1	Error 1.7873844626592472e-09
Point 35	Eq. 1	Attempt 2	Error 6.916065046880249e-06
Point 35	Eq. 1	Attempt 3	Error 2.6810027975443518e-08
Point 35	Eq. 1	Attempt 4	Error 5.045368993705779e-07
Point 35	Eq. 1	Attempt 5	Error 6.0655503943962685e-06
Point 36	Eq. 0	Attempt 1	Error 9.517094667899073e-08
Point 36	Eq. 0	Attempt 2	Error 8.614633259185212e-06
Point 36	Eq. 0	Attempt 3	Error 6.138895969343139e-08
Point 36	Eq. 0	Attempt 4	Error 4.561999730867683e-06
Point 36	Eq. 0	Attempt 5	Error 2.6148586584895384e-07
Point 36	Eq. 1	Attempt 1	Error 1.5688941630287445e-06
Point 36	Eq. 1	Attempt 2	Error 1.6654382761771558e-08
Point 36	Eq. 1	Attempt 3	Error 2.193797274685494e-05
Point 36	Eq. 1	Attempt 4	Error 3.96993698359438e-07
Point 36	Eq. 1	Attempt 5	Error 3.236855889099388e-06
Point 37	Eq. 0	Attempt 1	Error 3.8040656136217876e-07
Point 37	Eq. 0	Attempt 2	Error 2.0205010287099867e-06
Point 37	Eq. 0	Attempt 3	Error 4.7461554686378804e-07
Point 37	Eq. 0	Attempt 4	Error 7.654035698578809e-07
Point 37	Eq. 0	Attempt 5	Error 1.2541477190097794e-08
Point 37	Eq. 1	Attempt 1	Error 1.4297683037511888e-07
Point 37	Eq. 1	Attempt 2	Error 1.945579697348876e-09
Point 37	Eq. 1	Attempt 3	Error 3.667968945819666e-05
Point 37	Eq. 1	Attempt 4	Error 3.6706654782392434e-07
Point 37	Eq. 1	Attempt 5	Error 6.73620661473251e-08
Point 38	Eq. 0	Attempt 1	Error 3.199828881861322e-06
Point 38	Eq. 0	Attempt 2	Error 3.360087816872692e-07
Point 38	Eq. 0	Attempt 3	Error 7.320113581954502e-08
Point 38	Eq. 0	Attempt 4	Error 7.638050192326773e-10
Point 38	Eq. 0	Attempt 5	Error 6.676963266727398e-07
Point 38	Eq. 1	Attempt 1	Error 1.9261744910181733e-07
Point 38	Eq. 1	Attempt 2	Error 3.5188350011594594e-09
Point 38	Eq. 1	Attempt 3	Error 0.00016814986281588062
Point 38	Eq. 1	Attempt 4	Error 4.4582122882275144e-08
Point 38	Eq. 1	Attempt 5	Error 1.7674799835276644e-05
Point 39	Eq. 0	Attempt 1	Error 1.3511510132957483e-08
Point 39	Eq. 0	Attempt 2	Error 1.0212488632532768e-08
Point 39	Eq. 0	Attempt 3	Error 4.162643563176971e-10
Point 39	Eq. 0	Attempt 4	Error 2.611050717860053e-07
Point 39	Eq. 0	Attempt 5	Error 2.617497329993057e-08
Point 39	Eq. 1	Attempt 1	Error 3.848037977149943e-07
Point 39	Eq. 1	Attempt 2	Error 4.6973048029030906e-07
Point 39	Eq. 1	Attempt 3	Error 6.0946945268369745e-09
Point 39	Eq. 1	Attempt 4	Error 3.810913540291949e-08
Point 39	Eq. 1	Attempt 5	Error 3.00531155517092e-10
Point 40	Eq. 0	Attempt 1	Error 2.6841462386073545e-10
Point 40	Eq. 0	Attempt 2	Error 2.1854589249414857e-09
Point 40	Eq. 0	Attempt 3	Error 8.838126177579397e-07
Point 40	Eq. 0	Attempt 4	Error 1.4462102626566775e-08
Point 40	Eq. 0	Attempt 5	Error 3.275675908298581e-08
Point 40	Eq. 1	Attempt 1	Error 3.0032853715056262e-06
Point 40	Eq. 1	Attempt 2	Error 1.7909239318214532e-06
Point 40	Eq. 1	Attempt 3	Error 1.2041078889524215e-07
Point 40	Eq. 1	Attempt 4	Error 1.8794139577948954e-09
Point 40	Eq. 1	Attempt 5	Error 1.176596242657979e-08
Point 41	Eq. 0	Attempt 1	Error 1.2901750778837595e-09
Point 41	Eq. 0	Attempt 2	Error 4.29906776844291e-10
Point 41	Eq. 0	Attempt 3	Error 1.726253913147957e-07
Point 41	Eq. 0	Attempt 4	Error 2.9269710921653314e-07
Point 41	Eq. 0	Attempt 5	Error 2.1394839677668642e-08
Point 41	Eq. 1	Attempt 1	Error 5.91208049627312e-07
Point 41	Eq. 1	Attempt 2	Error 4.1354087443323806e-07
Point 41	Eq. 1	Attempt 3	Error 5.680909112015797e-07
Point 41	Eq. 1	Attempt 4	Error 2.546206638953663e-05
Point 41	Eq. 1	Attempt 5	Error 3.1495851374074846e-05
Point 42	Eq. 0	Attempt 1	Error 1.185802375403e-06
Point 42	Eq. 0	Attempt 2	Error 8.222056635531771e-07
Point 42	Eq. 0	Attempt 3	Error 6.879929514980176e-08
Point 42	Eq. 0	Attempt 4	Error 2.1794846816192148e-08
Point 42	Eq. 0	Attempt 5	Error 1.7564616427989677e-11
Point 42	Eq. 1	Attempt 1	Error 7.729852313786978e-09
Point 42	Eq. 1	Attempt 2	Error 1.553382844576845e-08
Point 42	Eq. 1	Attempt 3	Error 4.08380174121703e-09
Point 42	Eq. 1	Attempt 4	Error 9.41415123634215e-08
Point 42	Eq. 1	Attempt 5	Error 1.7953993847186211e-09
Point 43	Eq. 0	Attempt 1	Error 1.3299484180606669e-08
Point 43	Eq. 0	Attempt 2	Error 4.544631337921601e-10
Point 43	Eq. 0	Attempt 3	Error 4.260851937942789e-08
Point 43	Eq. 0	Attempt 4	Error 1.3324097380973399e-09
Point 43	Eq. 0	Attempt 5	Error 1.3324097380973399e-09
Point 43	Eq. 1	Attempt 1	Error 5.6807664350344567e-08
Point 43	Eq. 1	Attempt 2	Error 2.464586259520729e-07
Point 43	Eq. 1	Attempt 3	Error 1.980762533548841e-06
Point 43	Eq. 1	Attempt 4	Error 0.7639928583841993
Point 43	Eq. 1	Attempt 5	Error 2.2912064423508127e-06
Point 44	Eq. 0	Attempt 1	Error 2.970921286760131e-09
Point 44	Eq. 0	Attempt 2	Error 1.2656471426453209e-08
Point 44	Eq. 0	Attempt 3	Error 8.020606401260011e-11
Point 44	Eq. 1	Attempt 1	Error 8.995414191304008e-09
Point 44	Eq. 1	Attempt 2	Error 4.678747700381791e-08
Point 44	Eq. 1	Attempt 3	Error 4.157413968641777e-09
Point 44	Eq. 1	Attempt 4	Error 1.3926637620897964e-11
Point 45	Eq. 0	Attempt 1	Error 3.6196070141159e-07
Point 45	Eq. 0	Attempt 2	Error 1.0122164439962944e-08
Point 45	Eq. 0	Attempt 3	Error 6.179601541589363e-08
Point 45	Eq. 0	Attempt 4	Error 6.083615744501003e-07
Point 45	Eq. 0	Attempt 5	Error 2.4804080567264464e-08
Point 45	Eq. 1	Attempt 1	Error 4.037156884351134e-06
Point 45	Eq. 1	Attempt 2	Error 1.102099258787348e-05
Point 45	Eq. 1	Attempt 3	Error 9.54251731855038e-07
Point 45	Eq. 1	Attempt 4	Error 1.102099258787348e-05
Point 45	Eq. 1	Attempt 5	Error 1.0720651232531964e-05
Point 46	Eq. 0	Attempt 1	Error 4.288408376851294e-06
Point 46	Eq. 0	Attempt 2	Error 1.1562906365725212e-07
Point 46	Eq. 0	Attempt 3	Error 1.6061881069617812e-07
Point 46	Eq. 0	Attempt 4	Error 1.3324552128324285e-08
Point 46	Eq. 0	Attempt 5	Error 4.265336883690907e-08
Point 46	Eq. 1	Attempt 1	Error 0.05368821066582541
Point 46	Eq. 1	Attempt 2	Error 5.640761742142786e-07
Point 46	Eq. 1	Attempt 3	Error 2.567162368904974e-06
Point 46	Eq. 1	Attempt 4	Error 3.0653666271973634e-08
Point 46	Eq. 1	Attempt 5	Error 5.0533799367258325e-11
Point 47	Eq. 0	Attempt 1	Error 2.9521629585360643e-09
Point 47	Eq. 0	Attempt 2	Error 4.1521275306877214e-08
Point 47	Eq. 0	Attempt 3	Error 2.5796225600061007e-08
Point 47	Eq. 0	Attempt 4	Error 1.1159372661495581e-06
Point 47	Eq. 0	Attempt 5	Error 4.788631713381619e-07
Point 47	Eq. 1	Attempt 1	Error 9.042571491590934e-08
Point 47	Eq. 1	Attempt 2	Error 9.042571491590934e-08
Point 47	Eq. 1	Attempt 3	Error 2.5397940817128983e-07
Point 47	Eq. 1	Attempt 4	Error 7.702581683588505e-07
Point 47	Eq. 1	Attempt 5	Error 0.00013602784292743308
Point 48	Eq. 0	Attempt 1	Error 2.2498545604321407e-07
Point 48	Eq. 0	Attempt 2	Error 1.1373020925020683e-06
Point 48	Eq. 0	Attempt 3	Error 2.6679458642320242e-08
Point 48	Eq. 0	Attempt 4	Error 1.4111149084783392e-06
Point 48	Eq. 0	Attempt 5	Error 1.5657235508115264e-08
Point 48	Eq. 1	Attempt 1	Error 3.3651303965598345e-11
Point 49	Eq. 0	Attempt 1	Error 1.87543037100113e-07
Point 49	Eq. 0	Attempt 2	Error 2.7853843675984535e-09
Point 49	Eq. 0	Attempt 3	Error 1.0509934327274095e-06
Point 49	Eq. 0	Attempt 4	Error 2.1409573491837364e-07
Point 49	Eq. 0	Attempt 5	Error 1.615837845747592e-07
Point 49	Eq. 1	Attempt 1	Error 1.1738427474483615e-07
Point 49	Eq. 1	Attempt 2	Error 5.654214874084573e-10
Point 49	Eq. 1	Attempt 3	Error 2.7330736429576064e-07
Point 49	Eq. 1	Attempt 4	Error 6.326177981463843e-08
Point 49	Eq. 1	Attempt 5	Error 3.350724909978453e-06
Point 50	Eq. 0	Attempt 1	Error 2.0824359125981573e-08
Point 50	Eq. 0	Attempt 2	Error 2.435461396999017e-07
Point 50	Eq. 0	Attempt 3	Error 7.063175644361763e-08
Point 50	Eq. 0	Attempt 4	Error 4.6578065848734695e-09
Point 50	Eq. 0	Attempt 5	Error 2.5390193059138255e-08
Point 50	Eq. 1	Attempt 1	Error 8.979621952676098e-07
Point 50	Eq. 1	Attempt 2	Error 5.794618118670769e-10
Point 50	Eq. 1	Attempt 3	Error 2.500161144780577e-08
Point 50	Eq. 1	Attempt 4	Error 2.4733398049647803e-06
Point 50	Eq. 1	Attempt 5	Error 8.694184998603305e-07
Point 51	Eq. 0	Attempt 1	Error 4.620557092493982e-08
Point 51	Eq. 0	Attempt 2	Error 3.801415005000308e-08
Point 51	Eq. 0	Attempt 3	Error 9.488310297456337e-07
Point 51	Eq. 0	Attempt 4	Error 9.075142770598177e-08
Point 51	Eq. 0	Attempt 5	Error 2.0964927216482465e-07
Point 51	Eq. 1	Attempt 1	Error 1.1886965012308792e-07
Point 51	Eq. 1	Attempt 2	Error 0.002533551223507402
Point 51	Eq. 1	Attempt 3	Error 2.1737474753535935e-07
Point 51	Eq. 1	Attempt 4	Error 3.170498530380428e-09
Point 51	Eq. 1	Attempt 5	Error 1.0882024525926681e-06
Point 52	Eq. 0	Attempt 1	Error 4.804974196304101e-10
Point 52	Eq. 0	Attempt 2	Error 1.1611291483859532e-07
Point 52	Eq. 0	Attempt 3	Error 2.6172393745582667e-06
Point 52	Eq. 0	Attempt 4	Error 4.804974196304101e-10
Point 52	Eq. 0	Attempt 5	Error 1.3899756368118688e-07
Point 52	Eq. 1	Attempt 1	Error 1.269026427053177e-06
Point 52	Eq. 1	Attempt 2	Error 4.3014358652726514e-07
Point 52	Eq. 1	Attempt 3	Error 2.2227549152376014e-06
Point 52	Eq. 1	Attempt 4	Error 4.0151519442588324e-08
Point 52	Eq. 1	Attempt 5	Error 1.3034634775976883e-06
Point 53	Eq. 0	Attempt 1	Error 4.293576694180956e-08
Point 53	Eq. 0	Attempt 2	Error 1.6792472479210119e-06
Point 53	Eq. 0	Attempt 3	Error 3.0674982554046437e-09
Point 53	Eq. 0	Attempt 4	Error 1.3669699683305225e-07
Point 53	Eq. 0	Attempt 5	Error 1.1086780773439386e-06
Point 53	Eq. 1	Attempt 1	Error 1.7082584236050025e-09
Point 53	Eq. 1	Attempt 2	Error 5.3802239108335925e-08
Point 53	Eq. 1	Attempt 3	Error 1.2208658972667763e-08
Point 53	Eq. 1	Attempt 4	Error 1.2208658972667763e-08
Point 53	Eq. 1	Attempt 5	Error 1.0416556506243069e-08
Point 54	Eq. 0	Attempt 1	Error 3.413399554119678e-07
Point 54	Eq. 0	Attempt 2	Error 3.238299086660845e-07
Point 54	Eq. 0	Attempt 3	Error 2.740658260336204e-07
Point 54	Eq. 0	Attempt 4	Error 9.683105872682063e-09
Point 54	Eq. 0	Attempt 5	Error 1.2901637091999874e-08
Point 54	Eq. 1	Attempt 1	Error 1.0903642078119447e-07
Point 54	Eq. 1	Attempt 2	Error 3.703194465742854e-06
Point 54	Eq. 1	Attempt 3	Error 0.0005500500891457705
Point 54	Eq. 1	Attempt 4	Error 1.1214097526135447e-06
Point 54	Eq. 1	Attempt 5	Error 7.051426109683234e-10
Point 55	Eq. 0	Attempt 1	Error 3.3724631975928787e-09
Point 55	Eq. 0	Attempt 2	Error 4.4057514969608746e-08
Point 55	Eq. 0	Attempt 3	Error 1.1866347904287977e-08
Point 55	Eq. 0	Attempt 4	Error 4.6315562940435484e-08
Point 55	Eq. 0	Attempt 5	Error 7.614318064952386e-08
Point 55	Eq. 1	Attempt 1	Error 1.0417982707622286e-06
Point 55	Eq. 1	Attempt 2	Error 1.3975274555377837e-05
Point 55	Eq. 1	Attempt 3	Error 1.531054181214131e-07
Point 55	Eq. 1	Attempt 4	Error 1.3585772251190065e-05
Point 55	Eq. 1	Attempt 5	Error 1.1439738045737613e-09
Point 56	Eq. 0	Attempt 1	Error 5.959464033367112e-10
Point 56	Eq. 0	Attempt 2	Error 5.853414108969446e-07
Point 56	Eq. 0	Attempt 3	Error 2.887327923417615e-07
Point 56	Eq. 0	Attempt 4	Error 1.708013996903901e-08
Point 56	Eq. 0	Attempt 5	Error 1.7691878042569442e-06
Point 56	Eq. 1	Attempt 1	Error 1.4660632814411656e-06
Point 56	Eq. 1	Attempt 2	Error 9.002917522593634e-09
Point 56	Eq. 1	Attempt 3	Error 7.62236140872119e-09
Point 56	Eq. 1	Attempt 4	Error 3.1132350386542385e-07
Point 56	Eq. 1	Attempt 5	Error 5.705327907890023e-07
Point 57	Eq. 0	Attempt 1	Error 3.4109973512386205e-08
Point 57	Eq. 0	Attempt 2	Error 8.759741376707098e-09
Point 57	Eq. 0	Attempt 3	Error 1.2000043057014409e-05
Point 57	Eq. 0	Attempt 4	Error 5.80070661726495e-07
Point 57	Eq. 0	Attempt 5	Error 1.9606420664786128e-07
Point 57	Eq. 1	Attempt 1	Error 5.917866019444773e-08
Point 57	Eq. 1	Attempt 2	Error 1.0033987223323493e-06
Point 57	Eq. 1	Attempt 3	Error 2.079336070437421e-06
Point 57	Eq. 1	Attempt 4	Error 6.000887537993549e-07
Point 57	Eq. 1	Attempt 5	Error 5.884169240744086e-08
Point 58	Eq. 0	Attempt 1	Error 1.8091895981342532e-08
Point 58	Eq. 0	Attempt 2	Error 5.9113921224707155e-06
Point 58	Eq. 0	Attempt 3	Error 2.999058779096231e-10
Point 58	Eq. 0	Attempt 4	Error 1.7503642766314442e-06
Point 58	Eq. 0	Attempt 5	Error 2.3812071958673187e-07
Point 58	Eq. 1	Attempt 1	Error 2.130173015757464e-08
Point 58	Eq. 1	Attempt 2	Error 1.728902248032682e-07
Point 58	Eq. 1	Attempt 3	Error 4.432649802765809e-10
Point 58	Eq. 1	Attempt 4	Error 2.2769012275603018e-06
Point 58	Eq. 1	Attempt 5	Error 1.2832667835027678e-06
Point 59	Eq. 0	Attempt 1	Error 2.660402742549195e-08
Point 59	Eq. 0	Attempt 2	Error 1.7741780311553157e-07
Point 59	Eq. 0	Attempt 3	Error 2.8653221306740306e-07
Point 59	Eq. 0	Attempt 4	Error 6.369873517542146e-09
Point 59	Eq. 0	Attempt 5	Error 1.357579890282068e-06
Point 59	Eq. 1	Attempt 1	Error 1.0470570828147174e-06
Point 59	Eq. 1	Attempt 2	Error 8.378719940083101e-11
Point 60	Eq. 0	Attempt 1	Error 2.7150194910063874e-06
Point 60	Eq. 0	Attempt 2	Error 1.349992544419365e-06
Point 60	Eq. 0	Attempt 3	Error 7.08222387402202e-08
Point 60	Eq. 0	Attempt 4	Error 1.3855038218935078e-06
Point 60	Eq. 0	Attempt 5	Error 1.3855038218935078e-06
Point 60	Eq. 1	Attempt 1	Error 7.201524510946911e-06
Point 60	Eq. 1	Attempt 2	Error 6.855918854853371e-08
Point 60	Eq. 1	Attempt 3	Error 1.567389062984148e-08
Point 60	Eq. 1	Attempt 4	Error 2.0406793055371963e-07
Point 60	Eq. 1	Attempt 5	Error 1.9716105725819943e-07
Point 61	Eq. 0	Attempt 1	Error 3.622005806391826e-09
Point 61	Eq. 0	Attempt 2	Error 1.4620127330999821e-08
Point 61	Eq. 0	Attempt 3	Error 3.2994364573823987e-08
Point 61	Eq. 0	Attempt 4	Error 2.07955167752516e-07
Point 61	Eq. 0	Attempt 5	Error 1.3237485063655186e-07
Point 61	Eq. 1	Attempt 1	Error 1.3490049468600773e-06
Point 61	Eq. 1	Attempt 2	Error 3.4166379236921784e-07
Point 61	Eq. 1	Attempt 3	Error 3.23687424952368e-06
Point 61	Eq. 1	Attempt 4	Error 1.441037511540344e-09
Point 61	Eq. 1	Attempt 5	Error 1.6850873976181902e-06
Point 62	Eq. 0	Attempt 1	Error 2.8525732886919286e-09
Point 62	Eq. 0	Attempt 2	Error 1.2904536106361775e-08
Point 62	Eq. 0	Attempt 3	Error 1.3816128330290667e-07
Point 62	Eq. 0	Attempt 4	Error 2.8525732886919286e-09
Point 62	Eq. 0	Attempt 5	Error 2.8525732886919286e-09
Point 62	Eq. 1	Attempt 1	Error 4.064915174240014e-06
Point 62	Eq. 1	Attempt 2	Error 1.3247941606244353
Point 62	Eq. 1	Attempt 3	Error 1.5517287010879954e-08
Point 62	Eq. 1	Attempt 4	Error 3.120831593150797e-07
Point 62	Eq. 1	Attempt 5	Error 1.1965312296524644e-08
Point 63	Eq. 0	Attempt 1	Error 1.2010161754005821e-08
Point 63	Eq. 0	Attempt 2	Error 2.387366748735076e-09
Point 63	Eq. 0	Attempt 3	Error 1.3958583622297738e-08
Point 63	Eq. 0	Attempt 4	Error 8.912934390536975e-09
Point 63	Eq. 0	Attempt 5	Error 3.765899236896075e-08
Point 63	Eq. 1	Attempt 1	Error 7.333653684327146e-09
Point 63	Eq. 1	Attempt 2	Error 3.054992703255266e-09
Point 63	Eq. 1	Attempt 3	Error 3.0473512424578075e-07
Point 63	Eq. 1	Attempt 4	Error 4.803714091394795e-06
Point 63	Eq. 1	Attempt 5	Error 2.413740389783925e-07
Point 64	Eq. 0	Attempt 1	Error 5.73839997741743e-09
Point 64	Eq. 0	Attempt 2	Error 9.123368727159686e-10
Point 64	Eq. 0	Attempt 3	Error 9.123368727159686e-10
Point 64	Eq. 0	Attempt 4	Error 2.0600623429345433e-09
Point 64	Eq. 0	Attempt 5	Error 3.68618543689081e-07
Point 64	Eq. 1	Attempt 1	Error 2.5864892450044863e-09
Point 64	Eq. 1	Attempt 2	Error 9.294069513998693e-09
Point 64	Eq. 1	Attempt 3	Error 1.7708930499793496e-06
Point 64	Eq. 1	Attempt 4	Error 3.128633352389443e-08
Point 64	Eq. 1	Attempt 5	Error 1.1408058639972296e-06
Point 65	Eq. 0	Attempt 1	Error 1.9506131820890005e-07
Point 65	Eq. 0	Attempt 2	Error 2.7437522476247977e-08
Point 65	Eq. 0	Attempt 3	Error 4.852445840697328e-06
Point 65	Eq. 0	Attempt 4	Error 1.0068106348626316e-09
Point 65	Eq. 0	Attempt 5	Error 2.6787859042087803e-07
Point 65	Eq. 1	Attempt 1	Error 9.855609732767334e-07
Point 65	Eq. 1	Attempt 2	Error 4.2709416447905824e-08
Point 65	Eq. 1	Attempt 3	Error 4.1416541307626176e-07
Point 65	Eq. 1	Attempt 4	Error 2.5466965098530636e-05
Point 65	Eq. 1	Attempt 5	Error 2.0212456774970633e-07
Point 66	Eq. 0	Attempt 1	Error 1.0220560398011003e-07
Point 66	Eq. 0	Attempt 2	Error 5.22584855389141e-08
Point 66	Eq. 0	Attempt 3	Error 2.0667130229412578e-07
Point 66	Eq. 0	Attempt 4	Error 2.760378947641584e-08
Point 66	Eq. 0	Attempt 5	Error 9.752625373948831e-10
Point 66	Eq. 1	Attempt 1	Error 1.7295097848091245e-05
Point 66	Eq. 1	Attempt 2	Error 5.821365334668371e-06
Point 66	Eq. 1	Attempt 3	Error 1.210561322295689e-07
Point 66	Eq. 1	Attempt 4	Error 6.6551514805723855e-06
Point 66	Eq. 1	Attempt 5	Error 1.1241326092203963e-07
Point 67	Eq. 0	Attempt 1	Error 2.7051783035858534e-10
Point 67	Eq. 0	Attempt 2	Error 1.06848466430165e-06
Point 67	Eq. 0	Attempt 3	Error 2.1914843273407314e-09
Point 67	Eq. 0	Attempt 4	Error 5.073878810435417e-07
Point 67	Eq. 0	Attempt 5	Error 4.2786371068359585e-07
Point 67	Eq. 1	Attempt 1	Error 2.3043826786306454e-05
Point 67	Eq. 1	Attempt 2	Error 9.422408254522452e-06
Point 67	Eq. 1	Attempt 3	Error 7.560174708487466e-12
Point 68	Eq. 0	Attempt 1	Error 1.1923486908926861e-07
Point 68	Eq. 0	Attempt 2	Error 6.462221335823415e-08
Point 68	Eq. 0	Attempt 3	Error 8.934180186770391e-07
Point 68	Eq. 0	Attempt 4	Error 1.7349179870507214e-09
Point 68	Eq. 0	Attempt 5	Error 2.4443238544336054e-09
Point 68	Eq. 1	Attempt 1	Error 2.2930635168449953e-09
Point 68	Eq. 1	Attempt 2	Error 5.2934751693101134e-08
Point 68	Eq. 1	Attempt 3	Error 1.4079544143896783e-06
Point 68	Eq. 1	Attempt 4	Error 8.72967120812973e-09
Point 68	Eq. 1	Attempt 5	Error 1.918041334647569e-07
Point 69	Eq. 0	Attempt 1	Error 3.9675069274380803e-07
Point 69	Eq. 0	Attempt 2	Error 3.1817679655432585e-06
Point 69	Eq. 0	Attempt 3	Error 3.783272291002504e-07
Point 69	Eq. 0	Attempt 4	Error 5.645139253829257e-07
Point 69	Eq. 0	Attempt 5	Error 3.783272291002504e-07
Point 69	Eq. 1	Attempt 1	Error 1.9053409232583363e-06
Point 69	Eq. 1	Attempt 2	Error 6.742394020875508e-07
Point 69	Eq. 1	Attempt 3	Error 8.139853946431685e-06
Point 69	Eq. 1	Attempt 4	Error 5.329376904228411e-07
Point 69	Eq. 1	Attempt 5	Error 4.859882096752699e-07
Point 70	Eq. 0	Attempt 1	Error 3.3164263868457056e-07
Point 70	Eq. 0	Attempt 2	Error 4.562724598144996e-08
Point 70	Eq. 0	Attempt 3	Error 2.975911570501921e-07
Point 70	Eq. 0	Attempt 4	Error 1.838509433582658e-08
Point 70	Eq. 0	Attempt 5	Error 1.979913122340804e-09
Point 70	Eq. 1	Attempt 1	Error 2.111823960149195e-08
Point 70	Eq. 1	Attempt 2	Error 1.6486783920299786e-06
Point 70	Eq. 1	Attempt 3	Error 4.81753659187234e-09
Point 70	Eq. 1	Attempt 4	Error 4.78713673146558e-07
Point 70	Eq. 1	Attempt 5	Error 7.907900680947932e-07
Point 71	Eq. 0	Attempt 1	Error 2.2737367544323206e-11
Point 71	Eq. 1	Attempt 1	Error 3.3230662666028365e-10
Point 71	Eq. 1	Attempt 2	Error 1.1952067779930076e-08
Point 71	Eq. 1	Attempt 3	Error 1.7054907175406697e-07
Point 71	Eq. 1	Attempt 4	Error 1.534259581603692e-07
Point 71	Eq. 1	Attempt 5	Error 2.361502993153408e-09
Point 72	Eq. 0	Attempt 1	Error 3.754684030354838e-08
Point 72	Eq. 0	Attempt 2	Error 6.477034730778541e-08
Point 72	Eq. 0	Attempt 3	Error 1.340936250926461e-10
Point 72	Eq. 0	Attempt 4	Error 5.351813570086961e-08
Point 72	Eq. 0	Attempt 5	Error 9.217912975145737e-07
Point 72	Eq. 1	Attempt 1	Error 3.4403910831315443e-09
Point 72	Eq. 1	Attempt 2	Error 1.9242179405409843e-08
Point 72	Eq. 1	Attempt 3	Error 3.2567358516644163e-06
Point 72	Eq. 1	Attempt 4	Error 6.027677841302648e-07
Point 72	Eq. 1	Attempt 5	Error 5.2813220463576727e-08
Point 73	Eq. 0	Attempt 1	Error 5.699922667190549e-08
Point 73	Eq. 0	Attempt 2	Error 2.4111542984428525e-06
Point 73	Eq. 0	Attempt 3	Error 5.167436142983206e-06
Point 73	Eq. 0	Attempt 4	Error 7.555115644208854e-09
Point 73	Eq. 0	Attempt 5	Error 1.1530086680977547e-06
Point 73	Eq. 1	Attempt 1	Error 4.478937398744165e-08
Point 73	Eq. 1	Attempt 2	Error 3.8006646718713455e-09
Point 73	Eq. 1	Attempt 3	Error 6.709245781166828e-08
Point 73	Eq. 1	Attempt 4	Error 4.4503565277409507e-07
Point 73	Eq. 1	Attempt 5	Error 3.577326879167231e-09
Point 74	Eq. 0	Attempt 1	Error 5.270675842439232e-07
Point 74	Eq. 0	Attempt 2	Error 3.219309974156204e-08
Point 74	Eq. 0	Attempt 3	Error 7.181785122156725e-07
Point 74	Eq. 0	Attempt 4	Error 1.461746137465525e-07
Point 74	Eq. 0	Attempt 5	Error 3.909347014996456e-07
Point 74	Eq. 1	Attempt 1	Error 8.886427735887992e-07
Point 74	Eq. 1	Attempt 2	Error 5.742016924159543e-07
Point 74	Eq. 1	Attempt 3	Error 2.834883616742445e-08
Point 74	Eq. 1	Attempt 4	Error 7.730293987151526e-07
Point 74	Eq. 1	Attempt 5	Error 8.548568075639196e-09
Point 75	Eq. 0	Attempt 1	Error 1.24783309729537e-06
Point 75	Eq. 0	Attempt 2	Error 5.217455623096612e-07
Point 75	Eq. 0	Attempt 3	Error 5.592272600551951e-08
Point 75	Eq. 0	Attempt 4	Error 4.675371201301459e-10
Point 75	Eq. 0	Attempt 5	Error 1.3750758398600738e-07
Point 75	Eq. 1	Attempt 1	Error 8.183860700228252e-09
Point 75	Eq. 1	Attempt 2	Error 4.843659894504526e-06
Point 75	Eq. 1	Attempt 3	Error 5.8586806517269e-09
Point 75	Eq. 1	Attempt 4	Error 3.410605131648481e-13
Point 76	Eq. 0	Attempt 1	Error 2.1568666852544993e-09
Point 76	Eq. 0	Attempt 2	Error 2.1568666852544993e-09
Point 76	Eq. 0	Attempt 3	Error 9.72130692389328e-07
Point 76	Eq. 0	Attempt 4	Error 2.833247663147631e-07
Point 76	Eq. 0	Attempt 5	Error 2.5846702556009404e-10
Point 76	Eq. 1	Attempt 1	Error 1.0075556815536402e-06
Point 76	Eq. 1	Attempt 2	Error 1.1657158438538318e-06
Point 76	Eq. 1	Attempt 3	Error 3.4814320315490477e-09
Point 76	Eq. 1	Attempt 4	Error 1.0298322195012588e-09
Point 76	Eq. 1	Attempt 5	Error 1.3151770872354973e-07
Point 77	Eq. 0	Attempt 1	Error 3.7321456147765275e-08
Point 77	Eq. 0	Attempt 2	Error 1.2090595191693865e-10
Point 77	Eq. 0	Attempt 3	Error 9.36046944843838e-07
Point 77	Eq. 0	Attempt 4	Error 7.698918125242926e-08
Point 77	Eq. 0	Attempt 5	Error 4.9975881211139495e-08
Point 77	Eq. 1	Attempt 1	Error 1.2796346027244e-07
Point 77	Eq. 1	Attempt 2	Error 4.770868144987617e-10
Point 77	Eq. 1	Attempt 3	Error 2.549351955849488e-05
Point 77	Eq. 1	Attempt 4	Error 7.264588930411264e-11
Point 78	Eq. 0	Attempt 1	Error 1.0583022458376945e-07
Point 78	Eq. 0	Attempt 2	Error 2.7071678232459817e-09
Point 78	Eq. 0	Attempt 3	Error 1.1433120903348026e-06
Point 78	Eq. 0	Attempt 4	Error 8.830812703308766e-08
Point 78	Eq. 0	Attempt 5	Error 4.1557086660759524e-08
Point 78	Eq. 1	Attempt 1	Error 3.385497393537662e-08
Point 78	Eq. 1	Attempt 2	Error 8.217398317356128e-08
Point 78	Eq. 1	Attempt 3	Error 2.2424160306400154e-09
Point 78	Eq. 1	Attempt 4	Error 1.1658912626444362e-06
Point 78	Eq. 1	Attempt 5	Error 4.692518018600822e-07
Point 79	Eq. 0	Attempt 1	Error 1.4579376284018508e-07
Point 79	Eq. 0	Attempt 2	Error 6.268788297347783e-07
Point 79	Eq. 0	Attempt 3	Error 1.6689227777533233e-10
Point 79	Eq. 0	Attempt 4	Error 3.3110619597209734e-06
Point 79	Eq. 0	Attempt 5	Error 4.909269932795723e-07
Point 79	Eq. 1	Attempt 1	Error 4.801052000402706e-09
Point 79	Eq. 1	Attempt 2	Error 1.3679937183042057e-09
Point 79	Eq. 1	Attempt 3	Error 4.970494842382323e-07
Point 79	Eq. 1	Attempt 4	Error 4.3490052803463186e-07
Point 79	Eq. 1	Attempt 5	Error 2.2964906065681134e-07
Point 80	Eq. 0	Attempt 1	Error 2.3471706072086818e-06
Point 80	Eq. 0	Attempt 2	Error 1.863335285179346e-06
Point 80	Eq. 0	Attempt 3	Error 1.3378320318224723e-07
Point 80	Eq. 0	Attempt 4	Error 1.1265498187640333e-06
Point 80	Eq. 0	Attempt 5	Error 2.7431042326497845e-08
Point 80	Eq. 1	Attempt 1	Error 6.9701446250292065e-06
Point 80	Eq. 1	Attempt 2	Error 1.2309453722991748e-07
Point 80	Eq. 1	Attempt 3	Error 2.3764738443787792e-07
Point 80	Eq. 1	Attempt 4	Error 3.4903564483101945e-09
Point 80	Eq. 1	Attempt 5	Error 3.8954237879806897e-07
Point 81	Eq. 0	Attempt 1	Error 1.1050360626541078e-10
Point 81	Eq. 0	Attempt 2	Error 2.7232328534410044e-06
Point 81	Eq. 0	Attempt 3	Error 2.3837649223423796e-06
Point 81	Eq. 0	Attempt 4	Error 7.570253615085676e-07
Point 81	Eq. 0	Attempt 5	Error 4.181889721621701e-06
Point 81	Eq. 1	Attempt 1	Error 4.2122906052100006e-08
Point 81	Eq. 1	Attempt 2	Error 5.348965714802034e-11
Point 82	Eq. 0	Attempt 1	Error 5.0141051133323344e-06
Point 82	Eq. 0	Attempt 2	Error 3.6313166447143885e-06
Point 82	Eq. 0	Attempt 3	Error 3.594163899833802e-08
Point 82	Eq. 0	Attempt 4	Error 1.530602105503931e-06
Point 82	Eq. 0	Attempt 5	Error 1.870587311714189e-07
Point 82	Eq. 1	Attempt 1	Error 5.55563701709616e-08
Point 82	Eq. 1	Attempt 2	Error 8.742864565647324e-08
Point 82	Eq. 1	Attempt 3	Error 7.079268016241258e-08
Point 82	Eq. 1	Attempt 4	Error 2.5293957151006907e-08
Point 82	Eq. 1	Attempt 5	Error 7.093905196597916e-07
Point 83	Eq. 0	Attempt 1	Error 3.2635990635299095e-05
Point 83	Eq. 0	Attempt 2	Error 1.1206360568394302e-06
Point 83	Eq. 0	Attempt 3	Error 1.920388228882075e-06
Point 83	Eq. 0	Attempt 4	Error 3.823055294560618e-07
Point 83	Eq. 0	Attempt 5	Error 2.7248708533988975e-06
Point 83	Eq. 1	Attempt 1	Error 1.2960299500264227e-09
Point 83	Eq. 1	Attempt 2	Error 1.7700255625641148e-06
Point 83	Eq. 1	Attempt 3	Error 2.3687316001996805e-06
Point 83	Eq. 1	Attempt 4	Error 8.028666343307123e-06
Point 83	Eq. 1	Attempt 5	Error 1.0128587746294215e-08
Point 84	Eq. 0	Attempt 1	Error 3.953135774281691e-08
Point 84	Eq. 0	Attempt 2	Error 2.3469604570891534e-06
Point 84	Eq. 0	Attempt 3	Error 3.2589786655989883e-06
Point 84	Eq. 0	Attempt 4	Error 3.5232528716733214e-07
Point 84	Eq. 0	Attempt 5	Error 3.0007148552613216e-06
Point 84	Eq. 1	Attempt 1	Error 5.731146757170791e-08
Point 84	Eq. 1	Attempt 2	Error 7.204903340607416e-10
Point 84	Eq. 1	Attempt 3	Error 6.050179877092887e-07
Point 84	Eq. 1	Attempt 4	Error 1.5861633073654957e-07
Point 84	Eq. 1	Attempt 5	Error 5.142310328665189e-07
Point 85	Eq. 0	Attempt 1	Error 2.226823312412307e-07
Point 85	Eq. 0	Attempt 2	Error 2.347627571452904e-06
Point 85	Eq. 0	Attempt 3	Error 2.3724186348772491e-07
Point 85	Eq. 0	Attempt 4	Error 1.399487985054293e-06
Point 85	Eq. 0	Attempt 5	Error 2.210126638146903e-06
Point 85	Eq. 1	Attempt 1	Error 1.7416056152796955e-08
Point 85	Eq. 1	Attempt 2	Error 4.1259727368014865e-07
Point 85	Eq. 1	Attempt 3	Error 1.1044676284654997e-10
Point 85	Eq. 1	Attempt 4	Error 2.1827872842550278e-11
Point 86	Eq. 0	Attempt 1	Error 1.6169822174560977e-06
Point 86	Eq. 0	Attempt 2	Error 6.0311541005830804e-06
Point 86	Eq. 0	Attempt 3	Error 2.3164016056398395e-06
Point 86	Eq. 0	Attempt 4	Error 1.766750301612774e-08
Point 86	Eq. 0	Attempt 5	Error 5.1694882472475e-06
Point 86	Eq. 1	Attempt 1	Error 1.8952481752876338e-06
Point 86	Eq. 1	Attempt 2	Error 6.554509184297785e-07
Point 86	Eq. 1	Attempt 3	Error 1.3551874360473448e-06
Point 86	Eq. 1	Attempt 4	Error 1.7982448525799555e-06
Point 86	Eq. 1	Attempt 5	Error 5.851288506164565e-06
Point 87	Eq. 0	Attempt 1	Error 5.884893425900373e-07
Point 87	Eq. 0	Attempt 2	Error 8.740545354157803e-08
Point 87	Eq. 0	Attempt 3	Error 6.254839490793529e-08
Point 87	Eq. 0	Attempt 4	Error 2.423066973733512e-06
Point 87	Eq. 0	Attempt 5	Error 5.194862637836195e-07
Point 87	Eq. 1	Attempt 1	Error 7.147760186398955e-06
Point 87	Eq. 1	Attempt 2	Error 8.834201992158341e-07
Point 87	Eq. 1	Attempt 3	Error 2.2624618623012793e-08
Point 87	Eq. 1	Attempt 4	Error 0.08756001725990359
Point 87	Eq. 1	Attempt 5	Error 2.6436723601364065e-06
Point 88	Eq. 0	Attempt 1	Error 5.237505433797196e-07
Point 88	Eq. 0	Attempt 2	Error 3.816116134203185e-06
Point 88	Eq. 0	Attempt 3	Error 7.194796580733964e-08
Point 88	Eq. 0	Attempt 4	Error 1.1843496849905932e-07
Point 88	Eq. 0	Attempt 5	Error 4.0978940205604886e-06
Point 88	Eq. 1	Attempt 1	Error 7.065068530209828e-09
Point 88	Eq. 1	Attempt 2	Error 9.01466819414054e-07
Point 88	Eq. 1	Attempt 3	Error 4.822243226954015e-08
Point 88	Eq. 1	Attempt 4	Error 1.6512586853423272e-08
Point 88	Eq. 1	Attempt 5	Error 1.6231734889515792e-07
Point 89	Eq. 0	Attempt 1	Error 0.0002991409969581582
Point 89	Eq. 0	Attempt 2	Error 2.853892624443688e-07
Point 89	Eq. 0	Attempt 3	Error 9.984277653529716e-07
Point 89	Eq. 0	Attempt 4	Error 5.051601874583866e-07
Point 89	Eq. 0	Attempt 5	Error 6.808630814703065e-08
Point 89	Eq. 1	Attempt 1	Error 5.233250220726404e-06
Point 89	Eq. 1	Attempt 2	Error 5.23933948670674e-07
Point 89	Eq. 1	Attempt 3	Error 3.195431895619549e-05
Point 89	Eq. 1	Attempt 4	Error 5.413272674559266e-08
Point 89	Eq. 1	Attempt 5	Error 1.6139228762312996e-06
Point 90	Eq. 0	Attempt 1	Error 1.5504072621297382e-06
Point 90	Eq. 0	Attempt 2	Error 5.765572836935462e-07
Point 90	Eq. 0	Attempt 3	Error 5.765572836935462e-07
Point 90	Eq. 0	Attempt 4	Error 6.899870982124412e-06
Point 90	Eq. 0	Attempt 5	Error 1.5597271385558997e-07
Point 90	Eq. 1	Attempt 1	Error 4.416733645484783e-11
Point 91	Eq. 0	Attempt 1	Error 1.4156519512198429e-05
Point 91	Eq. 0	Attempt 2	Error 6.189692385305534e-07
Point 91	Eq. 0	Attempt 3	Error 2.698260459510493e-08
Point 91	Eq. 0	Attempt 4	Error 3.213926902390085e-10
Point 91	Eq. 0	Attempt 5	Error 1.3591038623417262e-05
Point 91	Eq. 1	Attempt 1	Error 4.279022505215835e-07
Point 91	Eq. 1	Attempt 2	Error 2.3445835495294887e-08
Point 91	Eq. 1	Attempt 3	Error 1.506893454461533e-08
Point 91	Eq. 1	Attempt 4	Error 1.4505246781482128e-07
Point 91	Eq. 1	Attempt 5	Error 4.650112828130659e-07
Point 92	Eq. 0	Attempt 1	Error 1.3385545116761932e-08
Point 92	Eq. 0	Attempt 2	Error 8.127579462779977e-07
Point 92	Eq. 0	Attempt 3	Error 9.071527927062562e-06
Point 92	Eq. 0	Attempt 4	Error 1.1823864269899786e-06
Point 92	Eq. 0	Attempt 5	Error 2.12740985716664e-07
Point 92	Eq. 1	Attempt 1	Error 7.238217278882075e-07
Point 92	Eq. 1	Attempt 2	Error 0.0001445760653382422
Point 92	Eq. 1	Attempt 3	Error 5.083974485842191e-07
Point 92	Eq. 1	Attempt 4	Error 2.3598619918629993e-05
Point 92	Eq. 1	Attempt 5	Error 1.9336692957949708e-07
Point 93	Eq. 0	Attempt 1	Error 9.559528280078666e-08
Point 93	Eq. 0	Attempt 2	Error 1.6406141298830335e-06
Point 93	Eq. 0	Attempt 3	Error 8.887246849553776e-08
Point 93	Eq. 0	Attempt 4	Error 8.03390827286421e-05
Point 93	Eq. 0	Attempt 5	Error 8.643741011837847e-08
Point 93	Eq. 1	Attempt 1	Error 6.927109552634647e-09
Point 93	Eq. 1	Attempt 2	Error 4.358159912953852e-07
Point 93	Eq. 1	Attempt 3	Error 5.313438578014029e-10
Point 93	Eq. 1	Attempt 4	Error 2.0035358261338843e-07
Point 93	Eq. 1	Attempt 5	Error 2.5326016839244403e-08
Point 94	Eq. 0	Attempt 1	Error 6.139089236967266e-12
Point 94	Eq. 1	Attempt 1	Error 9.166173242647346e-07
Point 94	Eq. 1	Attempt 2	Error 3.434233576626866e-06
Point 94	Eq. 1	Attempt 3	Error 1.953547666744271e-06
Point 94	Eq. 1	Attempt 4	Error 2.0392576516314875e-10
Point 94	Eq. 1	Attempt 5	Error 6.218674286628811e-07
Point 95	Eq. 0	Attempt 1	Error 2.0669551759056048e-07
Point 95	Eq. 0	Attempt 2	Error 1.6735481267460273e-07
Point 95	Eq. 0	Attempt 3	Error 5.1124188644280366e-05
Point 95	Eq. 0	Attempt 4	Error 2.0577317627612501e-10
Point 95	Eq. 0	Attempt 5	Error 2.538684213959641e-06
Point 95	Eq. 1	Attempt 1	Error 2.173125778881513e-06
Point 95	Eq. 1	Attempt 2	Error 5.556104269999196e-07
Point 95	Eq. 1	Attempt 3	Error 5.8307392691858695e-08
Point 95	Eq. 1	Attempt 4	Error 2.059449212765685e-05
Point 95	Eq. 1	Attempt 5	Error 4.456501301319804e-08
Point 96	Eq. 0	Attempt 1	Error 2.92287154479709e-08
Point 96	Eq. 0	Attempt 2	Error 3.640226964307658e-07
Point 96	Eq. 0	Attempt 3	Error 1.2471781474232557e-07
Point 96	Eq. 0	Attempt 4	Error 3.223135536245536e-09
Point 96	Eq. 0	Attempt 5	Error 5.177525963517837e-09
Point 96	Eq. 1	Attempt 1	Error 2.1797461613459745e-09
Point 96	Eq. 1	Attempt 2	Error 7.153419801397831e-05
Point 96	Eq. 1	Attempt 3	Error 4.072858672543589e-06
Point 96	Eq. 1	Attempt 4	Error 5.591090257439646e-09
Point 96	Eq. 1	Attempt 5	Error 8.277548602109164e-07
Point 97	Eq. 0	Attempt 1	Error 9.702944225864485e-09
Point 97	Eq. 0	Attempt 2	Error 1.6701392269169446e-08
Point 97	Eq. 0	Attempt 3	Error 3.0689182040077867e-07
Point 97	Eq. 0	Attempt 4	Error 8.901529326976743e-06
Point 97	Eq. 0	Attempt 5	Error 1.2924431302963058e-08
Point 97	Eq. 1	Attempt 1	Error 7.73354713601293e-11
Point 98	Eq. 0	Attempt 1	Error 1.6551439330214635e-07
Point 98	Eq. 0	Attempt 2	Error 2.531501252178714e-06
Point 98	Eq. 0	Attempt 3	Error 3.774459855776513e-08
Point 98	Eq. 0	Attempt 4	Error 7.024619890216854e-07
Point 98	Eq. 0	Attempt 5	Error 1.1364159036020283e-07
Point 98	Eq. 1	Attempt 1	Error 9.186749139189487e-10
Point 98	Eq. 1	Attempt 2	Error 1.1293717534499592e-06
Point 98	Eq. 1	Attempt 3	Error 2.102275584547897e-05
Point 98	Eq. 1	Attempt 4	Error 5.183895268601191e-08
Point 98	Eq. 1	Attempt 5	Error 2.169015118624884e-06
Point 99	Eq. 0	Attempt 1	Error 9.11809934223129e-08
Point 99	Eq. 0	Attempt 2	Error 2.173825748741365e-06
Point 99	Eq. 0	Attempt 3	Error 5.8192824781144736e-08
Point 99	Eq. 0	Attempt 4	Error 4.5899867018306395e-08
Point 99	Eq. 0	Attempt 5	Error 7.376479516096879e-08
Point 99	Eq. 1	Attempt 1	Error 6.869227036077064e-07
Point 99	Eq. 1	Attempt 2	Error 1.5277240947852988e-06
Point 99	Eq. 1	Attempt 3	Error 8.182679636092871e-06
Point 99	Eq. 1	Attempt 4	Error 5.825881999044213e-10
Point 99	Eq. 1	Attempt 5	Error 9.602516115592152e-08
Point 100	Eq. 0	Attempt 1	Error 1.2831833373638801e-08
Point 100	Eq. 0	Attempt 2	Error 2.0974255221517524e-08
Point 100	Eq. 0	Attempt 3	Error 7.071889740473125e-09
Point 100	Eq. 0	Attempt 4	Error 5.639147957481327e-07
Point 100	Eq. 0	Attempt 5	Error 1.4859438124403823e-09
Point 100	Eq. 1	Attempt 1	Error 1.0679229944798863e-08
Point 100	Eq. 1	Attempt 2	Error 6.51093898795807e-08
Point 100	Eq. 1	Attempt 3	Error 3.019579537522077e-07
Point 100	Eq. 1	Attempt 4	Error 2.350788008698146e-09
Point 100	Eq. 1	Attempt 5	Error 6.51093898795807e-08
Point 101	Eq. 0	Attempt 1	Error 2.2359915874403669e-07
Point 101	Eq. 0	Attempt 2	Error 8.449069355265237e-08
Point 101	Eq. 0	Attempt 3	Error 1.1248071132285986e-06
Point 101	Eq. 0	Attempt 4	Error 5.796235882371548e-07
Point 101	Eq. 0	Attempt 5	Error 7.348410235863412e-08
Point 101	Eq. 1	Attempt 1	Error 8.69803784553369e-09
Point 101	Eq. 1	Attempt 2	Error 6.135108861826666e-06
Point 101	Eq. 1	Attempt 3	Error 7.907885901659029e-09
Point 101	Eq. 1	Attempt 4	Error 1.6930812307691667e-10
Point 101	Eq. 1	Attempt 5	Error 2.4522478554445115e-06
Point 102	Eq. 0	Attempt 1	Error 2.4375822249567136e-08
Point 102	Eq. 0	Attempt 2	Error 7.4149198781015e-07
Point 102	Eq. 0	Attempt 3	Error 9.231368949258467e-07
Point 102	Eq. 0	Attempt 4	Error 1.0398764516139636e-08
Point 102	Eq. 0	Attempt 5	Error 2.485023742337944e-09
Point 102	Eq. 1	Attempt 1	Error 5.193356855670572e-08
Point 102	Eq. 1	Attempt 2	Error 3.7065319702378474e-09
Point 102	Eq. 1	Attempt 3	Error 5.908387379349733e-08
Point 102	Eq. 1	Attempt 4	Error 8.270518492281553e-09
Point 102	Eq. 1	Attempt 5	Error 5.193356855670572e-08
Point 103	Eq. 0	Attempt 1	Error 1.375519218527188e-06
Point 103	Eq. 0	Attempt 2	Error 1.165403773484286e-09
Point 103	Eq. 0	Attempt 3	Error 4.5131918113838765e-07
Point 103	Eq. 0	Attempt 4	Error 1.2458821174732293e-07
Point 103	Eq. 0	Attempt 5	Error 9.813584256335162e-07
Point 103	Eq. 1	Attempt 1	Error 3.416240900833145e-06
Point 103	Eq. 1	Attempt 2	Error 1.2533873245956784e-06
Point 103	Eq. 1	Attempt 3	Error 9.034749837155687e-09
Point 103	Eq. 1	Attempt 4	Error 4.015857371086895e-07
Point 103	Eq. 1	Attempt 5	Error 3.0307950282804086e-07
Point 104	Eq. 0	Attempt 1	Error 2.0380161913635675e-07
Point 104	Eq. 0	Attempt 2	Error 6.933760232641362e-10
Point 104	Eq. 0	Attempt 3	Error 3.0316101629068726e-07
Point 104	Eq. 0	Attempt 4	Error 3.2011047323976527e-07
Point 104	Eq. 0	Attempt 5	Error 9.466731398788397e-08
Point 104	Eq. 1	Attempt 1	Error 8.598447323038272e-07
Point 104	Eq. 1	Attempt 2	Error 8.538165729987668e-10
Point 104	Eq. 1	Attempt 3	Error 2.545007390608589e-06
Point 104	Eq. 1	Attempt 4	Error 6.740421270023944e-07
Point 104	Eq. 1	Attempt 5	Error 2.349282226532523e-07
Point 105	Eq. 0	Attempt 1	Error 3.0382807381101884e-10
Point 105	Eq. 0	Attempt 2	Error 1.9291462649562163e-08
Point 105	Eq. 0	Attempt 3	Error 1.326086851349828e-05
Point 105	Eq. 0	Attempt 4	Error 6.010890274410485e-08
Point 105	Eq. 0	Attempt 5	Error 1.6723333828849718e-10
Point 105	Eq. 1	Attempt 1	Error 3.015609593148838e-06
Point 105	Eq. 1	Attempt 2	Error 1.1526923373139653e-05
Point 105	Eq. 1	Attempt 3	Error 2.1411478030586295e-06
Point 105	Eq. 1	Attempt 4	Error 3.050534758131107e-07
Point 105	Eq. 1	Attempt 5	Error 8.752876681228372e-07
Point 106	Eq. 0	Attempt 1	Error 6.341269909171388e-08
Point 106	Eq. 0	Attempt 2	Error 5.4765905588283204e-08
Point 106	Eq. 0	Attempt 3	Error 6.7561813921201974e-09
Point 106	Eq. 0	Attempt 4	Error 2.286040796661837e-06
Point 106	Eq. 0	Attempt 5	Error 5.4765905588283204e-08
Point 106	Eq. 1	Attempt 1	Error 2.1432413177535636e-08
Point 106	Eq. 1	Attempt 2	Error 1.7590821528301603e-06
Point 106	Eq. 1	Attempt 3	Error 4.376744300316204e-09
Point 106	Eq. 1	Attempt 4	Error 1.3206269898091705e-05
Point 106	Eq. 1	Attempt 5	Error 4.6901263317522535e-06
Point 107	Eq. 0	Attempt 1	Error 4.035882739117369e-12
Point 107	Eq. 1	Attempt 1	Error 6.377302099735971e-07
Point 107	Eq. 1	Attempt 2	Error 4.584917689953727e-07
Point 107	Eq. 1	Attempt 3	Error 6.200704660841438e-08
Point 107	Eq. 1	Attempt 4	Error 1.5105098327694577e-07
Point 107	Eq. 1	Attempt 5	Error 4.144229990288295e-07
Point 108	Eq. 0	Attempt 1	Error 2.091569513140712e-07
Point 108	Eq. 0	Attempt 2	Error 1.5729699498479022e-07
Point 108	Eq. 0	Attempt 3	Error 1.823049728955084e-07
Point 108	Eq. 0	Attempt 4	Error 9.702254715193703e-07
Point 108	Eq. 0	Attempt 5	Error 3.2518187254027e-08
Point 108	Eq. 1	Attempt 1	Error 1.567315166539629e-09
Point 108	Eq. 1	Attempt 2	Error 2.1276775896694744e-08
Point 108	Eq. 1	Attempt 3	Error 9.78895116077183e-08
Point 108	Eq. 1	Attempt 4	Error 5.615029863292875e-08
Point 108	Eq. 1	Attempt 5	Error 9.921856189976097e-07
Point 109	Eq. 0	Attempt 1	Error 1.5063505998114124e-11
Point 109	Eq. 1	Attempt 1	Error 3.780778285999986e-07
Point 109	Eq. 1	Attempt 2	Error 1.4987963936619053e-07
Point 109	Eq. 1	Attempt 3	Error 9.686436897027306e-08
Point 109	Eq. 1	Attempt 4	Error 3.6012835380461183e-08
Point 109	Eq. 1	Attempt 5	Error 1.4399006431631278e-09
Point 110	Eq. 0	Attempt 1	Error 1.1474486427687225e-07
Point 110	Eq. 0	Attempt 2	Error 6.644362997576536e-07
Point 110	Eq. 0	Attempt 3	Error 2.050279590548598e-06
Point 110	Eq. 0	Attempt 4	Error 1.880051627267676e-06
Point 110	Eq. 0	Attempt 5	Error 2.1638413727487205e-08
Point 110	Eq. 1	Attempt 1	Error 4.618712523551949e-08
Point 110	Eq. 1	Attempt 2	Error 5.175703591930869e-06
Point 110	Eq. 1	Attempt 3	Error 1.9870145706590847e-06
Point 110	Eq. 1	Attempt 4	Error 1.698688805618076e-06
Point 110	Eq. 1	Attempt 5	Error 1.3106054552736168e-07
Point 111	Eq. 0	Attempt 1	Error 2.0520474208751693e-11
Point 111	Eq. 1	Attempt 1	Error 4.498330147839624e-05
Point 111	Eq. 1	Attempt 2	Error 0.0009098617161100719
Point 111	Eq. 1	Attempt 3	Error 1.0521404192331829e-08
Point 111	Eq. 1	Attempt 4	Error 1.4689288718727767e-07
Point 111	Eq. 1	Attempt 5	Error 2.547483575199294e-07
Point 112	Eq. 0	Attempt 1	Error 4.149569576838985e-12
Point 112	Eq. 1	Attempt 1	Error 1.2082775242561183e-06
Point 112	Eq. 1	Attempt 2	Error 1.262347382180451e-08
Point 112	Eq. 1	Attempt 3	Error 1.3013022027053012e-05
Point 112	Eq. 1	Attempt 4	Error 8.854948418957065e-08
Point 112	Eq. 1	Attempt 5	Error 0.0001260217527203622
Point 113	Eq. 0	Attempt 1	Error 5.089287924420205e-08
Point 113	Eq. 0	Attempt 2	Error 1.0740538584741444e-05
Point 113	Eq. 0	Attempt 3	Error 7.963762982399203e-10
Point 113	Eq. 0	Attempt 4	Error 1.3616772207569738e-06
Point 113	Eq. 0	Attempt 5	Error 1.0844075859495206e-08
Point 113	Eq. 1	Attempt 1	Error 1.553604533910402e-08
Point 113	Eq. 1	Attempt 2	Error 4.65431071461353e-08
Point 113	Eq. 1	Attempt 3	Error 1.439275365555659e-10
Point 113	Eq. 1	Attempt 4	Error 8.506037829647539e-08
Point 113	Eq. 1	Attempt 5	Error 1.9551322338884347e-08
Point 114	Eq. 0	Attempt 1	Error 1.4157990335661452e-09
Point 114	Eq. 0	Attempt 2	Error 1.6450410385004943e-06
Point 114	Eq. 0	Attempt 3	Error 4.187529611954233e-08
Point 114	Eq. 0	Attempt 4	Error 1.569721348460007e-06
Point 114	Eq. 0	Attempt 5	Error 8.997977261060441e-07
Point 114	Eq. 1	Attempt 1	Error 7.46885015701082e-06
Point 114	Eq. 1	Attempt 2	Error 4.583034922234219e-06
Point 114	Eq. 1	Attempt 3	Error 7.386095603578724e-06
Point 114	Eq. 1	Attempt 4	Error 6.658041229457012e-08
Point 114	Eq. 1	Attempt 5	Error 7.635742377942734e-06
Point 115	Eq. 0	Attempt 1	Error 7.491323117392312e-07
Point 115	Eq. 0	Attempt 2	Error 3.7029508348496165e-09
Point 115	Eq. 0	Attempt 3	Error 1.1320935300318524e-08
Point 115	Eq. 0	Attempt 4	Error 1.474955638514075e-06
Point 115	Eq. 0	Attempt 5	Error 1.1946873996748764e-06
Point 115	Eq. 1	Attempt 1	Error 1.999768838345517e-05
Point 115	Eq. 1	Attempt 2	Error 1.2822340522689046e-08
Point 115	Eq. 1	Attempt 3	Error 6.761524673493113e-11
Point 116	Eq. 0	Attempt 1	Error 6.194227353262249e-10
Point 116	Eq. 0	Attempt 2	Error 8.198868499675882e-07
Point 116	Eq. 0	Attempt 3	Error 2.9749685381830204e-08
Point 116	Eq. 0	Attempt 4	Error 3.122869429716957e-08
Point 116	Eq. 0	Attempt 5	Error 1.6017480675145634e-07
Point 116	Eq. 1	Attempt 1	Error 3.528356614879158e-06
Point 116	Eq. 1	Attempt 2	Error 3.48306912485441e-05
Point 116	Eq. 1	Attempt 3	Error 4.894744392913708e-06
Point 116	Eq. 1	Attempt 4	Error 6.826326170994435e-10
Point 116	Eq. 1	Attempt 5	Error 3.1913884868117748e-09
Point 117	Eq. 0	Attempt 1	Error 4.723688107333146e-10
Point 117	Eq. 0	Attempt 2	Error 4.243821649652091e-08
Point 117	Eq. 0	Attempt 3	Error 2.7327251927999896e-07
Point 117	Eq. 0	Attempt 4	Error 2.9355078368098475e-09
Point 117	Eq. 0	Attempt 5	Error 0.0010501484794076532
Point 117	Eq. 1	Attempt 1	Error 6.166262949136581e-07
Point 117	Eq. 1	Attempt 2	Error 3.1917863907438004e-09
Point 117	Eq. 1	Attempt 3	Error 3.4152156729305716e-06
Point 117	Eq. 1	Attempt 4	Error 5.152532764896023e-07
Point 117	Eq. 1	Attempt 5	Error 4.094576667057481e-06
Point 118	Eq. 0	Attempt 1	Error 3.396273712041875e-06
Point 118	Eq. 0	Attempt 2	Error 6.381708885783155e-07
Point 118	Eq. 0	Attempt 3	Error 3.7591138379866607e-07
Point 118	Eq. 0	Attempt 4	Error 2.5982615170505596e-08
Point 118	Eq. 0	Attempt 5	Error 2.6382735995866824e-09
Point 118	Eq. 1	Attempt 1	Error 8.089265946864543e-05
Point 118	Eq. 1	Attempt 2	Error 0.21624234056463365
Point 118	Eq. 1	Attempt 3	Error 1.756551739617862e-07
Point 118	Eq. 1	Attempt 4	Error 1.1710487541449766e-05
Point 118	Eq. 1	Attempt 5	Error 2.8878255875497416e-07
Point 119	Eq. 0	Attempt 1	Error 6.870664037705865e-09
Point 119	Eq. 0	Attempt 2	Error 1.0206067599938251e-06
Point 119	Eq. 0	Attempt 3	Error 1.918032603498432e-05
Point 119	Eq. 0	Attempt 4	Error 1.0828813401531079e-06
Point 119	Eq. 0	Attempt 5	Error 2.098113327519968e-08
Point 119	Eq. 1	Attempt 1	Error 6.128374252512003e-08
Point 119	Eq. 1	Attempt 2	Error 2.6364659788669087e-08
Point 119	Eq. 1	Attempt 3	Error 7.94115635471826e-07
Point 119	Eq. 1	Attempt 4	Error 1.897968502362346e-07
Point 119	Eq. 1	Attempt 5	Error 6.424545517802471e-08
Point 120	Eq. 0	Attempt 1	Error 6.674802648376499e-07
Point 120	Eq. 0	Attempt 2	Error 7.972831781444256e-07
Point 120	Eq. 0	Attempt 3	Error 1.8222294784209225e-09
Point 120	Eq. 0	Attempt 4	Error 1.0717834015849803e-06
Point 120	Eq. 0	Attempt 5	Error 2.7934106583415996e-07
Point 120	Eq. 1	Attempt 1	Error 1.0797779737004021e-07
Point 120	Eq. 1	Attempt 2	Error 4.4149615831656774e-05
Point 120	Eq. 1	Attempt 3	Error 8.252899814920056e-05
Point 120	Eq. 1	Attempt 4	Error 3.046874041956471e-07
Point 120	Eq. 1	Attempt 5	Error 6.388119402345183e-07
Point 121	Eq. 0	Attempt 1	Error 1.3329213288670871e-08
Point 121	Eq. 0	Attempt 2	Error 3.398218382244522e-07
Point 121	Eq. 0	Attempt 3	Error 6.710934030706994e-09
Point 121	Eq. 0	Attempt 4	Error 4.886658189207083e-09
Point 121	Eq. 0	Attempt 5	Error 1.624795231691678e-08
Point 121	Eq. 1	Attempt 1	Error 9.66878133112914e-10
Point 121	Eq. 1	Attempt 2	Error 2.5390259850155417e-06
Point 121	Eq. 1	Attempt 3	Error 9.66878133112914e-10
Point 121	Eq. 1	Attempt 4	Error 1.2244902336533414e-07
Point 121	Eq. 1	Attempt 5	Error 2.831486369814229e-07
Point 122	Eq. 0	Attempt 1	Error 1.0011865470005432e-07
Point 122	Eq. 0	Attempt 2	Error 3.987565833085682e-09
Point 122	Eq. 0	Attempt 3	Error 2.870467596949311e-08
Point 122	Eq. 0	Attempt 4	Error 7.863832252041902e-09
Point 122	Eq. 0	Attempt 5	Error 4.4157900447316933e-08
Point 122	Eq. 1	Attempt 1	Error 1.1478419992272393e-08
Point 122	Eq. 1	Attempt 2	Error 2.1536266103794333e-09
Point 122	Eq. 1	Attempt 3	Error 0.0021079783437869537
Point 122	Eq. 1	Attempt 4	Error 1.4962154182285303e-08
Point 122	Eq. 1	Attempt 5	Error 3.793303449128871e-09
Point 123	Eq. 0	Attempt 1	Error 4.2332197836003616e-07
Point 123	Eq. 0	Attempt 2	Error 1.8260675460624043e-07
Point 123	Eq. 0	Attempt 3	Error 9.35535240387253e-08
Point 123	Eq. 0	Attempt 4	Error 1.0302490522917651e-06
Point 123	Eq. 0	Attempt 5	Error 1.928145820784266e-08
Point 123	Eq. 1	Attempt 1	Error 3.48791218129918e-10
Point 123	Eq. 1	Attempt 2	Error 1.1463612281659152e-09
Point 123	Eq. 1	Attempt 3	Error 5.028525151828944e-08
Point 123	Eq. 1	Attempt 4	Error 1.3915979479861562e-08
Point 123	Eq. 1	Attempt 5	Error 7.673946811337373e-09
Point 124	Eq. 0	Attempt 1	Error 1.755971084094199e-07
Point 124	Eq. 0	Attempt 2	Error 1.2838836482842453e-07
Point 124	Eq. 0	Attempt 3	Error 1.2621171663340647e-08
Point 124	Eq. 0	Attempt 4	Error 4.878359050053405e-09
Point 124	Eq. 0	Attempt 5	Error 1.0784329447233176e-06
Point 124	Eq. 1	Attempt 1	Error 7.234643962306109e-05
Point 124	Eq. 1	Attempt 2	Error 2.326770243143983e-07
Point 124	Eq. 1	Attempt 3	Error 1.4469464417743438e-06
Point 124	Eq. 1	Attempt 4	Error 1.3025322687099106e-07
Point 124	Eq. 1	Attempt 5	Error 7.231335530377692e-10
Point 125	Eq. 0	Attempt 1	Error 2.999549906235188e-07
Point 125	Eq. 0	Attempt 2	Error 8.55663984111743e-10
Point 125	Eq. 0	Attempt 3	Error 1.2271641480765538e-07
Point 125	Eq. 0	Attempt 4	Error 3.4267665114384727e-06
Point 125	Eq. 0	Attempt 5	Error 3.359946276759729e-08
Point 125	Eq. 1	Attempt 1	Error 3.1270117233361816e-06
Point 125	Eq. 1	Attempt 2	Error 7.03675482327526e-08
Point 125	Eq. 1	Attempt 3	Error 1.8686276348489628e-07
Point 125	Eq. 1	Attempt 4	Error 6.420464160328265e-11
Point 126	Eq. 0	Attempt 1	Error 7.679705049667973e-08
Point 126	Eq. 0	Attempt 2	Error 1.105505589293898e-06
Point 126	Eq. 0	Attempt 3	Error 4.048564505865215e-08
Point 126	Eq. 0	Attempt 4	Error 1.2125497050874401e-08
Point 126	Eq. 0	Attempt 5	Error 1.528080701973522e-07
Point 126	Eq. 1	Attempt 1	Error 9.724130052291002e-07
Point 126	Eq. 1	Attempt 2	Error 4.2522810872469563e-07
Point 126	Eq. 1	Attempt 3	Error 2.815736763750465e-07
Point 126	Eq. 1	Attempt 4	Error 3.1641127407056047e-07
Point 126	Eq. 1	Attempt 5	Error 2.517776351851353e-07
Point 127	Eq. 0	Attempt 1	Error 7.57381712901406e-10
Point 127	Eq. 0	Attempt 2	Error 2.21953655454854e-08
Point 127	Eq. 0	Attempt 3	Error 9.984026405618351e-07
Point 127	Eq. 0	Attempt 4	Error 8.807278959466203e-07
Point 127	Eq. 0	Attempt 5	Error 3.7841402900085086e-08
Point 127	Eq. 1	Attempt 1	Error 1.6068898389676178e-07
Point 127	Eq. 1	Attempt 2	Error 1.3304372714628698e-08
Point 127	Eq. 1	Attempt 3	Error 2.0627324204269826e-06
Point 127	Eq. 1	Attempt 4	Error 3.114803817538814e-05
Point 127	Eq. 1	Attempt 5	Error 1.627546453164541e-08
Point 128	Eq. 0	Attempt 1	Error 2.7116436740470817e-07
Point 128	Eq. 0	Attempt 2	Error 6.897556659168913e-08
Point 128	Eq. 0	Attempt 3	Error 9.353793188893178e-07
Point 128	Eq. 0	Attempt 4	Error 5.095500910101691e-09
Point 128	Eq. 0	Attempt 5	Error 2.872070012926997e-07
Point 128	Eq. 1	Attempt 1	Error 2.7854019890583004e-07
Point 128	Eq. 1	Attempt 2	Error 1.5644559425709303e-08
Point 128	Eq. 1	Attempt 3	Error 4.365455197330448e-08
Point 128	Eq. 1	Attempt 4	Error 5.555001223456202e-06
Point 128	Eq. 1	Attempt 5	Error 3.530682846530908e-06
Point 129	Eq. 0	Attempt 1	Error 1.6774492905824445e-10
Point 129	Eq. 0	Attempt 2	Error 1.5406374131998746e-07
Point 129	Eq. 0	Attempt 3	Error 4.09472193041438e-07
Point 129	Eq. 0	Attempt 4	Error 3.4216895983263385e-09
Point 129	Eq. 0	Attempt 5	Error 5.792912816104945e-08
Point 129	Eq. 1	Attempt 1	Error 4.0032830384006957e-08
Point 129	Eq. 1	Attempt 2	Error 1.7938049268195755e-08
Point 129	Eq. 1	Attempt 3	Error 2.3341488031292101e-07
Point 129	Eq. 1	Attempt 4	Error 1.7076302185614622e-05
Point 129	Eq. 1	Attempt 5	Error 0.00015430585034437172
Point 130	Eq. 0	Attempt 1	Error 1.6383904721806175e-07
Point 130	Eq. 0	Attempt 2	Error 2.46433273787261e-08
Point 130	Eq. 0	Attempt 3	Error 4.341075054981047e-09
Point 130	Eq. 0	Attempt 4	Error 1.0242860639664286e-06
Point 130	Eq. 0	Attempt 5	Error 5.006370429327944e-09
Point 130	Eq. 1	Attempt 1	Error 6.291571509109417e-06
Point 130	Eq. 1	Attempt 2	Error 1.0339441104179059e-05
Point 130	Eq. 1	Attempt 3	Error 2.2232997025639634e-06
Point 130	Eq. 1	Attempt 4	Error 4.7937706426637305e-06
Point 130	Eq. 1	Attempt 5	Error 2.24530140258139e-07
Point 131	Eq. 0	Attempt 1	Error 1.6671310731908306e-07
Point 131	Eq. 0	Attempt 2	Error 2.822275746439118e-10
Point 131	Eq. 0	Attempt 3	Error 5.558661655413744e-07
Point 131	Eq. 0	Attempt 4	Error 1.837747731769923e-10
Point 131	Eq. 0	Attempt 5	Error 2.822275746439118e-10
Point 131	Eq. 1	Attempt 1	Error 4.123029384572874e-08
Point 131	Eq. 1	Attempt 2	Error 1.8002652382165252e-06
Point 131	Eq. 1	Attempt 3	Error 1.0530831673349894e-07
Point 131	Eq. 1	Attempt 4	Error 1.8888786712523142e-07
Point 131	Eq. 1	Attempt 5	Error 6.371703875629464e-08
Point 132	Eq. 0	Attempt 1	Error 1.152812956206617e-08
Point 132	Eq. 0	Attempt 2	Error 2.2720257675246103e-08
Point 132	Eq. 0	Attempt 3	Error 3.1679388712291257e-07
Point 132	Eq. 0	Attempt 4	Error 3.279632210251293e-08
Point 132	Eq. 0	Attempt 5	Error 1.4489785371551989e-07
Point 132	Eq. 1	Attempt 1	Error 2.222593167289233e-06
Point 132	Eq. 1	Attempt 2	Error 5.807607692531747e-07
Point 132	Eq. 1	Attempt 3	Error 1.8617330766801388e-05
Point 132	Eq. 1	Attempt 4	Error 4.502163619690691e-07
Point 132	Eq. 1	Attempt 5	Error 1.7046920675056754e-07
Point 133	Eq. 0	Attempt 1	Error 1.0753973356258939e-07
Point 133	Eq. 0	Attempt 2	Error 1.2486327705119038e-06
Point 133	Eq. 0	Attempt 3	Error 8.276401786133647e-11
Point 133	Eq. 1	Attempt 1	Error 9.004648404697946e-08
Point 133	Eq. 1	Attempt 2	Error 4.0378779431193834e-08
Point 133	Eq. 1	Attempt 3	Error 3.190422148691141e-08
Point 133	Eq. 1	Attempt 4	Error 4.510494306941837e-07
Point 133	Eq. 1	Attempt 5	Error 1.347473244095454e-10
Point 134	Eq. 0	Attempt 1	Error 2.756328285613563e-07
Point 134	Eq. 0	Attempt 2	Error 4.6486547944368795e-10
Point 134	Eq. 0	Attempt 3	Error 1.2479677025112323e-06
Point 134	Eq. 0	Attempt 4	Error 1.4895130107106525e-07
Point 134	Eq. 0	Attempt 5	Error 1.264351681129483e-07
Point 134	Eq. 1	Attempt 1	Error 5.449834077353444e-07
Point 134	Eq. 1	Attempt 2	Error 1.8560774606157793e-07
Point 134	Eq. 1	Attempt 3	Error 5.449834077353444e-07
Point 134	Eq. 1	Attempt 4	Error 1.6172776895473362e-08
Point 134	Eq. 1	Attempt 5	Error 6.662588702965877e-09
Point 135	Eq. 0	Attempt 1	Error 3.907399559466285e-08
Point 135	Eq. 0	Attempt 2	Error 2.799146159304655e-08
Point 135	Eq. 0	Attempt 3	Error 1.875298494269373e-08
Point 135	Eq. 0	Attempt 4	Error 2.397086973360274e-10
Point 135	Eq. 0	Attempt 5	Error 1.4635902459758654e-05
Point 135	Eq. 1	Attempt 1	Error 2.6119863605345017e-08
Point 135	Eq. 1	Attempt 2	Error 1.612477262824541e-09
Point 135	Eq. 1	Attempt 3	Error 6.562019336797675e-07
Point 135	Eq. 1	Attempt 4	Error 7.320691679524316e-07
Point 135	Eq. 1	Attempt 5	Error 9.580958248989191e-11
Point 136	Eq. 0	Attempt 1	Error 3.5225593819632195e-07
Point 136	Eq. 0	Attempt 2	Error 3.8922200928936945e-07
Point 136	Eq. 0	Attempt 3	Error 1.7813313775150164e-06
Point 136	Eq. 0	Attempt 4	Error 5.331249326445686e-07
Point 136	Eq. 0	Attempt 5	Error 2.449823625738645e-06
Point 136	Eq. 1	Attempt 1	Error 4.7737771069478185e-06
Point 136	Eq. 1	Attempt 2	Error 1.0013262112806842e-06
Point 136	Eq. 1	Attempt 3	Error 6.5129130462082685e-06
Point 136	Eq. 1	Attempt 4	Error 1.8633417653290962e-06
Point 136	Eq. 1	Attempt 5	Error 5.290787044032186e-07
Point 137	Eq. 0	Attempt 1	Error 1.7088364074879792e-06
Point 137	Eq. 0	Attempt 2	Error 5.826899496241822e-08
Point 137	Eq. 0	Attempt 3	Error 6.740901881130412e-08
Point 137	Eq. 0	Attempt 4	Error 5.826899496241822e-08
Point 137	Eq. 0	Attempt 5	Error 1.82021722139325e-07
Point 137	Eq. 1	Attempt 1	Error 2.3536500748377875e-08
Point 137	Eq. 1	Attempt 2	Error 7.555686920568405e-08
Point 137	Eq. 1	Attempt 3	Error 2.9700169079660554e-07
Point 137	Eq. 1	Attempt 4	Error 1.4368509937412455e-08
Point 137	Eq. 1	Attempt 5	Error 2.3449669583897048e-07
Point 138	Eq. 0	Attempt 1	Error 1.4713333484905888e-07
Point 138	Eq. 0	Attempt 2	Error 4.055789304402424e-08
Point 138	Eq. 0	Attempt 3	Error 1.1209672834411322e-06
Point 138	Eq. 0	Attempt 4	Error 2.4567157197452616e-09
Point 138	Eq. 0	Attempt 5	Error 1.9785204585787142e-08
Point 138	Eq. 1	Attempt 1	Error 2.4993283886942663e-08
Point 138	Eq. 1	Attempt 2	Error 3.401253252377501e-07
Point 138	Eq. 1	Attempt 3	Error 1.7613136265026696e-06
Point 138	Eq. 1	Attempt 4	Error 7.598086710913776e-07
Point 138	Eq. 1	Attempt 5	Error 0.0010770399341311077
Point 139	Eq. 0	Attempt 1	Error 5.927493589297228e-06
Point 139	Eq. 0	Attempt 2	Error 1.2481848443712806e-08
Point 139	Eq. 0	Attempt 3	Error 2.4559659550504875e-07
Point 139	Eq. 0	Attempt 4	Error 3.942929538425233e-07
Point 139	Eq. 0	Attempt 5	Error 3.520688096614322e-08
Point 139	Eq. 1	Attempt 1	Error 2.0113757273065858e-06
Point 139	Eq. 1	Attempt 2	Error 2.447919484893646e-07
Point 139	Eq. 1	Attempt 3	Error 4.487304750000476e-09
Point 139	Eq. 1	Attempt 4	Error 9.47750322666252e-09
Point 139	Eq. 1	Attempt 5	Error 4.787892748936429e-08
Point 140	Eq. 0	Attempt 1	Error 5.425306426332099e-09
Point 140	Eq. 0	Attempt 2	Error 0.00021650454374366745
Point 140	Eq. 0	Attempt 3	Error 5.56811301066773e-07
Point 140	Eq. 0	Attempt 4	Error 3.041691343241837e-10
Point 140	Eq. 0	Attempt 5	Error 7.592257134092506e-08
Point 140	Eq. 1	Attempt 1	Error 3.821449297447543e-06
Point 140	Eq. 1	Attempt 2	Error 2.702896040318592e-07
Point 140	Eq. 1	Attempt 3	Error 1.1596057447604835e-09
Point 140	Eq. 1	Attempt 4	Error 2.913725438702386e-08
Point 140	Eq. 1	Attempt 5	Error 1.1596057447604835e-09
Point 141	Eq. 0	Attempt 1	Error 1.068630115241831e-05
Point 141	Eq. 0	Attempt 2	Error 6.507207217509858e-09
Point 141	Eq. 0	Attempt 3	Error 4.972150691173738e-08
Point 141	Eq. 0	Attempt 4	Error 1.3620251593238208e-08
Point 141	Eq. 0	Attempt 5	Error 5.063554908701917e-09
Point 141	Eq. 1	Attempt 1	Error 0.00017882644354472177
Point 141	Eq. 1	Attempt 2	Error 1.0629520375005086e-08
Point 141	Eq. 1	Attempt 3	Error 1.966656668628275e-07
Point 141	Eq. 1	Attempt 4	Error 4.7113115897445823e-07
Point 141	Eq. 1	Attempt 5	Error 3.968400903886504e-06
Point 142	Eq. 0	Attempt 1	Error 5.174496209292556e-08
Point 142	Eq. 0	Attempt 2	Error 3.328881348352297e-08
Point 142	Eq. 0	Attempt 3	Error 2.3629525003343588e-07
Point 142	Eq. 0	Attempt 4	Error 1.1239194463996682e-08
Point 142	Eq. 0	Attempt 5	Error 8.25053803055198e-09
Point 142	Eq. 1	Attempt 1	Error 7.229345726500469e-07
Point 142	Eq. 1	Attempt 2	Error 4.516431317824754e-08
Point 142	Eq. 1	Attempt 3	Error 1.5585180790367303e-07
Point 142	Eq. 1	Attempt 4	Error 1.1619262383172497
Point 142	Eq. 1	Attempt 5	Error 7.75492594584648e-07
Point 143	Eq. 0	Attempt 1	Error 4.3384262085055525e-06
Point 143	Eq. 0	Attempt 2	Error 7.78061348682968e-09
Point 143	Eq. 0	Attempt 3	Error 8.075795676631969e-07
Point 143	Eq. 0	Attempt 4	Error 4.641526629711734e-08
Point 143	Eq. 0	Attempt 5	Error 1.7890442904899828e-08
Point 143	Eq. 1	Attempt 1	Error 3.839318196696695e-08
Point 143	Eq. 1	Attempt 2	Error 1.906408897411893e-08
Point 143	Eq. 1	Attempt 3	Error 1.3938748196551387e-05
Point 143	Eq. 1	Attempt 4	Error 1.9610979506978765e-12
Point 144	Eq. 0	Attempt 1	Error 7.44648787076585e-12
Point 144	Eq. 1	Attempt 1	Error 3.387867764104158e-11
Point 145	Eq. 0	Attempt 1	Error 1.193215780403989e-06
Point 145	Eq. 0	Attempt 2	Error 1.95324383867046e-06
Point 145	Eq. 0	Attempt 3	Error 6.007841193422792e-07
Point 145	Eq. 0	Attempt 4	Error 3.592106168071041e-09
Point 145	Eq. 0	Attempt 5	Error 2.3526797576778335e-07
Point 145	Eq. 1	Attempt 1	Error 7.186567927419674e-07
Point 145	Eq. 1	Attempt 2	Error 3.12440938898817e-05
Point 145	Eq. 1	Attempt 3	Error 1.4595900665881345e-07
Point 145	Eq. 1	Attempt 4	Error 3.994236408288998e-08
Point 145	Eq. 1	Attempt 5	Error 9.39042820391478e-06
Point 146	Eq. 0	Attempt 1	Error 1.792800503608305e-07
Point 146	Eq. 0	Attempt 2	Error 1.5448813428520225e-07
Point 146	Eq. 0	Attempt 3	Error 3.853766656902735e-07
Point 146	Eq. 0	Attempt 4	Error 1.5167188394116238e-08
Point 146	Eq. 0	Attempt 5	Error 2.231899998150766e-09
Point 146	Eq. 1	Attempt 1	Error 9.571124337526271e-09
Point 146	Eq. 1	Attempt 2	Error 2.1522163251574966e-07
Point 146	Eq. 1	Attempt 3	Error 1.6434512417617952e-08
Point 146	Eq. 1	Attempt 4	Error 2.734686006533593e-07
Point 146	Eq. 1	Attempt 5	Error 7.87340582064644e-07
Point 147	Eq. 0	Attempt 1	Error 2.1645070091835805e-07
Point 147	Eq. 0	Attempt 2	Error 1.5157797861320432e-07
Point 147	Eq. 0	Attempt 3	Error 1.5364839214271342e-06
Point 147	Eq. 0	Attempt 4	Error 7.767351917209453e-08
Point 147	Eq. 0	Attempt 5	Error 3.7541911979133147e-07
Point 147	Eq. 1	Attempt 1	Error 2.3430743567587342e-08
Point 147	Eq. 1	Attempt 2	Error 4.650777327697142e-07
Point 147	Eq. 1	Attempt 3	Error 1.2281068961783603e-07
Point 147	Eq. 1	Attempt 4	Error 1.107349874018837e-07
Point 147	Eq. 1	Attempt 5	Error 3.841023499262519e-09
Point 148	Eq. 0	Attempt 1	Error 4.8998742840922205e-08
Point 148	Eq. 0	Attempt 2	Error 1.6343221886927495e-08
Point 148	Eq. 0	Attempt 3	Error 1.2691828032984631e-08
Point 148	Eq. 0	Attempt 4	Error 7.642325385859294e-07
Point 148	Eq. 0	Attempt 5	Error 1.7533403706693207e-07
Point 148	Eq. 1	Attempt 1	Error 7.878623193846579e-07
Point 148	Eq. 1	Attempt 2	Error 7.066716989356792e-09
Point 148	Eq. 1	Attempt 3	Error 2.283780304423999e-06
Point 148	Eq. 1	Attempt 4	Error 6.941764127077477e-06
Point 148	Eq. 1	Attempt 5	Error 3.028955575246073e-08
Point 149	Eq. 0	Attempt 1	Error 9.405084711033851e-08
Point 149	Eq. 0	Attempt 2	Error 1.5497050753765507e-08
Point 149	Eq. 0	Attempt 3	Error 6.048992418072885e-08
Point 149	Eq. 0	Attempt 4	Error 9.208633855450898e-12
Point 149	Eq. 1	Attempt 1	Error 1.2012804972982849e-08
Point 149	Eq. 1	Attempt 2	Error 1.9591055888668052e-08
Point 149	Eq. 1	Attempt 3	Error 1.202235893060788e-06
Point 149	Eq. 1	Attempt 4	Error 1.1350493878126144e-09
Point 149	Eq. 1	Attempt 5	Error 7.310916316782823e-10
Point 150	Eq. 0	Attempt 1	Error 5.462664432798192e-06
Point 150	Eq. 0	Attempt 2	Error 2.2233786012293422e-07
Point 150	Eq. 0	Attempt 3	Error 2.8144864927526214e-07
Point 150	Eq. 0	Attempt 4	Error 5.226127086643828e-08
Point 150	Eq. 0	Attempt 5	Error 5.1468816764099756e-08
Point 150	Eq. 1	Attempt 1	Error 4.216727330685899e-05
Point 150	Eq. 1	Attempt 2	Error 1.238316599483369e-06
Point 150	Eq. 1	Attempt 3	Error 1.2508388635978918e-07
Point 150	Eq. 1	Attempt 4	Error 4.940253575114184e-07
Point 150	Eq. 1	Attempt 5	Error 1.4748442822565266e-07
Point 151	Eq. 0	Attempt 1	Error 2.2096384100223077e-07
Point 151	Eq. 0	Attempt 2	Error 8.40606162455515e-09
Point 151	Eq. 0	Attempt 3	Error 9.137596066466358e-07
Point 151	Eq. 0	Attempt 4	Error 6.963030614315358e-07
Point 151	Eq. 0	Attempt 5	Error 2.126081767528376e-06
Point 151	Eq. 1	Attempt 1	Error 2.6531734533818963e-06
Point 151	Eq. 1	Attempt 2	Error 2.9356300501603982e-08
Point 151	Eq. 1	Attempt 3	Error 7.528228707087692e-09
Point 151	Eq. 1	Attempt 4	Error 3.0087531428080183e-05
Point 151	Eq. 1	Attempt 5	Error 5.486995888759338e-06
Point 152	Eq. 0	Attempt 1	Error 2.2966730739426566e-08
Point 152	Eq. 0	Attempt 2	Error 2.0493189367698506e-09
Point 152	Eq. 0	Attempt 3	Error 9.051746019395068e-10
Point 152	Eq. 0	Attempt 4	Error 4.0626304098623223e-07
Point 152	Eq. 0	Attempt 5	Error 9.051746019395068e-10
Point 152	Eq. 1	Attempt 1	Error 8.285468311441946e-09
Point 152	Eq. 1	Attempt 2	Error 5.309882169513003e-07
Point 152	Eq. 1	Attempt 3	Error 6.049109884997961e-06
Point 152	Eq. 1	Attempt 4	Error 8.31728357297834e-08
Point 152	Eq. 1	Attempt 5	Error 2.283400135638658e-10
Point 153	Eq. 0	Attempt 1	Error 2.6897055249719415e-08
Point 153	Eq. 0	Attempt 2	Error 7.305152394110337e-08
Point 153	Eq. 0	Attempt 3	Error 1.7859122181107523e-08
Point 153	Eq. 0	Attempt 4	Error 1.0665360150596825e-08
Point 153	Eq. 0	Attempt 5	Error 9.679761205916293e-07
Point 153	Eq. 1	Attempt 1	Error 5.47146953522315e-07
Point 153	Eq. 1	Attempt 2	Error 1.1385382094886154e-06
Point 153	Eq. 1	Attempt 3	Error 4.308752181714226e-06
Point 153	Eq. 1	Attempt 4	Error 8.56825010941975e-08
Point 153	Eq. 1	Attempt 5	Error 3.0340069656631385e-07
Point 154	Eq. 0	Attempt 1	Error 1.3512817531591281e-09
Point 154	Eq. 0	Attempt 2	Error 2.9523903322115075e-09
Point 154	Eq. 0	Attempt 3	Error 6.774314442736795e-09
Point 154	Eq. 0	Attempt 4	Error 1.2766710710820917e-06
Point 154	Eq. 0	Attempt 5	Error 3.795647103288502e-07
Point 154	Eq. 1	Attempt 1	Error 3.0696628527948633e-07
Point 154	Eq. 1	Attempt 2	Error 1.49403339833043e-06
Point 154	Eq. 1	Attempt 3	Error 5.5933924159035087e-11
Point 155	Eq. 0	Attempt 1	Error 4.46776198259613e-08
Point 155	Eq. 0	Attempt 2	Error 5.9440026234369725e-09
Point 155	Eq. 0	Attempt 3	Error 2.939296564363758e-06
Point 155	Eq. 0	Attempt 4	Error 0.16677417371693082
Point 155	Eq. 0	Attempt 5	Error 3.1058906415637466e-06
Point 155	Eq. 1	Attempt 1	Error 1.9004679074896558e-07
Point 155	Eq. 1	Attempt 2	Error 1.102650182360776e-05
Point 155	Eq. 1	Attempt 3	Error 3.4796613590515335e-08
Point 155	Eq. 1	Attempt 4	Error 2.0492015835316124e-06
Point 155	Eq. 1	Attempt 5	Error 2.200878356006797e-06
Point 156	Eq. 0	Attempt 1	Error 3.468932163741556e-08
Point 156	Eq. 0	Attempt 2	Error 1.575540409248788e-08
Point 156	Eq. 0	Attempt 3	Error 2.981643717703264e-06
Point 156	Eq. 0	Attempt 4	Error 3.0097573358034424e-06
Point 156	Eq. 0	Attempt 5	Error 5.150042738932825e-07
Point 156	Eq. 1	Attempt 1	Error 3.104224788330612e-07
Point 156	Eq. 1	Attempt 2	Error 1.294440039600886e-07
Point 156	Eq. 1	Attempt 3	Error 4.715471391136816e-08
Point 156	Eq. 1	Attempt 4	Error 1.5947355791467999e-07
Point 156	Eq. 1	Attempt 5	Error 1.1874968208758219e-07
Point 157	Eq. 0	Attempt 1	Error 4.256219199305633e-08
Point 157	Eq. 0	Attempt 2	Error 1.6309627426380757e-08
Point 157	Eq. 0	Attempt 3	Error 1.7002321328618564e-08
Point 157	Eq. 0	Attempt 4	Error 4.5929482439532876e-10
Point 157	Eq. 0	Attempt 5	Error 1.0005578587879427e-08
Point 157	Eq. 1	Attempt 1	Error 6.281197784119286e-12
Point 158	Eq. 0	Attempt 1	Error 9.339373718830757e-11
Point 158	Eq. 1	Attempt 1	Error 7.672596780139429e-08
Point 158	Eq. 1	Attempt 2	Error 4.152468591200886e-09
Point 158	Eq. 1	Attempt 3	Error 3.1855194038143964e-08
Point 158	Eq. 1	Attempt 4	Error 3.455866703916399e-08
Point 158	Eq. 1	Attempt 5	Error 0.15012026562664005
Point 159	Eq. 0	Attempt 1	Error 2.8671479412878398e-08
Point 159	Eq. 0	Attempt 2	Error 1.5321177215810167e-08
Point 159	Eq. 0	Attempt 3	Error 1.0682015272323042e-09
Point 159	Eq. 0	Attempt 4	Error 2.376043539698003e-08
Point 159	Eq. 0	Attempt 5	Error 2.2370670649252133e-07
Point 159	Eq. 1	Attempt 1	Error 0.011799859372587207
Point 159	Eq. 1	Attempt 2	Error 1.1532961252669338e-09
Point 159	Eq. 1	Attempt 3	Error 1.0543686812525266e-08
Point 159	Eq. 1	Attempt 4	Error 5.229821908869781e-09
Point 159	Eq. 1	Attempt 5	Error 2.414964228591998e-09
Point 160	Eq. 0	Attempt 1	Error 4.125524810660863e-09
Point 160	Eq. 0	Attempt 2	Error 2.2482527128886431e-07
Point 160	Eq. 0	Attempt 3	Error 2.861045800273132e-07
Point 160	Eq. 0	Attempt 4	Error 1.62156114811296e-05
Point 160	Eq. 0	Attempt 5	Error 1.220632043441583e-06
Point 160	Eq. 1	Attempt 1	Error 3.449997620919021e-09
Point 160	Eq. 1	Attempt 2	Error 4.640595534510794e-07
Point 160	Eq. 1	Attempt 3	Error 6.069285518606193e-09
Point 160	Eq. 1	Attempt 4	Error 3.9341898627753835e-09
Point 160	Eq. 1	Attempt 5	Error 2.685290780846117e-07
Point 161	Eq. 0	Attempt 1	Error 4.698347311204998e-08
Point 161	Eq. 0	Attempt 2	Error 5.472158477459743e-07
Point 161	Eq. 0	Attempt 3	Error 2.4750193006184418e-09
Point 161	Eq. 0	Attempt 4	Error 1.7093952919822186e-09
Point 161	Eq. 0	Attempt 5	Error 6.843947630841285e-10
Point 161	Eq. 1	Attempt 1	Error 2.781064267765032e-10
Point 161	Eq. 1	Attempt 2	Error 2.7394463586460915e-08
Point 161	Eq. 1	Attempt 3	Error 9.177484230349364e-07
Point 161	Eq. 1	Attempt 4	Error 3.3739979699021205e-08
Point 161	Eq. 1	Attempt 5	Error 0.004615866831272797
Point 162	Eq. 0	Attempt 1	Error 4.3290276607876876e-07
Point 162	Eq. 0	Attempt 2	Error 4.099752004549373e-08
Point 162	Eq. 0	Attempt 3	Error 2.9622981401189463e-08
Point 162	Eq. 0	Attempt 4	Error 3.9763640074852447e-05
Point 162	Eq. 0	Attempt 5	Error 4.3290276607876876e-07
Point 162	Eq. 1	Attempt 1	Error 5.1551012347772485e-09
Point 162	Eq. 1	Attempt 2	Error 1.7167849364341237e-09
Point 162	Eq. 1	Attempt 3	Error 6.2962118079212814e-06
Point 162	Eq. 1	Attempt 4	Error 2.0052987110830145e-06
Point 162	Eq. 1	Attempt 5	Error 8.972193654699367e-08
Point 163	Eq. 0	Attempt 1	Error 5.094244102110679e-07
Point 163	Eq. 0	Attempt 2	Error 1.6790733070592978e-07
Point 163	Eq. 0	Attempt 3	Error 1.0037680908681068e-06
Point 163	Eq. 0	Attempt 4	Error 1.1564872579583607e-05
Point 163	Eq. 0	Attempt 5	Error 5.787455847894307e-09
Point 163	Eq. 1	Attempt 1	Error 7.723969019934884e-09
Point 163	Eq. 1	Attempt 2	Error 8.893181302482844e-09
Point 163	Eq. 1	Attempt 3	Error 1.3591908043508738e-06
Point 163	Eq. 1	Attempt 4	Error 2.377191776758991e-09
Point 163	Eq. 1	Attempt 5	Error 1.1041824166113656e-06
Point 164	Eq. 0	Attempt 1	Error 1.3761621175945038e-08
Point 164	Eq. 0	Attempt 2	Error 3.2024541951614083e-07
Point 164	Eq. 0	Attempt 3	Error 1.0430142083350802e-08
Point 164	Eq. 0	Attempt 4	Error 1.2175860319985077e-10
Point 164	Eq. 0	Attempt 5	Error 3.738023224286735e-10
Point 164	Eq. 1	Attempt 1	Error 2.6112329010175017e-07
Point 164	Eq. 1	Attempt 2	Error 3.388839218132489e-07
Point 164	Eq. 1	Attempt 3	Error 3.476294151028014e-05
Point 164	Eq. 1	Attempt 4	Error 3.567909629964561e-07
Point 164	Eq. 1	Attempt 5	Error 1.6912795217649546e-06
Point 165	Eq. 0	Attempt 1	Error 7.032480198176927e-08
Point 165	Eq. 0	Attempt 2	Error 1.6228108279392472e-07
Point 165	Eq. 0	Attempt 3	Error 4.957882993039675e-10
Point 165	Eq. 0	Attempt 4	Error 2.094930096063763e-08
Point 165	Eq. 0	Attempt 5	Error 4.736989467346575e-09
Point 165	Eq. 1	Attempt 1	Error 3.455693331488874e-07
Point 165	Eq. 1	Attempt 2	Error 1.5920952023407153e-07
Point 165	Eq. 1	Attempt 3	Error 6.428592769225361e-09
Point 165	Eq. 1	Attempt 4	Error 1.058408955145751e-05
Point 165	Eq. 1	Attempt 5	Error 8.561216958469231e-06
Point 166	Eq. 0	Attempt 1	Error 2.2305357560981065e-10
Point 166	Eq. 0	Attempt 2	Error 8.252982297562994e-09
Point 166	Eq. 0	Attempt 3	Error 2.2975257252255687e-08
Point 166	Eq. 0	Attempt 4	Error 8.028455340536311e-07
Point 166	Eq. 0	Attempt 5	Error 2.2128386945041711e-07
Point 166	Eq. 1	Attempt 1	Error 1.0515830695112527e-07
Point 166	Eq. 1	Attempt 2	Error 9.653216835658895e-06
Point 166	Eq. 1	Attempt 3	Error 2.455930143696605e-07
Point 166	Eq. 1	Attempt 4	Error 3.123739134025527e-08
Point 166	Eq. 1	Attempt 5	Error 1.515514043148869e-07
Point 167	Eq. 0	Attempt 1	Error 4.278678034097538e-08
Point 167	Eq. 0	Attempt 2	Error 2.6267343855579384e-09
Point 167	Eq. 0	Attempt 3	Error 1.7144543562608305e-08
Point 167	Eq. 0	Attempt 4	Error 3.5739128634304507e-07
Point 167	Eq. 0	Attempt 5	Error 2.0262632460799068e-08
Point 167	Eq. 1	Attempt 1	Error 1.0960780542745852e-05
Point 167	Eq. 1	Attempt 2	Error 1.1491948725961265e-08
Point 167	Eq. 1	Attempt 3	Error 3.045248121225086e-06
Point 167	Eq. 1	Attempt 4	Error 1.687980386577692e-07
Point 167	Eq. 1	Attempt 5	Error 0.0014731987019729331
Point 168	Eq. 0	Attempt 1	Error 9.857317309069913e-07
Point 168	Eq. 0	Attempt 2	Error 7.244750577228842e-09
Point 168	Eq. 0	Attempt 3	Error 1.3882882967664045e-06
Point 168	Eq. 0	Attempt 4	Error 4.383123268780764e-07
Point 168	Eq. 0	Attempt 5	Error 8.973635203801678e-07
Point 168	Eq. 1	Attempt 1	Error 1.6934365021370468e-08
Point 168	Eq. 1	Attempt 2	Error 2.9210619061359466e-06
Point 168	Eq. 1	Attempt 3	Error 6.08152467407308e-06
Point 168	Eq. 1	Attempt 4	Error 6.221560511221469e-08
Point 168	Eq. 1	Attempt 5	Error 1.2476759252422198e-06
Point 169	Eq. 0	Attempt 1	Error 1.1368683772161603e-13
Point 169	Eq. 1	Attempt 1	Error 1.0731785664575e-06
Point 169	Eq. 1	Attempt 2	Error 3.1160806202024105e-07
Point 169	Eq. 1	Attempt 3	Error 1.4838486492863012e-06
Point 169	Eq. 1	Attempt 4	Error 1.1048654755541065e-06
Point 169	Eq. 1	Attempt 5	Error 9.941325629370112e-08
Point 170	Eq. 0	Attempt 1	Error 3.694822225952521e-12
Point 170	Eq. 1	Attempt 1	Error 5.888209670956712e-07
Point 170	Eq. 1	Attempt 2	Error 4.874246428698825e-08
Point 170	Eq. 1	Attempt 3	Error 2.737020281529112e-07
Point 170	Eq. 1	Attempt 4	Error 1.1313491341979898e-05
Point 170	Eq. 1	Attempt 5	Error 2.4285222366415837e-07
Point 171	Eq. 0	Attempt 1	Error 2.1422636109491577e-08
Point 171	Eq. 0	Attempt 2	Error 3.2445252600155072e-06
Point 171	Eq. 0	Attempt 3	Error 2.025130356742011e-07
Point 171	Eq. 0	Attempt 4	Error 2.972910806420259e-11
Point 171	Eq. 1	Attempt 1	Error 7.333653684327146e-10
Point 171	Eq. 1	Attempt 2	Error 5.045183399943198e-07
Point 171	Eq. 1	Attempt 3	Error 4.6585824975409196e-08
Point 171	Eq. 1	Attempt 4	Error 4.379484153105295e-08
Point 171	Eq. 1	Attempt 5	Error 1.0607891454128549e-08
Point 172	Eq. 0	Attempt 1	Error 2.0097542119401623e-07
Point 172	Eq. 0	Attempt 2	Error 1.3867457937521976e-07
Point 172	Eq. 0	Attempt 3	Error 5.5577061175426934e-08
Point 172	Eq. 0	Attempt 4	Error 2.868489445972955e-09
Point 172	Eq. 0	Attempt 5	Error 4.61068339063786e-09
Point 172	Eq. 1	Attempt 1	Error 4.5175460172686144e-07
Point 172	Eq. 1	Attempt 2	Error 1.718149178486783e-09
Point 172	Eq. 1	Attempt 3	Error 4.6938112063799053e-08
Point 172	Eq. 1	Attempt 4	Error 9.905835440804367e-08
Point 172	Eq. 1	Attempt 5	Error 5.251358743407764e-07
Point 173	Eq. 0	Attempt 1	Error 2.0704135295090964e-08
Point 173	Eq. 0	Attempt 2	Error 4.6208015191950835e-09
Point 173	Eq. 0	Attempt 3	Error 6.592118779735756e-07
Point 173	Eq. 0	Attempt 4	Error 1.6215199138969183e-07
Point 173	Eq. 0	Attempt 5	Error 1.6159702909135376e-07
Point 173	Eq. 1	Attempt 1	Error 2.3992470232769847e-09
Point 173	Eq. 1	Attempt 2	Error 9.947547141564428e-08
Point 173	Eq. 1	Attempt 3	Error 8.124345640680986e-08
Point 173	Eq. 1	Attempt 4	Error 1.7734009816194884e-09
Point 173	Eq. 1	Attempt 5	Error 7.281892067112494e-08
Point 174	Eq. 0	Attempt 1	Error 1.7481755776316277e-07
Point 174	Eq. 0	Attempt 2	Error 1.3959606803837232e-09
Point 174	Eq. 0	Attempt 3	Error 6.305344868451357e-08
Point 174	Eq. 0	Attempt 4	Error 3.069209242312354e-08
Point 174	Eq. 0	Attempt 5	Error 7.027807669146569e-08
Point 174	Eq. 1	Attempt 1	Error 8.100187187665142e-11
Point 175	Eq. 0	Attempt 1	Error 3.571364004528732e-08
Point 175	Eq. 0	Attempt 2	Error 3.4073525512212655e-07
Point 175	Eq. 0	Attempt 3	Error 3.586906132113654e-07
Point 175	Eq. 0	Attempt 4	Error 4.558955879474524e-09
Point 175	Eq. 0	Attempt 5	Error 9.89751924862503e-09
Point 175	Eq. 1	Attempt 1	Error 2.6494717531022616e-10
Point 175	Eq. 1	Attempt 2	Error 3.519006668284419e-07
Point 175	Eq. 1	Attempt 3	Error 1.1368683772161603e-12
Point 176	Eq. 0	Attempt 1	Error 6.04586603003554e-10
Point 176	Eq. 0	Attempt 2	Error 4.126906105739181e-08
Point 176	Eq. 0	Attempt 3	Error 3.091103053520783e-07
Point 176	Eq. 0	Attempt 4	Error 3.112205604338669e-08
Point 176	Eq. 0	Attempt 5	Error 1.7126183138316264e-08
Point 176	Eq. 1	Attempt 1	Error 1.89329784916481e-06
Point 176	Eq. 1	Attempt 2	Error 1.7162903986900346e-08
Point 176	Eq. 1	Attempt 3	Error 1.535936803520599e-06
Point 176	Eq. 1	Attempt 4	Error 0.0010120645965798758
Point 176	Eq. 1	Attempt 5	Error 1.6022054296627175e-06
Point 177	Eq. 0	Attempt 1	Error 5.811085657114745e-08
Point 177	Eq. 0	Attempt 2	Error 2.6455268198333215e-07
Point 177	Eq. 0	Attempt 3	Error 5.484025678015314e-09
Point 177	Eq. 0	Attempt 4	Error 1.0382450454926584e-09
Point 177	Eq. 0	Attempt 5	Error 2.0576828774210298e-07
Point 177	Eq. 1	Attempt 1	Error 2.280786532082857e-06
Point 177	Eq. 1	Attempt 2	Error 6.434675015043467e-11
Point 178	Eq. 0	Attempt 1	Error 7.301859739072825e-06
Point 178	Eq. 0	Attempt 2	Error 5.718902684748173e-09
Point 178	Eq. 0	Attempt 3	Error 1.0046722422885068e-06
Point 178	Eq. 0	Attempt 4	Error 3.308798568468774e-08
Point 178	Eq. 0	Attempt 5	Error 6.646780548180686e-08
Point 178	Eq. 1	Attempt 1	Error 1.72270802067942e-08
Point 178	Eq. 1	Attempt 2	Error 1.1503999530759756e-06
Point 178	Eq. 1	Attempt 3	Error 2.7206118602407514e-07
Point 178	Eq. 1	Attempt 4	Error 2.8990143619012088e-11
Point 179	Eq. 0	Attempt 1	Error 4.2286291659365816e-06
Point 179	Eq. 0	Attempt 2	Error 6.829168341937475e-09
Point 179	Eq. 0	Attempt 3	Error 2.2789510012444225e-07
Point 179	Eq. 0	Attempt 4	Error 4.1656278426671633e-08
Point 179	Eq. 0	Attempt 5	Error 1.316379893978592e-08
Point 179	Eq. 1	Attempt 1	Error 4.214703608340642e-07
Point 179	Eq. 1	Attempt 2	Error 5.065421134986536e-06
Point 179	Eq. 1	Attempt 3	Error 1.650694798627228e-07
Point 179	Eq. 1	Attempt 4	Error 3.753217470148229e-08
Point 179	Eq. 1	Attempt 5	Error 3.7324713275666e-07
Point 180	Eq. 0	Attempt 1	Error 4.238216888552415e-08
Point 180	Eq. 0	Attempt 2	Error 4.238216888552415e-08
Point 180	Eq. 0	Attempt 3	Error 5.607034836430103e-10
Point 180	Eq. 0	Attempt 4	Error 3.76978107397008e-07
Point 180	Eq. 0	Attempt 5	Error 7.219114195322618e-11
Point 180	Eq. 1	Attempt 1	Error 2.718365976761561e-09
Point 180	Eq. 1	Attempt 2	Error 1.31947217596462e-08
Point 180	Eq. 1	Attempt 3	Error 2.1535709038289497e-07
Point 180	Eq. 1	Attempt 4	Error 2.573324309196323e-08
Point 180	Eq. 1	Attempt 5	Error 8.418813877142384e-07
Point 181	Eq. 0	Attempt 1	Error 1.0661210581019986e-08
Point 181	Eq. 0	Attempt 2	Error 8.858251021592878e-09
Point 181	Eq. 0	Attempt 3	Error 1.155481299974781e-06
Point 181	Eq. 0	Attempt 4	Error 1.4773604561924003e-10
Point 181	Eq. 0	Attempt 5	Error 1.808189153962303e-09
Point 181	Eq. 1	Attempt 1	Error 1.394681703459355e-08
Point 181	Eq. 1	Attempt 2	Error 5.738763775298139e-08
Point 181	Eq. 1	Attempt 3	Error 1.1223535238968907e-06
Point 181	Eq. 1	Attempt 4	Error 1.1311840353300795e-11
Point 182	Eq. 0	Attempt 1	Error 5.253980361885624e-09
Point 182	Eq. 0	Attempt 2	Error 4.375444120796601e-06
Point 182	Eq. 0	Attempt 3	Error 8.124749228954897e-08
Point 182	Eq. 0	Attempt 4	Error 1.4669365100417053e-06
Point 182	Eq. 0	Attempt 5	Error 2.1343679463825538e-06
Point 182	Eq. 1	Attempt 1	Error 9.208633855450898e-12
Point 183	Eq. 0	Attempt 1	Error 3.027690240742231e-07
Point 183	Eq. 0	Attempt 2	Error 1.466339199396316e-06
Point 183	Eq. 0	Attempt 3	Error 4.413677174852637e-07
Point 183	Eq. 0	Attempt 4	Error 1.710666879262135e-07
Point 183	Eq. 0	Attempt 5	Error 8.534698281437159e-08
Point 183	Eq. 1	Attempt 1	Error 1.0166661468247185e-07
Point 183	Eq. 1	Attempt 2	Error 1.3666368658959982e-06
Point 183	Eq. 1	Attempt 3	Error 3.5062612369074486e-07
Point 183	Eq. 1	Attempt 4	Error 2.9871705464756815e-07
Point 183	Eq. 1	Attempt 5	Error 2.9871705464756815e-07
Point 184	Eq. 0	Attempt 1	Error 2.60633200355187e-05
Point 184	Eq. 0	Attempt 2	Error 1.9753997548832558e-08
Point 184	Eq. 0	Attempt 3	Error 5.184801921132021e-09
Point 184	Eq. 0	Attempt 4	Error 1.2140446870034793e-08
Point 184	Eq. 0	Attempt 5	Error 4.016495722680702e-07
Point 184	Eq. 1	Attempt 1	Error 2.8139203323007678e-06
Point 184	Eq. 1	Attempt 2	Error 6.941036190255545e-09
Point 184	Eq. 1	Attempt 3	Error 9.776783826964675e-09
Point 184	Eq. 1	Attempt 4	Error 2.2826665713182592e-06
Point 184	Eq. 1	Attempt 5	Error 9.67520463746041e-08
Point 185	Eq. 0	Attempt 1	Error 3.0396267902688123e-07
Point 185	Eq. 0	Attempt 2	Error 5.922054810980626e-07
Point 185	Eq. 0	Attempt 3	Error 9.187829164147843e-09
Point 185	Eq. 0	Attempt 4	Error 2.462779207235144e-07
Point 185	Eq. 0	Attempt 5	Error 3.1327545002568513e-09
Point 185	Eq. 1	Attempt 1	Error 2.9204592806308938e-06
Point 185	Eq. 1	Attempt 2	Error 3.2401084126831847e-06
Point 185	Eq. 1	Attempt 3	Error 0.23532452116234026
Point 185	Eq. 1	Attempt 4	Error 0.0003971223657686096
Point 185	Eq. 1	Attempt 5	Error 2.7531064006325323e-07
Point 186	Eq. 0	Attempt 1	Error 1.569783876220754e-07
Point 186	Eq. 0	Attempt 2	Error 9.767808251126553e-07
Point 186	Eq. 0	Attempt 3	Error 2.1032064978498966e-12
Point 186	Eq. 1	Attempt 1	Error 3.8700494542354136e-07
Point 186	Eq. 1	Attempt 2	Error 1.3305265724739002e-06
Point 186	Eq. 1	Attempt 3	Error 7.549561303221708e-06
Point 186	Eq. 1	Attempt 4	Error 1.2220795042594546e-07
Point 186	Eq. 1	Attempt 5	Error 1.7840263240032073e-06
Point 187	Eq. 0	Attempt 1	Error 6.363222837535432e-09
Point 187	Eq. 0	Attempt 2	Error 7.025846571195871e-10
Point 187	Eq. 0	Attempt 3	Error 1.355988388240803e-07
Point 187	Eq. 0	Attempt 4	Error 5.3636313168681227e-08
Point 187	Eq. 0	Attempt 5	Error 1.0900384950218722e-07
Point 187	Eq. 1	Attempt 1	Error 1.357744849883602e-08
Point 187	Eq. 1	Attempt 2	Error 6.919020734130754e-08
Point 187	Eq. 1	Attempt 3	Error 1.2057741969329072e-06
Point 187	Eq. 1	Attempt 4	Error 1.2462919585232157e-09
Point 187	Eq. 1	Attempt 5	Error 7.841501883376623e-07
Point 188	Eq. 0	Attempt 1	Error 1.1063961551371904e-06
Point 188	Eq. 0	Attempt 2	Error 9.755206065165112e-06
Point 188	Eq. 0	Attempt 3	Error 1.5019007832961506e-06
Point 188	Eq. 0	Attempt 4	Error 1.249333081432269e-07
Point 188	Eq. 0	Attempt 5	Error 2.0359362906674505e-07
Point 188	Eq. 1	Attempt 1	Error 4.162654533956811e-06
Point 188	Eq. 1	Attempt 2	Error 1.0853223102458287e-06
Point 188	Eq. 1	Attempt 3	Error 3.4376319035800407e-07
Point 188	Eq. 1	Attempt 4	Error 8.659566219648696e-08
Point 188	Eq. 1	Attempt 5	Error 1.3886984220334853e-06
Point 189	Eq. 0	Attempt 1	Error 7.792619385327271e-07
Point 189	Eq. 0	Attempt 2	Error 1.5285309018508997e-08
Point 189	Eq. 0	Attempt 3	Error 7.948983693495393e-10
Point 189	Eq. 0	Attempt 4	Error 7.985099159668607e-07
Point 189	Eq. 0	Attempt 5	Error 5.342633926375129e-07
Point 189	Eq. 1	Attempt 1	Error 2.239549360183446e-06
Point 189	Eq. 1	Attempt 2	Error 2.1103573999425862e-08
Point 189	Eq. 1	Attempt 3	Error 3.0782138594531716e-05
Point 189	Eq. 1	Attempt 4	Error 2.7146143111167476e-09
Point 189	Eq. 1	Attempt 5	Error 1.1507367048579908e-05
Point 190	Eq. 0	Attempt 1	Error 6.03807848165161e-08
Point 190	Eq. 0	Attempt 2	Error 7.622577413712861e-08
Point 190	Eq. 0	Attempt 3	Error 5.409006291756668e-06
Point 190	Eq. 0	Attempt 4	Error 2.0490966790021048e-07
Point 190	Eq. 0	Attempt 5	Error 1.531361704110168e-10
Point 190	Eq. 1	Attempt 1	Error 3.137643034278881e-09
Point 190	Eq. 1	Attempt 2	Error 9.065215351711231e-06
Point 190	Eq. 1	Attempt 3	Error 1.2052861961819872e-06
Point 190	Eq. 1	Attempt 4	Error 7.309144507416931e-07
Point 190	Eq. 1	Attempt 5	Error 6.907333727212972e-08
Point 191	Eq. 0	Attempt 1	Error 5.03222281622584e-08
Point 191	Eq. 0	Attempt 2	Error 2.1831874619238079e-07
Point 191	Eq. 0	Attempt 3	Error 1.5852850765440962e-07
Point 191	Eq. 0	Attempt 4	Error 2.2026597434887663e-08
Point 191	Eq. 0	Attempt 5	Error 1.4666898096038494e-07
Point 191	Eq. 1	Attempt 1	Error 1.0431699593027588e-07
Point 191	Eq. 1	Attempt 2	Error 2.3202642296382692e-07
Point 191	Eq. 1	Attempt 3	Error 3.2016487239161506e-09
Point 191	Eq. 1	Attempt 4	Error 1.537606431156746e-05
Point 191	Eq. 1	Attempt 5	Error 4.209312010061694e-09
Point 192	Eq. 0	Attempt 1	Error 4.863522917730734e-09
Point 192	Eq. 0	Attempt 2	Error 8.463252925139386e-07
Point 192	Eq. 0	Attempt 3	Error 2.9763214115519077e-09
Point 192	Eq. 0	Attempt 4	Error 4.475850801100023e-09
Point 192	Eq. 0	Attempt 5	Error 8.744902970647672e-07
Point 192	Eq. 1	Attempt 1	Error 8.950058827394969e-07
Point 192	Eq. 1	Attempt 2	Error 2.412888022718107e-06
Point 192	Eq. 1	Attempt 3	Error 4.1267475126005593e-07
Point 192	Eq. 1	Attempt 4	Error 1.897120682770037e-07
Point 192	Eq. 1	Attempt 5	Error 2.4510313778591808e-08
Point 193	Eq. 0	Attempt 1	Error 6.153508138595498e-07
Point 193	Eq. 0	Attempt 2	Error 1.8122418055099843e-06
Point 193	Eq. 0	Attempt 3	Error 3.8122664136608364e-07
Point 193	Eq. 0	Attempt 4	Error 3.5057553304795874e-08
Point 193	Eq. 0	Attempt 5	Error 1.0822003559951554e-07
Point 193	Eq. 1	Attempt 1	Error 1.9027204245958274e-05
Point 193	Eq. 1	Attempt 2	Error 5.677622993971454e-08
Point 193	Eq. 1	Attempt 3	Error 2.946370614154148e-08
Point 193	Eq. 1	Attempt 4	Error 2.6169630018557655e-07
Point 193	Eq. 1	Attempt 5	Error 3.382319277989154e-07
Point 194	Eq. 0	Attempt 1	Error 2.7980377126368694e-08
Point 194	Eq. 0	Attempt 2	Error 2.0988295545976143e-09
Point 194	Eq. 0	Attempt 3	Error 9.059135663846973e-10
Point 194	Eq. 0	Attempt 4	Error 3.7204586078587454e-09
Point 194	Eq. 0	Attempt 5	Error 2.0988295545976143e-09
Point 194	Eq. 1	Attempt 1	Error 2.4473030180161004e-07
Point 194	Eq. 1	Attempt 2	Error 2.0438335468497826e-08
Point 194	Eq. 1	Attempt 3	Error 5.7847673815558665e-06
Point 194	Eq. 1	Attempt 4	Error 4.7906269173836336e-08
Point 194	Eq. 1	Attempt 5	Error 1.7326192391919903e-07
Point 195	Eq. 0	Attempt 1	Error 6.898687843204243e-09
Point 195	Eq. 0	Attempt 2	Error 7.047447070362978e-09
Point 195	Eq. 0	Attempt 3	Error 5.517017598322127e-08
Point 195	Eq. 0	Attempt 4	Error 7.047447070362978e-09
Point 195	Eq. 0	Attempt 5	Error 1.286485939999693e-08
Point 195	Eq. 1	Attempt 1	Error 4.3505082203409984e-07
Point 195	Eq. 1	Attempt 2	Error 8.734364769225067e-07
Point 195	Eq. 1	Attempt 3	Error 4.2361364194221096e-08
Point 195	Eq. 1	Attempt 4	Error 1.2772204627253814e-08
Point 195	Eq. 1	Attempt 5	Error 6.367014862007636e-07
Point 196	Eq. 0	Attempt 1	Error 4.675837317336118e-08
Point 196	Eq. 0	Attempt 2	Error 2.2499779106510687e-07
Point 196	Eq. 0	Attempt 3	Error 1.3221779227023944e-10
Point 196	Eq. 0	Attempt 4	Error 1.3528733688872308e-11
Point 196	Eq. 1	Attempt 1	Error 2.0984807065360656e-06
Point 196	Eq. 1	Attempt 2	Error 1.2668465387832839e-08
Point 196	Eq. 1	Attempt 3	Error 2.2746581862520543e-07
Point 196	Eq. 1	Attempt 4	Error 1.2668465387832839e-08
Point 196	Eq. 1	Attempt 5	Error 1.542275640531443e-09
Point 197	Eq. 0	Attempt 1	Error 1.4289980754256248e-08
Point 197	Eq. 0	Attempt 2	Error 2.247173824798665e-08
Point 197	Eq. 0	Attempt 3	Error 2.3637198864889797e-08
Point 197	Eq. 0	Attempt 4	Error 1.5547185512332362e-06
Point 197	Eq. 0	Attempt 5	Error 2.725408876358415e-08
Point 197	Eq. 1	Attempt 1	Error 1.5752901504129113e-05
Point 197	Eq. 1	Attempt 2	Error 3.577585346192791e-06
Point 197	Eq. 1	Attempt 3	Error 1.0735681144069531e-07
Point 197	Eq. 1	Attempt 4	Error 2.0450045212783152e-08
Point 197	Eq. 1	Attempt 5	Error 2.918253017014649e-07
Point 198	Eq. 0	Attempt 1	Error 1.0718338216975098e-08
Point 198	Eq. 0	Attempt 2	Error 1.7927732187672518e-08
Point 198	Eq. 0	Attempt 3	Error 1.5427474409079878e-08
Point 198	Eq. 0	Attempt 4	Error 3.213926902390085e-10
Point 198	Eq. 0	Attempt 5	Error 1.4198934650266892e-07
Point 198	Eq. 1	Attempt 1	Error 1.8519551758799935e-07
Point 198	Eq. 1	Attempt 2	Error 2.5786448532016948e-09
Point 198	Eq. 1	Attempt 3	Error 3.2684204143151874e-07
Point 198	Eq. 1	Attempt 4	Error 5.584881989761925e-06
Point 198	Eq. 1	Attempt 5	Error 2.0128766209381865e-08
Point 199	Eq. 0	Attempt 1	Error 1.4501527516586066e-06
Point 199	Eq. 0	Attempt 2	Error 6.912074468345963e-08
Point 199	Eq. 0	Attempt 3	Error 6.643047640864097e-07
Point 199	Eq. 0	Attempt 4	Error 1.7380955341650406e-08
Point 199	Eq. 0	Attempt 5	Error 1.8128906731362804e-06
Point 199	Eq. 1	Attempt 1	Error 5.505546596396016e-08
Point 199	Eq. 1	Attempt 2	Error 7.87632131959981e-07
Point 199	Eq. 1	Attempt 3	Error 3.9612422142454307e-07
Point 199	Eq. 1	Attempt 4	Error 7.850451311242068e-08
Point 199	Eq. 1	Attempt 5	Error 0.09397698618323602
