# Supplementary material for: Molecular dynamics on quantum annealers
Source: Sci Rep. 2022 Oct 7;12:16824. doi: 10.1038/s41598-022-21163-x (PMC9547079; doi:10.1038/s41598-022-21163-x)
Supplement: Supplementary file 2 — Supplementary Information 2. [file 41598_2022_21163_MOESM2_ESM.zip › results/dwave/eq_1/attempts_5/initial_1.1/log_2.txt]

Point 1	Eq. 0	Attempt 1	Error 1.4752401966688922e-08
Point 1	Eq. 0	Attempt 2	Error 1.3277258403832093e-07
Point 1	Eq. 0	Attempt 3	Error 2.688647157356172e-06
Point 1	Eq. 0	Attempt 4	Error 9.22000253922306e-10
Point 1	Eq. 0	Attempt 5	Error 9.220315178026794e-08
Point 1	Eq. 1	Attempt 1	Error 9.04833541426342e-10
Point 1	Eq. 1	Attempt 2	Error 1.6827260651552933e-07
Point 1	Eq. 1	Attempt 3	Error 3.6537244341161568e-09
Point 1	Eq. 1	Attempt 4	Error 9.04833541426342e-10
Point 1	Eq. 1	Attempt 5	Error 2.0488073460001033e-09
Point 2	Eq. 0	Attempt 1	Error 1.7167280930152629e-09
Point 2	Eq. 0	Attempt 2	Error 3.470853471299051e-08
Point 2	Eq. 0	Attempt 3	Error 6.875671942907502e-08
Point 2	Eq. 0	Attempt 4	Error 5.702878524971311e-08
Point 2	Eq. 0	Attempt 5	Error 3.722107067005709e-10
Point 2	Eq. 1	Attempt 1	Error 3.4300001061637886e-07
Point 2	Eq. 1	Attempt 2	Error 0.2812831877343456
Point 2	Eq. 1	Attempt 3	Error 1.3556586964114103e-09
Point 2	Eq. 1	Attempt 4	Error 9.515986221231287e-09
Point 2	Eq. 1	Attempt 5	Error 7.611333785462193e-11
Point 3	Eq. 0	Attempt 1	Error 1.970317839550262e-06
Point 3	Eq. 0	Attempt 2	Error 1.3878889149054885e-09
Point 3	Eq. 0	Attempt 3	Error 2.749686700553866e-09
Point 3	Eq. 0	Attempt 4	Error 1.4934579439795925e-07
Point 3	Eq. 0	Attempt 5	Error 1.3126054909662344e-08
Point 3	Eq. 1	Attempt 1	Error 2.964588929899037e-08
Point 3	Eq. 1	Attempt 2	Error 9.838259984462638e-08
Point 3	Eq. 1	Attempt 3	Error 3.6940946301911026e-08
Point 3	Eq. 1	Attempt 4	Error 9.248082619706111e-07
Point 3	Eq. 1	Attempt 5	Error 4.329898501964635e-07
Point 4	Eq. 0	Attempt 1	Error 1.8234665049021714e-06
Point 4	Eq. 0	Attempt 2	Error 2.9777288546029013e-07
Point 4	Eq. 0	Attempt 3	Error 6.46075307031424e-07
Point 4	Eq. 0	Attempt 4	Error 1.9948060980823357e-09
Point 4	Eq. 0	Attempt 5	Error 6.707409738737624e-08
Point 4	Eq. 1	Attempt 1	Error 7.274195468198741e-09
Point 4	Eq. 1	Attempt 2	Error 1.3703760259886621e-07
Point 4	Eq. 1	Attempt 3	Error 1.2076815778527816e-06
Point 4	Eq. 1	Attempt 4	Error 1.4525627420880483e-06
Point 4	Eq. 1	Attempt 5	Error 3.1111312637222e-08
Point 5	Eq. 0	Attempt 1	Error 5.648183218909253e-07
Point 5	Eq. 0	Attempt 2	Error 5.735500963055529e-11
Point 5	Eq. 1	Attempt 1	Error 2.4773394784460834e-06
Point 5	Eq. 1	Attempt 2	Error 1.5247433111653663e-06
Point 5	Eq. 1	Attempt 3	Error 1.0821327066423692e-05
Point 5	Eq. 1	Attempt 4	Error 4.7366756916744635e-07
Point 5	Eq. 1	Attempt 5	Error 3.7493907711905194e-07
Point 6	Eq. 0	Attempt 1	Error 3.5481662052916363e-10
Point 6	Eq. 0	Attempt 2	Error 1.2084910849807784e-08
Point 6	Eq. 0	Attempt 3	Error 6.33076524536591e-09
Point 6	Eq. 0	Attempt 4	Error 1.2084910849807784e-08
Point 6	Eq. 0	Attempt 5	Error 1.565348384247045e-08
Point 6	Eq. 1	Attempt 1	Error 7.737924079265213e-09
Point 6	Eq. 1	Attempt 2	Error 3.2062928312370786e-08
Point 6	Eq. 1	Attempt 3	Error 7.41692929295823e-10
Point 6	Eq. 1	Attempt 4	Error 1.4676617183795315e-06
Point 6	Eq. 1	Attempt 5	Error 3.4342917842877796e-08
Point 7	Eq. 0	Attempt 1	Error 7.637841008545365e-07
Point 7	Eq. 0	Attempt 2	Error 2.5965908889702405e-07
Point 7	Eq. 0	Attempt 3	Error 3.565571660146816e-08
Point 7	Eq. 0	Attempt 4	Error 4.2402120925544295e-08
Point 7	Eq. 0	Attempt 5	Error 4.161995548201958e-08
Point 7	Eq. 1	Attempt 1	Error 5.9571561905613635e-08
Point 7	Eq. 1	Attempt 2	Error 1.1050985904148547e-08
Point 7	Eq. 1	Attempt 3	Error 1.1079680461989483e-07
Point 7	Eq. 1	Attempt 4	Error 3.361458311701426e-08
Point 7	Eq. 1	Attempt 5	Error 5.588788098975783e-09
Point 8	Eq. 0	Attempt 1	Error 5.741742938880634e-07
Point 8	Eq. 0	Attempt 2	Error 6.654554624674347e-06
Point 8	Eq. 0	Attempt 3	Error 3.1711994097349816e-07
Point 8	Eq. 0	Attempt 4	Error 1.5691625776526053e-07
Point 8	Eq. 0	Attempt 5	Error 2.2633003027294762e-08
Point 8	Eq. 1	Attempt 1	Error 9.221611207976821e-08
Point 8	Eq. 1	Attempt 2	Error 3.328293018967088e-07
Point 8	Eq. 1	Attempt 3	Error 1.8676928448257968e-08
Point 8	Eq. 1	Attempt 4	Error 8.302038168039871e-09
Point 8	Eq. 1	Attempt 5	Error 5.765798505308339e-09
Point 9	Eq. 0	Attempt 1	Error 5.391791546571767e-08
Point 9	Eq. 0	Attempt 2	Error 6.706954991386738e-10
Point 9	Eq. 0	Attempt 3	Error 2.1154465912331943e-07
Point 9	Eq. 0	Attempt 4	Error 3.859099706460256e-10
Point 9	Eq. 0	Attempt 5	Error 3.859099706460256e-10
Point 9	Eq. 1	Attempt 1	Error 2.2656499254480877e-06
Point 9	Eq. 1	Attempt 2	Error 1.5825803529878613e-06
Point 9	Eq. 1	Attempt 3	Error 4.0935088918558904e-07
Point 9	Eq. 1	Attempt 4	Error 6.887638335228985e-06
Point 9	Eq. 1	Attempt 5	Error 5.28438590663427e-08
Point 10	Eq. 0	Attempt 1	Error 3.766103873203974e-09
Point 10	Eq. 0	Attempt 2	Error 8.836877896101214e-10
Point 10	Eq. 0	Attempt 3	Error 1.1159613677591551e-08
Point 10	Eq. 0	Attempt 4	Error 8.284541763714515e-08
Point 10	Eq. 0	Attempt 5	Error 5.859988050360698e-09
Point 10	Eq. 1	Attempt 1	Error 1.123623860621592e-09
Point 10	Eq. 1	Attempt 2	Error 4.081300630787155e-09
Point 10	Eq. 1	Attempt 3	Error 1.0634437330736546e-08
Point 10	Eq. 1	Attempt 4	Error 2.8573492727446137e-07
Point 10	Eq. 1	Attempt 5	Error 3.914214516953507e-07
Point 11	Eq. 0	Attempt 1	Error 8.438726126769325e-07
Point 11	Eq. 0	Attempt 2	Error 1.4471197573584504e-09
Point 11	Eq. 0	Attempt 3	Error 1.434216301277047e-09
Point 11	Eq. 0	Attempt 4	Error 2.0067534478585003e-07
Point 11	Eq. 0	Attempt 5	Error 6.986908829276217e-09
Point 11	Eq. 1	Attempt 1	Error 8.566246378904907e-09
Point 11	Eq. 1	Attempt 2	Error 3.523325631249463e-07
Point 11	Eq. 1	Attempt 3	Error 8.355982572538778e-10
Point 11	Eq. 1	Attempt 4	Error 5.289667797114816e-07
Point 11	Eq. 1	Attempt 5	Error 2.254827336400922e-06
Point 12	Eq. 0	Attempt 1	Error 3.064399663799122e-06
Point 12	Eq. 0	Attempt 2	Error 2.0691004465334117e-11
Point 12	Eq. 1	Attempt 1	Error 2.029719325946644e-08
Point 12	Eq. 1	Attempt 2	Error 7.334942608849815e-06
Point 12	Eq. 1	Attempt 3	Error 9.628949044326873e-06
Point 12	Eq. 1	Attempt 4	Error 4.912067197437864e-09
Point 12	Eq. 1	Attempt 5	Error 4.186367732472718e-07
Point 13	Eq. 0	Attempt 1	Error 4.1967194874814595e-07
Point 13	Eq. 0	Attempt 2	Error 1.0251824278384447e-08
Point 13	Eq. 0	Attempt 3	Error 4.323965185903944e-09
Point 13	Eq. 0	Attempt 4	Error 5.999599977712933e-06
Point 13	Eq. 0	Attempt 5	Error 1.2526584214356262e-09
Point 13	Eq. 1	Attempt 1	Error 4.8174229050346185e-09
Point 13	Eq. 1	Attempt 2	Error 1.6374826827814104e-08
Point 13	Eq. 1	Attempt 3	Error 7.82821416578372e-08
Point 13	Eq. 1	Attempt 4	Error 1.3515168006961176e-06
Point 13	Eq. 1	Attempt 5	Error 5.691731530532707e-10
Point 14	Eq. 0	Attempt 1	Error 1.4332499631564133e-09
Point 14	Eq. 0	Attempt 2	Error 2.0831691927014617e-08
Point 14	Eq. 0	Attempt 3	Error 4.2050373849633615e-08
Point 14	Eq. 0	Attempt 4	Error 1.4332499631564133e-09
Point 14	Eq. 0	Attempt 5	Error 4.196999725536443e-08
Point 14	Eq. 1	Attempt 1	Error 5.823608262289781e-10
Point 14	Eq. 1	Attempt 2	Error 2.370559286646312e-06
Point 14	Eq. 1	Attempt 3	Error 1.0744281553343171e-07
Point 14	Eq. 1	Attempt 4	Error 4.483524662646232e-09
Point 14	Eq. 1	Attempt 5	Error 2.448192617521272e-07
Point 15	Eq. 0	Attempt 1	Error 5.0445805754861794e-08
Point 15	Eq. 0	Attempt 2	Error 1.197133769892389e-08
Point 15	Eq. 0	Attempt 3	Error 2.37008634940139e-09
Point 15	Eq. 0	Attempt 4	Error 1.4517809177050367e-10
Point 15	Eq. 0	Attempt 5	Error 1.4517809177050367e-10
Point 15	Eq. 1	Attempt 1	Error 1.5664490433664469e-06
Point 15	Eq. 1	Attempt 2	Error 1.6108901945699472e-07
Point 15	Eq. 1	Attempt 3	Error 1.7360702656787907e-05
Point 15	Eq. 1	Attempt 4	Error 4.376943252282217e-11
Point 16	Eq. 0	Attempt 1	Error 1.790065198292723e-07
Point 16	Eq. 0	Attempt 2	Error 2.366778062423691e-08
Point 16	Eq. 0	Attempt 3	Error 2.530497908992402e-07
Point 16	Eq. 0	Attempt 4	Error 8.670042461744742e-09
Point 16	Eq. 0	Attempt 5	Error 1.7796662632463267e-06
Point 16	Eq. 1	Attempt 1	Error 4.353807980805868e-09
Point 16	Eq. 1	Attempt 2	Error 1.0205951639363775e-08
Point 16	Eq. 1	Attempt 3	Error 9.850964488578029e-11
Point 17	Eq. 0	Attempt 1	Error 2.0761319774464937e-08
Point 17	Eq. 0	Attempt 2	Error 5.120455170981586e-10
Point 17	Eq. 0	Attempt 3	Error 1.4977513274061494e-07
Point 17	Eq. 0	Attempt 4	Error 2.0761319774464937e-08
Point 17	Eq. 0	Attempt 5	Error 9.54676170294988e-06
Point 17	Eq. 1	Attempt 1	Error 5.638741129132541e-06
Point 17	Eq. 1	Attempt 2	Error 6.202787972142687e-08
Point 17	Eq. 1	Attempt 3	Error 4.141492127018864e-08
Point 17	Eq. 1	Attempt 4	Error 3.0473647029793938e-05
Point 17	Eq. 1	Attempt 5	Error 3.751665644813329e-11
Point 18	Eq. 0	Attempt 1	Error 1.1265975672358763e-06
Point 18	Eq. 0	Attempt 2	Error 1.9050773403250787e-06
Point 18	Eq. 0	Attempt 3	Error 8.552005397177709e-07
Point 18	Eq. 0	Attempt 4	Error 5.330772978595633e-07
Point 18	Eq. 0	Attempt 5	Error 8.548227015126031e-09
Point 18	Eq. 1	Attempt 1	Error 5.639128630718915e-07
Point 18	Eq. 1	Attempt 2	Error 3.0771140018259757e-06
Point 18	Eq. 1	Attempt 3	Error 6.707523425575346e-11
Point 19	Eq. 0	Attempt 1	Error 7.5119714892935e-09
Point 19	Eq. 0	Attempt 2	Error 5.097520102026465e-06
Point 19	Eq. 0	Attempt 3	Error 3.482432475720998e-08
Point 19	Eq. 0	Attempt 4	Error 6.729123924742453e-10
Point 19	Eq. 0	Attempt 5	Error 2.1727316834585508e-08
Point 19	Eq. 1	Attempt 1	Error 2.2932667320674227e-06
Point 19	Eq. 1	Attempt 2	Error 3.2301272767654154e-09
Point 19	Eq. 1	Attempt 3	Error 3.178877250320511e-08
Point 19	Eq. 1	Attempt 4	Error 2.3984119934539194e-07
Point 19	Eq. 1	Attempt 5	Error 1.7349179870507214e-09
Point 20	Eq. 0	Attempt 1	Error 4.386726004668162e-07
Point 20	Eq. 0	Attempt 2	Error 6.628379196627066e-07
Point 20	Eq. 0	Attempt 3	Error 1.3398903320194222e-08
Point 20	Eq. 0	Attempt 4	Error 7.390773362203618e-07
Point 20	Eq. 0	Attempt 5	Error 1.0114547421835596e-08
Point 20	Eq. 1	Attempt 1	Error 2.859280812117504e-09
Point 20	Eq. 1	Attempt 2	Error 4.359437468792748e-06
Point 20	Eq. 1	Attempt 3	Error 9.805035006138496e-09
Point 20	Eq. 1	Attempt 4	Error 2.101324980685604e-06
Point 20	Eq. 1	Attempt 5	Error 1.3042210866842652e-08
Point 21	Eq. 0	Attempt 1	Error 2.5227853939213674e-07
Point 21	Eq. 0	Attempt 2	Error 4.245777631695091e-07
Point 21	Eq. 0	Attempt 3	Error 4.1440962945671345e-06
Point 21	Eq. 0	Attempt 4	Error 2.9556448339462804e-05
Point 21	Eq. 0	Attempt 5	Error 4.464936864678748e-08
Point 21	Eq. 1	Attempt 1	Error 1.708917807263788e-08
Point 21	Eq. 1	Attempt 2	Error 3.538445980666438e-08
Point 21	Eq. 1	Attempt 3	Error 1.708917807263788e-08
Point 21	Eq. 1	Attempt 4	Error 2.2712345071340678e-07
Point 21	Eq. 1	Attempt 5	Error 0.00026273127679132813
Point 22	Eq. 0	Attempt 1	Error 6.1912146520626266e-09
Point 22	Eq. 0	Attempt 2	Error 7.620730002599885e-08
Point 22	Eq. 0	Attempt 3	Error 1.408682237524772e-08
Point 22	Eq. 0	Attempt 4	Error 1.539888216939289e-10
Point 22	Eq. 0	Attempt 5	Error 5.575820409831067e-07
Point 22	Eq. 1	Attempt 1	Error 1.8308298876945628e-07
Point 22	Eq. 1	Attempt 2	Error 2.779897158688982e-06
Point 22	Eq. 1	Attempt 3	Error 6.189246732901665e-07
Point 22	Eq. 1	Attempt 4	Error 3.331737212874941e-05
Point 22	Eq. 1	Attempt 5	Error 0.0010993068904099346
Point 23	Eq. 0	Attempt 1	Error 5.003873297937389e-07
Point 23	Eq. 0	Attempt 2	Error 2.677438715181779e-09
Point 23	Eq. 0	Attempt 3	Error 1.8602531781652942e-07
Point 23	Eq. 0	Attempt 4	Error 1.8843911675503477e-07
Point 23	Eq. 0	Attempt 5	Error 4.145576895098202e-07
Point 23	Eq. 1	Attempt 1	Error 6.202574809321959e-07
Point 23	Eq. 1	Attempt 2	Error 9.67512335137144e-06
Point 23	Eq. 1	Attempt 3	Error 5.965734999335837e-07
Point 23	Eq. 1	Attempt 4	Error 8.21062258182792e-08
Point 23	Eq. 1	Attempt 5	Error 1.7908502059071907e-07
Point 24	Eq. 0	Attempt 1	Error 8.955134944699239e-08
Point 24	Eq. 0	Attempt 2	Error 1.0379267223470379e-08
Point 24	Eq. 0	Attempt 3	Error 8.10298558917566e-07
Point 24	Eq. 0	Attempt 4	Error 1.224924517373438e-08
Point 24	Eq. 0	Attempt 5	Error 1.1624479157035239e-10
Point 24	Eq. 1	Attempt 1	Error 2.5035228020442446e-05
Point 24	Eq. 1	Attempt 2	Error 6.320226475509116e-08
Point 24	Eq. 1	Attempt 3	Error 4.759814373755944e-07
Point 24	Eq. 1	Attempt 4	Error 6.127569349700934e-07
Point 24	Eq. 1	Attempt 5	Error 8.144503453877405e-07
Point 25	Eq. 0	Attempt 1	Error 5.310100732458523e-07
Point 25	Eq. 0	Attempt 2	Error 1.1306724445603322e-08
Point 25	Eq. 0	Attempt 3	Error 2.3033976503938902e-08
Point 25	Eq. 0	Attempt 4	Error 5.903712008148432e-08
Point 25	Eq. 0	Attempt 5	Error 9.223703045790899e-08
Point 25	Eq. 1	Attempt 1	Error 4.4083378725190414e-08
Point 25	Eq. 1	Attempt 2	Error 1.9141964230584563e-05
Point 25	Eq. 1	Attempt 3	Error 2.0982741943953442e-07
Point 25	Eq. 1	Attempt 4	Error 5.924476034460497
Point 25	Eq. 1	Attempt 5	Error 7.272919901879504e-07
Point 26	Eq. 0	Attempt 1	Error 2.2272388946475985e-06
Point 26	Eq. 0	Attempt 2	Error 6.122104423411656e-08
Point 26	Eq. 0	Attempt 3	Error 1.3561602258960193e-06
Point 26	Eq. 0	Attempt 4	Error 1.8990692751685856e-07
Point 26	Eq. 0	Attempt 5	Error 5.0983999244635925e-09
Point 26	Eq. 1	Attempt 1	Error 2.6513993134358316e-07
Point 26	Eq. 1	Attempt 2	Error 6.495707225440128e-07
Point 26	Eq. 1	Attempt 3	Error 4.4798531462220126e-07
Point 26	Eq. 1	Attempt 4	Error 1.024765765578195e-07
Point 26	Eq. 1	Attempt 5	Error 0.0033846836291218096
Point 27	Eq. 0	Attempt 1	Error 2.595089085843938e-07
Point 27	Eq. 0	Attempt 2	Error 3.571136630853289e-08
Point 27	Eq. 0	Attempt 3	Error 7.01650719747704e-08
Point 27	Eq. 0	Attempt 4	Error 4.3724509168896475e-07
Point 27	Eq. 0	Attempt 5	Error 3.020363692485262e-08
Point 27	Eq. 1	Attempt 1	Error 2.0398044853209285e-07
Point 27	Eq. 1	Attempt 2	Error 1.3836086054652696e-08
Point 27	Eq. 1	Attempt 3	Error 1.2878942357019696e-06
Point 27	Eq. 1	Attempt 4	Error 1.1695676732870197e-05
Point 27	Eq. 1	Attempt 5	Error 1.0894335105149366e-06
Point 28	Eq. 0	Attempt 1	Error 3.460968400759157e-09
Point 28	Eq. 0	Attempt 2	Error 7.541241586750402e-06
Point 28	Eq. 0	Attempt 3	Error 7.95580490375869e-09
Point 28	Eq. 0	Attempt 4	Error 1.041030373016838e-09
Point 28	Eq. 0	Attempt 5	Error 4.85105658754037e-07
Point 28	Eq. 1	Attempt 1	Error 4.2094609398191096e-07
Point 28	Eq. 1	Attempt 2	Error 2.866863155759347e-07
Point 28	Eq. 1	Attempt 3	Error 6.099088523114915e-08
Point 28	Eq. 1	Attempt 4	Error 6.540213917105575e-07
Point 28	Eq. 1	Attempt 5	Error 2.9258501399453962e-08
Point 29	Eq. 0	Attempt 1	Error 7.154881132009905e-10
Point 29	Eq. 0	Attempt 2	Error 4.365523409433081e-08
Point 29	Eq. 0	Attempt 3	Error 7.652488420717418e-09
Point 29	Eq. 0	Attempt 4	Error 5.817742589897534e-07
Point 29	Eq. 0	Attempt 5	Error 6.051653826943948e-07
Point 29	Eq. 1	Attempt 1	Error 2.9664818157471018e-08
Point 29	Eq. 1	Attempt 2	Error 9.340300834992377e-07
Point 29	Eq. 1	Attempt 3	Error 2.4618372549412015e-06
Point 29	Eq. 1	Attempt 4	Error 2.9092990416756948e-06
Point 29	Eq. 1	Attempt 5	Error 1.256168502550281e-07
Point 30	Eq. 0	Attempt 1	Error 4.058949514273991e-06
Point 30	Eq. 0	Attempt 2	Error 2.0975221559638157e-11
Point 30	Eq. 1	Attempt 1	Error 6.332141481379949e-06
Point 30	Eq. 1	Attempt 2	Error 1.2534708275779849e-06
Point 30	Eq. 1	Attempt 3	Error 2.252231183774711e-07
Point 30	Eq. 1	Attempt 4	Error 1.3815679267281666e-08
Point 30	Eq. 1	Attempt 5	Error 0.00015603192571234104
Point 31	Eq. 0	Attempt 1	Error 1.5978685041773133e-08
Point 31	Eq. 0	Attempt 2	Error 1.2370776403258787e-08
Point 31	Eq. 0	Attempt 3	Error 1.0483313417353202e-07
Point 31	Eq. 0	Attempt 4	Error 6.919503903191071e-08
Point 31	Eq. 0	Attempt 5	Error 2.3125778625399107e-07
Point 31	Eq. 1	Attempt 1	Error 5.210332005844975e-07
Point 31	Eq. 1	Attempt 2	Error 0.009469792770744334
Point 31	Eq. 1	Attempt 3	Error 7.083201580826426e-09
Point 31	Eq. 1	Attempt 4	Error 0.00019279460190091413
Point 31	Eq. 1	Attempt 5	Error 3.5886171190213645e-07
Point 32	Eq. 0	Attempt 1	Error 1.515820713393623e-08
Point 32	Eq. 0	Attempt 2	Error 2.7340206543158274e-08
Point 32	Eq. 0	Attempt 3	Error 4.446650279987807e-06
Point 32	Eq. 0	Attempt 4	Error 5.111161271997844e-08
Point 32	Eq. 0	Attempt 5	Error 7.460529900527035e-07
Point 32	Eq. 1	Attempt 1	Error 8.56573478813516e-10
Point 32	Eq. 1	Attempt 2	Error 6.05486815175027e-06
Point 32	Eq. 1	Attempt 3	Error 9.287248303735396e-08
Point 32	Eq. 1	Attempt 4	Error 1.5150706076383358e-06
Point 32	Eq. 1	Attempt 5	Error 3.939129555874388e-08
Point 33	Eq. 0	Attempt 1	Error 2.1878463485336397e-09
Point 33	Eq. 0	Attempt 2	Error 2.3088089164957637e-06
Point 33	Eq. 0	Attempt 3	Error 2.2679785161017207e-08
Point 33	Eq. 0	Attempt 4	Error 3.5406628740020096e-09
Point 33	Eq. 0	Attempt 5	Error 1.5910646880001877e-06
Point 33	Eq. 1	Attempt 1	Error 7.656143452550168e-08
Point 33	Eq. 1	Attempt 2	Error 9.671728662397072e-07
Point 33	Eq. 1	Attempt 3	Error 4.6641957851534244e-08
Point 33	Eq. 1	Attempt 4	Error 4.508349320531124e-07
Point 33	Eq. 1	Attempt 5	Error 7.548393909928564e-07
Point 34	Eq. 0	Attempt 1	Error 1.7734663515511784e-07
Point 34	Eq. 0	Attempt 2	Error 8.541742965917365e-05
Point 34	Eq. 0	Attempt 3	Error 6.877963471652038e-06
Point 34	Eq. 0	Attempt 4	Error 6.38351593806874e-09
Point 34	Eq. 0	Attempt 5	Error 3.459001618466573e-07
Point 34	Eq. 1	Attempt 1	Error 0.00012534731342839223
Point 34	Eq. 1	Attempt 2	Error 3.4023571515717776e-07
Point 34	Eq. 1	Attempt 3	Error 0.0006926174690420339
Point 34	Eq. 1	Attempt 4	Error 1.628644668016932e-07
Point 34	Eq. 1	Attempt 5	Error 3.091520284215221e-08
Point 35	Eq. 0	Attempt 1	Error 2.8623651360248914e-07
Point 35	Eq. 0	Attempt 2	Error 8.971539955382468e-09
Point 35	Eq. 0	Attempt 3	Error 6.325876711343881e-09
Point 35	Eq. 0	Attempt 4	Error 7.15033365850104e-10
Point 35	Eq. 0	Attempt 5	Error 2.1077124756629928e-07
Point 35	Eq. 1	Attempt 1	Error 2.3465008780476637e-07
Point 35	Eq. 1	Attempt 2	Error 1.7888860384118743e-06
Point 35	Eq. 1	Attempt 3	Error 5.970821348455502e-08
Point 35	Eq. 1	Attempt 4	Error 8.833776519168168e-07
Point 35	Eq. 1	Attempt 5	Error 2.760316419880837e-10
Point 36	Eq. 0	Attempt 1	Error 1.7233742823918874e-06
Point 36	Eq. 0	Attempt 2	Error 1.1704497637765598e-07
Point 36	Eq. 0	Attempt 3	Error 5.193454057916824e-07
Point 36	Eq. 0	Attempt 4	Error 7.630122809132445e-07
Point 36	Eq. 0	Attempt 5	Error 1.479804723203415e-09
Point 36	Eq. 1	Attempt 1	Error 4.832788533803978e-06
Point 36	Eq. 1	Attempt 2	Error 3.3634846090535575e-06
Point 36	Eq. 1	Attempt 3	Error 3.1209071948978817e-07
Point 36	Eq. 1	Attempt 4	Error 7.652501096799824e-06
Point 36	Eq. 1	Attempt 5	Error 8.802441584521148e-07
Point 37	Eq. 0	Attempt 1	Error 7.370600769718294e-07
Point 37	Eq. 0	Attempt 2	Error 9.642883469496155e-08
Point 37	Eq. 0	Attempt 3	Error 7.021571946097538e-08
Point 37	Eq. 0	Attempt 4	Error 2.7486066755955108e-09
Point 37	Eq. 0	Attempt 5	Error 1.5293335877686332e-06
Point 37	Eq. 1	Attempt 1	Error 0.00035849677385613177
Point 37	Eq. 1	Attempt 2	Error 4.443425041245064e-07
Point 37	Eq. 1	Attempt 3	Error 0.5618647885130486
Point 37	Eq. 1	Attempt 4	Error 0.0013046974198118733
Point 37	Eq. 1	Attempt 5	Error 0.0035224003075313703
Point 38	Eq. 0	Attempt 1	Error 3.836635187326465e-08
Point 38	Eq. 0	Attempt 2	Error 1.940179572557099e-09
Point 38	Eq. 0	Attempt 3	Error 5.512220582204463e-07
Point 38	Eq. 0	Attempt 4	Error 4.603726182494938e-05
Point 38	Eq. 0	Attempt 5	Error 1.4520759350489243e-07
Point 38	Eq. 1	Attempt 1	Error 2.202297650910623e-07
Point 38	Eq. 1	Attempt 2	Error 3.949901383748511e-08
Point 38	Eq. 1	Attempt 3	Error 1.7955477460418479e-07
Point 38	Eq. 1	Attempt 4	Error 5.124178414916969e-08
Point 38	Eq. 1	Attempt 5	Error 2.201375082222512e-09
Point 39	Eq. 0	Attempt 1	Error 1.2716220112451992e-06
Point 39	Eq. 0	Attempt 2	Error 4.061433855895302e-08
Point 39	Eq. 0	Attempt 3	Error 7.558185188827338e-09
Point 39	Eq. 0	Attempt 4	Error 5.931305508966034e-07
Point 39	Eq. 0	Attempt 5	Error 2.4330574888153933e-08
Point 39	Eq. 1	Attempt 1	Error 5.858199187969149e-06
Point 39	Eq. 1	Attempt 2	Error 2.2754062456442625e-07
Point 39	Eq. 1	Attempt 3	Error 7.958715286804363e-08
Point 39	Eq. 1	Attempt 4	Error 3.0054366106924135e-08
Point 39	Eq. 1	Attempt 5	Error 1.1585154879867332e-07
Point 40	Eq. 0	Attempt 1	Error 3.344996457599336e-08
Point 40	Eq. 0	Attempt 2	Error 9.6520125225652e-10
Point 40	Eq. 0	Attempt 3	Error 1.932382360791962e-07
Point 40	Eq. 0	Attempt 4	Error 2.1390746951510664e-09
Point 40	Eq. 0	Attempt 5	Error 3.773948265006766e-09
Point 40	Eq. 1	Attempt 1	Error 3.532064738465124e-07
Point 40	Eq. 1	Attempt 2	Error 3.2398304483649554e-08
Point 40	Eq. 1	Attempt 3	Error 5.086957344246912e-08
Point 40	Eq. 1	Attempt 4	Error 1.593506283370516e-06
Point 40	Eq. 1	Attempt 5	Error 4.69782378331729e-07
Point 41	Eq. 0	Attempt 1	Error 3.9756287151249126e-10
Point 41	Eq. 0	Attempt 2	Error 2.1181409692871966e-07
Point 41	Eq. 0	Attempt 3	Error 1.8387354998594674e-06
Point 41	Eq. 0	Attempt 4	Error 4.2886085793725215e-09
Point 41	Eq. 0	Attempt 5	Error 1.3619285255117575e-08
Point 41	Eq. 1	Attempt 1	Error 1.0237806122859183e-06
Point 41	Eq. 1	Attempt 2	Error 1.6112267076096032e-09
Point 41	Eq. 1	Attempt 3	Error 1.6363691202059272e-07
Point 41	Eq. 1	Attempt 4	Error 3.216692903151852e-07
Point 41	Eq. 1	Attempt 5	Error 1.2552339342164487e-05
Point 42	Eq. 0	Attempt 1	Error 2.841911060613711e-05
Point 42	Eq. 0	Attempt 2	Error 9.336184803032666e-08
Point 42	Eq. 0	Attempt 3	Error 1.6648459677526262e-07
Point 42	Eq. 0	Attempt 4	Error 6.760211590517429e-08
Point 42	Eq. 0	Attempt 5	Error 2.363185558351688e-08
Point 42	Eq. 1	Attempt 1	Error 2.5672758056316525e-05
Point 42	Eq. 1	Attempt 2	Error 6.408771469068597e-07
Point 42	Eq. 1	Attempt 3	Error 1.5225245988403913e-06
Point 42	Eq. 1	Attempt 4	Error 1.5022372963358066e-06
Point 42	Eq. 1	Attempt 5	Error 9.472478268435225e-08
Point 43	Eq. 0	Attempt 1	Error 9.289409490520484e-07
Point 43	Eq. 0	Attempt 2	Error 4.595092934778222e-05
Point 43	Eq. 0	Attempt 3	Error 4.1898374547599815e-08
Point 43	Eq. 0	Attempt 4	Error 1.6583896922384156e-08
Point 43	Eq. 0	Attempt 5	Error 9.792813671083422e-09
Point 43	Eq. 1	Attempt 1	Error 7.439319915647502e-08
Point 43	Eq. 1	Attempt 2	Error 3.499710601317929e-07
Point 43	Eq. 1	Attempt 3	Error 2.123499598383205e-09
Point 43	Eq. 1	Attempt 4	Error 8.20131162981852e-09
Point 43	Eq. 1	Attempt 5	Error 2.2004141669640376e-05
Point 44	Eq. 0	Attempt 1	Error 1.7097363524953835e-09
Point 44	Eq. 0	Attempt 2	Error 1.0420251328469021e-08
Point 44	Eq. 0	Attempt 3	Error 3.7550762499449775e-10
Point 44	Eq. 0	Attempt 4	Error 3.8227614140851074e-07
Point 44	Eq. 0	Attempt 5	Error 1.206217348226346e-10
Point 44	Eq. 1	Attempt 1	Error 2.8916247174493037e-10
Point 44	Eq. 1	Attempt 2	Error 1.1580641512409784e-06
Point 44	Eq. 1	Attempt 3	Error 2.491997292963788e-07
Point 44	Eq. 1	Attempt 4	Error 1.1989438348791737e-06
Point 44	Eq. 1	Attempt 5	Error 8.426866315858206e-08
Point 45	Eq. 0	Attempt 1	Error 2.585828156043135e-07
Point 45	Eq. 0	Attempt 2	Error 6.5451731643406674e-06
Point 45	Eq. 0	Attempt 3	Error 1.6853401803018642e-06
Point 45	Eq. 0	Attempt 4	Error 1.7440794408685178e-07
Point 45	Eq. 0	Attempt 5	Error 1.6680871794960694e-08
Point 45	Eq. 1	Attempt 1	Error 2.679193778476474e-05
Point 45	Eq. 1	Attempt 2	Error 9.491997673194419e-06
Point 45	Eq. 1	Attempt 3	Error 5.687221630523709e-06
Point 45	Eq. 1	Attempt 4	Error 4.774842750521202e-06
Point 45	Eq. 1	Attempt 5	Error 7.065360307478841e-06
Point 46	Eq. 0	Attempt 1	Error 3.5192633731639944e-06
Point 46	Eq. 0	Attempt 2	Error 3.081095201196149e-08
Point 46	Eq. 0	Attempt 3	Error 4.770299710799009e-10
Point 46	Eq. 0	Attempt 4	Error 0.0004650838372413091
Point 46	Eq. 0	Attempt 5	Error 4.151536359131569e-07
Point 46	Eq. 1	Attempt 1	Error 2.0175599502181285e-07
Point 46	Eq. 1	Attempt 2	Error 7.816902325430419e-08
Point 46	Eq. 1	Attempt 3	Error 1.540229277452454e-09
Point 46	Eq. 1	Attempt 4	Error 4.8455603973707184e-09
Point 46	Eq. 1	Attempt 5	Error 7.189782991190441e-09
Point 47	Eq. 0	Attempt 1	Error 1.5069758774188813e-09
Point 47	Eq. 0	Attempt 2	Error 1.505572413407208e-07
Point 47	Eq. 0	Attempt 3	Error 1.6256984736173763e-07
Point 47	Eq. 0	Attempt 4	Error 9.364433651626314e-06
Point 47	Eq. 0	Attempt 5	Error 2.9161810743971728e-09
Point 47	Eq. 1	Attempt 1	Error 2.8497248649728135e-07
Point 47	Eq. 1	Attempt 2	Error 8.532060178367828e-07
Point 47	Eq. 1	Attempt 3	Error 1.8192650372839125e-06
Point 47	Eq. 1	Attempt 4	Error 2.3798008896847023e-08
Point 47	Eq. 1	Attempt 5	Error 6.194461548147956e-07
Point 48	Eq. 0	Attempt 1	Error 4.07464995078044e-09
Point 48	Eq. 0	Attempt 2	Error 4.650871687772451e-08
Point 48	Eq. 0	Attempt 3	Error 6.670818493148545e-07
Point 48	Eq. 0	Attempt 4	Error 1.3052022040938027e-07
Point 48	Eq. 0	Attempt 5	Error 1.580157572789176e-06
Point 48	Eq. 1	Attempt 1	Error 8.198782097679214e-08
Point 48	Eq. 1	Attempt 2	Error 1.4239049050956964e-08
Point 48	Eq. 1	Attempt 3	Error 7.9705841926625e-10
Point 48	Eq. 1	Attempt 4	Error 1.0560938790149521e-09
Point 48	Eq. 1	Attempt 5	Error 9.091286301554646e-08
Point 49	Eq. 0	Attempt 1	Error 1.294995399803156e-08
Point 49	Eq. 0	Attempt 2	Error 5.6559201766503975e-11
Point 49	Eq. 1	Attempt 1	Error 3.214034904885921e-08
Point 49	Eq. 1	Attempt 2	Error 1.1074803296651226e-09
Point 49	Eq. 1	Attempt 3	Error 1.1793431724527181e-05
Point 49	Eq. 1	Attempt 4	Error 8.51444264071688e-06
Point 49	Eq. 1	Attempt 5	Error 3.6127540852248785e-06
Point 50	Eq. 0	Attempt 1	Error 5.387050805438776e-10
Point 50	Eq. 0	Attempt 2	Error 3.4574318874547316e-06
Point 50	Eq. 0	Attempt 3	Error 3.236528414163331e-07
Point 50	Eq. 0	Attempt 4	Error 1.3066085102764191e-08
Point 50	Eq. 0	Attempt 5	Error 4.367585688669351e-07
Point 50	Eq. 1	Attempt 1	Error 9.655985877543571e-08
Point 50	Eq. 1	Attempt 2	Error 6.30068370810477e-08
Point 50	Eq. 1	Attempt 3	Error 3.4108597901649773e-07
Point 50	Eq. 1	Attempt 4	Error 7.917276434454834e-08
Point 50	Eq. 1	Attempt 5	Error 3.031021833521663e-08
Point 51	Eq. 0	Attempt 1	Error 1.8601109559313045e-06
Point 51	Eq. 0	Attempt 2	Error 8.132440086683346e-06
Point 51	Eq. 0	Attempt 3	Error 1.5921841622912325e-10
Point 51	Eq. 0	Attempt 4	Error 1.4084951658333011e-06
Point 51	Eq. 0	Attempt 5	Error 7.32889020582661e-08
Point 51	Eq. 1	Attempt 1	Error 9.618077001505299e-09
Point 51	Eq. 1	Attempt 2	Error 1.6495960153406486e-08
Point 51	Eq. 1	Attempt 3	Error 2.593130830064183e-07
Point 51	Eq. 1	Attempt 4	Error 8.728733291718527e-08
Point 51	Eq. 1	Attempt 5	Error 5.683234775233359e-05
Point 52	Eq. 0	Attempt 1	Error 4.490625144626392e-06
Point 52	Eq. 0	Attempt 2	Error 4.153940835749381e-08
Point 52	Eq. 0	Attempt 3	Error 2.9473881113517564e-09
Point 52	Eq. 0	Attempt 4	Error 1.5294290278689004e-09
Point 52	Eq. 0	Attempt 5	Error 7.120627287804382e-08
Point 52	Eq. 1	Attempt 1	Error 3.743485876839259e-08
Point 52	Eq. 1	Attempt 2	Error 6.908034038133337e-07
Point 52	Eq. 1	Attempt 3	Error 3.735544851224404e-07
Point 52	Eq. 1	Attempt 4	Error 4.51477887963847e-07
Point 52	Eq. 1	Attempt 5	Error 1.6486518461533706e-07
Point 53	Eq. 0	Attempt 1	Error 4.497909827705371e-05
Point 53	Eq. 0	Attempt 2	Error 1.298614051847835e-07
Point 53	Eq. 0	Attempt 3	Error 1.0889868917729473e-07
Point 53	Eq. 0	Attempt 4	Error 2.4805067937450076e-06
Point 53	Eq. 0	Attempt 5	Error 8.474049423057295e-06
Point 53	Eq. 1	Attempt 1	Error 4.07265702051518e-07
Point 53	Eq. 1	Attempt 2	Error 1.4867539391616447e-05
Point 53	Eq. 1	Attempt 3	Error 9.18944351724349e-08
Point 53	Eq. 1	Attempt 4	Error 1.2634064887606655e-06
Point 53	Eq. 1	Attempt 5	Error 2.1532287064474076e-10
Point 54	Eq. 0	Attempt 1	Error 1.3397141174209537e-08
Point 54	Eq. 0	Attempt 2	Error 1.617326006453368e-08
Point 54	Eq. 0	Attempt 3	Error 2.7576115826377645e-06
Point 54	Eq. 0	Attempt 4	Error 5.4499480484082596e-08
Point 54	Eq. 0	Attempt 5	Error 2.2692961465509143e-07
Point 54	Eq. 1	Attempt 1	Error 0.00013292135719211728
Point 54	Eq. 1	Attempt 2	Error 1.7195949340020888e-06
Point 54	Eq. 1	Attempt 3	Error 2.6574401772450074e-06
Point 54	Eq. 1	Attempt 4	Error 1.2409087730702595e-06
Point 54	Eq. 1	Attempt 5	Error 7.999204854058917e-08
Point 55	Eq. 0	Attempt 1	Error 2.1504547476070002e-08
Point 55	Eq. 0	Attempt 2	Error 2.573301571828779e-09
Point 55	Eq. 0	Attempt 3	Error 4.10275902140711e-08
Point 55	Eq. 0	Attempt 4	Error 2.964867462651455e-08
Point 55	Eq. 0	Attempt 5	Error 6.396948037945549e-08
Point 55	Eq. 1	Attempt 1	Error 1.0572960604804393e-06
Point 55	Eq. 1	Attempt 2	Error 1.7719827383189113e-07
Point 55	Eq. 1	Attempt 3	Error 6.029006556218519e-06
Point 55	Eq. 1	Attempt 4	Error 9.837326979322825e-05
Point 55	Eq. 1	Attempt 5	Error 6.653568789261044e-07
Point 56	Eq. 0	Attempt 1	Error 4.114669422961015e-07
Point 56	Eq. 0	Attempt 2	Error 6.467371349572204e-08
Point 56	Eq. 0	Attempt 3	Error 7.621792974532582e-09
Point 56	Eq. 0	Attempt 4	Error 1.6494578858328168e-07
Point 56	Eq. 0	Attempt 5	Error 1.5784277138664038e-06
Point 56	Eq. 1	Attempt 1	Error 2.1805977837630053e-05
Point 56	Eq. 1	Attempt 2	Error 4.5791045977239264e-07
Point 56	Eq. 1	Attempt 3	Error 7.152664238674333e-09
Point 56	Eq. 1	Attempt 4	Error 2.754841830210353e-07
Point 56	Eq. 1	Attempt 5	Error 1.3915951058152132e-07
Point 57	Eq. 0	Attempt 1	Error 9.208667961502215e-08
Point 57	Eq. 0	Attempt 2	Error 4.259590014044079e-07
Point 57	Eq. 0	Attempt 3	Error 4.0637166875967523e-07
Point 57	Eq. 0	Attempt 4	Error 5.195164476390346e-08
Point 57	Eq. 0	Attempt 5	Error 8.020551263143716e-07
Point 57	Eq. 1	Attempt 1	Error 4.698688371718163e-08
Point 57	Eq. 1	Attempt 2	Error 1.2207522104290547e-08
Point 57	Eq. 1	Attempt 3	Error 2.4682304911038955e-07
Point 57	Eq. 1	Attempt 4	Error 2.475815108482493e-09
Point 57	Eq. 1	Attempt 5	Error 0.0011958811357999366
Point 58	Eq. 0	Attempt 1	Error 5.534445790544851e-09
Point 58	Eq. 0	Attempt 2	Error 1.4715670886289445e-06
Point 58	Eq. 0	Attempt 3	Error 2.7261559694125026e-05
Point 58	Eq. 0	Attempt 4	Error 3.874788490065839e-09
Point 58	Eq. 0	Attempt 5	Error 2.788169695122633e-10
Point 58	Eq. 1	Attempt 1	Error 3.288204197815503e-08
Point 58	Eq. 1	Attempt 2	Error 7.308046974685567e-06
Point 58	Eq. 1	Attempt 3	Error 9.272372381019522e-08
Point 58	Eq. 1	Attempt 4	Error 3.3505784813314676e-08
Point 58	Eq. 1	Attempt 5	Error 2.0667846456490224e-07
Point 59	Eq. 0	Attempt 1	Error 1.262068053620169e-06
Point 59	Eq. 0	Attempt 2	Error 6.723039405187592e-07
Point 59	Eq. 0	Attempt 3	Error 5.905224043090129e-08
Point 59	Eq. 0	Attempt 4	Error 5.809029869396909e-05
Point 59	Eq. 0	Attempt 5	Error 9.168275028059725e-10
Point 59	Eq. 1	Attempt 1	Error 1.8957280190079473e-10
Point 59	Eq. 1	Attempt 2	Error 5.1221775265730685e-08
Point 59	Eq. 1	Attempt 3	Error 2.4410372247984924e-06
Point 59	Eq. 1	Attempt 4	Error 1.4743727660970762e-05
Point 59	Eq. 1	Attempt 5	Error 2.3741733912174823e-07
Point 60	Eq. 0	Attempt 1	Error 2.6776774575409945e-08
Point 60	Eq. 0	Attempt 2	Error 9.057122156264086e-06
Point 60	Eq. 0	Attempt 3	Error 5.140151984051045e-07
Point 60	Eq. 0	Attempt 4	Error 5.271285488106514e-06
Point 60	Eq. 0	Attempt 5	Error 1.4663817182736238e-07
Point 60	Eq. 1	Attempt 1	Error 2.085658934447565e-08
Point 60	Eq. 1	Attempt 2	Error 5.419411195362045e-07
Point 60	Eq. 1	Attempt 3	Error 2.8040858524036594e-09
Point 60	Eq. 1	Attempt 4	Error 1.4932995213712275e-06
Point 60	Eq. 1	Attempt 5	Error 2.4365630224565393e-07
Point 61	Eq. 0	Attempt 1	Error 2.9941077173134545e-08
Point 61	Eq. 0	Attempt 2	Error 2.6599309421726502e-09
Point 61	Eq. 0	Attempt 3	Error 2.12568238566746e-08
Point 61	Eq. 0	Attempt 4	Error 7.331596520998573e-07
Point 61	Eq. 0	Attempt 5	Error 2.9941077173134545e-08
Point 61	Eq. 1	Attempt 1	Error 3.567215685507108e-06
Point 61	Eq. 1	Attempt 2	Error 1.2623672773770522e-08
Point 61	Eq. 1	Attempt 3	Error 5.896936272620223e-10
Point 61	Eq. 1	Attempt 4	Error 3.825859835160372e-05
Point 61	Eq. 1	Attempt 5	Error 3.2587735177003196e-07
Point 62	Eq. 0	Attempt 1	Error 8.225811143347528e-10
Point 62	Eq. 0	Attempt 2	Error 1.1044471648347098e-07
Point 62	Eq. 0	Attempt 3	Error 8.0541633451503e-07
Point 62	Eq. 0	Attempt 4	Error 2.254267883472494e-08
Point 62	Eq. 0	Attempt 5	Error 7.46011551200354e-07
Point 62	Eq. 1	Attempt 1	Error 2.325633658983861e-07
Point 62	Eq. 1	Attempt 2	Error 1.1049875183744007e-06
Point 62	Eq. 1	Attempt 3	Error 4.366575012682006e-08
Point 62	Eq. 1	Attempt 4	Error 4.3114791878906544e-06
Point 62	Eq. 1	Attempt 5	Error 3.8302567872960935e-07
Point 63	Eq. 0	Attempt 1	Error 5.244032763584983e-09
Point 63	Eq. 0	Attempt 2	Error 1.7681713870842941e-09
Point 63	Eq. 0	Attempt 3	Error 7.21854576113401e-10
Point 63	Eq. 0	Attempt 4	Error 1.2278178473934531e-11
Point 63	Eq. 1	Attempt 1	Error 3.348139898662339e-08
Point 63	Eq. 1	Attempt 2	Error 5.1505423925846117e-08
Point 63	Eq. 1	Attempt 3	Error 5.939409675193019e-08
Point 63	Eq. 1	Attempt 4	Error 7.511664534831652e-08
Point 63	Eq. 1	Attempt 5	Error 1.1602905374274997e-06
Point 64	Eq. 0	Attempt 1	Error 4.774699391418835e-07
Point 64	Eq. 0	Attempt 2	Error 1.2716373021248728e-07
Point 64	Eq. 0	Attempt 3	Error 1.4263719094742555e-09
Point 64	Eq. 0	Attempt 4	Error 1.6202602637349628e-07
Point 64	Eq. 0	Attempt 5	Error 5.4797055781818926e-11
Point 64	Eq. 1	Attempt 1	Error 2.7345777198206633e-08
Point 64	Eq. 1	Attempt 2	Error 7.558463721579756e-08
Point 64	Eq. 1	Attempt 3	Error 2.8442457278288202e-08
Point 64	Eq. 1	Attempt 4	Error 2.8442457278288202e-08
Point 64	Eq. 1	Attempt 5	Error 1.2247413678778685e-06
Point 65	Eq. 0	Attempt 1	Error 4.387970875541214e-09
Point 65	Eq. 0	Attempt 2	Error 1.6028138816182036e-09
Point 65	Eq. 0	Attempt 3	Error 1.181195443678007e-07
Point 65	Eq. 0	Attempt 4	Error 4.95612084705499e-09
Point 65	Eq. 0	Attempt 5	Error 6.629932158830343e-09
Point 65	Eq. 1	Attempt 1	Error 6.26084215582523e-08
Point 65	Eq. 1	Attempt 2	Error 9.705428283268702e-08
Point 65	Eq. 1	Attempt 3	Error 7.8833375027898e-07
Point 65	Eq. 1	Attempt 4	Error 7.021981218713336e-09
Point 65	Eq. 1	Attempt 5	Error 6.841798381174158e-07
Point 66	Eq. 0	Attempt 1	Error 1.0470557754160836e-10
Point 66	Eq. 0	Attempt 2	Error 3.1113813747651875e-09
Point 66	Eq. 0	Attempt 3	Error 1.2371572211122839e-08
Point 66	Eq. 0	Attempt 4	Error 1.3428636975731933e-06
Point 66	Eq. 0	Attempt 5	Error 1.0871019640035229e-06
Point 66	Eq. 1	Attempt 1	Error 4.415658736434125e-07
Point 66	Eq. 1	Attempt 2	Error 5.816353905174765e-07
Point 66	Eq. 1	Attempt 3	Error 0.010728507162127698
Point 66	Eq. 1	Attempt 4	Error 2.0425818547664676e-07
Point 66	Eq. 1	Attempt 5	Error 2.1821205109517905e-07
Point 67	Eq. 0	Attempt 1	Error 4.202402692499163e-07
Point 67	Eq. 0	Attempt 2	Error 2.1165772068343358e-07
Point 67	Eq. 0	Attempt 3	Error 8.382090754821547e-07
Point 67	Eq. 0	Attempt 4	Error 1.2217356015753467e-09
Point 67	Eq. 0	Attempt 5	Error 2.617518930492224e-07
Point 67	Eq. 1	Attempt 1	Error 8.876945116753632e-07
Point 67	Eq. 1	Attempt 2	Error 8.414160504344181e-06
Point 67	Eq. 1	Attempt 3	Error 3.584375463105971e-09
Point 67	Eq. 1	Attempt 4	Error 1.966167963018961e-05
Point 67	Eq. 1	Attempt 5	Error 0.00079484709647204
Point 68	Eq. 0	Attempt 1	Error 6.581911407010921e-07
Point 68	Eq. 0	Attempt 2	Error 1.1736102578652208e-07
Point 68	Eq. 0	Attempt 3	Error 2.596792114673008e-07
Point 68	Eq. 0	Attempt 4	Error 2.1352934709284455e-07
Point 68	Eq. 0	Attempt 5	Error 5.426753148185526e-06
Point 68	Eq. 1	Attempt 1	Error 1.5911211903585354e-08
Point 68	Eq. 1	Attempt 2	Error 5.515953660051309e-06
Point 68	Eq. 1	Attempt 3	Error 0.0001017245058392291
Point 68	Eq. 1	Attempt 4	Error 3.944933268940076e-10
Point 68	Eq. 1	Attempt 5	Error 7.46757677916321e-09
Point 69	Eq. 0	Attempt 1	Error 1.0515196890992229e-07
Point 69	Eq. 0	Attempt 2	Error 6.212985681486316e-10
Point 69	Eq. 0	Attempt 3	Error 2.5996769181801938e-09
Point 69	Eq. 0	Attempt 4	Error 9.630146263361894e-05
Point 69	Eq. 0	Attempt 5	Error 9.498535291641019e-11
Point 69	Eq. 1	Attempt 1	Error 6.416764222194615e-07
Point 69	Eq. 1	Attempt 2	Error 1.155342488345923e-09
Point 69	Eq. 1	Attempt 3	Error 1.1798325601830584e-05
Point 69	Eq. 1	Attempt 4	Error 3.261050096625695e-09
Point 69	Eq. 1	Attempt 5	Error 1.5297456457119551e-07
Point 70	Eq. 0	Attempt 1	Error 5.96423888055142e-09
Point 70	Eq. 0	Attempt 2	Error 1.6696276361471973e-07
Point 70	Eq. 0	Attempt 3	Error 2.887221199898704e-05
Point 70	Eq. 0	Attempt 4	Error 3.5405138362420985e-05
Point 70	Eq. 0	Attempt 5	Error 8.885532452040934e-07
Point 70	Eq. 1	Attempt 1	Error 4.5764636524836533e-10
Point 70	Eq. 1	Attempt 2	Error 3.086239530603052e-07
Point 70	Eq. 1	Attempt 3	Error 3.549541816028068e-08
Point 70	Eq. 1	Attempt 4	Error 9.616729244044109e-07
Point 70	Eq. 1	Attempt 5	Error 1.0474295208950934e-06
Point 71	Eq. 0	Attempt 1	Error 1.568236029925174e-08
Point 71	Eq. 0	Attempt 2	Error 1.7114518868766027e-07
Point 71	Eq. 0	Attempt 3	Error 1.0906177294600639e-07
Point 71	Eq. 0	Attempt 4	Error 1.9830337123494246e-06
Point 71	Eq. 0	Attempt 5	Error 1.429572591860051e-06
Point 71	Eq. 1	Attempt 1	Error 5.2368591241247486e-08
Point 71	Eq. 1	Attempt 2	Error 8.098254511423875e-09
Point 71	Eq. 1	Attempt 3	Error 9.903260433929972e-10
Point 71	Eq. 1	Attempt 4	Error 2.8261638362891972e-08
Point 71	Eq. 1	Attempt 5	Error 6.215516350493999e-07
Point 72	Eq. 0	Attempt 1	Error 1.7263198515138356e-07
Point 72	Eq. 0	Attempt 2	Error 2.606458338050288e-08
Point 72	Eq. 0	Attempt 3	Error 1.598834842297947e-09
Point 72	Eq. 0	Attempt 4	Error 4.304752110328991e-10
Point 72	Eq. 0	Attempt 5	Error 1.7263198515138356e-07
Point 72	Eq. 1	Attempt 1	Error 4.493381311476696e-08
Point 72	Eq. 1	Attempt 2	Error 8.193012490664842e-09
Point 72	Eq. 1	Attempt 3	Error 2.127649167960044e-09
Point 72	Eq. 1	Attempt 4	Error 4.542613396552042e-08
Point 72	Eq. 1	Attempt 5	Error 2.1327650756575167e-10
Point 73	Eq. 0	Attempt 1	Error 8.515428362443345e-09
Point 73	Eq. 0	Attempt 2	Error 1.8703549358178861e-06
Point 73	Eq. 0	Attempt 3	Error 9.171544661512598e-07
Point 73	Eq. 0	Attempt 4	Error 5.075030458101537e-07
Point 73	Eq. 0	Attempt 5	Error 2.2040444491722155e-07
Point 73	Eq. 1	Attempt 1	Error 1.1471428251752513e-07
Point 73	Eq. 1	Attempt 2	Error 2.1827872842550278e-11
Point 74	Eq. 0	Attempt 1	Error 1.271564542548731e-08
Point 74	Eq. 0	Attempt 2	Error 1.996112359847757e-07
Point 74	Eq. 0	Attempt 3	Error 5.15693142233431e-06
Point 74	Eq. 0	Attempt 4	Error 1.2651099723370862e-07
Point 74	Eq. 0	Attempt 5	Error 1.525734205642948e-09
Point 74	Eq. 1	Attempt 1	Error 0.00012606105684653812
Point 74	Eq. 1	Attempt 2	Error 2.907527800743992e-07
Point 74	Eq. 1	Attempt 3	Error 3.040224783035228e-08
Point 74	Eq. 1	Attempt 4	Error 1.7412446595699294e-07
Point 74	Eq. 1	Attempt 5	Error 8.156295052685891e-07
Point 75	Eq. 0	Attempt 1	Error 6.620198547580003e-05
Point 75	Eq. 0	Attempt 2	Error 1.337635353593214e-07
Point 75	Eq. 0	Attempt 3	Error 3.891755113727413e-07
Point 75	Eq. 0	Attempt 4	Error 3.522117708598671e-07
Point 75	Eq. 0	Attempt 5	Error 1.8189894035458565e-12
Point 75	Eq. 1	Attempt 1	Error 8.912763860280393e-09
Point 75	Eq. 1	Attempt 2	Error 8.111761934515016e-05
Point 75	Eq. 1	Attempt 3	Error 2.4067560389084974e-08
Point 75	Eq. 1	Attempt 4	Error 4.090847085080895e-06
Point 75	Eq. 1	Attempt 5	Error 5.270749170449562e-09
Point 76	Eq. 0	Attempt 1	Error 9.860445970844012e-08
Point 76	Eq. 0	Attempt 2	Error 2.536864940339001e-09
Point 76	Eq. 0	Attempt 3	Error 4.296680344850756e-09
Point 76	Eq. 0	Attempt 4	Error 2.5260111442548805e-06
Point 76	Eq. 0	Attempt 5	Error 2.630508788570296e-08
Point 76	Eq. 1	Attempt 1	Error 3.306979579065228e-09
Point 76	Eq. 1	Attempt 2	Error 3.0227351999201346e-07
Point 76	Eq. 1	Attempt 3	Error 7.697613568780071e-07
Point 76	Eq. 1	Attempt 4	Error 2.698064918149612e-07
Point 76	Eq. 1	Attempt 5	Error 1.351328364762594e-07
Point 77	Eq. 0	Attempt 1	Error 4.5223333700050716e-07
Point 77	Eq. 0	Attempt 2	Error 3.303110986507818e-06
Point 77	Eq. 0	Attempt 3	Error 1.7171117860925733e-07
Point 77	Eq. 0	Attempt 4	Error 9.883427765089436e-08
Point 77	Eq. 0	Attempt 5	Error 1.5935910369080375e-07
Point 77	Eq. 1	Attempt 1	Error 8.390546952341538e-06
Point 77	Eq. 1	Attempt 2	Error 1.2019879136460077e-06
Point 77	Eq. 1	Attempt 3	Error 1.55430370796239e-08
Point 77	Eq. 1	Attempt 4	Error 4.642688696776531e-05
Point 77	Eq. 1	Attempt 5	Error 1.1372219432814745e-07
Point 78	Eq. 0	Attempt 1	Error 5.934737146162661e-09
Point 78	Eq. 0	Attempt 2	Error 1.3288201898831176e-06
Point 78	Eq. 0	Attempt 3	Error 7.774119126224832e-07
Point 78	Eq. 0	Attempt 4	Error 1.5027012523205485e-08
Point 78	Eq. 0	Attempt 5	Error 3.519363644954865e-07
Point 78	Eq. 1	Attempt 1	Error 1.1412907952035312e-08
Point 78	Eq. 1	Attempt 2	Error 2.1395862859208137e-10
Point 78	Eq. 1	Attempt 3	Error 7.438239890689147e-08
Point 78	Eq. 1	Attempt 4	Error 4.541533371593687e-08
Point 78	Eq. 1	Attempt 5	Error 5.211683173911297e-08
Point 79	Eq. 0	Attempt 1	Error 8.689424362273712e-07
Point 79	Eq. 0	Attempt 2	Error 7.126416221581167e-07
Point 79	Eq. 0	Attempt 3	Error 2.035784518739092e-08
Point 79	Eq. 0	Attempt 4	Error 7.385056619568786e-07
Point 79	Eq. 0	Attempt 5	Error 2.7690153387993632e-06
Point 79	Eq. 1	Attempt 1	Error 2.2543758859683294e-08
Point 79	Eq. 1	Attempt 2	Error 1.822968442866113e-10
Point 79	Eq. 1	Attempt 3	Error 1.4347335763886804e-08
Point 79	Eq. 1	Attempt 4	Error 2.842739377229009e-10
Point 79	Eq. 1	Attempt 5	Error 2.841597392944095e-07
Point 80	Eq. 0	Attempt 1	Error 1.0339135769754648e-08
Point 80	Eq. 0	Attempt 2	Error 3.9979749431040545e-06
Point 80	Eq. 0	Attempt 3	Error 2.1676441974705085e-08
Point 80	Eq. 0	Attempt 4	Error 3.5606637993623735e-07
Point 80	Eq. 0	Attempt 5	Error 9.156622127193259e-09
Point 80	Eq. 1	Attempt 1	Error 3.0360881169144704e-06
Point 80	Eq. 1	Attempt 2	Error 3.4741133845272998e-06
Point 80	Eq. 1	Attempt 3	Error 7.078186513354012e-06
Point 80	Eq. 1	Attempt 4	Error 1.5627222182956757e-08
Point 80	Eq. 1	Attempt 5	Error 1.9074428792009712e-07
Point 81	Eq. 0	Attempt 1	Error 4.878215236203687e-07
Point 81	Eq. 0	Attempt 2	Error 2.823219915626396e-07
Point 81	Eq. 0	Attempt 3	Error 2.290789780090563e-10
Point 81	Eq. 0	Attempt 4	Error 0.000632896881711531
Point 81	Eq. 0	Attempt 5	Error 9.191012395604048e-10
Point 81	Eq. 1	Attempt 1	Error 1.3454837244353257e-08
Point 81	Eq. 1	Attempt 2	Error 2.4740074877627194e-08
Point 81	Eq. 1	Attempt 3	Error 0.04860723101205622
Point 81	Eq. 1	Attempt 4	Error 4.940505959893926e-08
Point 81	Eq. 1	Attempt 5	Error 4.11430391977774e-08
Point 82	Eq. 0	Attempt 1	Error 6.448249223467428e-08
Point 82	Eq. 0	Attempt 2	Error 3.738936698027828e-07
Point 82	Eq. 0	Attempt 3	Error 1.0432493127154885e-06
Point 82	Eq. 0	Attempt 4	Error 2.005454177833599e-06
Point 82	Eq. 0	Attempt 5	Error 4.0618829189043026e-08
Point 82	Eq. 1	Attempt 1	Error 1.91352000911138e-09
Point 82	Eq. 1	Attempt 2	Error 7.259433232320589e-07
Point 82	Eq. 1	Attempt 3	Error 1.034777596942149e-09
Point 82	Eq. 1	Attempt 4	Error 7.567354032289586e-08
Point 82	Eq. 1	Attempt 5	Error 2.8842350729973987e-10
Point 83	Eq. 0	Attempt 1	Error 9.687369129096624e-09
Point 83	Eq. 0	Attempt 2	Error 2.5842160766842426e-07
Point 83	Eq. 0	Attempt 3	Error 1.0188363148699864e-06
Point 83	Eq. 0	Attempt 4	Error 3.716162410682955e-05
Point 83	Eq. 0	Attempt 5	Error 5.30576471646782e-10
Point 83	Eq. 1	Attempt 1	Error 2.0080568674529786e-07
Point 83	Eq. 1	Attempt 2	Error 3.414020852687827e-07
Point 83	Eq. 1	Attempt 3	Error 7.876235486037331e-08
Point 83	Eq. 1	Attempt 4	Error 2.7993678486382123e-09
Point 83	Eq. 1	Attempt 5	Error 9.693621905171312e-09
Point 84	Eq. 0	Attempt 1	Error 4.310291444653558e-06
Point 84	Eq. 0	Attempt 2	Error 5.1890083341277204e-09
Point 84	Eq. 0	Attempt 3	Error 5.367576818571251e-07
Point 84	Eq. 0	Attempt 4	Error 1.6487626908201491e-07
Point 84	Eq. 0	Attempt 5	Error 1.3825683709001169e-08
Point 84	Eq. 1	Attempt 1	Error 2.227693585155066e-09
Point 84	Eq. 1	Attempt 2	Error 1.822269268814125e-08
Point 84	Eq. 1	Attempt 3	Error 4.240566795488121e-07
Point 84	Eq. 1	Attempt 4	Error 6.016136921971338e-09
Point 84	Eq. 1	Attempt 5	Error 1.4792654496886826e-06
Point 85	Eq. 0	Attempt 1	Error 2.2185673742569634e-07
Point 85	Eq. 0	Attempt 2	Error 2.513835966055922e-07
Point 85	Eq. 0	Attempt 3	Error 1.549042110582377e-06
Point 85	Eq. 0	Attempt 4	Error 1.5610737591487123e-07
Point 85	Eq. 0	Attempt 5	Error 1.6273824599011277e-06
Point 85	Eq. 1	Attempt 1	Error 1.3151017697055067e-07
Point 85	Eq. 1	Attempt 2	Error 1.9193748812540434e-09
Point 85	Eq. 1	Attempt 3	Error 1.207290551974438e-07
Point 85	Eq. 1	Attempt 4	Error 8.617661251264508e-09
Point 85	Eq. 1	Attempt 5	Error 1.1667026456052554e-08
Point 86	Eq. 0	Attempt 1	Error 2.3433130991179496e-09
Point 86	Eq. 0	Attempt 2	Error 4.043556600663578e-09
Point 86	Eq. 0	Attempt 3	Error 2.5389726943103597e-07
Point 86	Eq. 0	Attempt 4	Error 7.972834623615199e-07
Point 86	Eq. 0	Attempt 5	Error 1.7897775705932872e-08
Point 86	Eq. 1	Attempt 1	Error 6.985807203818695e-07
Point 86	Eq. 1	Attempt 2	Error 2.6795703377047175e-05
Point 86	Eq. 1	Attempt 3	Error 1.2627206245952038e-05
Point 86	Eq. 1	Attempt 4	Error 5.221642703645557e-05
Point 86	Eq. 1	Attempt 5	Error 2.0046400095452555e-09
Point 87	Eq. 0	Attempt 1	Error 1.6894318832783028e-06
Point 87	Eq. 0	Attempt 2	Error 3.0047999644011725e-09
Point 87	Eq. 0	Attempt 3	Error 2.648107511049602e-09
Point 87	Eq. 0	Attempt 4	Error 1.8578072058517137e-07
Point 87	Eq. 0	Attempt 5	Error 4.9546917466614104e-06
Point 87	Eq. 1	Attempt 1	Error 2.1988967091601808e-08
Point 87	Eq. 1	Attempt 2	Error 3.919019491149811e-07
Point 87	Eq. 1	Attempt 3	Error 1.374968547906974e-06
Point 87	Eq. 1	Attempt 4	Error 4.036522227579553e-08
Point 87	Eq. 1	Attempt 5	Error 4.1114159898825164e-07
Point 88	Eq. 0	Attempt 1	Error 9.260496653951122e-07
Point 88	Eq. 0	Attempt 2	Error 1.2565237739181612e-08
Point 88	Eq. 0	Attempt 3	Error 2.8858903533546254e-07
Point 88	Eq. 0	Attempt 4	Error 1.8569841131466092e-07
Point 88	Eq. 0	Attempt 5	Error 9.392010724695865e-09
Point 88	Eq. 1	Attempt 1	Error 1.8363598428550176e-06
Point 88	Eq. 1	Attempt 2	Error 2.0393667909957003e-07
Point 88	Eq. 1	Attempt 3	Error 3.23186100104067e-09
Point 88	Eq. 1	Attempt 4	Error 1.3807391610498598e-05
Point 88	Eq. 1	Attempt 5	Error 9.457562555326149e-08
Point 89	Eq. 0	Attempt 1	Error 6.195250534801744e-09
Point 89	Eq. 0	Attempt 2	Error 0.00017200003009065767
Point 89	Eq. 0	Attempt 3	Error 0.0001496779369745127
Point 89	Eq. 0	Attempt 4	Error 6.195250534801744e-09
Point 89	Eq. 0	Attempt 5	Error 1.5439923117810395e-08
Point 89	Eq. 1	Attempt 1	Error 4.360516101087342e-06
Point 89	Eq. 1	Attempt 2	Error 4.748898163597914e-09
Point 89	Eq. 1	Attempt 3	Error 9.283256474645896e-07
Point 89	Eq. 1	Attempt 4	Error 7.027890092103917e-08
Point 89	Eq. 1	Attempt 5	Error 2.911361605129059e-07
Point 90	Eq. 0	Attempt 1	Error 3.0045769221942464e-05
Point 90	Eq. 0	Attempt 2	Error 7.763479743516655e-07
Point 90	Eq. 0	Attempt 3	Error 5.1888086431972624e-06
Point 90	Eq. 0	Attempt 4	Error 3.881335715050227e-07
Point 90	Eq. 0	Attempt 5	Error 8.942672479861358e-06
Point 90	Eq. 1	Attempt 1	Error 2.436874240174802e-07
Point 90	Eq. 1	Attempt 2	Error 3.593501674004074e-08
Point 90	Eq. 1	Attempt 3	Error 3.0560158847947605e-08
Point 90	Eq. 1	Attempt 4	Error 8.752297731007275e-08
Point 90	Eq. 1	Attempt 5	Error 2.664514880734714e-06
Point 91	Eq. 0	Attempt 1	Error 1.4151680716167903e-07
Point 91	Eq. 0	Attempt 2	Error 5.140209395904094e-07
Point 91	Eq. 0	Attempt 3	Error 2.434916211768723e-06
Point 91	Eq. 0	Attempt 4	Error 3.197476416971767e-08
Point 91	Eq. 0	Attempt 5	Error 6.286597908911062e-09
Point 91	Eq. 1	Attempt 1	Error 1.0224571553862916e-06
Point 91	Eq. 1	Attempt 2	Error 4.341600288171321e-07
Point 91	Eq. 1	Attempt 3	Error 3.4346209076829837e-07
Point 91	Eq. 1	Attempt 4	Error 2.1247075210339972e-08
Point 91	Eq. 1	Attempt 5	Error 9.033290950810624e-07
Point 92	Eq. 0	Attempt 1	Error 3.7935865293547977e-07
Point 92	Eq. 0	Attempt 2	Error 7.9471021763311e-08
Point 92	Eq. 0	Attempt 3	Error 6.224081516847946e-08
Point 92	Eq. 0	Attempt 4	Error 9.94316451397026e-09
Point 92	Eq. 0	Attempt 5	Error 9.751317975315033e-08
Point 92	Eq. 1	Attempt 1	Error 9.657260591211525e-07
Point 92	Eq. 1	Attempt 2	Error 9.069679549611465e-07
Point 92	Eq. 1	Attempt 3	Error 2.136473625569124e-06
Point 92	Eq. 1	Attempt 4	Error 4.061070058014593e-08
Point 92	Eq. 1	Attempt 5	Error 8.222883138842008e-07
Point 93	Eq. 0	Attempt 1	Error 6.387449502653908e-08
Point 93	Eq. 0	Attempt 2	Error 3.0648834581370465e-09
Point 93	Eq. 0	Attempt 3	Error 6.248797035368625e-10
Point 93	Eq. 0	Attempt 4	Error 8.759949992054317e-07
Point 93	Eq. 0	Attempt 5	Error 2.6216736728201795e-06
Point 93	Eq. 1	Attempt 1	Error 1.4728158248544787e-08
Point 93	Eq. 1	Attempt 2	Error 4.522220820035727e-08
Point 93	Eq. 1	Attempt 3	Error 5.309445896273246e-07
Point 93	Eq. 1	Attempt 4	Error 2.5112387902481714e-07
Point 93	Eq. 1	Attempt 5	Error 5.896134780414286e-08
Point 94	Eq. 0	Attempt 1	Error 1.5469027516701317e-06
Point 94	Eq. 0	Attempt 2	Error 5.29315400399355e-07
Point 94	Eq. 0	Attempt 3	Error 1.8704492390497762e-06
Point 94	Eq. 0	Attempt 4	Error 3.771908779981459e-06
Point 94	Eq. 0	Attempt 5	Error 0.00013487081901075726
Point 94	Eq. 1	Attempt 1	Error 4.058977651766327e-07
Point 94	Eq. 1	Attempt 2	Error 8.3538907347247e-08
Point 94	Eq. 1	Attempt 3	Error 4.265806808234629e-06
Point 94	Eq. 1	Attempt 4	Error 5.1200620987401635e-06
Point 94	Eq. 1	Attempt 5	Error 1.4889678823237773e-08
Point 95	Eq. 0	Attempt 1	Error 1.1371128039172618e-07
Point 95	Eq. 0	Attempt 2	Error 5.046412070441875e-07
Point 95	Eq. 0	Attempt 3	Error 3.7270535813149763e-07
Point 95	Eq. 0	Attempt 4	Error 1.7801107787818182e-07
Point 95	Eq. 0	Attempt 5	Error 1.0174971976084635e-11
Point 95	Eq. 1	Attempt 1	Error 8.272601746739383e-06
Point 95	Eq. 1	Attempt 2	Error 1.7359633375235717e-07
Point 95	Eq. 1	Attempt 3	Error 3.56876341811585e-08
Point 95	Eq. 1	Attempt 4	Error 4.549775667328504e-09
Point 95	Eq. 1	Attempt 5	Error 2.426167498015275e-07
Point 96	Eq. 0	Attempt 1	Error 1.2352841281426663e-05
Point 96	Eq. 0	Attempt 2	Error 5.900346877751872e-11
Point 96	Eq. 1	Attempt 1	Error 2.4788442942735855e-07
Point 96	Eq. 1	Attempt 2	Error 1.5335251646320103e-07
Point 96	Eq. 1	Attempt 3	Error 1.3476398208922546e-05
Point 96	Eq. 1	Attempt 4	Error 9.947598300641403e-12
Point 97	Eq. 0	Attempt 1	Error 2.8741055757564027e-08
Point 97	Eq. 0	Attempt 2	Error 4.6333605041581905e-07
Point 97	Eq. 0	Attempt 3	Error 3.718856760315248e-07
Point 97	Eq. 0	Attempt 4	Error 3.906334313796833e-07
Point 97	Eq. 0	Attempt 5	Error 3.3878677641041577e-09
Point 97	Eq. 1	Attempt 1	Error 6.233512635844818e-06
Point 97	Eq. 1	Attempt 2	Error 1.61215098160028e-07
Point 97	Eq. 1	Attempt 3	Error 1.6443209460703656e-08
Point 97	Eq. 1	Attempt 4	Error 1.9745894803691044e-06
Point 97	Eq. 1	Attempt 5	Error 1.1766354930387024e-06
Point 98	Eq. 0	Attempt 1	Error 4.38490133092273e-08
Point 98	Eq. 0	Attempt 2	Error 1.5528428320976673e-08
Point 98	Eq. 0	Attempt 3	Error 1.8757435213956342e-06
Point 98	Eq. 0	Attempt 4	Error 2.684816990949912e-08
Point 98	Eq. 0	Attempt 5	Error 2.6322180701754405e-07
Point 98	Eq. 1	Attempt 1	Error 1.105325964090298e-08
Point 98	Eq. 1	Attempt 2	Error 2.498793492122786e-07
Point 98	Eq. 1	Attempt 3	Error 8.507868187734857e-09
Point 98	Eq. 1	Attempt 4	Error 1.1539157185325166e-08
Point 98	Eq. 1	Attempt 5	Error 8.539302598364884e-10
Point 99	Eq. 0	Attempt 1	Error 1.6886380080904928e-06
Point 99	Eq. 0	Attempt 2	Error 4.786176077686832e-08
Point 99	Eq. 0	Attempt 3	Error 1.5653201614895806e-05
Point 99	Eq. 0	Attempt 4	Error 3.8539837987627834e-11
Point 99	Eq. 1	Attempt 1	Error 1.0599340697581283e-05
Point 99	Eq. 1	Attempt 2	Error 3.768838894302462e-07
Point 99	Eq. 1	Attempt 3	Error 1.3229150539473267e-05
Point 99	Eq. 1	Attempt 4	Error 4.241374540470133e-08
Point 99	Eq. 1	Attempt 5	Error 2.51012863827782e-08
Point 100	Eq. 0	Attempt 1	Error 3.6208689380146097e-09
Point 100	Eq. 0	Attempt 2	Error 7.438120519509539e-08
Point 100	Eq. 0	Attempt 3	Error 1.261014404008165e-06
Point 100	Eq. 0	Attempt 4	Error 2.2737367544323206e-13
Point 100	Eq. 1	Attempt 1	Error 6.329370540925083e-05
Point 100	Eq. 1	Attempt 2	Error 1.0158609597965551e-07
Point 100	Eq. 1	Attempt 3	Error 1.8062772255689197e-07
Point 100	Eq. 1	Attempt 4	Error 2.842170943040401e-14
Point 101	Eq. 0	Attempt 1	Error 8.718933486306923e-07
Point 101	Eq. 0	Attempt 2	Error 3.0494788916257676e-08
Point 101	Eq. 0	Attempt 3	Error 1.7247955383936642e-06
Point 101	Eq. 0	Attempt 4	Error 5.200422492634971e-07
Point 101	Eq. 0	Attempt 5	Error 6.113199901847111e-07
Point 101	Eq. 1	Attempt 1	Error 6.81123424328689e-09
Point 101	Eq. 1	Attempt 2	Error 2.7212365694140317e-09
Point 101	Eq. 1	Attempt 3	Error 1.491350474225328e-07
Point 101	Eq. 1	Attempt 4	Error 2.520296902730479e-06
Point 101	Eq. 1	Attempt 5	Error 1.6403902236561407e-08
Point 102	Eq. 0	Attempt 1	Error 4.514481588557828e-08
Point 102	Eq. 0	Attempt 2	Error 2.2794210963184014e-10
Point 102	Eq. 0	Attempt 3	Error 1.993896432850306e-06
Point 102	Eq. 0	Attempt 4	Error 1.1162069313286338e-07
Point 102	Eq. 0	Attempt 5	Error 2.0671109268732835e-09
Point 102	Eq. 1	Attempt 1	Error 1.3656661707273088e-05
Point 102	Eq. 1	Attempt 2	Error 4.547757725958945e-10
Point 102	Eq. 1	Attempt 3	Error 4.472298087421223e-09
Point 102	Eq. 1	Attempt 4	Error 1.0026269592344761e-08
Point 102	Eq. 1	Attempt 5	Error 1.7209250700034318e-06
Point 103	Eq. 0	Attempt 1	Error 4.89421836391557e-11
Point 103	Eq. 1	Attempt 1	Error 2.7967104188064695e-07
Point 103	Eq. 1	Attempt 2	Error 2.638433329593681e-07
Point 103	Eq. 1	Attempt 3	Error 5.839785160333122e-06
Point 103	Eq. 1	Attempt 4	Error 1.961076065981615e-07
Point 103	Eq. 1	Attempt 5	Error 1.0711374045513367e-06
Point 104	Eq. 0	Attempt 1	Error 2.65290680090402e-07
Point 104	Eq. 0	Attempt 2	Error 9.926566235662904e-10
Point 104	Eq. 0	Attempt 3	Error 8.540155249647796e-10
Point 104	Eq. 0	Attempt 4	Error 5.590720775217051e-09
Point 104	Eq. 0	Attempt 5	Error 8.882227575668367e-07
Point 104	Eq. 1	Attempt 1	Error 2.2049567860449315e-07
Point 104	Eq. 1	Attempt 2	Error 1.1064770433222293e-08
Point 104	Eq. 1	Attempt 3	Error 4.862372406932991e-07
Point 104	Eq. 1	Attempt 4	Error 1.98525640371372e-10
Point 104	Eq. 1	Attempt 5	Error 1.1064770433222293e-08
Point 105	Eq. 0	Attempt 1	Error 2.112588902036805e-06
Point 105	Eq. 0	Attempt 2	Error 4.209447297398583e-07
Point 105	Eq. 0	Attempt 3	Error 1.7582124200998805e-08
Point 105	Eq. 0	Attempt 4	Error 7.69118173593597e-08
Point 105	Eq. 0	Attempt 5	Error 2.78090169558709e-07
Point 105	Eq. 1	Attempt 1	Error 1.1917168762920483e-07
Point 105	Eq. 1	Attempt 2	Error 4.0544819057686254e-08
Point 105	Eq. 1	Attempt 3	Error 1.215781253449677e-08
Point 105	Eq. 1	Attempt 4	Error 1.1917168762920483e-07
Point 105	Eq. 1	Attempt 5	Error 7.161133623867499e-07
Point 106	Eq. 0	Attempt 1	Error 4.535479547485011e-09
Point 106	Eq. 0	Attempt 2	Error 2.572528501332272e-08
Point 106	Eq. 0	Attempt 3	Error 3.014525873368257e-08
Point 106	Eq. 0	Attempt 4	Error 2.928231879195664e-09
Point 106	Eq. 0	Attempt 5	Error 3.8100129131635185e-06
Point 106	Eq. 1	Attempt 1	Error 2.9374913879109954e-07
Point 106	Eq. 1	Attempt 2	Error 1.1951023935807825e-05
Point 106	Eq. 1	Attempt 3	Error 5.0878554702649126e-09
Point 106	Eq. 1	Attempt 4	Error 4.813739735709532e-07
Point 106	Eq. 1	Attempt 5	Error 2.1680108375221607e-08
Point 107	Eq. 0	Attempt 1	Error 1.4210854715202004e-10
Point 107	Eq. 0	Attempt 2	Error 1.4210854715202004e-10
Point 107	Eq. 0	Attempt 3	Error 7.545703510913881e-07
Point 107	Eq. 0	Attempt 4	Error 4.2196631966362474e-07
Point 107	Eq. 0	Attempt 5	Error 2.6813836484507192e-08
Point 107	Eq. 1	Attempt 1	Error 4.008398946098168e-09
Point 107	Eq. 1	Attempt 2	Error 2.538150849318299e-05
Point 107	Eq. 1	Attempt 3	Error 6.679101716144942e-12
Point 108	Eq. 0	Attempt 1	Error 6.702580890305398e-07
Point 108	Eq. 0	Attempt 2	Error 1.1543193068064284e-08
Point 108	Eq. 0	Attempt 3	Error 1.2258039987500524e-06
Point 108	Eq. 0	Attempt 4	Error 8.555701356272039e-07
Point 108	Eq. 0	Attempt 5	Error 4.277279117559374e-07
Point 108	Eq. 1	Attempt 1	Error 2.088816586365283e-07
Point 108	Eq. 1	Attempt 2	Error 2.25792859964713e-08
Point 108	Eq. 1	Attempt 3	Error 3.376436552571249e-08
Point 108	Eq. 1	Attempt 4	Error 2.7839375889016083e-06
Point 108	Eq. 1	Attempt 5	Error 5.288182762797078e-07
Point 109	Eq. 0	Attempt 1	Error 3.6123424251854885e-09
Point 109	Eq. 0	Attempt 2	Error 4.676365392697335e-07
Point 109	Eq. 0	Attempt 3	Error 8.843699106364511e-10
Point 109	Eq. 0	Attempt 4	Error 9.726593361847335e-07
Point 109	Eq. 0	Attempt 5	Error 2.2610964833802427e-06
Point 109	Eq. 1	Attempt 1	Error 4.7489854182458657e-07
Point 109	Eq. 1	Attempt 2	Error 4.920454443890776e-08
Point 109	Eq. 1	Attempt 3	Error 3.1225926591105235e-06
Point 109	Eq. 1	Attempt 4	Error 2.1514598245175875e-06
Point 109	Eq. 1	Attempt 5	Error 1.352884538619037e-06
Point 110	Eq. 0	Attempt 1	Error 1.932788791236817e-07
Point 110	Eq. 0	Attempt 2	Error 2.285167965965229e-08
Point 110	Eq. 0	Attempt 3	Error 2.7672399482980836e-08
Point 110	Eq. 0	Attempt 4	Error 3.2954062589851674e-08
Point 110	Eq. 0	Attempt 5	Error 2.994577243953245e-07
Point 110	Eq. 1	Attempt 1	Error 1.5732103975096834e-07
Point 110	Eq. 1	Attempt 2	Error 3.666400516522117e-12
Point 111	Eq. 0	Attempt 1	Error 2.0984589355066419e-07
Point 111	Eq. 0	Attempt 2	Error 3.7930647067696555e-08
Point 111	Eq. 0	Attempt 3	Error 1.0745964118541451e-08
Point 111	Eq. 0	Attempt 4	Error 1.5796786101418547e-10
Point 111	Eq. 0	Attempt 5	Error 1.0875851330638397e-09
Point 111	Eq. 1	Attempt 1	Error 1.7889896639644576e-06
Point 111	Eq. 1	Attempt 2	Error 1.989511503097674e-06
Point 111	Eq. 1	Attempt 3	Error 8.050375299717416e-07
Point 111	Eq. 1	Attempt 4	Error 1.9641001756554033e-05
Point 111	Eq. 1	Attempt 5	Error 5.253679091765662e-08
Point 112	Eq. 0	Attempt 1	Error 3.2302244790116674e-07
Point 112	Eq. 0	Attempt 2	Error 1.863718352979049e-07
Point 112	Eq. 0	Attempt 3	Error 1.0482185643923003e-06
Point 112	Eq. 0	Attempt 4	Error 2.143640983831574e-06
Point 112	Eq. 0	Attempt 5	Error 1.147809825852164e-06
Point 112	Eq. 1	Attempt 1	Error 7.557210039976781e-07
Point 112	Eq. 1	Attempt 2	Error 3.4597621834109304e-07
Point 112	Eq. 1	Attempt 3	Error 6.865576551717822e-08
Point 112	Eq. 1	Attempt 4	Error 8.227031003116281e-07
Point 112	Eq. 1	Attempt 5	Error 3.6406734693628096e-07
Point 113	Eq. 0	Attempt 1	Error 7.686992375965929e-08
Point 113	Eq. 0	Attempt 2	Error 5.7097452099696966e-08
Point 113	Eq. 0	Attempt 3	Error 1.0428422001496074e-06
Point 113	Eq. 0	Attempt 4	Error 1.0893012358792475e-07
Point 113	Eq. 0	Attempt 5	Error 2.1779783310194034e-07
Point 113	Eq. 1	Attempt 1	Error 2.7192959350941237e-07
Point 113	Eq. 1	Attempt 2	Error 2.7682744985213503e-11
Point 114	Eq. 0	Attempt 1	Error 3.403783921385184e-10
Point 114	Eq. 0	Attempt 2	Error 9.957938118532184e-08
Point 114	Eq. 0	Attempt 3	Error 8.133736173476791e-08
Point 114	Eq. 0	Attempt 4	Error 1.057287590811029e-11
Point 114	Eq. 1	Attempt 1	Error 3.0509482940033195e-08
Point 114	Eq. 1	Attempt 2	Error 2.0053590787938447e-07
Point 114	Eq. 1	Attempt 3	Error 5.647393663821276e-11
Point 115	Eq. 0	Attempt 1	Error 2.3436103901985916e-06
Point 115	Eq. 0	Attempt 2	Error 6.679926514152612e-07
Point 115	Eq. 0	Attempt 3	Error 4.842048042519309e-07
Point 115	Eq. 0	Attempt 4	Error 7.533348593824485e-07
Point 115	Eq. 0	Attempt 5	Error 4.464402707071713e-06
Point 115	Eq. 1	Attempt 1	Error 1.1032294651158736e-06
Point 115	Eq. 1	Attempt 2	Error 2.881935756704479e-08
Point 115	Eq. 1	Attempt 3	Error 7.318638495235064e-08
Point 115	Eq. 1	Attempt 4	Error 7.318638495235064e-08
Point 115	Eq. 1	Attempt 5	Error 0.00369584545811108
Point 116	Eq. 0	Attempt 1	Error 3.768352030419919e-07
Point 116	Eq. 0	Attempt 2	Error 9.314381941294414e-07
Point 116	Eq. 0	Attempt 3	Error 1.691904571998748e-08
Point 116	Eq. 0	Attempt 4	Error 5.156555630492221e-06
Point 116	Eq. 0	Attempt 5	Error 2.8939717822140665e-07
Point 116	Eq. 1	Attempt 1	Error 4.152946075919317e-07
Point 116	Eq. 1	Attempt 2	Error 6.234446914277214e-08
Point 116	Eq. 1	Attempt 3	Error 4.5844217311241664e-11
Point 117	Eq. 0	Attempt 1	Error 2.0787240373465465e-08
Point 117	Eq. 0	Attempt 2	Error 1.4936139791643654e-06
Point 117	Eq. 0	Attempt 3	Error 1.498446522418817e-07
Point 117	Eq. 0	Attempt 4	Error 5.648864771501394e-07
Point 117	Eq. 0	Attempt 5	Error 4.848885737374076e-08
Point 117	Eq. 1	Attempt 1	Error 0.05352033117603128
Point 117	Eq. 1	Attempt 2	Error 1.6079289366643934e-07
Point 117	Eq. 1	Attempt 3	Error 0.05250535099807507
Point 117	Eq. 1	Attempt 4	Error 0.09455460093698775
Point 117	Eq. 1	Attempt 5	Error 3.9051428757375106e-11
Point 118	Eq. 0	Attempt 1	Error 3.759858486773737e-07
Point 118	Eq. 0	Attempt 2	Error 1.7099637261708267e-08
Point 118	Eq. 0	Attempt 3	Error 1.6115099015223677e-06
Point 118	Eq. 0	Attempt 4	Error 4.2715782910818234e-08
Point 118	Eq. 0	Attempt 5	Error 2.5963004190998618e-08
Point 118	Eq. 1	Attempt 1	Error 5.543404313357314e-07
Point 118	Eq. 1	Attempt 2	Error 3.4694572718763084e-05
Point 118	Eq. 1	Attempt 3	Error 6.202726581250317e-06
Point 118	Eq. 1	Attempt 4	Error 8.859899480739841e-10
Point 118	Eq. 1	Attempt 5	Error 3.919231517102162e-08
Point 119	Eq. 0	Attempt 1	Error 5.972912049401202e-07
Point 119	Eq. 0	Attempt 2	Error 2.5460132633270405e-06
Point 119	Eq. 0	Attempt 3	Error 1.8837909010471776e-10
Point 119	Eq. 0	Attempt 4	Error 2.83927590771782e-07
Point 119	Eq. 0	Attempt 5	Error 5.042486407091928e-06
Point 119	Eq. 1	Attempt 1	Error 8.79751951288199e-08
Point 119	Eq. 1	Attempt 2	Error 4.170622389665368e-07
Point 119	Eq. 1	Attempt 3	Error 2.515469674335691e-06
Point 119	Eq. 1	Attempt 4	Error 8.187339886944756e-06
Point 119	Eq. 1	Attempt 5	Error 5.438778316602111e-10
Point 120	Eq. 0	Attempt 1	Error 7.2618604463059455e-09
Point 120	Eq. 0	Attempt 2	Error 5.618869636236923e-08
Point 120	Eq. 0	Attempt 3	Error 4.13108409702545e-08
Point 120	Eq. 0	Attempt 4	Error 7.150629244279116e-08
Point 120	Eq. 0	Attempt 5	Error 6.689674592053052e-09
Point 120	Eq. 1	Attempt 1	Error 1.748311035498773e-06
Point 120	Eq. 1	Attempt 2	Error 2.2639625285592047e-08
Point 120	Eq. 1	Attempt 3	Error 1.5084737015058636e-08
Point 120	Eq. 1	Attempt 4	Error 3.10651020640762e-06
Point 120	Eq. 1	Attempt 5	Error 5.124670110490115e-08
Point 121	Eq. 0	Attempt 1	Error 9.471893918089336e-07
Point 121	Eq. 0	Attempt 2	Error 3.2628349799779244e-08
Point 121	Eq. 0	Attempt 3	Error 8.29913915367797e-10
Point 121	Eq. 0	Attempt 4	Error 3.7070657299409504e-07
Point 121	Eq. 0	Attempt 5	Error 1.0744379721927544e-05
Point 121	Eq. 1	Attempt 1	Error 1.803272198230843e-09
Point 121	Eq. 1	Attempt 2	Error 6.240213679120643e-09
Point 121	Eq. 1	Attempt 3	Error 1.0774815990544084e-05
Point 121	Eq. 1	Attempt 4	Error 2.856580181287427e-07
Point 121	Eq. 1	Attempt 5	Error 3.207944132554985e-08
Point 122	Eq. 0	Attempt 1	Error 2.4152768673957326e-10
Point 122	Eq. 0	Attempt 2	Error 2.5138263026747154e-07
Point 122	Eq. 0	Attempt 3	Error 3.332388587296009e-08
Point 122	Eq. 0	Attempt 4	Error 1.4665602066088468e-08
Point 122	Eq. 0	Attempt 5	Error 5.708500339096645e-09
Point 122	Eq. 1	Attempt 1	Error 1.9909350612579146e-08
Point 122	Eq. 1	Attempt 2	Error 1.1502265806484502e-10
Point 122	Eq. 1	Attempt 3	Error 1.2507217661550385e-07
Point 122	Eq. 1	Attempt 4	Error 1.1456396009634773e-07
Point 122	Eq. 1	Attempt 5	Error 6.459401902247919e-09
Point 123	Eq. 0	Attempt 1	Error 1.497255652793683e-10
Point 123	Eq. 0	Attempt 2	Error 1.497255652793683e-10
Point 123	Eq. 0	Attempt 3	Error 1.5477212400583085e-08
Point 123	Eq. 0	Attempt 4	Error 2.3516690816904884e-09
Point 123	Eq. 0	Attempt 5	Error 3.2861180443433113e-10
Point 123	Eq. 1	Attempt 1	Error 3.916980801932368e-07
Point 123	Eq. 1	Attempt 2	Error 8.12773350844509e-08
Point 123	Eq. 1	Attempt 3	Error 2.2948430569158518e-06
Point 123	Eq. 1	Attempt 4	Error 9.426463520867401e-08
Point 123	Eq. 1	Attempt 5	Error 3.916980801932368e-07
Point 124	Eq. 0	Attempt 1	Error 1.3256283182272455e-08
Point 124	Eq. 0	Attempt 2	Error 1.8019937328972446e-06
Point 124	Eq. 0	Attempt 3	Error 3.3563357192178955e-05
Point 124	Eq. 0	Attempt 4	Error 9.990685612137895e-09
Point 124	Eq. 0	Attempt 5	Error 2.717776169447461e-06
Point 124	Eq. 1	Attempt 1	Error 7.660131956299665e-06
Point 124	Eq. 1	Attempt 2	Error 3.164046802339726e-09
Point 124	Eq. 1	Attempt 3	Error 4.522697167885781e-07
Point 124	Eq. 1	Attempt 4	Error 4.347665699810932e-05
Point 124	Eq. 1	Attempt 5	Error 2.9407999591057887e-08
Point 125	Eq. 0	Attempt 1	Error 1.6431408766948152e-07
Point 125	Eq. 0	Attempt 2	Error 3.452112196100643e-07
Point 125	Eq. 0	Attempt 3	Error 2.4646436713737785e-07
Point 125	Eq. 0	Attempt 4	Error 3.735512507319072e-06
Point 125	Eq. 0	Attempt 5	Error 1.7180843769892817e-07
Point 125	Eq. 1	Attempt 1	Error 8.708524319445132e-07
Point 125	Eq. 1	Attempt 2	Error 6.589133931811375e-07
Point 125	Eq. 1	Attempt 3	Error 8.723304063096293e-06
Point 125	Eq. 1	Attempt 4	Error 7.091320242125221e-07
Point 125	Eq. 1	Attempt 5	Error 1.0807912019572541e-05
Point 126	Eq. 0	Attempt 1	Error 2.480192620168964e-07
Point 126	Eq. 0	Attempt 2	Error 1.8095533960149623e-09
Point 126	Eq. 0	Attempt 3	Error 9.206479489876074e-07
Point 126	Eq. 0	Attempt 4	Error 1.0664678029570496e-08
Point 126	Eq. 0	Attempt 5	Error 7.305010285563185e-08
Point 126	Eq. 1	Attempt 1	Error 0.00011830979886440218
Point 126	Eq. 1	Attempt 2	Error 3.402378752070945e-07
Point 126	Eq. 1	Attempt 3	Error 8.534597583320647e-06
Point 126	Eq. 1	Attempt 4	Error 2.694889644772047e-09
Point 126	Eq. 1	Attempt 5	Error 2.891768815516116e-07
Point 127	Eq. 0	Attempt 1	Error 4.746962929402798e-06
Point 127	Eq. 0	Attempt 2	Error 4.676508069678675e-09
Point 127	Eq. 0	Attempt 3	Error 4.56376426427596e-07
Point 127	Eq. 0	Attempt 4	Error 7.055865580696263e-08
Point 127	Eq. 0	Attempt 5	Error 2.0065749595232774e-07
Point 127	Eq. 1	Attempt 1	Error 3.1402731224261515e-06
Point 127	Eq. 1	Attempt 2	Error 1.0405472039565211e-08
Point 127	Eq. 1	Attempt 3	Error 3.1655389420848223e-08
Point 127	Eq. 1	Attempt 4	Error 3.7840663935639895e-10
Point 127	Eq. 1	Attempt 5	Error 1.8788045963447075e-06
Point 128	Eq. 0	Attempt 1	Error 1.6604758457106072e-07
Point 128	Eq. 0	Attempt 2	Error 2.379704255872639e-08
Point 128	Eq. 0	Attempt 3	Error 5.398476332629798e-09
Point 128	Eq. 0	Attempt 4	Error 3.3979290492425207e-09
Point 128	Eq. 0	Attempt 5	Error 1.3100196838422562e-07
Point 128	Eq. 1	Attempt 1	Error 2.290890677159041e-07
Point 128	Eq. 1	Attempt 2	Error 6.107651415732107e-07
Point 128	Eq. 1	Attempt 3	Error 7.038931926217629e-08
Point 128	Eq. 1	Attempt 4	Error 2.091425699290994e-08
Point 128	Eq. 1	Attempt 5	Error 2.1407487338365172e-07
Point 129	Eq. 0	Attempt 1	Error 1.800248128347448e-08
Point 129	Eq. 0	Attempt 2	Error 6.143807240732713e-09
Point 129	Eq. 0	Attempt 3	Error 2.6902279159912723e-07
Point 129	Eq. 0	Attempt 4	Error 2.0971282310711103e-07
Point 129	Eq. 0	Attempt 5	Error 8.5315326714408e-07
Point 129	Eq. 1	Attempt 1	Error 7.29952176925508e-07
Point 129	Eq. 1	Attempt 2	Error 5.699827738681051e-07
Point 129	Eq. 1	Attempt 3	Error 1.1905575547643821e-07
Point 129	Eq. 1	Attempt 4	Error 2.3202244392450666e-07
Point 129	Eq. 1	Attempt 5	Error 1.0880899026233237e-07
Point 130	Eq. 0	Attempt 1	Error 1.3383896657614969e-08
Point 130	Eq. 0	Attempt 2	Error 6.672337349300506e-09
Point 130	Eq. 0	Attempt 3	Error 5.452648110804148e-08
Point 130	Eq. 0	Attempt 4	Error 4.391722541186027e-10
Point 130	Eq. 0	Attempt 5	Error 1.3802108469462837e-06
Point 130	Eq. 1	Attempt 1	Error 2.4727285108383512e-08
Point 130	Eq. 1	Attempt 2	Error 4.099393692058584e-06
Point 130	Eq. 1	Attempt 3	Error 4.246487605996663e-10
Point 130	Eq. 1	Attempt 4	Error 5.845349164701474e-07
Point 130	Eq. 1	Attempt 5	Error 6.220659543032525e-10
Point 131	Eq. 0	Attempt 1	Error 3.628559852586477e-08
Point 131	Eq. 0	Attempt 2	Error 6.88373802404385e-11
Point 131	Eq. 1	Attempt 1	Error 0.0003904059154535844
Point 131	Eq. 1	Attempt 2	Error 1.9261916008872504e-06
Point 131	Eq. 1	Attempt 3	Error 2.966288548122975e-09
Point 131	Eq. 1	Attempt 4	Error 1.8915629880211782e-06
Point 131	Eq. 1	Attempt 5	Error 6.332271595965722e-07
Point 132	Eq. 0	Attempt 1	Error 1.2222869827382965e-08
Point 132	Eq. 0	Attempt 2	Error 6.4307528191420715e-09
Point 132	Eq. 0	Attempt 3	Error 6.803020369261503e-10
Point 132	Eq. 0	Attempt 4	Error 3.4555267802716116e-07
Point 132	Eq. 0	Attempt 5	Error 1.985898734346847e-08
Point 132	Eq. 1	Attempt 1	Error 8.16857550489658e-08
Point 132	Eq. 1	Attempt 2	Error 1.9152196273353184e-07
Point 132	Eq. 1	Attempt 3	Error 1.658665951254079e-07
Point 132	Eq. 1	Attempt 4	Error 3.841795717107743e-07
Point 132	Eq. 1	Attempt 5	Error 3.5376004348108836e-07
Point 133	Eq. 0	Attempt 1	Error 1.0576496833891724e-07
Point 133	Eq. 0	Attempt 2	Error 9.501945896772668e-09
Point 133	Eq. 0	Attempt 3	Error 1.3010816303449246e-05
Point 133	Eq. 0	Attempt 4	Error 7.120605118871026e-07
Point 133	Eq. 0	Attempt 5	Error 6.694675391827332e-06
Point 133	Eq. 1	Attempt 1	Error 3.485371280476102e-08
Point 133	Eq. 1	Attempt 2	Error 4.17734879931686e-05
Point 133	Eq. 1	Attempt 3	Error 4.7295040417338896e-07
Point 133	Eq. 1	Attempt 4	Error 5.805762924637747e-06
Point 133	Eq. 1	Attempt 5	Error 3.1616025353287114e-09
Point 134	Eq. 0	Attempt 1	Error 6.15534077041957e-08
Point 134	Eq. 0	Attempt 2	Error 5.386671091400785e-07
Point 134	Eq. 0	Attempt 3	Error 3.1332660910265986e-08
Point 134	Eq. 0	Attempt 4	Error 1.2398862736517913e-06
Point 134	Eq. 0	Attempt 5	Error 2.1220256485321443e-07
Point 134	Eq. 1	Attempt 1	Error 1.13787982058966e-06
Point 134	Eq. 1	Attempt 2	Error 2.448928171361331e-09
Point 134	Eq. 1	Attempt 3	Error 5.476034630191862e-07
Point 134	Eq. 1	Attempt 4	Error 6.982077138673048e-10
Point 134	Eq. 1	Attempt 5	Error 3.6556002669385634e-10
Point 135	Eq. 0	Attempt 1	Error 3.635119583123014e-08
Point 135	Eq. 0	Attempt 2	Error 8.734809284760559e-07
Point 135	Eq. 0	Attempt 3	Error 7.938569979160093e-08
Point 135	Eq. 0	Attempt 4	Error 4.807827735930914e-08
Point 135	Eq. 0	Attempt 5	Error 1.0512777009807905e-05
Point 135	Eq. 1	Attempt 1	Error 6.481827824700304e-06
Point 135	Eq. 1	Attempt 2	Error 4.096525884733637e-06
Point 135	Eq. 1	Attempt 3	Error 3.9597125578438863e-10
Point 135	Eq. 1	Attempt 4	Error 0.00025787105627728124
Point 135	Eq. 1	Attempt 5	Error 1.3629232853418216e-08
Point 136	Eq. 0	Attempt 1	Error 4.395946007207385e-08
Point 136	Eq. 0	Attempt 2	Error 1.9855135633406462e-06
Point 136	Eq. 0	Attempt 3	Error 1.373447105379455e-06
Point 136	Eq. 0	Attempt 4	Error 9.045675142260734e-08
Point 136	Eq. 0	Attempt 5	Error 1.4058855413168203e-08
Point 136	Eq. 1	Attempt 1	Error 1.7255018747164286e-08
Point 136	Eq. 1	Attempt 2	Error 5.442050508008833e-06
Point 136	Eq. 1	Attempt 3	Error 4.670777883575283e-06
Point 136	Eq. 1	Attempt 4	Error 4.533513902060804e-07
Point 136	Eq. 1	Attempt 5	Error 7.760058906569611e-08
Point 137	Eq. 0	Attempt 1	Error 7.95215981952424e-06
Point 137	Eq. 0	Attempt 2	Error 3.2786475117063674e-06
Point 137	Eq. 0	Attempt 3	Error 1.5736929981358116e-08
Point 137	Eq. 0	Attempt 4	Error 3.219838617951609e-09
Point 137	Eq. 0	Attempt 5	Error 8.552945018891478e-08
Point 137	Eq. 1	Attempt 1	Error 5.3968744850863e-06
Point 137	Eq. 1	Attempt 2	Error 7.38677539402488e-06
Point 137	Eq. 1	Attempt 3	Error 0.00014023652892092286
Point 137	Eq. 1	Attempt 4	Error 1.2192514986963943e-05
Point 137	Eq. 1	Attempt 5	Error 1.0343530050249683e-06
Point 138	Eq. 0	Attempt 1	Error 8.740465773371398e-08
Point 138	Eq. 0	Attempt 2	Error 3.033972006960539e-08
Point 138	Eq. 0	Attempt 3	Error 2.5281167381763225e-08
Point 138	Eq. 0	Attempt 4	Error 4.611138137988746e-09
Point 138	Eq. 0	Attempt 5	Error 1.8759038766802405e-07
Point 138	Eq. 1	Attempt 1	Error 8.42906362663598e-06
Point 138	Eq. 1	Attempt 2	Error 3.0075636061610567e-06
Point 138	Eq. 1	Attempt 3	Error 4.468130271106929e-06
Point 138	Eq. 1	Attempt 4	Error 1.2024615045902465e-06
Point 138	Eq. 1	Attempt 5	Error 0.0003689966194428962
Point 139	Eq. 0	Attempt 1	Error 6.782954642403638e-09
Point 139	Eq. 0	Attempt 2	Error 1.1158296047142358e-06
Point 139	Eq. 0	Attempt 3	Error 1.6359933852072572e-08
Point 139	Eq. 0	Attempt 4	Error 4.178342578597949e-07
Point 139	Eq. 0	Attempt 5	Error 1.1591373549890704e-07
Point 139	Eq. 1	Attempt 1	Error 9.739298434396915e-08
Point 139	Eq. 1	Attempt 2	Error 2.056248149528983e-08
Point 139	Eq. 1	Attempt 3	Error 3.627370688263909e-06
Point 139	Eq. 1	Attempt 4	Error 2.7354190024198033e-09
Point 139	Eq. 1	Attempt 5	Error 2.9134241685824236e-09
Point 140	Eq. 0	Attempt 1	Error 6.34413993338967e-07
Point 140	Eq. 0	Attempt 2	Error 0.0009382743230617052
Point 140	Eq. 0	Attempt 3	Error 2.559875156293856e-08
Point 140	Eq. 0	Attempt 4	Error 7.028523896224215e-08
Point 140	Eq. 0	Attempt 5	Error 3.0773759363000863e-07
Point 140	Eq. 1	Attempt 1	Error 9.355357803997322e-07
Point 140	Eq. 1	Attempt 2	Error 3.105873247477575e-07
Point 140	Eq. 1	Attempt 3	Error 2.710801538796659e-07
Point 140	Eq. 1	Attempt 4	Error 4.2192674527541385e-06
Point 140	Eq. 1	Attempt 5	Error 8.06666378139198e-08
Point 141	Eq. 0	Attempt 1	Error 2.1868316935069743e-07
Point 141	Eq. 0	Attempt 2	Error 1.135936145146843e-07
Point 141	Eq. 0	Attempt 3	Error 7.701169693064003e-07
Point 141	Eq. 0	Attempt 4	Error 6.506616045953706e-08
Point 141	Eq. 0	Attempt 5	Error 2.9544457902375143e-07
Point 141	Eq. 1	Attempt 1	Error 1.3394128473009914e-08
Point 141	Eq. 1	Attempt 2	Error 2.152015667888918e-06
Point 141	Eq. 1	Attempt 3	Error 1.769784745420111e-06
Point 141	Eq. 1	Attempt 4	Error 4.764700634041219e-08
Point 141	Eq. 1	Attempt 5	Error 4.2777799080795376e-08
Point 142	Eq. 0	Attempt 1	Error 6.890059012221172e-08
Point 142	Eq. 0	Attempt 2	Error 1.921307557495311e-11
Point 142	Eq. 1	Attempt 1	Error 2.8309674007687136e-05
Point 142	Eq. 1	Attempt 2	Error 9.638552000978962e-08
Point 142	Eq. 1	Attempt 3	Error 4.5751954758088687e-07
Point 142	Eq. 1	Attempt 4	Error 6.586660842344827e-05
Point 142	Eq. 1	Attempt 5	Error 8.811375096229312e-08
Point 143	Eq. 0	Attempt 1	Error 2.2160778598845354e-06
Point 143	Eq. 0	Attempt 2	Error 2.077626959362533e-10
Point 143	Eq. 0	Attempt 3	Error 5.9382443851063726e-08
Point 143	Eq. 0	Attempt 4	Error 2.077626959362533e-10
Point 143	Eq. 0	Attempt 5	Error 2.0389547330523783e-06
Point 143	Eq. 1	Attempt 1	Error 2.985557330248412e-07
Point 143	Eq. 1	Attempt 2	Error 6.235581224700582e-07
Point 143	Eq. 1	Attempt 3	Error 1.4711872609041166e-08
Point 143	Eq. 1	Attempt 4	Error 2.0592949567799224e-09
Point 143	Eq. 1	Attempt 5	Error 5.788024282082915e-09
Point 144	Eq. 0	Attempt 1	Error 1.8363834897172637e-08
Point 144	Eq. 0	Attempt 2	Error 3.1429840419150423e-07
Point 144	Eq. 0	Attempt 3	Error 1.9753088054130785e-10
Point 144	Eq. 0	Attempt 4	Error 1.1081300499427016e-07
Point 144	Eq. 0	Attempt 5	Error 8.093877568171592e-09
Point 144	Eq. 1	Attempt 1	Error 1.5661513543818728e-06
Point 144	Eq. 1	Attempt 2	Error 7.157098025345476e-09
Point 144	Eq. 1	Attempt 3	Error 2.576419433353294e-08
Point 144	Eq. 1	Attempt 4	Error 0.4245149143203548
Point 144	Eq. 1	Attempt 5	Error 2.9413627089525107e-09
Point 145	Eq. 0	Attempt 1	Error 1.924844923451019e-07
Point 145	Eq. 0	Attempt 2	Error 2.841551349774818e-08
Point 145	Eq. 0	Attempt 3	Error 5.977130967949051e-08
Point 145	Eq. 0	Attempt 4	Error 1.7956219096504356e-05
Point 145	Eq. 0	Attempt 5	Error 2.807150849548634e-07
Point 145	Eq. 1	Attempt 1	Error 0.00021330577794742567
Point 145	Eq. 1	Attempt 2	Error 8.19500201032497e-09
Point 145	Eq. 1	Attempt 3	Error 2.2121081713066815e-06
Point 145	Eq. 1	Attempt 4	Error 6.646213313388216e-05
Point 145	Eq. 1	Attempt 5	Error 8.19500201032497e-09
Point 146	Eq. 0	Attempt 1	Error 2.3202858301374363e-08
Point 146	Eq. 0	Attempt 2	Error 4.539225528787938e-08
Point 146	Eq. 0	Attempt 3	Error 1.1401368738006568e-08
Point 146	Eq. 0	Attempt 4	Error 4.870574343840417e-07
Point 146	Eq. 0	Attempt 5	Error 2.515243977541104e-07
Point 146	Eq. 1	Attempt 1	Error 4.446729917617631e-08
Point 146	Eq. 1	Attempt 2	Error 5.8195610108668916e-08
Point 146	Eq. 1	Attempt 3	Error 5.509498635092314e-07
Point 146	Eq. 1	Attempt 4	Error 3.136784130219894e-07
Point 146	Eq. 1	Attempt 5	Error 1.924206571857212e-09
Point 147	Eq. 0	Attempt 1	Error 3.924384373021894e-08
Point 147	Eq. 0	Attempt 2	Error 1.0959244036712334e-06
Point 147	Eq. 0	Attempt 3	Error 5.300300927046919e-07
Point 147	Eq. 0	Attempt 4	Error 5.153327720108791e-08
Point 147	Eq. 0	Attempt 5	Error 2.0088464225409552e-09
Point 147	Eq. 1	Attempt 1	Error 6.933731810931931e-09
Point 147	Eq. 1	Attempt 2	Error 2.848651092790533e-09
Point 147	Eq. 1	Attempt 3	Error 1.0639939773682272e-07
Point 147	Eq. 1	Attempt 4	Error 1.8743313034974562e-07
Point 147	Eq. 1	Attempt 5	Error 7.012033620412694e-09
Point 148	Eq. 0	Attempt 1	Error 2.2220092432689853e-09
Point 148	Eq. 0	Attempt 2	Error 1.514138148195343e-08
Point 148	Eq. 0	Attempt 3	Error 3.4872221021942096e-07
Point 148	Eq. 0	Attempt 4	Error 2.9700282766498276e-07
Point 148	Eq. 0	Attempt 5	Error 2.9700282766498276e-07
Point 148	Eq. 1	Attempt 1	Error 2.2947003230910923e-07
Point 148	Eq. 1	Attempt 2	Error 6.84289602759236e-09
Point 148	Eq. 1	Attempt 3	Error 7.104006272129482e-09
Point 148	Eq. 1	Attempt 4	Error 1.6124590729305055e-07
Point 148	Eq. 1	Attempt 5	Error 3.1796647590454086e-06
Point 149	Eq. 0	Attempt 1	Error 1.529673454570002e-08
Point 149	Eq. 0	Attempt 2	Error 6.009344133417471e-08
Point 149	Eq. 0	Attempt 3	Error 3.983700480603147e-08
Point 149	Eq. 0	Attempt 4	Error 3.423565431148745e-09
Point 149	Eq. 0	Attempt 5	Error 3.400691639399156e-08
Point 149	Eq. 1	Attempt 1	Error 3.120419478364056e-10
Point 149	Eq. 1	Attempt 2	Error 1.8546586488810135e-09
Point 149	Eq. 1	Attempt 3	Error 2.8501642646006076e-07
Point 149	Eq. 1	Attempt 4	Error 1.5387021790047584e-07
Point 149	Eq. 1	Attempt 5	Error 5.060210753526917e-06
Point 150	Eq. 0	Attempt 1	Error 4.041734769089089e-07
Point 150	Eq. 0	Attempt 2	Error 5.808175274069072e-08
Point 150	Eq. 0	Attempt 3	Error 5.274171144264983e-08
Point 150	Eq. 0	Attempt 4	Error 1.4261490832723211e-07
Point 150	Eq. 0	Attempt 5	Error 1.4290151284512831e-08
Point 150	Eq. 1	Attempt 1	Error 0.0003160974052036636
Point 150	Eq. 1	Attempt 2	Error 2.5427126502108877e-06
Point 150	Eq. 1	Attempt 3	Error 2.2921426534594502e-08
Point 150	Eq. 1	Attempt 4	Error 8.345969604306447e-08
Point 150	Eq. 1	Attempt 5	Error 7.496594491840369e-07
Point 151	Eq. 0	Attempt 1	Error 2.4442670110147446e-10
Point 151	Eq. 0	Attempt 2	Error 4.060374294567737e-07
Point 151	Eq. 0	Attempt 3	Error 5.098407882542233e-07
Point 151	Eq. 0	Attempt 4	Error 0.020820752523775354
Point 151	Eq. 0	Attempt 5	Error 1.684128960732778e-07
Point 151	Eq. 1	Attempt 1	Error 1.0138546713278629e-07
Point 151	Eq. 1	Attempt 2	Error 4.500054728850955e-08
Point 151	Eq. 1	Attempt 3	Error 2.0355673484573344e-06
Point 151	Eq. 1	Attempt 4	Error 5.9030562624684535e-06
Point 151	Eq. 1	Attempt 5	Error 2.434035195619799e-10
Point 152	Eq. 0	Attempt 1	Error 2.8287462328080437e-06
Point 152	Eq. 0	Attempt 2	Error 4.0297209125128575e-08
Point 152	Eq. 0	Attempt 3	Error 3.4418690120219253e-10
Point 152	Eq. 0	Attempt 4	Error 1.3236510767455911e-06
Point 152	Eq. 0	Attempt 5	Error 2.4765859052422456e-07
Point 152	Eq. 1	Attempt 1	Error 5.675917407188535e-07
Point 152	Eq. 1	Attempt 2	Error 5.850148170338798e-07
Point 152	Eq. 1	Attempt 3	Error 4.187505453501217e-07
Point 152	Eq. 1	Attempt 4	Error 1.141719025099519e-06
Point 152	Eq. 1	Attempt 5	Error 3.024098305104417e-09
Point 153	Eq. 0	Attempt 1	Error 1.5511432138737291e-09
Point 153	Eq. 0	Attempt 2	Error 3.7914560380158946e-11
Point 153	Eq. 1	Attempt 1	Error 1.383153573897289e-07
Point 153	Eq. 1	Attempt 2	Error 2.905662768171169e-07
Point 153	Eq. 1	Attempt 3	Error 6.352369723572338e-07
Point 153	Eq. 1	Attempt 4	Error 1.2980535757378675e-08
Point 153	Eq. 1	Attempt 5	Error 9.72647740127286e-09
Point 154	Eq. 0	Attempt 1	Error 8.6135401033971e-09
Point 154	Eq. 0	Attempt 2	Error 7.988660399860237e-09
Point 154	Eq. 0	Attempt 3	Error 4.6912492734918487e-07
Point 154	Eq. 0	Attempt 4	Error 1.6944909475569148e-07
Point 154	Eq. 0	Attempt 5	Error 1.8205298601969844e-08
Point 154	Eq. 1	Attempt 1	Error 2.753470823790849e-06
Point 154	Eq. 1	Attempt 2	Error 1.5610783350439306e-06
Point 154	Eq. 1	Attempt 3	Error 3.165581574648968e-09
Point 154	Eq. 1	Attempt 4	Error 1.9781057858381246e-07
Point 154	Eq. 1	Attempt 5	Error 9.13206577024539e-09
Point 155	Eq. 0	Attempt 1	Error 2.3990992303879466e-08
Point 155	Eq. 0	Attempt 2	Error 4.069875103596132e-09
Point 155	Eq. 0	Attempt 3	Error 1.8333412299398333e-07
Point 155	Eq. 0	Attempt 4	Error 1.198073391606158e-07
Point 155	Eq. 0	Attempt 5	Error 1.18567344316034e-05
Point 155	Eq. 1	Attempt 1	Error 5.404704950251471e-07
Point 155	Eq. 1	Attempt 2	Error 3.556888827915827e-08
Point 155	Eq. 1	Attempt 3	Error 1.6101639062071627e-06
Point 155	Eq. 1	Attempt 4	Error 5.86039163863461e-07
Point 155	Eq. 1	Attempt 5	Error 1.6732177357425826e-05
Point 156	Eq. 0	Attempt 1	Error 5.456394092107075e-08
Point 156	Eq. 0	Attempt 2	Error 3.7595509638777003e-07
Point 156	Eq. 0	Attempt 3	Error 1.6208218767133076e-08
Point 156	Eq. 0	Attempt 4	Error 6.967184162931517e-08
Point 156	Eq. 0	Attempt 5	Error 1.2854212627644301e-07
Point 156	Eq. 1	Attempt 1	Error 1.9353842617420014e-07
Point 156	Eq. 1	Attempt 2	Error 8.300449394482712e-08
Point 156	Eq. 1	Attempt 3	Error 1.0966903403186734e-06
Point 156	Eq. 1	Attempt 4	Error 2.167784231232872e-06
Point 156	Eq. 1	Attempt 5	Error 7.470444671753285e-06
Point 157	Eq. 0	Attempt 1	Error 2.7323295626047184e-07
Point 157	Eq. 0	Attempt 2	Error 5.664257400894712e-07
Point 157	Eq. 0	Attempt 3	Error 1.391665023220412e-07
Point 157	Eq. 0	Attempt 4	Error 1.0811531467425084e-05
Point 157	Eq. 0	Attempt 5	Error 8.45701151774847e-07
Point 157	Eq. 1	Attempt 1	Error 1.2170582692760945e-06
Point 157	Eq. 1	Attempt 2	Error 2.6147972675971687e-11
Point 158	Eq. 0	Attempt 1	Error 3.1602098715666216e-09
Point 158	Eq. 0	Attempt 2	Error 5.097717803437263e-09
Point 158	Eq. 0	Attempt 3	Error 1.0857075949388673e-07
Point 158	Eq. 0	Attempt 4	Error 3.156873162879492e-08
Point 158	Eq. 0	Attempt 5	Error 1.6837020666571334e-09
Point 158	Eq. 1	Attempt 1	Error 4.5104201262802235e-08
Point 158	Eq. 1	Attempt 2	Error 1.2206260180391837e-07
Point 158	Eq. 1	Attempt 3	Error 1.8462691400600306e-05
Point 158	Eq. 1	Attempt 4	Error 1.8719617855822435e-08
Point 158	Eq. 1	Attempt 5	Error 3.872634692925203e-07
Point 159	Eq. 0	Attempt 1	Error 2.130320808646502e-09
Point 159	Eq. 0	Attempt 2	Error 4.543812792690005e-08
Point 159	Eq. 0	Attempt 3	Error 3.614843535615364e-09
Point 159	Eq. 0	Attempt 4	Error 1.1166264357598266e-08
Point 159	Eq. 0	Attempt 5	Error 2.0801087430299958e-07
Point 159	Eq. 1	Attempt 1	Error 3.134645254476709e-06
Point 159	Eq. 1	Attempt 2	Error 3.409212979477161e-06
Point 159	Eq. 1	Attempt 3	Error 2.80875278235726e-06
Point 159	Eq. 1	Attempt 4	Error 3.575755442852824e-07
Point 159	Eq. 1	Attempt 5	Error 8.093942682307897e-06
Point 160	Eq. 0	Attempt 1	Error 7.031530913081951e-11
Point 160	Eq. 1	Attempt 1	Error 1.9191821252206864e-06
Point 160	Eq. 1	Attempt 2	Error 1.9057929989685363e-07
Point 160	Eq. 1	Attempt 3	Error 6.9986310506919835e-06
Point 160	Eq. 1	Attempt 4	Error 1.4661847842489806e-06
Point 160	Eq. 1	Attempt 5	Error 2.904222299093817e-06
Point 161	Eq. 0	Attempt 1	Error 5.509019729288411e-07
Point 161	Eq. 0	Attempt 2	Error 8.207621249312069e-10
Point 161	Eq. 0	Attempt 3	Error 1.4338922937895404e-08
Point 161	Eq. 0	Attempt 4	Error 1.9142589735565707e-08
Point 161	Eq. 0	Attempt 5	Error 7.199610649877286e-07
Point 161	Eq. 1	Attempt 1	Error 3.483782506918942e-08
Point 161	Eq. 1	Attempt 2	Error 1.6932142159475916e-06
Point 161	Eq. 1	Attempt 3	Error 1.8995078221450967e-07
Point 161	Eq. 1	Attempt 4	Error 4.6070610437709547e-07
Point 161	Eq. 1	Attempt 5	Error 1.7171603872156993e-07
Point 162	Eq. 0	Attempt 1	Error 4.014793830720009e-08
Point 162	Eq. 0	Attempt 2	Error 7.807167321516317e-07
Point 162	Eq. 0	Attempt 3	Error 1.235030310908769e-06
Point 162	Eq. 0	Attempt 4	Error 1.1985468972852686e-07
Point 162	Eq. 0	Attempt 5	Error 1.1357712992321467e-07
Point 162	Eq. 1	Attempt 1	Error 4.4516724528875784e-08
Point 162	Eq. 1	Attempt 2	Error 2.0888560925413913e-07
Point 162	Eq. 1	Attempt 3	Error 1.6304601615502179e-06
Point 162	Eq. 1	Attempt 4	Error 1.824588480303646e-08
Point 162	Eq. 1	Attempt 5	Error 4.4516724528875784e-08
Point 163	Eq. 0	Attempt 1	Error 5.501306077349e-10
Point 163	Eq. 0	Attempt 2	Error 4.87943907501176e-10
Point 163	Eq. 0	Attempt 3	Error 4.1731027522473596e-08
Point 163	Eq. 0	Attempt 4	Error 1.613260565136443e-07
Point 163	Eq. 0	Attempt 5	Error 9.873986073216656e-09
Point 163	Eq. 1	Attempt 1	Error 9.074340709958051e-07
Point 163	Eq. 1	Attempt 2	Error 3.6433789318834897e-10
Point 163	Eq. 1	Attempt 3	Error 1.0432690828565683e-05
Point 163	Eq. 1	Attempt 4	Error 9.024802238855045e-09
Point 163	Eq. 1	Attempt 5	Error 1.381943093292648e-08
Point 164	Eq. 0	Attempt 1	Error 5.9287458498147316e-08
Point 164	Eq. 0	Attempt 2	Error 3.619049948611064e-09
Point 164	Eq. 0	Attempt 3	Error 4.5422268613037886e-08
Point 164	Eq. 0	Attempt 4	Error 7.43730765861983e-08
Point 164	Eq. 0	Attempt 5	Error 2.2737367544323206e-13
Point 164	Eq. 1	Attempt 1	Error 6.5523778403076e-08
Point 164	Eq. 1	Attempt 2	Error 3.242288926230685e-08
Point 164	Eq. 1	Attempt 3	Error 1.0030274211203505e-07
Point 164	Eq. 1	Attempt 4	Error 0.004816542019568715
Point 164	Eq. 1	Attempt 5	Error 8.199123158192378e-08
Point 165	Eq. 0	Attempt 1	Error 1.3489815273715067e-06
Point 165	Eq. 0	Attempt 2	Error 4.9841031568576e-07
Point 165	Eq. 0	Attempt 3	Error 2.095374878763323e-05
Point 165	Eq. 0	Attempt 4	Error 2.8241515792615246e-09
Point 165	Eq. 0	Attempt 5	Error 1.2965017504029674e-08
Point 165	Eq. 1	Attempt 1	Error 1.0844598818948725e-07
Point 165	Eq. 1	Attempt 2	Error 1.961236637271213e-05
Point 165	Eq. 1	Attempt 3	Error 2.8739324875459715e-07
Point 165	Eq. 1	Attempt 4	Error 3.554564850105635e-05
Point 165	Eq. 1	Attempt 5	Error 1.1473002814454958e-07
Point 166	Eq. 0	Attempt 1	Error 2.4090240913210437e-09
Point 166	Eq. 0	Attempt 2	Error 3.502123036014382e-10
Point 166	Eq. 0	Attempt 3	Error 2.362268787692301e-06
Point 166	Eq. 0	Attempt 4	Error 1.9649746718641836e-08
Point 166	Eq. 0	Attempt 5	Error 2.248586383757356e-07
Point 166	Eq. 1	Attempt 1	Error 2.136747980330256e-06
Point 166	Eq. 1	Attempt 2	Error 6.108925276748778e-08
Point 166	Eq. 1	Attempt 3	Error 4.120448693356593e-07
Point 166	Eq. 1	Attempt 4	Error 5.249254400041536e-07
Point 166	Eq. 1	Attempt 5	Error 1.4730613884239574e-07
Point 167	Eq. 0	Attempt 1	Error 2.9014415758865653e-08
Point 167	Eq. 0	Attempt 2	Error 4.305671836846159e-07
Point 167	Eq. 0	Attempt 3	Error 2.9014415758865653e-08
Point 167	Eq. 0	Attempt 4	Error 3.199124876118731e-08
Point 167	Eq. 0	Attempt 5	Error 5.2683617468574084e-09
Point 167	Eq. 1	Attempt 1	Error 1.1127855344739146e-05
Point 167	Eq. 1	Attempt 2	Error 6.43487396700948e-09
Point 167	Eq. 1	Attempt 3	Error 1.8559376258053817e-11
Point 168	Eq. 0	Attempt 1	Error 5.08975972479675e-10
Point 168	Eq. 0	Attempt 2	Error 6.843105779807956e-07
Point 168	Eq. 0	Attempt 3	Error 2.589068230918201e-07
Point 168	Eq. 0	Attempt 4	Error 8.752328994887648e-08
Point 168	Eq. 0	Attempt 5	Error 1.3852275060344255e-07
Point 168	Eq. 1	Attempt 1	Error 4.360400851055601e-06
Point 168	Eq. 1	Attempt 2	Error 3.2937617220341053e-06
Point 168	Eq. 1	Attempt 3	Error 4.81059279877627e-06
Point 168	Eq. 1	Attempt 4	Error 1.3476811773216468e-06
Point 168	Eq. 1	Attempt 5	Error 5.208981690429937e-07
Point 169	Eq. 0	Attempt 1	Error 1.794546733435709e-10
Point 169	Eq. 0	Attempt 2	Error 3.384707270015497e-08
Point 169	Eq. 0	Attempt 3	Error 2.487539745743561e-06
Point 169	Eq. 0	Attempt 4	Error 2.4510495109097974e-06
Point 169	Eq. 0	Attempt 5	Error 2.2511699171445798e-08
Point 169	Eq. 1	Attempt 1	Error 1.7596966301880457e-06
Point 169	Eq. 1	Attempt 2	Error 1.810595080087296e-06
Point 169	Eq. 1	Attempt 3	Error 1.9668605091283098e-06
Point 169	Eq. 1	Attempt 4	Error 8.195520990739169e-07
Point 169	Eq. 1	Attempt 5	Error 7.170493034891479e-06
Point 170	Eq. 0	Attempt 1	Error 1.40346401167335e-10
Point 170	Eq. 0	Attempt 2	Error 1.7814727470977232e-09
Point 170	Eq. 0	Attempt 3	Error 7.287042080861283e-08
Point 170	Eq. 0	Attempt 4	Error 1.395238768964191e-08
Point 170	Eq. 0	Attempt 5	Error 1.8168410065300122e-06
Point 170	Eq. 1	Attempt 1	Error 1.6671194202899642e-07
Point 170	Eq. 1	Attempt 2	Error 1.315920883371291e-07
Point 170	Eq. 1	Attempt 3	Error 2.8436431875888957e-08
Point 170	Eq. 1	Attempt 4	Error 3.1611970143785584e-06
Point 170	Eq. 1	Attempt 5	Error 3.887976163241547e-09
Point 171	Eq. 0	Attempt 1	Error 1.510392166892416e-08
Point 171	Eq. 0	Attempt 2	Error 0.010643325179728436
Point 171	Eq. 0	Attempt 3	Error 5.54632606508676e-09
Point 171	Eq. 0	Attempt 4	Error 1.510392166892416e-08
Point 171	Eq. 0	Attempt 5	Error 5.54632606508676e-09
Point 171	Eq. 1	Attempt 1	Error 5.154109373961546e-06
Point 171	Eq. 1	Attempt 2	Error 1.3076402183287428e-08
Point 171	Eq. 1	Attempt 3	Error 1.4042598195374012e-09
Point 171	Eq. 1	Attempt 4	Error 2.0664202793341246e-08
Point 171	Eq. 1	Attempt 5	Error 1.2126728279326926e-06
Point 172	Eq. 0	Attempt 1	Error 2.137743081220833e-06
Point 172	Eq. 0	Attempt 2	Error 2.415275849898535e-05
Point 172	Eq. 0	Attempt 3	Error 1.1220890883123502e-10
Point 172	Eq. 0	Attempt 4	Error 1.6779608813521918e-09
Point 172	Eq. 0	Attempt 5	Error 5.087827048555482e-09
Point 172	Eq. 1	Attempt 1	Error 9.941811640601372e-08
Point 172	Eq. 1	Attempt 2	Error 5.482162919179245e-07
Point 172	Eq. 1	Attempt 3	Error 3.4992808650713414e-10
Point 172	Eq. 1	Attempt 4	Error 7.662413281650515e-08
Point 172	Eq. 1	Attempt 5	Error 1.7657271200732794e-09
Point 173	Eq. 0	Attempt 1	Error 1.4210343124432256e-08
Point 173	Eq. 0	Attempt 2	Error 2.2849349079478998e-09
Point 173	Eq. 0	Attempt 3	Error 3.7265598393787513e-06
Point 173	Eq. 0	Attempt 4	Error 1.5304976841434836e-08
Point 173	Eq. 0	Attempt 5	Error 3.4019308259303216e-08
Point 173	Eq. 1	Attempt 1	Error 0.00019370162829090987
Point 173	Eq. 1	Attempt 2	Error 1.032304908221704e-08
Point 173	Eq. 1	Attempt 3	Error 6.494190074590733e-09
Point 173	Eq. 1	Attempt 4	Error 1.1027623258996755e-10
Point 173	Eq. 1	Attempt 5	Error 0.00014911831084418736
Point 174	Eq. 0	Attempt 1	Error 1.360774604108883e-09
Point 174	Eq. 0	Attempt 2	Error 4.999222937840386e-07
Point 174	Eq. 0	Attempt 3	Error 2.049699787676218e-08
Point 174	Eq. 0	Attempt 4	Error 4.523258212429937e-09
Point 174	Eq. 0	Attempt 5	Error 8.702068043930922e-08
Point 174	Eq. 1	Attempt 1	Error 1.2401267213135725e-07
Point 174	Eq. 1	Attempt 2	Error 9.400770295542316e-08
Point 174	Eq. 1	Attempt 3	Error 3.652301074907882e-07
Point 174	Eq. 1	Attempt 4	Error 1.964700118151086e-07
Point 174	Eq. 1	Attempt 5	Error 0.23039196107941962
Point 175	Eq. 0	Attempt 1	Error 1.5416645737786894e-07
Point 175	Eq. 0	Attempt 2	Error 1.1297629498585593e-07
Point 175	Eq. 0	Attempt 3	Error 4.60786964140425e-08
Point 175	Eq. 0	Attempt 4	Error 4.92284635811302e-06
Point 175	Eq. 0	Attempt 5	Error 1.8201720877186744e-06
Point 175	Eq. 1	Attempt 1	Error 1.0244065151709947e-07
Point 175	Eq. 1	Attempt 2	Error 1.4455110886046896e-08
Point 175	Eq. 1	Attempt 3	Error 2.651980253176589e-07
Point 175	Eq. 1	Attempt 4	Error 1.3367139217734803e-07
Point 175	Eq. 1	Attempt 5	Error 8.504631296091247e-06
Point 176	Eq. 0	Attempt 1	Error 4.287243200451485e-07
Point 176	Eq. 0	Attempt 2	Error 1.4289014416135615e-08
Point 176	Eq. 0	Attempt 3	Error 1.9030608200409915e-09
Point 176	Eq. 0	Attempt 4	Error 3.458183073234977e-09
Point 176	Eq. 0	Attempt 5	Error 1.455310894016293e-07
Point 176	Eq. 1	Attempt 1	Error 3.480686245893594e-07
Point 176	Eq. 1	Attempt 2	Error 1.6996182239381596e-10
Point 176	Eq. 1	Attempt 3	Error 6.77281377647887e-08
Point 176	Eq. 1	Attempt 4	Error 3.241655122110387e-08
Point 176	Eq. 1	Attempt 5	Error 1.4236263723432785e-08
Point 177	Eq. 0	Attempt 1	Error 7.439217597493553e-08
Point 177	Eq. 0	Attempt 2	Error 1.1408928912715055e-08
Point 177	Eq. 0	Attempt 3	Error 5.8442424233362544e-09
Point 177	Eq. 0	Attempt 4	Error 8.89713192009367e-10
Point 177	Eq. 0	Attempt 5	Error 3.753427790798014e-09
Point 177	Eq. 1	Attempt 1	Error 9.556976010571816e-08
Point 177	Eq. 1	Attempt 2	Error 8.265541055152426e-06
Point 177	Eq. 1	Attempt 3	Error 9.384848453919403e-11
Point 178	Eq. 0	Attempt 1	Error 1.4941440440452425e-06
Point 178	Eq. 0	Attempt 2	Error 3.0428509489865974e-08
Point 178	Eq. 0	Attempt 3	Error 3.054088892895379e-08
Point 178	Eq. 0	Attempt 4	Error 1.0812670439008798e-06
Point 178	Eq. 0	Attempt 5	Error 3.054088892895379e-08
Point 178	Eq. 1	Attempt 1	Error 4.124927954762825e-08
Point 178	Eq. 1	Attempt 2	Error 5.5656552717664454e-05
Point 178	Eq. 1	Attempt 3	Error 2.053148989489273e-06
Point 178	Eq. 1	Attempt 4	Error 1.2597115528478753e-07
Point 178	Eq. 1	Attempt 5	Error 1.3975295587442815e-07
Point 179	Eq. 0	Attempt 1	Error 6.763968940504128e-09
Point 179	Eq. 0	Attempt 2	Error 2.1168489183764905e-08
Point 179	Eq. 0	Attempt 3	Error 9.765710728970589e-08
Point 179	Eq. 0	Attempt 4	Error 9.491827768215444e-09
Point 179	Eq. 0	Attempt 5	Error 3.092634415224893e-08
Point 179	Eq. 1	Attempt 1	Error 1.0309122444596142e-09
Point 179	Eq. 1	Attempt 2	Error 1.6943094180987828e-05
Point 179	Eq. 1	Attempt 3	Error 3.964692041336093e-08
Point 179	Eq. 1	Attempt 4	Error 1.4332101727632107e-08
Point 179	Eq. 1	Attempt 5	Error 8.192273526219651e-10
Point 180	Eq. 0	Attempt 1	Error 1.6474928088427987e-09
Point 180	Eq. 0	Attempt 2	Error 2.6260181584802922e-08
Point 180	Eq. 0	Attempt 3	Error 1.895166974463791e-07
Point 180	Eq. 0	Attempt 4	Error 1.7340937574772397e-08
Point 180	Eq. 0	Attempt 5	Error 1.2475993571570143e-09
Point 180	Eq. 1	Attempt 1	Error 2.18624410308621e-06
Point 180	Eq. 1	Attempt 2	Error 1.3355645478441147e-08
Point 180	Eq. 1	Attempt 3	Error 1.7202627304868656e-06
Point 180	Eq. 1	Attempt 4	Error 2.2710048597218702e-07
Point 180	Eq. 1	Attempt 5	Error 2.418014446448069e-07
Point 181	Eq. 0	Attempt 1	Error 1.7113228523157886e-07
Point 181	Eq. 0	Attempt 2	Error 4.158152933086967e-09
Point 181	Eq. 0	Attempt 3	Error 3.457518005234306e-08
Point 181	Eq. 0	Attempt 4	Error 1.1640963748504873e-09
Point 181	Eq. 0	Attempt 5	Error 2.9159423320379574e-08
Point 181	Eq. 1	Attempt 1	Error 1.3424808571471658e-06
Point 181	Eq. 1	Attempt 2	Error 5.380881020755623e-07
Point 181	Eq. 1	Attempt 3	Error 1.4137679613668297e-06
Point 181	Eq. 1	Attempt 4	Error 6.643383585469564e-07
Point 181	Eq. 1	Attempt 5	Error 1.293083755626867e-07
Point 182	Eq. 0	Attempt 1	Error 9.718784781398426e-07
Point 182	Eq. 0	Attempt 2	Error 2.0048673832206987e-10
Point 182	Eq. 0	Attempt 3	Error 2.083904178107332e-07
Point 182	Eq. 0	Attempt 4	Error 9.421740401194256e-07
Point 182	Eq. 0	Attempt 5	Error 2.6261659513693303e-10
Point 182	Eq. 1	Attempt 1	Error 2.821650468831649e-09
Point 182	Eq. 1	Attempt 2	Error 2.8257431949896272e-09
Point 182	Eq. 1	Attempt 3	Error 4.845594503422035e-08
Point 182	Eq. 1	Attempt 4	Error 5.735500963055529e-11
Point 183	Eq. 0	Attempt 1	Error 1.0459189070388675e-11
Point 183	Eq. 1	Attempt 1	Error 7.142858748920844e-08
Point 183	Eq. 1	Attempt 2	Error 1.3719886737817433e-07
Point 183	Eq. 1	Attempt 3	Error 1.0757821655715816e-07
Point 183	Eq. 1	Attempt 4	Error 1.1423301202739822e-06
Point 183	Eq. 1	Attempt 5	Error 8.85813165041327e-08
Point 184	Eq. 0	Attempt 1	Error 3.0619844437751453e-09
Point 184	Eq. 0	Attempt 2	Error 2.9722798444709042e-08
Point 184	Eq. 0	Attempt 3	Error 6.235154614842031e-10
Point 184	Eq. 0	Attempt 4	Error 4.2915019093925366e-08
Point 184	Eq. 0	Attempt 5	Error 1.247087766387267e-08
Point 184	Eq. 1	Attempt 1	Error 1.6530020729987882e-07
Point 184	Eq. 1	Attempt 2	Error 8.516099114785902e-08
Point 184	Eq. 1	Attempt 3	Error 1.7080333236663137e-07
Point 184	Eq. 1	Attempt 4	Error 0.2978632644092727
Point 184	Eq. 1	Attempt 5	Error 1.1381922604414285e-07
Point 185	Eq. 0	Attempt 1	Error 6.366462912410498e-11
Point 185	Eq. 1	Attempt 1	Error 1.4472611269411573e-06
Point 185	Eq. 1	Attempt 2	Error 1.4681705806651735e-07
Point 185	Eq. 1	Attempt 3	Error 5.88350940233795e-06
Point 185	Eq. 1	Attempt 4	Error 7.666773171877139e-08
Point 185	Eq. 1	Attempt 5	Error 9.371694886795012e-07
Point 186	Eq. 0	Attempt 1	Error 4.6702552936039865e-08
Point 186	Eq. 0	Attempt 2	Error 1.7353432326672191e-06
Point 186	Eq. 0	Attempt 3	Error 2.1984646991768386e-08
Point 186	Eq. 0	Attempt 4	Error 1.092051888917922e-07
Point 186	Eq. 0	Attempt 5	Error 3.756599653570447e-08
Point 186	Eq. 1	Attempt 1	Error 1.0536996342125349e-06
Point 186	Eq. 1	Attempt 2	Error 2.5118774260590726e-06
Point 186	Eq. 1	Attempt 3	Error 2.595203341115848e-08
Point 186	Eq. 1	Attempt 4	Error 4.448565960046835e-10
Point 186	Eq. 1	Attempt 5	Error 7.256346634676447e-09
Point 187	Eq. 0	Attempt 1	Error 4.578748757921858e-08
Point 187	Eq. 0	Attempt 2	Error 4.648338176593825e-07
Point 187	Eq. 0	Attempt 3	Error 2.7417513592808973e-08
Point 187	Eq. 0	Attempt 4	Error 2.201790039180196e-07
Point 187	Eq. 0	Attempt 5	Error 1.5100738437467953e-08
Point 187	Eq. 1	Attempt 1	Error 1.9920116756111383e-07
Point 187	Eq. 1	Attempt 2	Error 3.5777685525317793e-07
Point 187	Eq. 1	Attempt 3	Error 3.4350154010098777e-07
Point 187	Eq. 1	Attempt 4	Error 2.9924080990895163e-09
Point 187	Eq. 1	Attempt 5	Error 6.354190418278449e-08
Point 188	Eq. 0	Attempt 1	Error 7.857175319259113e-07
Point 188	Eq. 0	Attempt 2	Error 9.392977062816499e-09
Point 188	Eq. 0	Attempt 3	Error 1.416235704709834e-06
Point 188	Eq. 0	Attempt 4	Error 3.7591877344311797e-07
Point 188	Eq. 0	Attempt 5	Error 8.753886504564434e-11
Point 188	Eq. 1	Attempt 1	Error 6.911418233812583e-05
Point 188	Eq. 1	Attempt 2	Error 3.6845099202764686e-06
Point 188	Eq. 1	Attempt 3	Error 2.166448808793575e-05
Point 188	Eq. 1	Attempt 4	Error 1.280684500670759e-07
Point 188	Eq. 1	Attempt 5	Error 8.738535939301073e-07
Point 189	Eq. 0	Attempt 1	Error 1.623743628442753e-08
Point 189	Eq. 0	Attempt 2	Error 5.952074388915207e-10
Point 189	Eq. 0	Attempt 3	Error 4.448338586371392e-09
Point 189	Eq. 0	Attempt 4	Error 4.775159823111608e-08
Point 189	Eq. 0	Attempt 5	Error 0.00048438072838052904
Point 189	Eq. 1	Attempt 1	Error 4.052654958286439e-07
Point 189	Eq. 1	Attempt 2	Error 5.295468668009562e-07
Point 189	Eq. 1	Attempt 3	Error 5.1070668405373e-07
Point 189	Eq. 1	Attempt 4	Error 1.2941952718392713e-06
Point 189	Eq. 1	Attempt 5	Error 2.6851717507270223e-06
Point 190	Eq. 0	Attempt 1	Error 1.6291937754431274e-07
Point 190	Eq. 0	Attempt 2	Error 1.6291937754431274e-07
Point 190	Eq. 0	Attempt 3	Error 1.2684936280038528e-05
Point 190	Eq. 0	Attempt 4	Error 3.6936316973879e-06
Point 190	Eq. 0	Attempt 5	Error 4.846583578910213e-09
Point 190	Eq. 1	Attempt 1	Error 3.5757824434767826e-07
Point 190	Eq. 1	Attempt 2	Error 6.6868892645288724e-09
Point 190	Eq. 1	Attempt 3	Error 0.019538272642819265
Point 190	Eq. 1	Attempt 4	Error 2.0307254544604803e-08
Point 190	Eq. 1	Attempt 5	Error 4.434241418493912e-09
Point 191	Eq. 0	Attempt 1	Error 1.5287220662685286e-06
Point 191	Eq. 0	Attempt 2	Error 8.708411769475788e-08
Point 191	Eq. 0	Attempt 3	Error 3.082016064581694e-08
Point 191	Eq. 0	Attempt 4	Error 3.427918500165106e-07
Point 191	Eq. 0	Attempt 5	Error 7.116385631888988e-07
Point 191	Eq. 1	Attempt 1	Error 1.5637652950317715e-07
Point 191	Eq. 1	Attempt 2	Error 2.326390813323087e-08
Point 191	Eq. 1	Attempt 3	Error 3.3448657177359564e-08
Point 191	Eq. 1	Attempt 4	Error 8.799929673841689e-10
Point 191	Eq. 1	Attempt 5	Error 2.0387684003253526e-06
Point 192	Eq. 0	Attempt 1	Error 4.454949475984904e-08
Point 192	Eq. 0	Attempt 2	Error 5.042368968588562e-06
Point 192	Eq. 0	Attempt 3	Error 6.056774395801767e-06
Point 192	Eq. 0	Attempt 4	Error 7.254047886817716e-07
Point 192	Eq. 0	Attempt 5	Error 1.1263308579145814e-06
Point 192	Eq. 1	Attempt 1	Error 9.45735393997893e-07
Point 192	Eq. 1	Attempt 2	Error 3.697970782923221e-07
Point 192	Eq. 1	Attempt 3	Error 7.556128025498765e-06
Point 192	Eq. 1	Attempt 4	Error 4.5145190483708575e-06
Point 192	Eq. 1	Attempt 5	Error 4.4518287722894456e-07
Point 193	Eq. 0	Attempt 1	Error 3.800458671321394e-06
Point 193	Eq. 0	Attempt 2	Error 7.221217401820468e-09
Point 193	Eq. 0	Attempt 3	Error 3.0168965849952656e-06
Point 193	Eq. 0	Attempt 4	Error 6.871085247439623e-07
Point 193	Eq. 0	Attempt 5	Error 8.464277243547258e-07
Point 193	Eq. 1	Attempt 1	Error 4.939153086525039e-08
Point 193	Eq. 1	Attempt 2	Error 5.637048161588609e-08
Point 193	Eq. 1	Attempt 3	Error 1.4493055792295877
Point 193	Eq. 1	Attempt 4	Error 2.1404129597613064e-06
Point 193	Eq. 1	Attempt 5	Error 3.1211050099955173e-06
Point 194	Eq. 0	Attempt 1	Error 7.587573236378375e-09
Point 194	Eq. 0	Attempt 2	Error 6.457423751271563e-08
Point 194	Eq. 0	Attempt 3	Error 1.4711082485519e-07
Point 194	Eq. 0	Attempt 4	Error 3.111011892542592e-07
Point 194	Eq. 0	Attempt 5	Error 1.1800693755503744e-09
Point 194	Eq. 1	Attempt 1	Error 1.8188757167081349e-09
Point 194	Eq. 1	Attempt 2	Error 1.0687074336601654e-08
Point 194	Eq. 1	Attempt 3	Error 4.641987061404507e-08
Point 194	Eq. 1	Attempt 4	Error 1.7887373360281345e-08
Point 194	Eq. 1	Attempt 5	Error 0.0015796550031268453
Point 195	Eq. 0	Attempt 1	Error 9.906608511300874e-08
Point 195	Eq. 0	Attempt 2	Error 4.934775574838568e-07
Point 195	Eq. 0	Attempt 3	Error 2.929359482095606e-06
Point 195	Eq. 0	Attempt 4	Error 5.932427598054346e-07
Point 195	Eq. 0	Attempt 5	Error 1.6711965145077556e-11
Point 195	Eq. 1	Attempt 1	Error 2.186707718010439e-06
Point 195	Eq. 1	Attempt 2	Error 3.6364365882946004e-06
Point 195	Eq. 1	Attempt 3	Error 5.005946377423243e-07
Point 195	Eq. 1	Attempt 4	Error 0.0009244328691693227
Point 195	Eq. 1	Attempt 5	Error 1.6890757592591399e-06
Point 196	Eq. 0	Attempt 1	Error 9.26223719943664e-09
Point 196	Eq. 0	Attempt 2	Error 2.6489033189136535e-11
Point 196	Eq. 1	Attempt 1	Error 4.166492852599617
Point 196	Eq. 1	Attempt 2	Error 7.278237035279744e-08
Point 196	Eq. 1	Attempt 3	Error 3.2882422829061397e-07
Point 196	Eq. 1	Attempt 4	Error 6.306777322606649e-09
Point 196	Eq. 1	Attempt 5	Error 5.243009582045488e-09
Point 197	Eq. 0	Attempt 1	Error 6.372147254296578e-10
Point 197	Eq. 0	Attempt 2	Error 4.3028251184296096e-08
Point 197	Eq. 0	Attempt 3	Error 1.1838773161798599e-07
Point 197	Eq. 0	Attempt 4	Error 1.0232440672552912e-08
Point 197	Eq. 0	Attempt 5	Error 6.887588028803293e-07
Point 197	Eq. 1	Attempt 1	Error 1.0418846159154782e-06
Point 197	Eq. 1	Attempt 2	Error 8.512494673595938e-07
Point 197	Eq. 1	Attempt 3	Error 1.8370656107435934e-07
Point 197	Eq. 1	Attempt 4	Error 2.1065818600618513e-07
Point 197	Eq. 1	Attempt 5	Error 1.2051089015585603e-08
Point 198	Eq. 0	Attempt 1	Error 7.555433967354475e-08
Point 198	Eq. 0	Attempt 2	Error 2.8114754968555644e-10
Point 198	Eq. 0	Attempt 3	Error 1.1634597285592463e-08
Point 198	Eq. 0	Attempt 4	Error 2.4943591370174545e-07
Point 198	Eq. 0	Attempt 5	Error 7.995586770448426e-07
Point 198	Eq. 1	Attempt 1	Error 1.3487397154676728e-07
Point 198	Eq. 1	Attempt 2	Error 5.491849037753127e-07
Point 198	Eq. 1	Attempt 3	Error 1.2347526876510528e-06
Point 198	Eq. 1	Attempt 4	Error 1.7281742600516736e-05
Point 198	Eq. 1	Attempt 5	Error 2.388393340879702e-07
Point 199	Eq. 0	Attempt 1	Error 1.3648519825437688e-07
Point 199	Eq. 0	Attempt 2	Error 1.4793380387345678e-07
Point 199	Eq. 0	Attempt 3	Error 1.1497121477077599e-07
Point 199	Eq. 0	Attempt 4	Error 4.328171598899644e-09
Point 199	Eq. 0	Attempt 5	Error 1.9833805708913133e-07
Point 199	Eq. 1	Attempt 1	Error 1.7746015146258287e-07
Point 199	Eq. 1	Attempt 2	Error 1.738612809276674e-09
Point 199	Eq. 1	Attempt 3	Error 1.972620680135151e-07
Point 199	Eq. 1	Attempt 4	Error 9.516573982182308e-07
Point 199	Eq. 1	Attempt 5	Error 3.1990543902793434e-07
