# Supplementary material for: Molecular dynamics on quantum annealers
Source: Sci Rep. 2022 Oct 7;12:16824. doi: 10.1038/s41598-022-21163-x (PMC9547079; doi:10.1038/s41598-022-21163-x)
Supplement: Supplementary file 2 — Supplementary Information 2. [file 41598_2022_21163_MOESM2_ESM.zip › results/dwave/eq_1/attempts_5/initial_1.1/log_3.txt]

Point 1	Eq. 0	Attempt 1	Error 1.587970643868175e-06
Point 1	Eq. 0	Attempt 2	Error 2.304432200617157e-10
Point 1	Eq. 0	Attempt 3	Error 3.319308916616137e-08
Point 1	Eq. 0	Attempt 4	Error -5.684341886080802e-14
Point 1	Eq. 1	Attempt 1	Error 1.217411522702605e-07
Point 1	Eq. 1	Attempt 2	Error 2.219167072325945e-10
Point 1	Eq. 1	Attempt 3	Error 9.04833541426342e-10
Point 1	Eq. 1	Attempt 4	Error 2.3919710656628013e-10
Point 1	Eq. 1	Attempt 5	Error 8.349900326720672e-09
Point 2	Eq. 0	Attempt 1	Error 1.3778162610833533e-08
Point 2	Eq. 0	Attempt 2	Error 2.462797965563368e-09
Point 2	Eq. 0	Attempt 3	Error 1.1863221516250633e-09
Point 2	Eq. 0	Attempt 4	Error 3.709601514856331e-10
Point 2	Eq. 0	Attempt 5	Error 2.942956598417368e-07
Point 2	Eq. 1	Attempt 1	Error 2.0487505025812425e-09
Point 2	Eq. 1	Attempt 2	Error 2.100421170325717e-09
Point 2	Eq. 1	Attempt 3	Error 3.88441776522086e-08
Point 2	Eq. 1	Attempt 4	Error 1.4683791960123926e-08
Point 2	Eq. 1	Attempt 5	Error 2.984290858876193e-07
Point 3	Eq. 0	Attempt 1	Error 1.151009735167463e-05
Point 3	Eq. 0	Attempt 2	Error 1.4892407307343092e-09
Point 3	Eq. 0	Attempt 3	Error 1.4892407307343092e-09
Point 3	Eq. 0	Attempt 4	Error 0.0001667545133159365
Point 3	Eq. 0	Attempt 5	Error 2.5616088805691106e-08
Point 3	Eq. 1	Attempt 1	Error 1.5895602700766176e-07
Point 3	Eq. 1	Attempt 2	Error 3.464731435087742e-08
Point 3	Eq. 1	Attempt 3	Error 1.2613554645213298e-10
Point 3	Eq. 1	Attempt 4	Error 2.4708282353458344e-07
Point 3	Eq. 1	Attempt 5	Error 3.2241587177850306e-09
Point 4	Eq. 0	Attempt 1	Error 3.862112407659879e-09
Point 4	Eq. 0	Attempt 2	Error 1.0012582833951456e-06
Point 4	Eq. 0	Attempt 3	Error 8.558288300264394e-09
Point 4	Eq. 0	Attempt 4	Error 1.0099938663188368e-09
Point 4	Eq. 0	Attempt 5	Error 1.0547154204232356e-05
Point 4	Eq. 1	Attempt 1	Error 1.4942639836590388e-07
Point 4	Eq. 1	Attempt 2	Error 6.873506208648905e-09
Point 4	Eq. 1	Attempt 3	Error 7.091040288287331e-08
Point 4	Eq. 1	Attempt 4	Error 4.353914277999138e-07
Point 4	Eq. 1	Attempt 5	Error 2.0975789993826766e-08
Point 5	Eq. 0	Attempt 1	Error 6.683115202577028e-05
Point 5	Eq. 0	Attempt 2	Error 1.624713945602707e-07
Point 5	Eq. 0	Attempt 3	Error 1.4550800528922991e-06
Point 5	Eq. 0	Attempt 4	Error 1.0831444683390146e-06
Point 5	Eq. 0	Attempt 5	Error 1.3661866205438855e-05
Point 5	Eq. 1	Attempt 1	Error 8.351213409696356e-08
Point 5	Eq. 1	Attempt 2	Error 5.841457095812075e-09
Point 5	Eq. 1	Attempt 3	Error 1.4878480669722194e-08
Point 5	Eq. 1	Attempt 4	Error 4.455725388652354e-07
Point 5	Eq. 1	Attempt 5	Error 8.291505082524964e-08
Point 6	Eq. 0	Attempt 1	Error 4.231310413160827e-09
Point 6	Eq. 0	Attempt 2	Error 1.5771058201607957e-06
Point 6	Eq. 0	Attempt 3	Error 1.8701484805205837e-11
Point 6	Eq. 1	Attempt 1	Error 1.3865701475879177e-08
Point 6	Eq. 1	Attempt 2	Error 1.1405603572711698e-07
Point 6	Eq. 1	Attempt 3	Error 2.39656174017e-07
Point 6	Eq. 1	Attempt 4	Error 3.1856075111136306e-08
Point 6	Eq. 1	Attempt 5	Error 4.676923026636359e-08
Point 7	Eq. 0	Attempt 1	Error 4.225739758112468e-10
Point 7	Eq. 0	Attempt 2	Error 1.0800414429468219e-07
Point 7	Eq. 0	Attempt 3	Error 9.825549796005362e-08
Point 7	Eq. 0	Attempt 4	Error 4.391115453472594e-07
Point 7	Eq. 0	Attempt 5	Error 4.802764692612982e-07
Point 7	Eq. 1	Attempt 1	Error 1.8671681800697115e-07
Point 7	Eq. 1	Attempt 2	Error 3.7494965567930194e-06
Point 7	Eq. 1	Attempt 3	Error 2.560295797593426e-08
Point 7	Eq. 1	Attempt 4	Error 3.4097701018254156e-07
Point 7	Eq. 1	Attempt 5	Error 2.4406023158007883e-07
Point 8	Eq. 0	Attempt 1	Error 1.1582130809983937e-08
Point 8	Eq. 0	Attempt 2	Error 1.5080445336934645e-08
Point 8	Eq. 0	Attempt 3	Error 5.675397630966472e-06
Point 8	Eq. 0	Attempt 4	Error 5.2477616918622516e-08
Point 8	Eq. 0	Attempt 5	Error 1.8186153738497524e-07
Point 8	Eq. 1	Attempt 1	Error 9.640075404604431e-10
Point 8	Eq. 1	Attempt 2	Error 3.514143713800877e-07
Point 8	Eq. 1	Attempt 3	Error 2.517026587156579e-10
Point 8	Eq. 1	Attempt 4	Error 5.6591602515254635e-09
Point 8	Eq. 1	Attempt 5	Error 1.9446088117547333e-07
Point 9	Eq. 0	Attempt 1	Error 2.042725100181997e-09
Point 9	Eq. 0	Attempt 2	Error 0.0001022503970489197
Point 9	Eq. 0	Attempt 3	Error 2.042725100181997e-09
Point 9	Eq. 0	Attempt 4	Error 9.436575965082739e-10
Point 9	Eq. 0	Attempt 5	Error 3.731145170604577e-09
Point 9	Eq. 1	Attempt 1	Error 8.036408871703316e-09
Point 9	Eq. 1	Attempt 2	Error 6.587083589693066e-08
Point 9	Eq. 1	Attempt 3	Error 1.2092885981473955e-07
Point 9	Eq. 1	Attempt 4	Error 2.740955551416846e-08
Point 9	Eq. 1	Attempt 5	Error 1.0988969734171405e-08
Point 10	Eq. 0	Attempt 1	Error 3.0055957722652238e-09
Point 10	Eq. 0	Attempt 2	Error 5.852725166732853e-07
Point 10	Eq. 0	Attempt 3	Error 1.3155840861145407e-09
Point 10	Eq. 0	Attempt 4	Error 6.625120363423775e-07
Point 10	Eq. 0	Attempt 5	Error 4.270367526260088e-08
Point 10	Eq. 1	Attempt 1	Error 1.238159063632338e-05
Point 10	Eq. 1	Attempt 2	Error 5.708320713893045e-07
Point 10	Eq. 1	Attempt 3	Error 5.258705186861334e-07
Point 10	Eq. 1	Attempt 4	Error 6.076732006476959e-08
Point 10	Eq. 1	Attempt 5	Error 1.7603269952815026e-09
Point 11	Eq. 0	Attempt 1	Error 3.942892590202973e-08
Point 11	Eq. 0	Attempt 2	Error 3.142247919640795e-07
Point 11	Eq. 0	Attempt 3	Error 1.5676812381570926e-07
Point 11	Eq. 0	Attempt 4	Error 1.5488171811739448e-07
Point 11	Eq. 0	Attempt 5	Error 1.967180196515983e-09
Point 11	Eq. 1	Attempt 1	Error 1.1978437441939604e-07
Point 11	Eq. 1	Attempt 2	Error 6.921216595401347e-07
Point 11	Eq. 1	Attempt 3	Error 2.4834002942952793e-06
Point 11	Eq. 1	Attempt 4	Error 7.699816819695116e-07
Point 11	Eq. 1	Attempt 5	Error 9.96877815850894e-08
Point 12	Eq. 0	Attempt 1	Error 2.0769545017174096e-07
Point 12	Eq. 0	Attempt 2	Error 2.313026925548911e-08
Point 12	Eq. 0	Attempt 3	Error 1.1139144362459774e-07
Point 12	Eq. 0	Attempt 4	Error 1.0148761475647916e-07
Point 12	Eq. 0	Attempt 5	Error 4.96238034770613e-05
Point 12	Eq. 1	Attempt 1	Error 1.1741178695956478e-08
Point 12	Eq. 1	Attempt 2	Error 1.133914679485315e-06
Point 12	Eq. 1	Attempt 3	Error 1.4435943285207031e-06
Point 12	Eq. 1	Attempt 4	Error 8.201783430195064e-08
Point 12	Eq. 1	Attempt 5	Error 0.003188384198097083
Point 13	Eq. 0	Attempt 1	Error 2.9763214115519077e-10
Point 13	Eq. 0	Attempt 2	Error 3.3524639775350806e-07
Point 13	Eq. 0	Attempt 3	Error 1.0520579962758347e-09
Point 13	Eq. 0	Attempt 4	Error 1.7195134205394424e-10
Point 13	Eq. 0	Attempt 5	Error 1.3266428595670732e-06
Point 13	Eq. 1	Attempt 1	Error 7.003518646797602e-06
Point 13	Eq. 1	Attempt 2	Error 2.117258759426477e-07
Point 13	Eq. 1	Attempt 3	Error 3.8541695630556205e-06
Point 13	Eq. 1	Attempt 4	Error 3.1034954872666276e-07
Point 13	Eq. 1	Attempt 5	Error 3.0385649552044924e-07
Point 14	Eq. 0	Attempt 1	Error 3.1209310691338032e-09
Point 14	Eq. 0	Attempt 2	Error 9.208463325194316e-09
Point 14	Eq. 0	Attempt 3	Error 1.2352927569736494e-08
Point 14	Eq. 0	Attempt 4	Error 2.4079207605609554e-07
Point 14	Eq. 0	Attempt 5	Error 1.083391794054478e-07
Point 14	Eq. 1	Attempt 1	Error 4.957353780810081e-07
Point 14	Eq. 1	Attempt 2	Error 1.2999521459278185e-09
Point 14	Eq. 1	Attempt 3	Error 9.805819445318775e-08
Point 14	Eq. 1	Attempt 4	Error 4.355911187303718e-10
Point 14	Eq. 1	Attempt 5	Error 6.87816793742968e-07
Point 15	Eq. 0	Attempt 1	Error 3.1063223104865756e-09
Point 15	Eq. 0	Attempt 2	Error 6.5462586462672334e-09
Point 15	Eq. 0	Attempt 3	Error 2.4592907266196562e-08
Point 15	Eq. 0	Attempt 4	Error 2.6247732876072405e-08
Point 15	Eq. 0	Attempt 5	Error 5.416495696408674e-08
Point 15	Eq. 1	Attempt 1	Error 2.999672517489671e-06
Point 15	Eq. 1	Attempt 2	Error 1.1051497494918294e-08
Point 15	Eq. 1	Attempt 3	Error 3.142729383398546e-07
Point 15	Eq. 1	Attempt 4	Error 2.6687985155149363e-10
Point 15	Eq. 1	Attempt 5	Error 4.2771478092618054e-07
Point 16	Eq. 0	Attempt 1	Error 3.8566611237911275e-08
Point 16	Eq. 0	Attempt 2	Error 2.615365701785777e-10
Point 16	Eq. 0	Attempt 3	Error 1.0228546898360946e-07
Point 16	Eq. 0	Attempt 4	Error 3.8566611237911275e-08
Point 16	Eq. 0	Attempt 5	Error 5.231561317486921e-08
Point 16	Eq. 1	Attempt 1	Error 3.160515518629836e-06
Point 16	Eq. 1	Attempt 2	Error 2.348764382986701e-08
Point 16	Eq. 1	Attempt 3	Error 1.1325357149871706e-06
Point 16	Eq. 1	Attempt 4	Error 4.122620356383777e-05
Point 16	Eq. 1	Attempt 5	Error 1.6686846038282965e-07
Point 17	Eq. 0	Attempt 1	Error 5.2864379540551454e-11
Point 17	Eq. 1	Attempt 1	Error 5.425022209237795e-07
Point 17	Eq. 1	Attempt 2	Error 6.543639472056384e-06
Point 17	Eq. 1	Attempt 3	Error 9.777807008504169e-09
Point 17	Eq. 1	Attempt 4	Error 1.1129972108392394e-06
Point 17	Eq. 1	Attempt 5	Error 7.048873840176384e-08
Point 18	Eq. 0	Attempt 1	Error 7.414126912408392e-08
Point 18	Eq. 0	Attempt 2	Error 1.5661072438888368e-07
Point 18	Eq. 0	Attempt 3	Error 1.2263535609235987e-07
Point 18	Eq. 0	Attempt 4	Error 2.3354118638962973e-08
Point 18	Eq. 0	Attempt 5	Error 3.7238883976442594e-05
Point 18	Eq. 1	Attempt 1	Error 2.854076797120797e-07
Point 18	Eq. 1	Attempt 2	Error 2.849699285434326e-06
Point 18	Eq. 1	Attempt 3	Error 3.165553380313213e-06
Point 18	Eq. 1	Attempt 4	Error 8.825281838653609e-09
Point 18	Eq. 1	Attempt 5	Error 2.38816141973075e-07
Point 19	Eq. 0	Attempt 1	Error 9.85664883046411e-11
Point 19	Eq. 1	Attempt 1	Error 2.153783498215489e-07
Point 19	Eq. 1	Attempt 2	Error 1.7274065839956165e-06
Point 19	Eq. 1	Attempt 3	Error 1.1728400409083406e-05
Point 19	Eq. 1	Attempt 4	Error 4.320099833421409e-11
Point 20	Eq. 0	Attempt 1	Error 1.1675638234009966e-10
Point 20	Eq. 0	Attempt 2	Error 3.8249936551437713e-10
Point 20	Eq. 0	Attempt 3	Error 4.238927431288175e-09
Point 20	Eq. 0	Attempt 4	Error 1.6949570635915734e-09
Point 20	Eq. 0	Attempt 5	Error 8.575779020247865e-08
Point 20	Eq. 1	Attempt 1	Error 9.40166273721843e-08
Point 20	Eq. 1	Attempt 2	Error 1.4039585494174389e-08
Point 20	Eq. 1	Attempt 3	Error 2.1017291373937041e-07
Point 20	Eq. 1	Attempt 4	Error 3.648187885119114e-06
Point 20	Eq. 1	Attempt 5	Error 3.211931698388071e-08
Point 21	Eq. 0	Attempt 1	Error 2.3570618168378132e-07
Point 21	Eq. 0	Attempt 2	Error 5.884305664949352e-08
Point 21	Eq. 0	Attempt 3	Error 9.745758688950446e-07
Point 21	Eq. 0	Attempt 4	Error 1.8680560742723173e-06
Point 21	Eq. 0	Attempt 5	Error 9.011955626192503e-10
Point 21	Eq. 1	Attempt 1	Error 2.2512969621857337e-06
Point 21	Eq. 1	Attempt 2	Error 9.492887329543009e-07
Point 21	Eq. 1	Attempt 3	Error 6.54421965577967e-05
Point 21	Eq. 1	Attempt 4	Error 9.687037731964665e-07
Point 21	Eq. 1	Attempt 5	Error 6.928939910721965e-07
Point 22	Eq. 0	Attempt 1	Error 1.6912906630750513e-08
Point 22	Eq. 0	Attempt 2	Error 9.936968581314432e-09
Point 22	Eq. 0	Attempt 3	Error 7.383960110018961e-11
Point 22	Eq. 1	Attempt 1	Error 7.722534292042837e-07
Point 22	Eq. 1	Attempt 2	Error 8.136778319567384e-06
Point 22	Eq. 1	Attempt 3	Error 7.567456350443535e-08
Point 22	Eq. 1	Attempt 4	Error 1.4342742247208662e-06
Point 22	Eq. 1	Attempt 5	Error 3.108079738467495e-06
Point 23	Eq. 0	Attempt 1	Error 6.941462515897001e-08
Point 23	Eq. 0	Attempt 2	Error 2.0259955135770724e-07
Point 23	Eq. 0	Attempt 3	Error 7.062745908115176e-07
Point 23	Eq. 0	Attempt 4	Error 7.349626685027033e-09
Point 23	Eq. 0	Attempt 5	Error 8.633696779725142e-08
Point 23	Eq. 1	Attempt 1	Error 1.4061356523598079e-09
Point 23	Eq. 1	Attempt 2	Error 9.8292503025732e-09
Point 23	Eq. 1	Attempt 3	Error 2.0100901565456297e-07
Point 23	Eq. 1	Attempt 4	Error 3.236320935684489e-07
Point 23	Eq. 1	Attempt 5	Error 4.605567482940387e-09
Point 24	Eq. 0	Attempt 1	Error 3.251403768445016e-08
Point 24	Eq. 0	Attempt 2	Error 5.8103466926695546e-08
Point 24	Eq. 0	Attempt 3	Error 2.248725650133565e-09
Point 24	Eq. 0	Attempt 4	Error 8.429782383245765e-08
Point 24	Eq. 0	Attempt 5	Error 5.101458100398304e-08
Point 24	Eq. 1	Attempt 1	Error 6.850214617770689e-07
Point 24	Eq. 1	Attempt 2	Error 3.040975116164191e-08
Point 24	Eq. 1	Attempt 3	Error 1.5316231838369276e-06
Point 24	Eq. 1	Attempt 4	Error 1.064124717231607e-07
Point 24	Eq. 1	Attempt 5	Error 1.493226591264829e-06
Point 25	Eq. 0	Attempt 1	Error 3.389504854567349e-08
Point 25	Eq. 0	Attempt 2	Error 3.3064640092561604e-07
Point 25	Eq. 0	Attempt 3	Error 2.3790590830685687e-07
Point 25	Eq. 0	Attempt 4	Error 8.432249387624324e-08
Point 25	Eq. 0	Attempt 5	Error 2.7254998258285923e-08
Point 25	Eq. 1	Attempt 1	Error 6.525169737869874e-09
Point 25	Eq. 1	Attempt 2	Error 1.3593876246886794e-08
Point 25	Eq. 1	Attempt 3	Error 9.208577012032038e-09
Point 25	Eq. 1	Attempt 4	Error 7.166252430579334e-06
Point 25	Eq. 1	Attempt 5	Error 1.9646399209705123e-06
Point 26	Eq. 0	Attempt 1	Error 5.9484381722541e-06
Point 26	Eq. 0	Attempt 2	Error 1.6906627706703148e-06
Point 26	Eq. 0	Attempt 3	Error 8.638136250738171e-08
Point 26	Eq. 0	Attempt 4	Error 4.535611424216768e-07
Point 26	Eq. 0	Attempt 5	Error 0.0075111900034130485
Point 26	Eq. 1	Attempt 1	Error 1.3531700915336842e-06
Point 26	Eq. 1	Attempt 2	Error 4.127633701500599e-08
Point 26	Eq. 1	Attempt 3	Error 2.4440166725980816e-05
Point 26	Eq. 1	Attempt 4	Error 5.448631554827443e-07
Point 26	Eq. 1	Attempt 5	Error 4.916557827527868e-09
Point 27	Eq. 0	Attempt 1	Error 8.179355859283532e-07
Point 27	Eq. 0	Attempt 2	Error 4.526839347818168e-09
Point 27	Eq. 0	Attempt 3	Error 2.42449516463239e-07
Point 27	Eq. 0	Attempt 4	Error 3.084875288550393e-08
Point 27	Eq. 0	Attempt 5	Error 1.6923593193496345e-08
Point 27	Eq. 1	Attempt 1	Error 9.579264883541327e-07
Point 27	Eq. 1	Attempt 2	Error 0.0002275051901392544
Point 27	Eq. 1	Attempt 3	Error 0.5911982258159014
Point 27	Eq. 1	Attempt 4	Error 2.0012186041640234e-07
Point 27	Eq. 1	Attempt 5	Error 1.0602261966141668e-05
Point 28	Eq. 0	Attempt 1	Error 4.054662099406414e-07
Point 28	Eq. 0	Attempt 2	Error 3.188844669921309e-05
Point 28	Eq. 0	Attempt 3	Error 1.4972613371355692e-08
Point 28	Eq. 0	Attempt 4	Error 1.4534066394844558e-08
Point 28	Eq. 0	Attempt 5	Error 1.121696300288022e-07
Point 28	Eq. 1	Attempt 1	Error 1.9518893168424256e-09
Point 28	Eq. 1	Attempt 2	Error 5.783479650744994e-07
Point 28	Eq. 1	Attempt 3	Error 3.269684611950652e-08
Point 28	Eq. 1	Attempt 4	Error 2.7436612981546205e-08
Point 28	Eq. 1	Attempt 5	Error 6.211371328390669e-07
Point 29	Eq. 0	Attempt 1	Error 1.0754774848464876e-10
Point 29	Eq. 0	Attempt 2	Error 1.0754774848464876e-10
Point 29	Eq. 0	Attempt 3	Error 3.1267290978576057e-09
Point 29	Eq. 0	Attempt 4	Error 8.951573136073421e-07
Point 29	Eq. 0	Attempt 5	Error 1.2374243851809297e-09
Point 29	Eq. 1	Attempt 1	Error 2.909298927988857e-06
Point 29	Eq. 1	Attempt 2	Error 0.5115278511751171
Point 29	Eq. 1	Attempt 3	Error 9.834803904595901e-08
Point 29	Eq. 1	Attempt 4	Error 2.722799763432704e-11
Point 30	Eq. 0	Attempt 1	Error 4.1048548382605077e-07
Point 30	Eq. 0	Attempt 2	Error 1.6903853179428552e-05
Point 30	Eq. 0	Attempt 3	Error 7.436917712766444e-07
Point 30	Eq. 0	Attempt 4	Error 5.0495032155595254e-08
Point 30	Eq. 0	Attempt 5	Error 7.303952997972374e-08
Point 30	Eq. 1	Attempt 1	Error 9.027701253216946e-09
Point 30	Eq. 1	Attempt 2	Error 9.459893135499442e-08
Point 30	Eq. 1	Attempt 3	Error 1.1704569828907552e-06
Point 30	Eq. 1	Attempt 4	Error 3.283465730419266e-07
Point 30	Eq. 1	Attempt 5	Error 1.9826118773380585e-06
Point 31	Eq. 0	Attempt 1	Error 4.504840944719035e-10
Point 31	Eq. 0	Attempt 2	Error 2.5909287160175154e-08
Point 31	Eq. 0	Attempt 3	Error 0.0010016882279728634
Point 31	Eq. 0	Attempt 4	Error 5.223184302849404e-07
Point 31	Eq. 0	Attempt 5	Error 2.2724384507455397e-07
Point 31	Eq. 1	Attempt 1	Error 1.4814662563367165e-07
Point 31	Eq. 1	Attempt 2	Error 0.00018573723048120883
Point 31	Eq. 1	Attempt 3	Error 4.1090686409006594e-08
Point 31	Eq. 1	Attempt 4	Error 1.078961446410176e-05
Point 31	Eq. 1	Attempt 5	Error 1.2891251799374004e-07
Point 32	Eq. 0	Attempt 1	Error 1.0903655152105785e-06
Point 32	Eq. 0	Attempt 2	Error 1.585086693012272e-07
Point 32	Eq. 0	Attempt 3	Error 1.3920953279011883e-10
Point 32	Eq. 0	Attempt 4	Error 6.048076102160849e-07
Point 32	Eq. 0	Attempt 5	Error 4.306428422751196e-07
Point 32	Eq. 1	Attempt 1	Error 7.533117241109721e-09
Point 32	Eq. 1	Attempt 2	Error 1.3592637060355628e-07
Point 32	Eq. 1	Attempt 3	Error 0.00021701185517031263
Point 32	Eq. 1	Attempt 4	Error 4.666534493935615e-06
Point 32	Eq. 1	Attempt 5	Error 4.702701517089736e-08
Point 33	Eq. 0	Attempt 1	Error 5.259892077447148e-09
Point 33	Eq. 0	Attempt 2	Error 0.0009496923169081128
Point 33	Eq. 0	Attempt 3	Error 1.9608137336035725e-08
Point 33	Eq. 0	Attempt 4	Error 1.7757031400833512e-08
Point 33	Eq. 0	Attempt 5	Error 2.9034140425210353e-08
Point 33	Eq. 1	Attempt 1	Error 1.879323008324718e-08
Point 33	Eq. 1	Attempt 2	Error 1.1261241809279454e-05
Point 33	Eq. 1	Attempt 3	Error 0.4548029573757617
Point 33	Eq. 1	Attempt 4	Error 8.76771349567207e-06
Point 33	Eq. 1	Attempt 5	Error 3.207997735898971e-06
Point 34	Eq. 0	Attempt 1	Error 4.1809596496023005e-07
Point 34	Eq. 0	Attempt 2	Error 7.077538839439512e-07
Point 34	Eq. 0	Attempt 3	Error 1.3274757293402217e-08
Point 34	Eq. 0	Attempt 4	Error 2.4985752133943606e-08
Point 34	Eq. 0	Attempt 5	Error 1.3401972864812706e-09
Point 34	Eq. 1	Attempt 1	Error 9.194570793624735e-08
Point 34	Eq. 1	Attempt 2	Error 3.1032125207275385e-06
Point 34	Eq. 1	Attempt 3	Error 1.855528353189584e-08
Point 34	Eq. 1	Attempt 4	Error 6.979960289754672e-07
Point 34	Eq. 1	Attempt 5	Error 3.150890393044392e-07
Point 35	Eq. 0	Attempt 1	Error 1.8098944565281272e-10
Point 35	Eq. 0	Attempt 2	Error 6.022330580890412e-07
Point 35	Eq. 0	Attempt 3	Error 5.96654967921495e-06
Point 35	Eq. 0	Attempt 4	Error 2.8472243229771266e-08
Point 35	Eq. 0	Attempt 5	Error 4.0882508756112657e-07
Point 35	Eq. 1	Attempt 1	Error 4.025730504508829e-08
Point 35	Eq. 1	Attempt 2	Error 2.600524169338314e-06
Point 35	Eq. 1	Attempt 3	Error 2.3287395833904156e-07
Point 35	Eq. 1	Attempt 4	Error 4.658028274207027e-08
Point 35	Eq. 1	Attempt 5	Error 3.201250819984125e-08
Point 36	Eq. 0	Attempt 1	Error 8.204097525776888e-07
Point 36	Eq. 0	Attempt 2	Error 1.1505653674248606e-07
Point 36	Eq. 0	Attempt 3	Error 6.932020824024221e-08
Point 36	Eq. 0	Attempt 4	Error 8.117148695419019e-07
Point 36	Eq. 0	Attempt 5	Error 8.62316937855212e-08
Point 36	Eq. 1	Attempt 1	Error 9.83275413091178e-07
Point 36	Eq. 1	Attempt 2	Error 2.7735711682908004e-07
Point 36	Eq. 1	Attempt 3	Error 4.399529984766559e-07
Point 36	Eq. 1	Attempt 4	Error 1.3623491668113274e-08
Point 36	Eq. 1	Attempt 5	Error 1.5069756841512572e-05
Point 37	Eq. 0	Attempt 1	Error 1.0483120149729075e-08
Point 37	Eq. 0	Attempt 2	Error 3.1121049914872856e-07
Point 37	Eq. 0	Attempt 3	Error 3.283805085629865e-07
Point 37	Eq. 0	Attempt 4	Error 2.1198527349497454e-05
Point 37	Eq. 0	Attempt 5	Error 8.098436410364229e-08
Point 37	Eq. 1	Attempt 1	Error 2.2406317157219746e-07
Point 37	Eq. 1	Attempt 2	Error 2.3273400984180626e-09
Point 37	Eq. 1	Attempt 3	Error 3.111220280516136e-06
Point 37	Eq. 1	Attempt 4	Error 1.5370244454970816e-07
Point 37	Eq. 1	Attempt 5	Error 3.9084761738195084e-07
Point 38	Eq. 0	Attempt 1	Error 4.4449737401919265e-06
Point 38	Eq. 0	Attempt 2	Error 1.051091658155201e-09
Point 38	Eq. 0	Attempt 3	Error 1.8089325976688997e-05
Point 38	Eq. 0	Attempt 4	Error 1.2668872386711882e-06
Point 38	Eq. 0	Attempt 5	Error 5.121312369738007e-07
Point 38	Eq. 1	Attempt 1	Error 7.423182069032919e-09
Point 38	Eq. 1	Attempt 2	Error 1.2368616353342077e-08
Point 38	Eq. 1	Attempt 3	Error 7.740749197182595e-08
Point 38	Eq. 1	Attempt 4	Error 1.2919912251163623e-07
Point 38	Eq. 1	Attempt 5	Error 4.36913359180835e-06
Point 39	Eq. 0	Attempt 1	Error 8.884601356839994e-07
Point 39	Eq. 0	Attempt 2	Error 1.6700346350262407e-07
Point 39	Eq. 0	Attempt 3	Error 2.8316208044998348e-08
Point 39	Eq. 0	Attempt 4	Error 1.5154816992435372e-06
Point 39	Eq. 0	Attempt 5	Error 4.458996954781469e-06
Point 39	Eq. 1	Attempt 1	Error 1.9638900994323194e-06
Point 39	Eq. 1	Attempt 2	Error 2.773808148504031e-06
Point 39	Eq. 1	Attempt 3	Error 3.451775683060987e-07
Point 39	Eq. 1	Attempt 4	Error 1.5907311478713382e-05
Point 39	Eq. 1	Attempt 5	Error 4.979062850907212e-08
Point 40	Eq. 0	Attempt 1	Error 7.54349360931883e-06
Point 40	Eq. 0	Attempt 2	Error 2.779074748104904e-10
Point 40	Eq. 0	Attempt 3	Error 9.709592632134445e-07
Point 40	Eq. 0	Attempt 4	Error 8.029076070670271e-09
Point 40	Eq. 0	Attempt 5	Error 2.2168933355715126e-12
Point 40	Eq. 1	Attempt 1	Error 1.211634526043781e-08
Point 40	Eq. 1	Attempt 2	Error 1.7647550976107595e-08
Point 40	Eq. 1	Attempt 3	Error 9.924673349814839e-08
Point 40	Eq. 1	Attempt 4	Error 2.1911887415626552e-08
Point 40	Eq. 1	Attempt 5	Error 1.5569667724338956
Point 41	Eq. 0	Attempt 1	Error 2.249150838906644e-07
Point 41	Eq. 0	Attempt 2	Error 1.563870455356664e-08
Point 41	Eq. 0	Attempt 3	Error 2.41552697843872e-08
Point 41	Eq. 0	Attempt 4	Error 3.1426682767232705e-06
Point 41	Eq. 0	Attempt 5	Error 8.966139830590691e-09
Point 41	Eq. 1	Attempt 1	Error 2.316390350642905e-07
Point 41	Eq. 1	Attempt 2	Error 5.681977199856192e-08
Point 41	Eq. 1	Attempt 3	Error 2.0566362366025714e-05
Point 41	Eq. 1	Attempt 4	Error 3.718020025189617e-08
Point 41	Eq. 1	Attempt 5	Error 0.010312637880701914
Point 42	Eq. 0	Attempt 1	Error 1.0297696917405119e-07
Point 42	Eq. 0	Attempt 2	Error 1.924058778968174e-08
Point 42	Eq. 0	Attempt 3	Error 5.092681476526195e-08
Point 42	Eq. 0	Attempt 4	Error 1.4254453617468243e-08
Point 42	Eq. 0	Attempt 5	Error 2.2672566046821885e-09
Point 42	Eq. 1	Attempt 1	Error 2.087769530589867e-07
Point 42	Eq. 1	Attempt 2	Error 2.2083668227423914e-09
Point 42	Eq. 1	Attempt 3	Error 1.9448975763225462e-09
Point 42	Eq. 1	Attempt 4	Error 1.1253416687395656e-07
Point 42	Eq. 1	Attempt 5	Error 3.43624327570069e-06
Point 43	Eq. 0	Attempt 1	Error 6.285227982516517e-08
Point 43	Eq. 0	Attempt 2	Error 2.6151029146603832e-06
Point 43	Eq. 0	Attempt 3	Error 5.273932401905768e-10
Point 43	Eq. 0	Attempt 4	Error 4.854894086747663e-08
Point 43	Eq. 0	Attempt 5	Error 7.069542107274174e-08
Point 43	Eq. 1	Attempt 1	Error 1.839628396282933e-06
Point 43	Eq. 1	Attempt 2	Error 2.9320358407858294e-07
Point 43	Eq. 1	Attempt 3	Error 5.916996883570391e-07
Point 43	Eq. 1	Attempt 4	Error 8.20481341179402e-06
Point 43	Eq. 1	Attempt 5	Error 4.1959333429986145e-07
Point 44	Eq. 0	Attempt 1	Error 5.5899306516948855e-08
Point 44	Eq. 0	Attempt 2	Error 2.506334340068861e-08
Point 44	Eq. 0	Attempt 3	Error 2.4238806872745045e-07
Point 44	Eq. 0	Attempt 4	Error 4.206412995699793e-11
Point 44	Eq. 1	Attempt 1	Error 1.4990052363828e-06
Point 44	Eq. 1	Attempt 2	Error 0.0024789290735043323
Point 44	Eq. 1	Attempt 3	Error 2.1427410956675885e-08
Point 44	Eq. 1	Attempt 4	Error 1.3237630298590375e-05
Point 44	Eq. 1	Attempt 5	Error 5.437317440737388e-08
Point 45	Eq. 0	Attempt 1	Error 2.8686042696790537e-07
Point 45	Eq. 0	Attempt 2	Error 8.375104698643554e-07
Point 45	Eq. 0	Attempt 3	Error 4.063389269504114e-08
Point 45	Eq. 0	Attempt 4	Error 9.477537332713837e-08
Point 45	Eq. 0	Attempt 5	Error 1.7090542314690538e-09
Point 45	Eq. 1	Attempt 1	Error 6.823082969731331e-06
Point 45	Eq. 1	Attempt 2	Error 1.0169963161388296e-05
Point 45	Eq. 1	Attempt 3	Error 3.775255663640564e-09
Point 45	Eq. 1	Attempt 4	Error 1.944864607139607e-07
Point 45	Eq. 1	Attempt 5	Error 1.911302507551227e-05
Point 46	Eq. 0	Attempt 1	Error 1.8498656118026702e-06
Point 46	Eq. 0	Attempt 2	Error 1.6039564911807247e-06
Point 46	Eq. 0	Attempt 3	Error 4.79092250316171e-08
Point 46	Eq. 0	Attempt 4	Error 1.8832605519492063e-07
Point 46	Eq. 0	Attempt 5	Error 2.581816715974128e-08
Point 46	Eq. 1	Attempt 1	Error 2.769093043752946e-08
Point 46	Eq. 1	Attempt 2	Error 1.223596086674661e-07
Point 46	Eq. 1	Attempt 3	Error 4.543585419014562e-08
Point 46	Eq. 1	Attempt 4	Error 8.566065048398741e-07
Point 46	Eq. 1	Attempt 5	Error 4.018786967208143e-06
Point 47	Eq. 0	Attempt 1	Error 4.85521809423517e-08
Point 47	Eq. 0	Attempt 2	Error 4.774850594913005e-07
Point 47	Eq. 0	Attempt 3	Error 5.5285795497184154e-08
Point 47	Eq. 0	Attempt 4	Error 1.4973363704484655e-07
Point 47	Eq. 0	Attempt 5	Error 1.0642224879120477e-07
Point 47	Eq. 1	Attempt 1	Error 1.1303274050078471e-07
Point 47	Eq. 1	Attempt 2	Error 1.95789482404507e-07
Point 47	Eq. 1	Attempt 3	Error 8.195559075829806e-08
Point 47	Eq. 1	Attempt 4	Error 1.1341467711645237e-06
Point 47	Eq. 1	Attempt 5	Error 1.0084845030178258e-06
Point 48	Eq. 0	Attempt 1	Error 5.990662543808867e-07
Point 48	Eq. 0	Attempt 2	Error 8.571402076995582e-07
Point 48	Eq. 0	Attempt 3	Error 3.66074692692564e-06
Point 48	Eq. 0	Attempt 4	Error 5.916240297665354e-08
Point 48	Eq. 0	Attempt 5	Error 2.3146128569351276e-08
Point 48	Eq. 1	Attempt 1	Error 5.947454155830201e-07
Point 48	Eq. 1	Attempt 2	Error 5.329053465175093e-08
Point 48	Eq. 1	Attempt 3	Error 5.494022639140894e-05
Point 48	Eq. 1	Attempt 4	Error 7.639408750037546e-08
Point 48	Eq. 1	Attempt 5	Error 1.771282734353008e-05
Point 49	Eq. 0	Attempt 1	Error 7.562629207313876e-07
Point 49	Eq. 0	Attempt 2	Error 3.166917394992197e-08
Point 49	Eq. 0	Attempt 3	Error 3.4752986266539665e-08
Point 49	Eq. 0	Attempt 4	Error 1.7848833522293717e-11
Point 49	Eq. 1	Attempt 1	Error 2.796241460600868e-09
Point 49	Eq. 1	Attempt 2	Error 3.5918617413699394e-08
Point 49	Eq. 1	Attempt 3	Error 1.7410542341167456e-07
Point 49	Eq. 1	Attempt 4	Error 3.4580995702526707e-06
Point 49	Eq. 1	Attempt 5	Error 4.420575862695841e-06
Point 50	Eq. 0	Attempt 1	Error 2.694013687687402e-07
Point 50	Eq. 0	Attempt 2	Error 1.0700489383452805e-08
Point 50	Eq. 0	Attempt 3	Error 0.03803728531511297
Point 50	Eq. 0	Attempt 4	Error 1.525108928035479e-10
Point 50	Eq. 0	Attempt 5	Error 1.824446371756494e-09
Point 50	Eq. 1	Attempt 1	Error 2.7556041004572762e-08
Point 50	Eq. 1	Attempt 2	Error 1.8285787177774182e-06
Point 50	Eq. 1	Attempt 3	Error 6.713798939017579e-08
Point 50	Eq. 1	Attempt 4	Error 4.330599608692864e-06
Point 50	Eq. 1	Attempt 5	Error 3.887395791934978e-07
Point 51	Eq. 0	Attempt 1	Error 0.0001614212158074224
Point 51	Eq. 0	Attempt 2	Error 1.0752444268291583e-08
Point 51	Eq. 0	Attempt 3	Error 1.538677452117554e-08
Point 51	Eq. 0	Attempt 4	Error 1.874183169547905e-06
Point 51	Eq. 0	Attempt 5	Error 8.775714377406985e-09
Point 51	Eq. 1	Attempt 1	Error 1.4068746168049984e-10
Point 51	Eq. 1	Attempt 2	Error 5.71238217617065e-07
Point 51	Eq. 1	Attempt 3	Error 1.653282311053772e-07
Point 51	Eq. 1	Attempt 4	Error 8.638845656605554e-07
Point 51	Eq. 1	Attempt 5	Error 7.313474270631559e-10
Point 52	Eq. 0	Attempt 1	Error 9.061295713763684e-08
Point 52	Eq. 0	Attempt 2	Error 5.060876787865709e-06
Point 52	Eq. 0	Attempt 3	Error 1.0981597142745159e-07
Point 52	Eq. 0	Attempt 4	Error 7.692051440244541e-10
Point 52	Eq. 0	Attempt 5	Error 7.826031378499465e-09
Point 52	Eq. 1	Attempt 1	Error 3.922135078937572e-07
Point 52	Eq. 1	Attempt 2	Error 7.622588782396633e-09
Point 52	Eq. 1	Attempt 3	Error 8.507202551299997e-07
Point 52	Eq. 1	Attempt 4	Error 9.710694371278805e-06
Point 52	Eq. 1	Attempt 5	Error 0.0005571956800736189
Point 53	Eq. 0	Attempt 1	Error 1.4713771179231117e-07
Point 53	Eq. 0	Attempt 2	Error 6.296622814261355e-07
Point 53	Eq. 0	Attempt 3	Error 0.012345325911155669
Point 53	Eq. 0	Attempt 4	Error 6.3721766423441295e-06
Point 53	Eq. 0	Attempt 5	Error 1.1058942845920683e-06
Point 53	Eq. 1	Attempt 1	Error 1.2985152238798037e-05
Point 53	Eq. 1	Attempt 2	Error 2.4669589038239792e-08
Point 53	Eq. 1	Attempt 3	Error 2.87969328383042e-07
Point 53	Eq. 1	Attempt 4	Error 1.605303623364307e-08
Point 53	Eq. 1	Attempt 5	Error 1.6377163092329283e-07
Point 54	Eq. 0	Attempt 1	Error 1.431186547051766e-08
Point 54	Eq. 0	Attempt 2	Error 3.353761712787673e-12
Point 54	Eq. 1	Attempt 1	Error 4.918968386391498e-06
Point 54	Eq. 1	Attempt 2	Error 2.6943780540023e-10
Point 54	Eq. 1	Attempt 3	Error 5.96094764659938e-08
Point 54	Eq. 1	Attempt 4	Error 2.308819432528253e-06
Point 54	Eq. 1	Attempt 5	Error 9.714698876450711e-07
Point 55	Eq. 0	Attempt 1	Error 2.9171530968596926e-08
Point 55	Eq. 0	Attempt 2	Error 2.3237248569785152e-07
Point 55	Eq. 0	Attempt 3	Error 7.06165792507818e-10
Point 55	Eq. 0	Attempt 4	Error 6.086537496230449e-08
Point 55	Eq. 0	Attempt 5	Error 0.00027575459466788743
Point 55	Eq. 1	Attempt 1	Error 1.557333462187671e-08
Point 55	Eq. 1	Attempt 2	Error 1.9593187516875332e-08
Point 55	Eq. 1	Attempt 3	Error 5.7401337016926846e-08
Point 55	Eq. 1	Attempt 4	Error 1.0970779840135947e-11
Point 56	Eq. 0	Attempt 1	Error 7.329566642511054e-08
Point 56	Eq. 0	Attempt 2	Error 1.5381425555460737e-07
Point 56	Eq. 0	Attempt 3	Error 1.8485479813534766e-09
Point 56	Eq. 0	Attempt 4	Error 2.2392839582607849e-07
Point 56	Eq. 0	Attempt 5	Error 3.015363745362265e-07
Point 56	Eq. 1	Attempt 1	Error 1.6801172364466765e-06
Point 56	Eq. 1	Attempt 2	Error 6.304081352936919e-06
Point 56	Eq. 1	Attempt 3	Error 2.480805960658472e-08
Point 56	Eq. 1	Attempt 4	Error 3.2230218494078144e-11
Point 57	Eq. 0	Attempt 1	Error 6.379210617524222e-07
Point 57	Eq. 0	Attempt 2	Error 1.527147759361469e-05
Point 57	Eq. 0	Attempt 3	Error 2.6690962044995103e-06
Point 57	Eq. 0	Attempt 4	Error 4.891603566647973e-09
Point 57	Eq. 0	Attempt 5	Error 2.4900032258301508e-08
Point 57	Eq. 1	Attempt 1	Error 1.777024749571865e-07
Point 57	Eq. 1	Attempt 2	Error 1.9073331714025699e-07
Point 57	Eq. 1	Attempt 3	Error 1.2064617749274475e-08
Point 57	Eq. 1	Attempt 4	Error 1.586483335813682e-07
Point 57	Eq. 1	Attempt 5	Error 6.3161564867186826e-09
Point 58	Eq. 0	Attempt 1	Error 9.512177712167613e-09
Point 58	Eq. 0	Attempt 2	Error 4.795663244294701e-08
Point 58	Eq. 0	Attempt 3	Error 1.533955753529881e-06
Point 58	Eq. 0	Attempt 4	Error 1.4899393363521085e-07
Point 58	Eq. 0	Attempt 5	Error 3.2547012551731314e-07
Point 58	Eq. 1	Attempt 1	Error 7.120377176761394e-09
Point 58	Eq. 1	Attempt 2	Error 5.593960850092117e-10
Point 58	Eq. 1	Attempt 3	Error 8.625583518551139e-06
Point 58	Eq. 1	Attempt 4	Error 9.566349490341963e-09
Point 58	Eq. 1	Attempt 5	Error 2.7312125894241035e-09
Point 59	Eq. 0	Attempt 1	Error 1.1461833082648809e-07
Point 59	Eq. 0	Attempt 2	Error 2.033435180237575e-07
Point 59	Eq. 0	Attempt 3	Error 4.933652917316067e-06
Point 59	Eq. 0	Attempt 4	Error 2.137613591912668e-06
Point 59	Eq. 0	Attempt 5	Error 2.05773176276125e-11
Point 59	Eq. 1	Attempt 1	Error 2.5482904675300233e-09
Point 59	Eq. 1	Attempt 2	Error 2.457318259985186e-08
Point 59	Eq. 1	Attempt 3	Error 1.2459508980100509e-09
Point 59	Eq. 1	Attempt 4	Error 2.3127114445742336e-07
Point 59	Eq. 1	Attempt 5	Error 1.2540851912490325e-07
Point 60	Eq. 0	Attempt 1	Error 5.1705171699722996e-08
Point 60	Eq. 0	Attempt 2	Error 3.6923790958098834e-07
Point 60	Eq. 0	Attempt 3	Error 5.88403281653882e-08
Point 60	Eq. 0	Attempt 4	Error 1.4032399349162006e-06
Point 60	Eq. 0	Attempt 5	Error 2.2004087441018783e-10
Point 60	Eq. 1	Attempt 1	Error 1.0899321978286025e-06
Point 60	Eq. 1	Attempt 2	Error 2.40935111150975e-06
Point 60	Eq. 1	Attempt 3	Error 0.003021945066052467
Point 60	Eq. 1	Attempt 4	Error 1.7600427781871986e-09
Point 60	Eq. 1	Attempt 5	Error 7.959730510265217e-07
Point 61	Eq. 0	Attempt 1	Error 2.572725747995719e-07
Point 61	Eq. 0	Attempt 2	Error 1.4237720051823999e-06
Point 61	Eq. 0	Attempt 3	Error 3.400438117751037e-07
Point 61	Eq. 0	Attempt 4	Error 9.600574912838056e-08
Point 61	Eq. 0	Attempt 5	Error 2.49712570621341e-08
Point 61	Eq. 1	Attempt 1	Error 7.059628615024849e-08
Point 61	Eq. 1	Attempt 2	Error 2.434684915897378e-07
Point 61	Eq. 1	Attempt 3	Error 9.889492389447696e-07
Point 61	Eq. 1	Attempt 4	Error 4.9734415142665966e-05
Point 61	Eq. 1	Attempt 5	Error 5.775291356258094e-11
Point 62	Eq. 0	Attempt 1	Error 8.913048077374697e-10
Point 62	Eq. 0	Attempt 2	Error 3.161388235639606e-07
Point 62	Eq. 0	Attempt 3	Error 9.532641342957504e-10
Point 62	Eq. 0	Attempt 4	Error 5.209682285567396e-08
Point 62	Eq. 0	Attempt 5	Error 9.251317578673479e-08
Point 62	Eq. 1	Attempt 1	Error 1.295621518693224e-05
Point 62	Eq. 1	Attempt 2	Error 1.6703933169992524e-07
Point 62	Eq. 1	Attempt 3	Error 3.8474581742775626e-08
Point 62	Eq. 1	Attempt 4	Error 1.336654804617865e-07
Point 62	Eq. 1	Attempt 5	Error 5.109393441671273e-07
Point 63	Eq. 0	Attempt 1	Error 4.3570480556809343e-10
Point 63	Eq. 0	Attempt 2	Error 3.2457592169521376e-11
Point 63	Eq. 1	Attempt 1	Error 5.680357730852847e-07
Point 63	Eq. 1	Attempt 2	Error 9.319535365648335e-09
Point 63	Eq. 1	Attempt 3	Error 5.231867135080392e-07
Point 63	Eq. 1	Attempt 4	Error 9.319535365648335e-09
Point 63	Eq. 1	Attempt 5	Error 6.882261232021847e-07
Point 64	Eq. 0	Attempt 1	Error 6.341798552966793e-08
Point 64	Eq. 0	Attempt 2	Error 4.603180059348233e-10
Point 64	Eq. 0	Attempt 3	Error 1.0741456435425789e-07
Point 64	Eq. 0	Attempt 4	Error 6.619148962272448e-07
Point 64	Eq. 0	Attempt 5	Error 1.509102389718464e-07
Point 64	Eq. 1	Attempt 1	Error 2.5099747631429636e-06
Point 64	Eq. 1	Attempt 2	Error 2.9251652335915423e-06
Point 64	Eq. 1	Attempt 3	Error 1.3490705441654427e-08
Point 64	Eq. 1	Attempt 4	Error 1.8526168332755333e-07
Point 64	Eq. 1	Attempt 5	Error 1.481271283410024e-07
Point 65	Eq. 0	Attempt 1	Error 2.878331315514515e-07
Point 65	Eq. 0	Attempt 2	Error 1.0146550266654231e-10
Point 65	Eq. 0	Attempt 3	Error 1.3536521237256238e-08
Point 65	Eq. 0	Attempt 4	Error 6.928263474037522e-08
Point 65	Eq. 0	Attempt 5	Error 2.0222008743076003e-06
Point 65	Eq. 1	Attempt 1	Error 1.6948803249761113e-07
Point 65	Eq. 1	Attempt 2	Error 8.055585567490198e-07
Point 65	Eq. 1	Attempt 3	Error 1.1039196579076815e-07
Point 65	Eq. 1	Attempt 4	Error 4.90219406401593e-07
Point 65	Eq. 1	Attempt 5	Error 3.769800684949587e-06
Point 66	Eq. 0	Attempt 1	Error 1.6889316611923277e-09
Point 66	Eq. 0	Attempt 2	Error 1.474670625611907e-07
Point 66	Eq. 0	Attempt 3	Error 1.7474405922257574e-08
Point 66	Eq. 0	Attempt 4	Error 1.769530513229256e-07
Point 66	Eq. 0	Attempt 5	Error 1.1527845344971865e-10
Point 66	Eq. 1	Attempt 1	Error 4.8813149078341667e-08
Point 66	Eq. 1	Attempt 2	Error 7.02016222930979e-11
Point 67	Eq. 0	Attempt 1	Error 1.3115482033754233e-09
Point 67	Eq. 0	Attempt 2	Error 3.5756534089159686e-07
Point 67	Eq. 0	Attempt 3	Error 2.7193381129109184e-06
Point 67	Eq. 0	Attempt 4	Error 3.535910764185246e-08
Point 67	Eq. 0	Attempt 5	Error 1.8873981844080845e-07
Point 67	Eq. 1	Attempt 1	Error 1.4547140381182544e-08
Point 67	Eq. 1	Attempt 2	Error 1.033026080676791e-06
Point 67	Eq. 1	Attempt 3	Error 2.3686538952460978e-07
Point 67	Eq. 1	Attempt 4	Error 1.6734577457100386e-07
Point 67	Eq. 1	Attempt 5	Error 1.1115389497717842e-08
Point 68	Eq. 0	Attempt 1	Error 4.1546871898390236e-07
Point 68	Eq. 0	Attempt 2	Error 6.858049346192274e-07
Point 68	Eq. 0	Attempt 3	Error 7.346607731051336e-07
Point 68	Eq. 0	Attempt 4	Error 1.0179771265939053e-06
Point 68	Eq. 0	Attempt 5	Error 2.0407622855600493e-05
Point 68	Eq. 1	Attempt 1	Error 4.246503749527619e-06
Point 68	Eq. 1	Attempt 2	Error 3.171072648910922e-08
Point 68	Eq. 1	Attempt 3	Error 1.2186319509055465e-08
Point 68	Eq. 1	Attempt 4	Error 2.942575179076812e-07
Point 68	Eq. 1	Attempt 5	Error 3.202054585926817e-07
Point 69	Eq. 0	Attempt 1	Error 4.042135515192058e-09
Point 69	Eq. 0	Attempt 2	Error 4.91741047881078e-07
Point 69	Eq. 0	Attempt 3	Error 1.9457502276054583e-08
Point 69	Eq. 0	Attempt 4	Error 1.1031602298317011e-09
Point 69	Eq. 0	Attempt 5	Error 8.807205063021684e-07
Point 69	Eq. 1	Attempt 1	Error 1.2202798984617402e-06
Point 69	Eq. 1	Attempt 2	Error 2.22470299604538e-06
Point 69	Eq. 1	Attempt 3	Error 1.6748796269894228e-06
Point 69	Eq. 1	Attempt 4	Error 2.6766601308736426e-06
Point 69	Eq. 1	Attempt 5	Error 1.970930725292419e-07
Point 70	Eq. 0	Attempt 1	Error 1.0111716619576328e-07
Point 70	Eq. 0	Attempt 2	Error 8.844867807056289e-07
Point 70	Eq. 0	Attempt 3	Error 1.8441539850755362e-08
Point 70	Eq. 0	Attempt 4	Error 1.1116355835838476e-08
Point 70	Eq. 0	Attempt 5	Error 2.3301766589156614e-05
Point 70	Eq. 1	Attempt 1	Error 9.143215606854938e-07
Point 70	Eq. 1	Attempt 2	Error 3.1543762020191934e-06
Point 70	Eq. 1	Attempt 3	Error 1.655842328318613e-05
Point 70	Eq. 1	Attempt 4	Error 3.3300921131740324e-08
Point 70	Eq. 1	Attempt 5	Error 2.0718812265840825e-07
Point 71	Eq. 0	Attempt 1	Error 4.1385590066056466e-08
Point 71	Eq. 0	Attempt 2	Error 3.187911431723478e-06
Point 71	Eq. 0	Attempt 3	Error 1.3268390830489807e-09
Point 71	Eq. 0	Attempt 4	Error 1.00430384009087e-08
Point 71	Eq. 0	Attempt 5	Error 7.23053972251364e-09
Point 71	Eq. 1	Attempt 1	Error 2.461050030433398e-06
Point 71	Eq. 1	Attempt 2	Error 4.317257662478369e-09
Point 71	Eq. 1	Attempt 3	Error 1.2489635992096737e-09
Point 71	Eq. 1	Attempt 4	Error 2.461320036672987e-11
Point 72	Eq. 0	Attempt 1	Error 1.0740848210843978e-08
Point 72	Eq. 0	Attempt 2	Error 2.536746137593582e-07
Point 72	Eq. 0	Attempt 3	Error 8.78600303622079e-09
Point 72	Eq. 0	Attempt 4	Error 3.374509560671868e-09
Point 72	Eq. 0	Attempt 5	Error 9.381278687214945e-08
Point 72	Eq. 1	Attempt 1	Error 9.08034849089745e-07
Point 72	Eq. 1	Attempt 2	Error 7.167955118347891e-10
Point 72	Eq. 1	Attempt 3	Error 9.937861022990546e-08
Point 72	Eq. 1	Attempt 4	Error 1.7099523574870545e-07
Point 72	Eq. 1	Attempt 5	Error 1.2070415777998278e-08
Point 73	Eq. 0	Attempt 1	Error 4.281957899365807e-09
Point 73	Eq. 0	Attempt 2	Error 1.6420415249740472e-07
Point 73	Eq. 0	Attempt 3	Error 1.1473213135104743e-07
Point 73	Eq. 0	Attempt 4	Error 1.0467732636243454e-07
Point 73	Eq. 0	Attempt 5	Error 1.1195087950000016e-06
Point 73	Eq. 1	Attempt 1	Error 2.1910864234087057e-08
Point 73	Eq. 1	Attempt 2	Error 3.182236696375185e-08
Point 73	Eq. 1	Attempt 3	Error 1.2948930816492066e-10
Point 73	Eq. 1	Attempt 4	Error 3.6050096241524443e-10
Point 73	Eq. 1	Attempt 5	Error 6.659421956101141e-07
Point 74	Eq. 0	Attempt 1	Error 2.305284851900069e-09
Point 74	Eq. 0	Attempt 2	Error 1.7006868802127428e-07
Point 74	Eq. 0	Attempt 3	Error 2.0521656551863998e-07
Point 74	Eq. 0	Attempt 4	Error 2.2064666040932934e-06
Point 74	Eq. 0	Attempt 5	Error 1.828214521992777e-07
Point 74	Eq. 1	Attempt 1	Error 1.7081123360185302e-07
Point 74	Eq. 1	Attempt 2	Error 3.19780610880116e-08
Point 74	Eq. 1	Attempt 3	Error 1.5849201417950098e-07
Point 74	Eq. 1	Attempt 4	Error 1.0590895271889167e-08
Point 74	Eq. 1	Attempt 5	Error 3.2905518310144544e-09
Point 75	Eq. 0	Attempt 1	Error 4.900186922895955e-08
Point 75	Eq. 0	Attempt 2	Error 2.1330413346731802e-07
Point 75	Eq. 0	Attempt 3	Error 1.6089609289338114e-07
Point 75	Eq. 0	Attempt 4	Error 2.8918702810187824e-07
Point 75	Eq. 0	Attempt 5	Error 3.6259228295421053e-06
Point 75	Eq. 1	Attempt 1	Error 5.570956318479148e-07
Point 75	Eq. 1	Attempt 2	Error 1.0321991794626229e-07
Point 75	Eq. 1	Attempt 3	Error 2.2382693032341194e-07
Point 75	Eq. 1	Attempt 4	Error 2.2313997760647908e-08
Point 75	Eq. 1	Attempt 5	Error 3.183199055456498e-07
Point 76	Eq. 0	Attempt 1	Error 7.225939953059424e-07
Point 76	Eq. 0	Attempt 2	Error 1.8724447841123038e-05
Point 76	Eq. 0	Attempt 3	Error 1.328924099652795e-07
Point 76	Eq. 0	Attempt 4	Error 1.220535637003195e-07
Point 76	Eq. 0	Attempt 5	Error 5.178935680305585e-08
Point 76	Eq. 1	Attempt 1	Error 3.0995357747087837e-07
Point 76	Eq. 1	Attempt 2	Error 3.0130778441161965e-06
Point 76	Eq. 1	Attempt 3	Error 5.003472381304164e-06
Point 76	Eq. 1	Attempt 4	Error 6.5559754602873e-07
Point 76	Eq. 1	Attempt 5	Error 1.937029423970671e-06
Point 77	Eq. 0	Attempt 1	Error 6.097843652241863e-08
Point 77	Eq. 0	Attempt 2	Error 2.924980435636826e-08
Point 77	Eq. 0	Attempt 3	Error 0.00012784690358103035
Point 77	Eq. 0	Attempt 4	Error 3.28233284108137e-07
Point 77	Eq. 0	Attempt 5	Error 9.910780818245257e-08
Point 77	Eq. 1	Attempt 1	Error 1.2920343692712777e-06
Point 77	Eq. 1	Attempt 2	Error 2.234146450064145e-07
Point 77	Eq. 1	Attempt 3	Error 5.461515684146434e-09
Point 77	Eq. 1	Attempt 4	Error 1.52448365042801e-08
Point 77	Eq. 1	Attempt 5	Error 1.7901328419611673e-07
Point 78	Eq. 0	Attempt 1	Error 9.864707521956007e-07
Point 78	Eq. 0	Attempt 2	Error 7.125413503672462e-08
Point 78	Eq. 0	Attempt 3	Error 2.5810720671870513e-08
Point 78	Eq. 0	Attempt 4	Error 1.6238573607552098e-05
Point 78	Eq. 0	Attempt 5	Error 4.363228242709738e-06
Point 78	Eq. 1	Attempt 1	Error 1.1368683772161603e-11
Point 79	Eq. 0	Attempt 1	Error 6.0343268160067964e-09
Point 79	Eq. 0	Attempt 2	Error 7.519854534621118e-07
Point 79	Eq. 0	Attempt 3	Error 1.3406486232270254e-07
Point 79	Eq. 0	Attempt 4	Error 3.4764866541081574e-09
Point 79	Eq. 0	Attempt 5	Error 2.359104200877482e-08
Point 79	Eq. 1	Attempt 1	Error 2.78739094028424e-08
Point 79	Eq. 1	Attempt 2	Error 9.252971722162329e-10
Point 79	Eq. 1	Attempt 3	Error 8.288736808026442e-09
Point 79	Eq. 1	Attempt 4	Error 1.2197563137306133e-07
Point 79	Eq. 1	Attempt 5	Error 5.684341886080802e-14
Point 80	Eq. 0	Attempt 1	Error 4.149103403960908e-06
Point 80	Eq. 0	Attempt 2	Error 7.77504283178132e-10
Point 80	Eq. 0	Attempt 3	Error 8.465065093332669e-08
Point 80	Eq. 0	Attempt 4	Error 1.6132162272697315e-10
Point 80	Eq. 0	Attempt 5	Error 1.4156057659420185e-08
Point 80	Eq. 1	Attempt 1	Error 1.6070446235971758e-06
Point 80	Eq. 1	Attempt 2	Error 4.1991313537437236e-08
Point 80	Eq. 1	Attempt 3	Error 1.2976556718058418e-08
Point 80	Eq. 1	Attempt 4	Error 9.689961188996676e-08
Point 80	Eq. 1	Attempt 5	Error 5.206857167650014e-10
Point 81	Eq. 0	Attempt 1	Error 9.742075121721427e-06
Point 81	Eq. 0	Attempt 2	Error 1.0613731376452051e-05
Point 81	Eq. 0	Attempt 3	Error 6.866989679110702e-07
Point 81	Eq. 0	Attempt 4	Error 9.982670690078521e-09
Point 81	Eq. 0	Attempt 5	Error 7.910376211839321e-07
Point 81	Eq. 1	Attempt 1	Error 2.6800415753314155e-07
Point 81	Eq. 1	Attempt 2	Error 1.0144844964088406e-09
Point 81	Eq. 1	Attempt 3	Error 8.5774897797819e-06
Point 81	Eq. 1	Attempt 4	Error 8.549698691240337e-07
Point 81	Eq. 1	Attempt 5	Error 5.118960189065547e-08
Point 82	Eq. 0	Attempt 1	Error 1.8947699800264672e-06
Point 82	Eq. 0	Attempt 2	Error 5.458870759866841e-07
Point 82	Eq. 0	Attempt 3	Error 1.701181417956832e-05
Point 82	Eq. 0	Attempt 4	Error 1.045154192524933e-06
Point 82	Eq. 0	Attempt 5	Error 3.2458213468089525e-06
Point 82	Eq. 1	Attempt 1	Error 3.9318592826020904e-08
Point 82	Eq. 1	Attempt 2	Error 7.958078640513122e-13
Point 83	Eq. 0	Attempt 1	Error 1.2826094007323263e-05
Point 83	Eq. 0	Attempt 2	Error 2.8467354695749236e-08
Point 83	Eq. 0	Attempt 3	Error 1.2245789662301831e-06
Point 83	Eq. 0	Attempt 4	Error 1.5718057966296328e-07
Point 83	Eq. 0	Attempt 5	Error 0.0016483362202848184
Point 83	Eq. 1	Attempt 1	Error 1.056230303220218e-08
Point 83	Eq. 1	Attempt 2	Error 1.3913449947722256e-08
Point 83	Eq. 1	Attempt 3	Error 6.482008529928862e-08
Point 83	Eq. 1	Attempt 4	Error 2.0427722802196513e-07
Point 83	Eq. 1	Attempt 5	Error 5.347277465261868e-08
Point 84	Eq. 0	Attempt 1	Error 1.816351868910715e-08
Point 84	Eq. 0	Attempt 2	Error 6.690996769975754e-07
Point 84	Eq. 0	Attempt 3	Error 3.0078558665991295e-07
Point 84	Eq. 0	Attempt 4	Error 5.81845387159774e-06
Point 84	Eq. 0	Attempt 5	Error 1.6312375237248489e-06
Point 84	Eq. 1	Attempt 1	Error 1.4858301256026607e-09
Point 84	Eq. 1	Attempt 2	Error 9.856080396275502e-09
Point 84	Eq. 1	Attempt 3	Error 1.2831662843382219e-08
Point 84	Eq. 1	Attempt 4	Error 3.5751716040977044e-06
Point 84	Eq. 1	Attempt 5	Error 9.62245394475758e-09
Point 85	Eq. 0	Attempt 1	Error 2.931656695182028e-07
Point 85	Eq. 0	Attempt 2	Error 3.38726060249428e-05
Point 85	Eq. 0	Attempt 3	Error 6.637893648075988e-07
Point 85	Eq. 0	Attempt 4	Error 7.664348800062726e-07
Point 85	Eq. 0	Attempt 5	Error 5.279328036067454e-06
Point 85	Eq. 1	Attempt 1	Error 1.8381172139925184e-09
Point 85	Eq. 1	Attempt 2	Error 1.8381172139925184e-09
Point 85	Eq. 1	Attempt 3	Error 1.0915641723840963e-09
Point 85	Eq. 1	Attempt 4	Error 4.020051846964634e-09
Point 85	Eq. 1	Attempt 5	Error 2.3252937353390735e-09
Point 86	Eq. 0	Attempt 1	Error 6.106080263634794e-07
Point 86	Eq. 0	Attempt 2	Error 5.0533799367258325e-11
Point 86	Eq. 1	Attempt 1	Error 1.2425144007011113e-06
Point 86	Eq. 1	Attempt 2	Error 3.801402328917902e-06
Point 86	Eq. 1	Attempt 3	Error 3.1780587903540436e-06
Point 86	Eq. 1	Attempt 4	Error 8.176514185720407e-05
Point 86	Eq. 1	Attempt 5	Error 1.628673658160551e-07
Point 87	Eq. 0	Attempt 1	Error 1.0585893051029416e-08
Point 87	Eq. 0	Attempt 2	Error 5.033206207372132e-08
Point 87	Eq. 0	Attempt 3	Error 6.837774435553001e-08
Point 87	Eq. 0	Attempt 4	Error 5.259551016933983e-09
Point 87	Eq. 0	Attempt 5	Error 2.787818971228262e-07
Point 87	Eq. 1	Attempt 1	Error 6.396680618081518e-06
Point 87	Eq. 1	Attempt 2	Error 1.8844021667518973e-06
Point 87	Eq. 1	Attempt 3	Error 1.7614274554489384e-06
Point 87	Eq. 1	Attempt 4	Error 2.5006954729178688e-08
Point 87	Eq. 1	Attempt 5	Error 1.6325429896824062e-08
Point 88	Eq. 0	Attempt 1	Error 7.515950528613757e-08
Point 88	Eq. 0	Attempt 2	Error 3.3509991226310376e-08
Point 88	Eq. 0	Attempt 3	Error 1.1214632422706927e-07
Point 88	Eq. 0	Attempt 4	Error 5.895060439797817e-09
Point 88	Eq. 0	Attempt 5	Error 1.4069580345221766e-05
Point 88	Eq. 1	Attempt 1	Error 8.610333281922067e-07
Point 88	Eq. 1	Attempt 2	Error 9.774264810857858e-07
Point 88	Eq. 1	Attempt 3	Error 4.285456043362501e-07
Point 88	Eq. 1	Attempt 4	Error 5.105385980641586e-08
Point 88	Eq. 1	Attempt 5	Error 1.0337544154026546e-09
Point 89	Eq. 0	Attempt 1	Error 1.1282958212177618e-07
Point 89	Eq. 0	Attempt 2	Error 8.26395705644245e-07
Point 89	Eq. 0	Attempt 3	Error 1.1030920177290682e-07
Point 89	Eq. 0	Attempt 4	Error 1.1282958212177618e-07
Point 89	Eq. 0	Attempt 5	Error 2.0574225345626473e-07
Point 89	Eq. 1	Attempt 1	Error 1.7859373144801793e-06
Point 89	Eq. 1	Attempt 2	Error 1.3306535038282163e-06
Point 89	Eq. 1	Attempt 3	Error 1.1224813079024898e-08
Point 89	Eq. 1	Attempt 4	Error 1.4744504994723684e-06
Point 89	Eq. 1	Attempt 5	Error 3.908630219484621e-08
Point 90	Eq. 0	Attempt 1	Error 9.641065048526798e-07
Point 90	Eq. 0	Attempt 2	Error 5.661871682605124e-08
Point 90	Eq. 0	Attempt 3	Error 1.8950299818243366e-07
Point 90	Eq. 0	Attempt 4	Error 3.1405761546920985e-08
Point 90	Eq. 0	Attempt 5	Error 6.145080533315195e-08
Point 90	Eq. 1	Attempt 1	Error 2.154990283997904e-07
Point 90	Eq. 1	Attempt 2	Error 1.0514554389828845e-05
Point 90	Eq. 1	Attempt 3	Error 1.5294858712877613e-09
Point 90	Eq. 1	Attempt 4	Error 6.78167566547927e-09
Point 90	Eq. 1	Attempt 5	Error 1.5339466301611537e-06
Point 91	Eq. 0	Attempt 1	Error 1.6160470295289997e-07
Point 91	Eq. 0	Attempt 2	Error 9.672817213868257e-09
Point 91	Eq. 0	Attempt 3	Error 3.785033300118812e-07
Point 91	Eq. 0	Attempt 4	Error 5.263700586510822e-11
Point 91	Eq. 1	Attempt 1	Error 1.1142901712446474e-08
Point 91	Eq. 1	Attempt 2	Error 2.140524202332017e-09
Point 91	Eq. 1	Attempt 3	Error 3.1475991590923513e-07
Point 91	Eq. 1	Attempt 4	Error 1.7466126678300498e-06
Point 91	Eq. 1	Attempt 5	Error 1.1204596717107052e-07
Point 92	Eq. 0	Attempt 1	Error 3.1608408335159766e-08
Point 92	Eq. 0	Attempt 2	Error 6.163623993415968e-07
Point 92	Eq. 0	Attempt 3	Error 5.3888754791842075e-08
Point 92	Eq. 0	Attempt 4	Error 1.3600021020465647e-07
Point 92	Eq. 0	Attempt 5	Error 1.584129449838656e-08
Point 92	Eq. 1	Attempt 1	Error 3.7412917208712315e-09
Point 92	Eq. 1	Attempt 2	Error 1.5616760151715425e-07
Point 92	Eq. 1	Attempt 3	Error 1.1304158533675945e-06
Point 92	Eq. 1	Attempt 4	Error 6.467968205470243e-07
Point 92	Eq. 1	Attempt 5	Error 1.4646985846411553e-08
Point 93	Eq. 0	Attempt 1	Error 4.280597636352468e-07
Point 93	Eq. 0	Attempt 2	Error 5.290298190629983e-07
Point 93	Eq. 0	Attempt 3	Error 5.555581310545676e-07
Point 93	Eq. 0	Attempt 4	Error 2.0208926798659377e-05
Point 93	Eq. 0	Attempt 5	Error 9.134572565017152e-08
Point 93	Eq. 1	Attempt 1	Error 9.821832236411865e-09
Point 93	Eq. 1	Attempt 2	Error 9.821832236411865e-09
Point 93	Eq. 1	Attempt 3	Error 2.8684610242635245e-09
Point 93	Eq. 1	Attempt 4	Error 4.487520357088215e-06
Point 93	Eq. 1	Attempt 5	Error 1.1640887009889411e-07
Point 94	Eq. 0	Attempt 1	Error 2.490201609361975e-07
Point 94	Eq. 0	Attempt 2	Error 1.7365664461976849e-10
Point 94	Eq. 0	Attempt 3	Error 6.765492344129598e-08
Point 94	Eq. 0	Attempt 4	Error 4.462107142444438e-06
Point 94	Eq. 0	Attempt 5	Error 1.3423647260424332e-07
Point 94	Eq. 1	Attempt 1	Error 2.797123954678682e-07
Point 94	Eq. 1	Attempt 2	Error 1.9607296053436585e-07
Point 94	Eq. 1	Attempt 3	Error 5.0727862799249124e-08
Point 94	Eq. 1	Attempt 4	Error 1.0671625403801954e-05
Point 94	Eq. 1	Attempt 5	Error 1.6061107999121305e-10
Point 95	Eq. 0	Attempt 1	Error 7.772524099891598e-06
Point 95	Eq. 0	Attempt 2	Error 5.447168405225966e-08
Point 95	Eq. 0	Attempt 3	Error 8.888885702162952e-06
Point 95	Eq. 0	Attempt 4	Error 1.0298713448264607e-05
Point 95	Eq. 0	Attempt 5	Error 6.105551619839389e-10
Point 95	Eq. 1	Attempt 1	Error 5.250593545724769e-06
Point 95	Eq. 1	Attempt 2	Error 5.5910618357302155e-09
Point 95	Eq. 1	Attempt 3	Error 1.996884037680502e-06
Point 95	Eq. 1	Attempt 4	Error 8.507214488417958e-09
Point 95	Eq. 1	Attempt 5	Error 6.904865472279198e-06
Point 96	Eq. 0	Attempt 1	Error 6.870304900985502e-06
Point 96	Eq. 0	Attempt 2	Error 6.383578465829487e-08
Point 96	Eq. 0	Attempt 3	Error 3.977439405389305e-06
Point 96	Eq. 0	Attempt 4	Error 3.0472034495687694e-07
Point 96	Eq. 0	Attempt 5	Error 4.965784228261327e-09
Point 96	Eq. 1	Attempt 1	Error 2.409372257261566e-07
Point 96	Eq. 1	Attempt 2	Error 8.380114962847074e-06
Point 96	Eq. 1	Attempt 3	Error 1.238575464412861e-08
Point 96	Eq. 1	Attempt 4	Error 6.394537024334568e-07
Point 96	Eq. 1	Attempt 5	Error 8.427966702129197e-05
Point 97	Eq. 0	Attempt 1	Error 1.8632146066011046e-06
Point 97	Eq. 0	Attempt 2	Error 1.1589143014134606e-06
Point 97	Eq. 0	Attempt 3	Error 2.374302994212485e-07
Point 97	Eq. 0	Attempt 4	Error 4.4435751078708563e-07
Point 97	Eq. 0	Attempt 5	Error 1.010846517601749e-09
Point 97	Eq. 1	Attempt 1	Error 3.041108422507932e-05
Point 97	Eq. 1	Attempt 2	Error 3.443585683271522e-08
Point 97	Eq. 1	Attempt 3	Error 7.694183068451821e-09
Point 97	Eq. 1	Attempt 4	Error 3.5888766376501735e-06
Point 97	Eq. 1	Attempt 5	Error 2.544206267884874e-07
Point 98	Eq. 0	Attempt 1	Error 1.8332366380491294e-07
Point 98	Eq. 0	Attempt 2	Error 1.036104890772549e-07
Point 98	Eq. 0	Attempt 3	Error 5.308379513735417e-09
Point 98	Eq. 0	Attempt 4	Error 6.214962240846944e-06
Point 98	Eq. 0	Attempt 5	Error 2.892062411774532e-08
Point 98	Eq. 1	Attempt 1	Error 5.747313878146088e-07
Point 98	Eq. 1	Attempt 2	Error 1.6720986195650767e-07
Point 98	Eq. 1	Attempt 3	Error 1.4329864939099934e-07
Point 98	Eq. 1	Attempt 4	Error 2.0653433807638066e-07
Point 98	Eq. 1	Attempt 5	Error 1.5502374139941821e-07
Point 99	Eq. 0	Attempt 1	Error 7.968293402882409e-08
Point 99	Eq. 0	Attempt 2	Error 3.8198777474462986e-11
Point 99	Eq. 1	Attempt 1	Error 1.0365397429268342e-08
Point 99	Eq. 1	Attempt 2	Error 3.470693258122992e-06
Point 99	Eq. 1	Attempt 3	Error 1.0452271226313314e-07
Point 99	Eq. 1	Attempt 4	Error 1.2383002854221559e-06
Point 99	Eq. 1	Attempt 5	Error 2.9403651069515035e-08
Point 100	Eq. 0	Attempt 1	Error 3.319235020171618e-07
Point 100	Eq. 0	Attempt 2	Error 1.0363930300627544e-06
Point 100	Eq. 0	Attempt 3	Error 3.045653897970624e-06
Point 100	Eq. 0	Attempt 4	Error 1.4865242633277376e-05
Point 100	Eq. 0	Attempt 5	Error 3.26714189213817e-06
Point 100	Eq. 1	Attempt 1	Error 6.359917392728676e-08
Point 100	Eq. 1	Attempt 2	Error 2.107159787101409e-06
Point 100	Eq. 1	Attempt 3	Error 3.0048568078200333e-09
Point 100	Eq. 1	Attempt 4	Error 2.2711989799972798e-07
Point 100	Eq. 1	Attempt 5	Error 2.4881501303752884e-08
Point 101	Eq. 0	Attempt 1	Error 5.649343393088202e-08
Point 101	Eq. 0	Attempt 2	Error 9.902123565552756e-11
Point 101	Eq. 1	Attempt 1	Error 1.3015647937208996e-06
Point 101	Eq. 1	Attempt 2	Error 7.906891141828964e-09
Point 101	Eq. 1	Attempt 3	Error 5.12300374566621e-07
Point 101	Eq. 1	Attempt 4	Error 3.0560676691493427e-06
Point 101	Eq. 1	Attempt 5	Error 1.0304529496352188e-07
Point 102	Eq. 0	Attempt 1	Error 1.096990445148549e-07
Point 102	Eq. 0	Attempt 2	Error 3.187265065207612e-07
Point 102	Eq. 0	Attempt 3	Error 7.62265131015738e-08
Point 102	Eq. 0	Attempt 4	Error 4.399447561809211e-08
Point 102	Eq. 0	Attempt 5	Error 3.2360958357458003e-10
Point 102	Eq. 1	Attempt 1	Error 3.4279449039331666e-06
Point 102	Eq. 1	Attempt 2	Error 2.368118430240429e-07
Point 102	Eq. 1	Attempt 3	Error 5.080608218577254e-07
Point 102	Eq. 1	Attempt 4	Error 1.8004442381425179e-07
Point 102	Eq. 1	Attempt 5	Error 1.499493686196729e-05
Point 103	Eq. 0	Attempt 1	Error 1.5828049981791992e-09
Point 103	Eq. 0	Attempt 2	Error 8.969536793301813e-07
Point 103	Eq. 0	Attempt 3	Error 2.1334471966838464e-08
Point 103	Eq. 0	Attempt 4	Error 9.329974659522122e-07
Point 103	Eq. 0	Attempt 5	Error 1.305124897044152e-09
Point 103	Eq. 1	Attempt 1	Error 3.340451826261415e-08
Point 103	Eq. 1	Attempt 2	Error 2.079852663428028e-07
Point 103	Eq. 1	Attempt 3	Error 8.193126177502563e-09
Point 103	Eq. 1	Attempt 4	Error 1.882978040157468e-08
Point 103	Eq. 1	Attempt 5	Error 9.452872404835944e-07
Point 104	Eq. 0	Attempt 1	Error 1.6871280195118743e-07
Point 104	Eq. 0	Attempt 2	Error 3.698088448800263e-07
Point 104	Eq. 0	Attempt 3	Error 2.082044829876395e-07
Point 104	Eq. 0	Attempt 4	Error 2.8324393497314304e-07
Point 104	Eq. 0	Attempt 5	Error 2.14987494473462e-09
Point 104	Eq. 1	Attempt 1	Error 7.393339274130994e-10
Point 104	Eq. 1	Attempt 2	Error 1.1688467225212662e-06
Point 104	Eq. 1	Attempt 3	Error 2.857569256775605e-07
Point 104	Eq. 1	Attempt 4	Error 1.197986421175301e-08
Point 104	Eq. 1	Attempt 5	Error 1.4421175364986993e-10
Point 105	Eq. 0	Attempt 1	Error 2.4428618417005055e-07
Point 105	Eq. 0	Attempt 2	Error 7.935392432045774e-08
Point 105	Eq. 0	Attempt 3	Error 7.37250559268432e-07
Point 105	Eq. 0	Attempt 4	Error 1.736361809889786e-07
Point 105	Eq. 0	Attempt 5	Error 1.609245316558372e-06
Point 105	Eq. 1	Attempt 1	Error 2.4424480216111988e-09
Point 105	Eq. 1	Attempt 2	Error 6.171926827391871e-07
Point 105	Eq. 1	Attempt 3	Error 3.923217661849776e-07
Point 105	Eq. 1	Attempt 4	Error 5.7143125786751625e-08
Point 105	Eq. 1	Attempt 5	Error 1.9046132138100802e-07
Point 106	Eq. 0	Attempt 1	Error 1.0937645811281982e-07
Point 106	Eq. 0	Attempt 2	Error 1.0605674560792977e-08
Point 106	Eq. 0	Attempt 3	Error 2.249319436486985e-06
Point 106	Eq. 0	Attempt 4	Error 1.0937645811281982e-07
Point 106	Eq. 0	Attempt 5	Error 5.045024522587482e-07
Point 106	Eq. 1	Attempt 1	Error 8.155275850185717e-07
Point 106	Eq. 1	Attempt 2	Error 2.532024723223003e-08
Point 106	Eq. 1	Attempt 3	Error 2.532024723223003e-08
Point 106	Eq. 1	Attempt 4	Error 2.583900311492471e-07
Point 106	Eq. 1	Attempt 5	Error 1.5524784117815216e-05
Point 107	Eq. 0	Attempt 1	Error 2.2061408344598021e-07
Point 107	Eq. 0	Attempt 2	Error 8.00677071310929e-07
Point 107	Eq. 0	Attempt 3	Error 2.0833431335631758e-07
Point 107	Eq. 0	Attempt 4	Error 9.719999525259482e-07
Point 107	Eq. 0	Attempt 5	Error 1.9879848878190387e-09
Point 107	Eq. 1	Attempt 1	Error 8.647418781038141e-09
Point 107	Eq. 1	Attempt 2	Error 8.647418781038141e-09
Point 107	Eq. 1	Attempt 3	Error 5.8092126664632815e-08
Point 107	Eq. 1	Attempt 4	Error 1.128366022840055e-07
Point 107	Eq. 1	Attempt 5	Error 1.4551108051819028e-07
Point 108	Eq. 0	Attempt 1	Error 1.1528982213349082e-09
Point 108	Eq. 0	Attempt 2	Error 7.170228855102323e-10
Point 108	Eq. 0	Attempt 3	Error 6.477688430095441e-08
Point 108	Eq. 0	Attempt 4	Error 8.115551963783219e-08
Point 108	Eq. 0	Attempt 5	Error 3.4513902846811106e-08
Point 108	Eq. 1	Attempt 1	Error 9.455325766793976e-08
Point 108	Eq. 1	Attempt 2	Error 5.715673978556879e-08
Point 108	Eq. 1	Attempt 3	Error 1.170405994344037e-09
Point 108	Eq. 1	Attempt 4	Error 4.217544844209442e-05
Point 108	Eq. 1	Attempt 5	Error 1.6166726197752723e-06
Point 109	Eq. 0	Attempt 1	Error 1.3653044561579009e-07
Point 109	Eq. 0	Attempt 2	Error 1.6343051356670912e-09
Point 109	Eq. 0	Attempt 3	Error 1.3653044561579009e-07
Point 109	Eq. 0	Attempt 4	Error 1.71823614891764e-06
Point 109	Eq. 0	Attempt 5	Error 6.373284122673795e-10
Point 109	Eq. 1	Attempt 1	Error 3.492476707833703e-08
Point 109	Eq. 1	Attempt 2	Error 3.140200988127617e-09
Point 109	Eq. 1	Attempt 3	Error 3.140200988127617e-09
Point 109	Eq. 1	Attempt 4	Error 2.1648162373821833e-08
Point 109	Eq. 1	Attempt 5	Error 8.594230394010083e-08
Point 110	Eq. 0	Attempt 1	Error 5.351178742785123e-06
Point 110	Eq. 0	Attempt 2	Error 8.888014235708397e-08
Point 110	Eq. 0	Attempt 3	Error 1.1811266631411854e-07
Point 110	Eq. 0	Attempt 4	Error 9.816329793466139e-08
Point 110	Eq. 0	Attempt 5	Error 2.608203431009315e-09
Point 110	Eq. 1	Attempt 1	Error 1.3165811196813593e-07
Point 110	Eq. 1	Attempt 2	Error 5.333269825769094e-07
Point 110	Eq. 1	Attempt 3	Error 3.835319262179837e-08
Point 110	Eq. 1	Attempt 4	Error 8.312781574204564e-10
Point 110	Eq. 1	Attempt 5	Error 5.747054927951467e-06
Point 111	Eq. 0	Attempt 1	Error 5.37370738129539e-07
Point 111	Eq. 0	Attempt 2	Error 7.534026735811494e-09
Point 111	Eq. 0	Attempt 3	Error 1.185185283247847e-10
Point 111	Eq. 0	Attempt 4	Error 1.0441192443977343e-07
Point 111	Eq. 0	Attempt 5	Error 1.581457809152198e-08
Point 111	Eq. 1	Attempt 1	Error 6.159189069876447e-08
Point 111	Eq. 1	Attempt 2	Error 9.832930913944438e-08
Point 111	Eq. 1	Attempt 3	Error 6.79192322650124e-06
Point 111	Eq. 1	Attempt 4	Error 3.5136451970174676e-08
Point 111	Eq. 1	Attempt 5	Error 1.7991309562148672e-06
Point 112	Eq. 0	Attempt 1	Error 6.071445568522904e-09
Point 112	Eq. 0	Attempt 2	Error 2.261458575958386e-09
Point 112	Eq. 0	Attempt 3	Error 1.1725603599188616e-08
Point 112	Eq. 0	Attempt 4	Error 1.1725603599188616e-08
Point 112	Eq. 0	Attempt 5	Error 6.071445568522904e-09
Point 112	Eq. 1	Attempt 1	Error 2.9250116995171993e-08
Point 112	Eq. 1	Attempt 2	Error 9.910738185681112e-08
Point 112	Eq. 1	Attempt 3	Error 1.376096292915463e-06
Point 112	Eq. 1	Attempt 4	Error 0.00013288401652289394
Point 112	Eq. 1	Attempt 5	Error 6.219778498461892e-06
Point 113	Eq. 0	Attempt 1	Error 4.2883840478680213e-07
Point 113	Eq. 0	Attempt 2	Error 1.883719170336917e-05
Point 113	Eq. 0	Attempt 3	Error 3.899909302162996e-07
Point 113	Eq. 0	Attempt 4	Error 5.461515684146434e-09
Point 113	Eq. 0	Attempt 5	Error 3.1331126137956744e-07
Point 113	Eq. 1	Attempt 1	Error 0.029487277586810023
Point 113	Eq. 1	Attempt 2	Error 1.1237943908781745e-10
Point 113	Eq. 1	Attempt 3	Error 1.5385534197775996e-06
Point 113	Eq. 1	Attempt 4	Error 1.221195589096169e-09
Point 113	Eq. 1	Attempt 5	Error 6.648690487054409e-10
Point 114	Eq. 0	Attempt 1	Error 5.430899250313814e-07
Point 114	Eq. 0	Attempt 2	Error 7.259238941514923e-06
Point 114	Eq. 0	Attempt 3	Error 1.80379777248163e-06
Point 114	Eq. 0	Attempt 4	Error 2.280289834288851e-06
Point 114	Eq. 0	Attempt 5	Error 1.0616389545248239e-07
Point 114	Eq. 1	Attempt 1	Error 1.9821385421892046e-08
Point 114	Eq. 1	Attempt 2	Error 4.3164010321561364e-07
Point 114	Eq. 1	Attempt 3	Error 3.2017055673350114e-09
Point 114	Eq. 1	Attempt 4	Error 1.1909264685527887e-09
Point 114	Eq. 1	Attempt 5	Error 2.180902924919792e-08
Point 115	Eq. 0	Attempt 1	Error 1.5014563814474968e-08
Point 115	Eq. 0	Attempt 2	Error 7.55758281911767e-06
Point 115	Eq. 0	Attempt 3	Error 5.600668373517692e-09
Point 115	Eq. 0	Attempt 4	Error 1.3731493766044878e-05
Point 115	Eq. 0	Attempt 5	Error 3.3232328746635176e-06
Point 115	Eq. 1	Attempt 1	Error 3.7834336978903593e-06
Point 115	Eq. 1	Attempt 2	Error 1.5720476653768856e-07
Point 115	Eq. 1	Attempt 3	Error 9.475569981987064e-07
Point 115	Eq. 1	Attempt 4	Error 2.086831742076356e-05
Point 115	Eq. 1	Attempt 5	Error 0.10439162805300839
Point 116	Eq. 0	Attempt 1	Error 1.404151248607377e-07
Point 116	Eq. 0	Attempt 2	Error 6.414069275706424e-08
Point 116	Eq. 0	Attempt 3	Error 3.0405504958253005e-07
Point 116	Eq. 0	Attempt 4	Error 4.2995793592126574e-09
Point 116	Eq. 0	Attempt 5	Error 1.375943304537941e-05
Point 116	Eq. 1	Attempt 1	Error 1.053280982432625e-07
Point 116	Eq. 1	Attempt 2	Error 2.601672122182208e-08
Point 116	Eq. 1	Attempt 3	Error 4.928352836941485e-09
Point 116	Eq. 1	Attempt 4	Error 2.4159261329259607e-06
Point 116	Eq. 1	Attempt 5	Error 9.3712912985211e-09
Point 117	Eq. 0	Attempt 1	Error 4.651099061447894e-09
Point 117	Eq. 0	Attempt 2	Error 2.1431748109534965e-07
Point 117	Eq. 0	Attempt 3	Error 7.052841510812868e-08
Point 117	Eq. 0	Attempt 4	Error 7.895982889749575e-08
Point 117	Eq. 0	Attempt 5	Error 3.2401351290900493e-07
Point 117	Eq. 1	Attempt 1	Error 1.584330391324329e-07
Point 117	Eq. 1	Attempt 2	Error 3.036987408222558e-06
Point 117	Eq. 1	Attempt 3	Error 1.0726769801294722e-06
Point 117	Eq. 1	Attempt 4	Error 7.027950914562098e-07
Point 117	Eq. 1	Attempt 5	Error 4.379123197395529e-08
Point 118	Eq. 0	Attempt 1	Error 5.549810566662927e-08
Point 118	Eq. 0	Attempt 2	Error 4.7021444515849e-09
Point 118	Eq. 0	Attempt 3	Error 2.907694351961254e-07
Point 118	Eq. 0	Attempt 4	Error 5.418418709268735e-07
Point 118	Eq. 0	Attempt 5	Error 1.500829398537462e-07
Point 118	Eq. 1	Attempt 1	Error 1.9141154439239472e-07
Point 118	Eq. 1	Attempt 2	Error 1.830951532610925e-07
Point 118	Eq. 1	Attempt 3	Error 7.621531494805822e-08
Point 118	Eq. 1	Attempt 4	Error 4.034347966808127e-09
Point 118	Eq. 1	Attempt 5	Error 1.8285390979144722e-09
Point 119	Eq. 0	Attempt 1	Error 1.6021544979594182e-08
Point 119	Eq. 0	Attempt 2	Error 6.40021085018816e-08
Point 119	Eq. 0	Attempt 3	Error 3.1443572822809074e-05
Point 119	Eq. 0	Attempt 4	Error 4.335788617026992e-09
Point 119	Eq. 0	Attempt 5	Error 4.956029897584813e-08
Point 119	Eq. 1	Attempt 1	Error 1.5745555970170244e-07
Point 119	Eq. 1	Attempt 2	Error 4.435133575952932e-07
Point 119	Eq. 1	Attempt 3	Error 1.8202874514372525e-06
Point 119	Eq. 1	Attempt 4	Error 4.639080628976444e-06
Point 119	Eq. 1	Attempt 5	Error 1.7215029401995707e-10
Point 120	Eq. 0	Attempt 1	Error 9.214431884174701e-08
Point 120	Eq. 0	Attempt 2	Error 6.231408065104915e-07
Point 120	Eq. 0	Attempt 3	Error 4.4613420868699905e-07
Point 120	Eq. 0	Attempt 4	Error 1.4750165178156749e-06
Point 120	Eq. 0	Attempt 5	Error 5.1908443765569245e-08
Point 120	Eq. 1	Attempt 1	Error 7.782463740113599e-08
Point 120	Eq. 1	Attempt 2	Error 2.3340085135714617e-06
Point 120	Eq. 1	Attempt 3	Error 2.1250189064403457e-05
Point 120	Eq. 1	Attempt 4	Error 9.331442072380014e-07
Point 120	Eq. 1	Attempt 5	Error 6.658240181423025e-09
Point 121	Eq. 0	Attempt 1	Error 2.578508917849831e-05
Point 121	Eq. 0	Attempt 2	Error 5.5077634897315875e-08
Point 121	Eq. 0	Attempt 3	Error 1.8667458334675757e-07
Point 121	Eq. 0	Attempt 4	Error 1.7378567918058252e-07
Point 121	Eq. 0	Attempt 5	Error 4.831690603168681e-11
Point 121	Eq. 1	Attempt 1	Error 0.00035229930855962266
Point 121	Eq. 1	Attempt 2	Error 1.7339704072583118e-06
Point 121	Eq. 1	Attempt 3	Error 1.217745193571318e-08
Point 121	Eq. 1	Attempt 4	Error 1.3779526852886193e-08
Point 121	Eq. 1	Attempt 5	Error 3.469426701485645e-08
Point 122	Eq. 0	Attempt 1	Error 4.079686277691508e-08
Point 122	Eq. 0	Attempt 2	Error 9.502417697149212e-08
Point 122	Eq. 0	Attempt 3	Error 6.425830179068726e-08
Point 122	Eq. 0	Attempt 4	Error 6.305945134954527e-07
Point 122	Eq. 0	Attempt 5	Error 9.1594642981363e-09
Point 122	Eq. 1	Attempt 1	Error 2.6098592798007303e-07
Point 122	Eq. 1	Attempt 2	Error 3.9384504617601124e-05
Point 122	Eq. 1	Attempt 3	Error 1.2457832099244115e-08
Point 122	Eq. 1	Attempt 4	Error 4.94619314395095e-08
Point 122	Eq. 1	Attempt 5	Error 1.7620925518713193e-07
Point 123	Eq. 0	Attempt 1	Error 1.2558984963106923e-09
Point 123	Eq. 0	Attempt 2	Error 1.7310753719357308e-08
Point 123	Eq. 0	Attempt 3	Error 2.139176217497152e-06
Point 123	Eq. 0	Attempt 4	Error 2.4617008875793545e-08
Point 123	Eq. 0	Attempt 5	Error 1.7986359353017178e-06
Point 123	Eq. 1	Attempt 1	Error 2.4523488377781177e-06
Point 123	Eq. 1	Attempt 2	Error 1.2573225092182838e-06
Point 123	Eq. 1	Attempt 3	Error 3.6614491705222463e-07
Point 123	Eq. 1	Attempt 4	Error 5.27888118995179e-07
Point 123	Eq. 1	Attempt 5	Error 2.279875843669288e-09
Point 124	Eq. 0	Attempt 1	Error 7.861372068873607e-07
Point 124	Eq. 0	Attempt 2	Error 4.940410292419983e-06
Point 124	Eq. 0	Attempt 3	Error 8.674572882227949e-08
Point 124	Eq. 0	Attempt 4	Error 8.674572882227949e-08
Point 124	Eq. 0	Attempt 5	Error 1.8012824511970393e-06
Point 124	Eq. 1	Attempt 1	Error 1.9523866967574577e-07
Point 124	Eq. 1	Attempt 2	Error 1.748855368077784e-06
Point 124	Eq. 1	Attempt 3	Error 1.5458965663128765e-07
Point 124	Eq. 1	Attempt 4	Error 4.584765633808274e-08
Point 124	Eq. 1	Attempt 5	Error 1.183863853748818
Point 125	Eq. 0	Attempt 1	Error 5.790249701931316e-07
Point 125	Eq. 0	Attempt 2	Error 1.9126105144096073e-09
Point 125	Eq. 0	Attempt 3	Error 3.4712002161541022e-09
Point 125	Eq. 0	Attempt 4	Error 5.735222430303111e-07
Point 125	Eq. 0	Attempt 5	Error 3.5275223808639566e-07
Point 125	Eq. 1	Attempt 1	Error 6.025970833434258e-09
Point 125	Eq. 1	Attempt 2	Error 3.3483516403975955e-07
Point 125	Eq. 1	Attempt 3	Error 2.8467155743783223e-08
Point 125	Eq. 1	Attempt 4	Error 5.108634582029481e-08
Point 125	Eq. 1	Attempt 5	Error 0.04871274789798008
Point 126	Eq. 0	Attempt 1	Error 8.410779628320597e-09
Point 126	Eq. 0	Attempt 2	Error 8.186646027752431e-09
Point 126	Eq. 0	Attempt 3	Error 1.3328352679309319e-06
Point 126	Eq. 0	Attempt 4	Error 5.856463758391328e-09
Point 126	Eq. 0	Attempt 5	Error 7.502131893488695e-08
Point 126	Eq. 1	Attempt 1	Error 1.6810588476801058e-08
Point 126	Eq. 1	Attempt 2	Error 1.623611751710996e-07
Point 126	Eq. 1	Attempt 3	Error 2.122705421925275e-05
Point 126	Eq. 1	Attempt 4	Error 6.856676577626786e-07
Point 126	Eq. 1	Attempt 5	Error 2.8883562208648073e-09
Point 127	Eq. 0	Attempt 1	Error 3.379398094693897e-08
Point 127	Eq. 0	Attempt 2	Error 8.600125056545949e-09
Point 127	Eq. 0	Attempt 3	Error 3.379398094693897e-08
Point 127	Eq. 0	Attempt 4	Error 7.517651283706073e-07
Point 127	Eq. 0	Attempt 5	Error 8.226891168305883e-08
Point 127	Eq. 1	Attempt 1	Error 2.704502151118504e-07
Point 127	Eq. 1	Attempt 2	Error 5.768540734152339e-05
Point 127	Eq. 1	Attempt 3	Error 1.5029255848730827e-06
Point 127	Eq. 1	Attempt 4	Error 1.7746535263540864e-07
Point 127	Eq. 1	Attempt 5	Error 3.8271400626399554e-07
Point 128	Eq. 0	Attempt 1	Error 1.2884027000836795e-07
Point 128	Eq. 0	Attempt 2	Error 7.136584940781177e-07
Point 128	Eq. 0	Attempt 3	Error 1.0168832886847667e-08
Point 128	Eq. 0	Attempt 4	Error 6.213554115674924e-10
Point 128	Eq. 0	Attempt 5	Error 2.61051695815695e-08
Point 128	Eq. 1	Attempt 1	Error 8.433474363300775e-08
Point 128	Eq. 1	Attempt 2	Error 6.0605032103921985e-09
Point 128	Eq. 1	Attempt 3	Error 0.00016531881061609965
Point 128	Eq. 1	Attempt 4	Error 1.293347619935048e-05
Point 128	Eq. 1	Attempt 5	Error 3.39027224072197e-08
Point 129	Eq. 0	Attempt 1	Error 5.250058165984228e-10
Point 129	Eq. 0	Attempt 2	Error 1.0646118653312442e-07
Point 129	Eq. 0	Attempt 3	Error 1.0664359706424875e-07
Point 129	Eq. 0	Attempt 4	Error 8.756791203268222e-08
Point 129	Eq. 0	Attempt 5	Error 1.430066731700208e-09
Point 129	Eq. 1	Attempt 1	Error 2.3036573168155883e-05
Point 129	Eq. 1	Attempt 2	Error 2.258360609630472e-09
Point 129	Eq. 1	Attempt 3	Error 6.0664149259537226e-09
Point 129	Eq. 1	Attempt 4	Error 5.46683054380992e-09
Point 129	Eq. 1	Attempt 5	Error 5.964978129213705e-07
Point 130	Eq. 0	Attempt 1	Error 2.499234597053146e-09
Point 130	Eq. 0	Attempt 2	Error 2.723979150687228e-06
Point 130	Eq. 0	Attempt 3	Error 1.3603096249426017e-07
Point 130	Eq. 0	Attempt 4	Error 5.6870874232117785e-08
Point 130	Eq. 0	Attempt 5	Error 9.884030305329361e-08
Point 130	Eq. 1	Attempt 1	Error 0.001962616046000676
Point 130	Eq. 1	Attempt 2	Error 8.565450571040856e-10
Point 130	Eq. 1	Attempt 3	Error 2.033636860687693e-06
Point 130	Eq. 1	Attempt 4	Error 1.605669476134608e-05
Point 130	Eq. 1	Attempt 5	Error 3.674804531783593e-07
Point 131	Eq. 0	Attempt 1	Error 1.9836471665257704e-07
Point 131	Eq. 0	Attempt 2	Error 2.5977442419389263e-11
Point 131	Eq. 1	Attempt 1	Error 8.970800706720183e-06
Point 131	Eq. 1	Attempt 2	Error 8.222350231790188e-07
Point 131	Eq. 1	Attempt 3	Error 1.7114416550612077e-09
Point 131	Eq. 1	Attempt 4	Error 1.412324451166569e-06
Point 131	Eq. 1	Attempt 5	Error 4.819370076347695e-07
Point 132	Eq. 0	Attempt 1	Error 8.848593324728427e-08
Point 132	Eq. 0	Attempt 2	Error 3.814193405560218e-11
Point 132	Eq. 1	Attempt 1	Error 8.844835974741727e-09
Point 132	Eq. 1	Attempt 2	Error 9.041926318786864e-08
Point 132	Eq. 1	Attempt 3	Error 2.2163163748700754e-08
Point 132	Eq. 1	Attempt 4	Error 4.708212486548291e-07
Point 132	Eq. 1	Attempt 5	Error 9.978046477954194e-08
Point 133	Eq. 0	Attempt 1	Error 4.2768169805640355e-07
Point 133	Eq. 0	Attempt 2	Error 6.250741080293665e-07
Point 133	Eq. 0	Attempt 3	Error 9.916334420267958e-10
Point 133	Eq. 0	Attempt 4	Error 4.6831956979076494e-07
Point 133	Eq. 0	Attempt 5	Error 7.508720045734663e-07
Point 133	Eq. 1	Attempt 1	Error 5.012535098103399e-08
Point 133	Eq. 1	Attempt 2	Error 1.5887815152382245e-07
Point 133	Eq. 1	Attempt 3	Error 8.51991543981967e-06
Point 133	Eq. 1	Attempt 4	Error 0.0006932845346057093
Point 133	Eq. 1	Attempt 5	Error 4.6831189592921874e-08
Point 134	Eq. 0	Attempt 1	Error 1.5505116834901855e-06
Point 134	Eq. 0	Attempt 2	Error 9.360974217997864e-10
Point 134	Eq. 0	Attempt 3	Error 2.8212713232278475e-07
Point 134	Eq. 0	Attempt 4	Error 1.6822980342112714e-07
Point 134	Eq. 0	Attempt 5	Error 6.649770512012765e-08
Point 134	Eq. 1	Attempt 1	Error 2.1327520016711787e-06
Point 134	Eq. 1	Attempt 2	Error 2.7932526336371666e-07
Point 134	Eq. 1	Attempt 3	Error 1.0718142107180029e-06
Point 134	Eq. 1	Attempt 4	Error 6.514102324217674e-08
Point 134	Eq. 1	Attempt 5	Error 2.344677341170609e-09
Point 135	Eq. 0	Attempt 1	Error 1.4215191868061083e-06
Point 135	Eq. 0	Attempt 2	Error 5.194365826355352e-07
Point 135	Eq. 0	Attempt 3	Error 7.048015504551586e-09
Point 135	Eq. 0	Attempt 4	Error 1.4749161891813856e-09
Point 135	Eq. 0	Attempt 5	Error 2.518631447401276e-06
Point 135	Eq. 1	Attempt 1	Error 2.069008075977763e-06
Point 135	Eq. 1	Attempt 2	Error 1.4706807860420668e-07
Point 135	Eq. 1	Attempt 3	Error 3.6166309484997328e-06
Point 135	Eq. 1	Attempt 4	Error 2.8268525227304053e-06
Point 135	Eq. 1	Attempt 5	Error 1.2650502867472824e-10
Point 136	Eq. 0	Attempt 1	Error 1.2850591701862868e-09
Point 136	Eq. 0	Attempt 2	Error 6.947692554604146e-08
Point 136	Eq. 0	Attempt 3	Error 3.8068912999733584e-07
Point 136	Eq. 0	Attempt 4	Error 5.43914211448282e-08
Point 136	Eq. 0	Attempt 5	Error 4.737496453799395e-06
Point 136	Eq. 1	Attempt 1	Error 4.974884859620943e-06
Point 136	Eq. 1	Attempt 2	Error 6.016934719355049e-07
Point 136	Eq. 1	Attempt 3	Error 1.950581918208627e-09
Point 136	Eq. 1	Attempt 4	Error 2.087179780119186e-07
Point 136	Eq. 1	Attempt 5	Error 5.811004263023278e-05
Point 137	Eq. 0	Attempt 1	Error 4.1068346945394296e-08
Point 137	Eq. 0	Attempt 2	Error 1.0806604677782161e-07
Point 137	Eq. 0	Attempt 3	Error 6.592301815544488e-09
Point 137	Eq. 0	Attempt 4	Error 8.902406989363953e-08
Point 137	Eq. 0	Attempt 5	Error 2.468215143380803e-08
Point 137	Eq. 1	Attempt 1	Error 1.1287653478575521e-07
Point 137	Eq. 1	Attempt 2	Error 1.81403834176308e-08
Point 137	Eq. 1	Attempt 3	Error 3.2484194889548235e-08
Point 137	Eq. 1	Attempt 4	Error 7.646166523045395e-06
Point 137	Eq. 1	Attempt 5	Error 4.2365925878584676e-07
Point 138	Eq. 0	Attempt 1	Error 2.6107352368853753e-07
Point 138	Eq. 0	Attempt 2	Error 2.7625901566352695e-11
Point 138	Eq. 1	Attempt 1	Error 3.0158395531998394e-06
Point 138	Eq. 1	Attempt 2	Error 2.762284907475987e-07
Point 138	Eq. 1	Attempt 3	Error 1.2834041172027355e-06
Point 138	Eq. 1	Attempt 4	Error 2.333620244598933e-06
Point 138	Eq. 1	Attempt 5	Error 1.7283988995586697e-07
Point 139	Eq. 0	Attempt 1	Error 4.987015245205839e-08
Point 139	Eq. 0	Attempt 2	Error 1.5933369468257297e-07
Point 139	Eq. 0	Attempt 3	Error 4.4037619773007464e-07
Point 139	Eq. 0	Attempt 4	Error 2.1727885268774116e-08
Point 139	Eq. 0	Attempt 5	Error 2.403560301900143e-07
Point 139	Eq. 1	Attempt 1	Error 7.16511294740485e-11
Point 140	Eq. 0	Attempt 1	Error 1.755889798005228e-07
Point 140	Eq. 0	Attempt 2	Error 3.224296278858674e-07
Point 140	Eq. 0	Attempt 3	Error 2.4198169512601453e-07
Point 140	Eq. 0	Attempt 4	Error 2.5898827971104765e-08
Point 140	Eq. 0	Attempt 5	Error 8.09518053301872e-06
Point 140	Eq. 1	Attempt 1	Error 4.8058836910058744e-08
Point 140	Eq. 1	Attempt 2	Error 0.00023814920683662422
Point 140	Eq. 1	Attempt 3	Error 6.627306277096068e-06
Point 140	Eq. 1	Attempt 4	Error 3.636782253124693e-08
Point 140	Eq. 1	Attempt 5	Error 1.2756743217323674e-08
Point 141	Eq. 0	Attempt 1	Error 1.5762680050102063e-10
Point 141	Eq. 0	Attempt 2	Error 1.8420109881844837e-09
Point 141	Eq. 0	Attempt 3	Error 2.9587283734144876e-07
Point 141	Eq. 0	Attempt 4	Error 1.7959791875910014e-08
Point 141	Eq. 0	Attempt 5	Error 5.774023748017498e-08
Point 141	Eq. 1	Attempt 1	Error 2.4539946252843947e-07
Point 141	Eq. 1	Attempt 2	Error 1.3413227861747146e-08
Point 141	Eq. 1	Attempt 3	Error 4.7610797082597855e-08
Point 141	Eq. 1	Attempt 4	Error 1.0126996130566113e-08
Point 141	Eq. 1	Attempt 5	Error 1.1802876542787999e-07
Point 142	Eq. 0	Attempt 1	Error 9.453820553062542e-07
Point 142	Eq. 0	Attempt 2	Error 3.207345969258313e-06
Point 142	Eq. 0	Attempt 3	Error 2.503944074305764e-07
Point 142	Eq. 0	Attempt 4	Error 4.650674554795842e-06
Point 142	Eq. 0	Attempt 5	Error 2.2860433546156855e-08
Point 142	Eq. 1	Attempt 1	Error 6.0324357775698445e-06
Point 142	Eq. 1	Attempt 2	Error 1.9691830743795435e-07
Point 142	Eq. 1	Attempt 3	Error 2.2011363398632966e-08
Point 142	Eq. 1	Attempt 4	Error 9.431792591385602e-08
Point 142	Eq. 1	Attempt 5	Error 2.4114115149131976e-08
Point 143	Eq. 0	Attempt 1	Error 1.1123523790956824e-07
Point 143	Eq. 0	Attempt 2	Error 2.0790884036614443e-07
Point 143	Eq. 0	Attempt 3	Error 8.032865252971533e-07
Point 143	Eq. 0	Attempt 4	Error 6.636139460169943e-08
Point 143	Eq. 0	Attempt 5	Error 7.763021017126448e-07
Point 143	Eq. 1	Attempt 1	Error 3.5197308534407057e-07
Point 143	Eq. 1	Attempt 2	Error 1.2789769243681803e-12
Point 144	Eq. 0	Attempt 1	Error 1.4303395801107399e-08
Point 144	Eq. 0	Attempt 2	Error 3.917875801562332e-09
Point 144	Eq. 0	Attempt 3	Error 1.4303395801107399e-08
Point 144	Eq. 0	Attempt 4	Error 3.969472572862287e-08
Point 144	Eq. 0	Attempt 5	Error 4.237807047502429e-07
Point 144	Eq. 1	Attempt 1	Error 5.736826352631397e-06
Point 144	Eq. 1	Attempt 2	Error 6.080514936002146e-08
Point 144	Eq. 1	Attempt 3	Error 1.1582130809983937e-09
Point 144	Eq. 1	Attempt 4	Error 7.819010363618872e-07
Point 144	Eq. 1	Attempt 5	Error 7.670237778256705e-08
Point 145	Eq. 0	Attempt 1	Error 2.706826762732817e-09
Point 145	Eq. 0	Attempt 2	Error 1.3575913726526778e-09
Point 145	Eq. 0	Attempt 3	Error 7.951678071549395e-08
Point 145	Eq. 0	Attempt 4	Error 1.3575913726526778e-09
Point 145	Eq. 0	Attempt 5	Error 4.797635710929171e-08
Point 145	Eq. 1	Attempt 1	Error 1.2165403120434348e-06
Point 145	Eq. 1	Attempt 2	Error 8.39611146830066e-07
Point 145	Eq. 1	Attempt 3	Error 2.7062313847636688e-06
Point 145	Eq. 1	Attempt 4	Error 2.3086730038812675e-07
Point 145	Eq. 1	Attempt 5	Error 1.636801698623458e-07
Point 146	Eq. 0	Attempt 1	Error 1.4272416137828259e-08
Point 146	Eq. 0	Attempt 2	Error 4.035882739117369e-12
Point 146	Eq. 1	Attempt 1	Error 5.6651367401627795e-06
Point 146	Eq. 1	Attempt 2	Error 1.0563837804511422e-08
Point 146	Eq. 1	Attempt 3	Error 1.1486631677826153e-05
Point 146	Eq. 1	Attempt 4	Error 4.0348510310650454e-08
Point 146	Eq. 1	Attempt 5	Error 2.9071742346786777e-08
Point 147	Eq. 0	Attempt 1	Error 1.7025172383000609e-09
Point 147	Eq. 0	Attempt 2	Error 1.4733893749507843e-07
Point 147	Eq. 0	Attempt 3	Error 5.130516456119949e-09
Point 147	Eq. 0	Attempt 4	Error 1.836042429204099e-11
Point 147	Eq. 1	Attempt 1	Error 2.0141845880061737e-07
Point 147	Eq. 1	Attempt 2	Error 1.6749338271893066e-05
Point 147	Eq. 1	Attempt 3	Error 5.892544265861943e-07
Point 147	Eq. 1	Attempt 4	Error 3.2311311315424973e-07
Point 147	Eq. 1	Attempt 5	Error 2.6115290552297665e-06
Point 148	Eq. 0	Attempt 1	Error 4.6618197302450426e-08
Point 148	Eq. 0	Attempt 2	Error 5.264155333861709e-09
Point 148	Eq. 0	Attempt 3	Error 2.902413598349085e-08
Point 148	Eq. 0	Attempt 4	Error 2.204257043558755e-08
Point 148	Eq. 0	Attempt 5	Error 3.198101694579236e-08
Point 148	Eq. 1	Attempt 1	Error 4.503654764675957e-06
Point 148	Eq. 1	Attempt 2	Error 3.546023492617678e-07
Point 148	Eq. 1	Attempt 3	Error 6.776951408937748e-07
Point 148	Eq. 1	Attempt 4	Error 7.287894732144196e-10
Point 148	Eq. 1	Attempt 5	Error 2.4086487542263058e-06
Point 149	Eq. 0	Attempt 1	Error 6.801116114729666e-08
Point 149	Eq. 0	Attempt 2	Error 1.560920281917788e-10
Point 149	Eq. 0	Attempt 3	Error 4.021728727821028e-09
Point 149	Eq. 0	Attempt 4	Error 1.784408709681884e-07
Point 149	Eq. 0	Attempt 5	Error 2.0991234350731247e-07
Point 149	Eq. 1	Attempt 1	Error 1.9667254491650965e-09
Point 149	Eq. 1	Attempt 2	Error 4.394825879217024e-06
Point 149	Eq. 1	Attempt 3	Error 9.963798675016733e-10
Point 149	Eq. 1	Attempt 4	Error 5.842872496941709e-08
Point 149	Eq. 1	Attempt 5	Error 1.123688377901999e-07
Point 150	Eq. 0	Attempt 1	Error 4.60295268567279e-09
Point 150	Eq. 0	Attempt 2	Error 4.106245569346356e-06
Point 150	Eq. 0	Attempt 3	Error 5.404672265285626e-10
Point 150	Eq. 0	Attempt 4	Error 1.0512281392038858e-06
Point 150	Eq. 0	Attempt 5	Error 1.0203256124441396e-06
Point 150	Eq. 1	Attempt 1	Error 1.6417283177361242e-07
Point 150	Eq. 1	Attempt 2	Error 1.8957495626636955e-06
Point 150	Eq. 1	Attempt 3	Error 4.085131877218373e-08
Point 150	Eq. 1	Attempt 4	Error 2.4067327331067645e-07
Point 150	Eq. 1	Attempt 5	Error 1.5927582808217267e-08
Point 151	Eq. 0	Attempt 1	Error 5.321282969816821e-09
Point 151	Eq. 0	Attempt 2	Error 7.631393827978172e-08
Point 151	Eq. 0	Attempt 3	Error 1.08739450865869e-05
Point 151	Eq. 0	Attempt 4	Error 4.392779828776838e-08
Point 151	Eq. 0	Attempt 5	Error 6.221569037734298e-09
Point 151	Eq. 1	Attempt 1	Error 7.939664499190258e-07
Point 151	Eq. 1	Attempt 2	Error 1.230972657140228e-09
Point 151	Eq. 1	Attempt 3	Error 2.633751705616305e-08
Point 151	Eq. 1	Attempt 4	Error 5.068528707852238e-09
Point 151	Eq. 1	Attempt 5	Error 2.0318063320701185e-07
Point 152	Eq. 0	Attempt 1	Error 1.494152002123883e-08
Point 152	Eq. 0	Attempt 2	Error 1.7426690988031623e-06
Point 152	Eq. 0	Attempt 3	Error 1.6867653584995423e-07
Point 152	Eq. 0	Attempt 4	Error 5.645631517836591e-09
Point 152	Eq. 0	Attempt 5	Error 2.0046400095452555e-09
Point 152	Eq. 1	Attempt 1	Error 9.160734748547839e-08
Point 152	Eq. 1	Attempt 2	Error 6.010744471041107e-07
Point 152	Eq. 1	Attempt 3	Error 8.669617130863116e-06
Point 152	Eq. 1	Attempt 4	Error 4.322320535266044e-06
Point 152	Eq. 1	Attempt 5	Error 1.2305571885917743e-06
Point 153	Eq. 0	Attempt 1	Error 3.947445748053724e-08
Point 153	Eq. 0	Attempt 2	Error 0.0023856773855186475
Point 153	Eq. 0	Attempt 3	Error 2.265471721329959e-08
Point 153	Eq. 0	Attempt 4	Error 2.0626583818739164e-07
Point 153	Eq. 0	Attempt 5	Error 3.5307152757013682e-09
Point 153	Eq. 1	Attempt 1	Error 1.8137409853125064e-05
Point 153	Eq. 1	Attempt 2	Error 2.5449793383813812e-08
Point 153	Eq. 1	Attempt 3	Error 3.8066528418312373e-06
Point 153	Eq. 1	Attempt 4	Error 2.53771474945097e-08
Point 153	Eq. 1	Attempt 5	Error 4.8414136699648225e-08
Point 154	Eq. 0	Attempt 1	Error 4.021859467684408e-08
Point 154	Eq. 0	Attempt 2	Error 1.3991666492074728e-08
Point 154	Eq. 0	Attempt 3	Error 4.02579132696701e-07
Point 154	Eq. 0	Attempt 4	Error 8.139261353790062e-08
Point 154	Eq. 0	Attempt 5	Error 2.2451570202974835e-07
Point 154	Eq. 1	Attempt 1	Error 6.010806146150571e-07
Point 154	Eq. 1	Attempt 2	Error 8.579036193623324e-05
Point 154	Eq. 1	Attempt 3	Error 1.985625885936315e-09
Point 154	Eq. 1	Attempt 4	Error 1.985625885936315e-09
Point 154	Eq. 1	Attempt 5	Error 1.2125067883062002e-07
Point 155	Eq. 0	Attempt 1	Error 4.2175599901383976e-08
Point 155	Eq. 0	Attempt 2	Error 2.430766130601114e-07
Point 155	Eq. 0	Attempt 3	Error 1.1697034096869174e-07
Point 155	Eq. 0	Attempt 4	Error 1.06815832623397e-07
Point 155	Eq. 0	Attempt 5	Error 1.7236610005966213e-06
Point 155	Eq. 1	Attempt 1	Error 1.301322072322364e-08
Point 155	Eq. 1	Attempt 2	Error 6.285964104790764e-08
Point 155	Eq. 1	Attempt 3	Error 4.696090627476224e-09
Point 155	Eq. 1	Attempt 4	Error 7.070320862112567e-08
Point 155	Eq. 1	Attempt 5	Error 1.3820840649714228e-07
Point 156	Eq. 0	Attempt 1	Error 4.524673613559571e-08
Point 156	Eq. 0	Attempt 2	Error 4.460527520677715e-07
Point 156	Eq. 0	Attempt 3	Error 1.805840952329163e-07
Point 156	Eq. 0	Attempt 4	Error 3.889346089636092e-08
Point 156	Eq. 0	Attempt 5	Error 2.0889387997158337e-09
Point 156	Eq. 1	Attempt 1	Error 7.020446446404094e-10
Point 156	Eq. 1	Attempt 2	Error 3.7352734238993435e-07
Point 156	Eq. 1	Attempt 3	Error 9.456789484829642e-08
Point 156	Eq. 1	Attempt 4	Error 2.9198758966231253e-08
Point 156	Eq. 1	Attempt 5	Error 2.0691901170266647e-06
Point 157	Eq. 0	Attempt 1	Error 1.2101963875466026e-09
Point 157	Eq. 0	Attempt 2	Error 3.9300937260122737e-07
Point 157	Eq. 0	Attempt 3	Error 3.8199806340344367e-07
Point 157	Eq. 0	Attempt 4	Error 4.072109049957362e-08
Point 157	Eq. 0	Attempt 5	Error 3.1705553737992886e-09
Point 157	Eq. 1	Attempt 1	Error 1.1986358288140764e-06
Point 157	Eq. 1	Attempt 2	Error 3.001511515776656e-06
Point 157	Eq. 1	Attempt 3	Error 4.9817871172308514e-05
Point 157	Eq. 1	Attempt 4	Error 7.149215889512561e-06
Point 157	Eq. 1	Attempt 5	Error 2.450726498182121e-06
Point 158	Eq. 0	Attempt 1	Error 1.2788973435817752e-08
Point 158	Eq. 0	Attempt 2	Error 4.2330384530941956e-08
Point 158	Eq. 0	Attempt 3	Error 5.5013003930071136e-08
Point 158	Eq. 0	Attempt 4	Error 6.775702445338538e-06
Point 158	Eq. 0	Attempt 5	Error 1.2788973435817752e-08
Point 158	Eq. 1	Attempt 1	Error 5.188772718156542e-07
Point 158	Eq. 1	Attempt 2	Error 2.9800071018826202e-05
Point 158	Eq. 1	Attempt 3	Error 9.573326735790033e-07
Point 158	Eq. 1	Attempt 4	Error 2.2952312406232522e-07
Point 158	Eq. 1	Attempt 5	Error 1.172673762539489e-07
Point 159	Eq. 0	Attempt 1	Error 4.53400161859463e-09
Point 159	Eq. 0	Attempt 2	Error 2.5624564159443253e-06
Point 159	Eq. 0	Attempt 3	Error 3.014139338120003e-08
Point 159	Eq. 0	Attempt 4	Error 2.929482434410602e-09
Point 159	Eq. 0	Attempt 5	Error 4.160699518251931e-08
Point 159	Eq. 1	Attempt 1	Error 2.9366407261477434e-07
Point 159	Eq. 1	Attempt 2	Error 4.0069249962471076e-07
Point 159	Eq. 1	Attempt 3	Error 1.9640665414044634e-06
Point 159	Eq. 1	Attempt 4	Error 6.072410997148836e-06
Point 159	Eq. 1	Attempt 5	Error 0.060342993435597236
Point 160	Eq. 0	Attempt 1	Error 1.1641304809018038e-08
Point 160	Eq. 0	Attempt 2	Error 1.8417267710901797e-10
Point 160	Eq. 0	Attempt 3	Error 2.2245671971177217e-09
Point 160	Eq. 0	Attempt 4	Error 1.8232015008834423e-08
Point 160	Eq. 0	Attempt 5	Error 2.822275746439118e-10
Point 160	Eq. 1	Attempt 1	Error 9.379164112033322e-13
Point 161	Eq. 0	Attempt 1	Error 7.945318429847248e-07
Point 161	Eq. 0	Attempt 2	Error 1.2086616152373608e-09
Point 161	Eq. 0	Attempt 3	Error 4.707027301265043e-08
Point 161	Eq. 0	Attempt 4	Error 1.716687165753683e-07
Point 161	Eq. 0	Attempt 5	Error 7.711003036092734e-08
Point 161	Eq. 1	Attempt 1	Error 6.667791296877112e-07
Point 161	Eq. 1	Attempt 2	Error 1.0937944239231001e-07
Point 161	Eq. 1	Attempt 3	Error 1.1326051208015997e-09
Point 161	Eq. 1	Attempt 4	Error 1.5562392263746005e-08
Point 161	Eq. 1	Attempt 5	Error 1.0414537996439321e-06
Point 162	Eq. 0	Attempt 1	Error 1.7072909486159915e-07
Point 162	Eq. 0	Attempt 2	Error 2.382819275226211e-09
Point 162	Eq. 0	Attempt 3	Error 4.657891850001761e-08
Point 162	Eq. 0	Attempt 4	Error 7.701347726651875e-06
Point 162	Eq. 0	Attempt 5	Error 1.787725523172412e-09
Point 162	Eq. 1	Attempt 1	Error 1.0978612863254966e-07
Point 162	Eq. 1	Attempt 2	Error 1.4109843959886348e-08
Point 162	Eq. 1	Attempt 3	Error 1.0915925940935267e-09
Point 162	Eq. 1	Attempt 4	Error 1.0293162233665498e-06
Point 162	Eq. 1	Attempt 5	Error 7.183321315551439e-07
Point 163	Eq. 0	Attempt 1	Error 6.311324796115514e-10
Point 163	Eq. 0	Attempt 2	Error 4.994035407435149e-09
Point 163	Eq. 0	Attempt 3	Error 3.078639565501362e-09
Point 163	Eq. 0	Attempt 4	Error 4.994035407435149e-09
Point 163	Eq. 0	Attempt 5	Error 1.320494584433618e-05
Point 163	Eq. 1	Attempt 1	Error 8.211031854443718e-11
Point 164	Eq. 0	Attempt 1	Error 5.9351350500946864e-09
Point 164	Eq. 0	Attempt 2	Error 4.276829486116185e-07
Point 164	Eq. 0	Attempt 3	Error 2.178524027840467e-09
Point 164	Eq. 0	Attempt 4	Error 8.504969173372956e-09
Point 164	Eq. 0	Attempt 5	Error 1.5027637800812954e-08
Point 164	Eq. 1	Attempt 1	Error 2.2314435454973136e-07
Point 164	Eq. 1	Attempt 2	Error 1.3151901612218353e-07
Point 164	Eq. 1	Attempt 3	Error 2.761363384706783e-05
Point 164	Eq. 1	Attempt 4	Error 4.284638919216377e-07
Point 164	Eq. 1	Attempt 5	Error 1.3353973429275356e-06
Point 165	Eq. 0	Attempt 1	Error 7.888701247793506e-08
Point 165	Eq. 0	Attempt 2	Error 5.74686964682769e-11
Point 165	Eq. 1	Attempt 1	Error 5.876968316442799e-07
Point 165	Eq. 1	Attempt 2	Error 1.1005655551343807e-05
Point 165	Eq. 1	Attempt 3	Error 9.006162429159303e-07
Point 165	Eq. 1	Attempt 4	Error 5.542759140553244e-08
Point 165	Eq. 1	Attempt 5	Error 8.104383766749379e-06
Point 166	Eq. 0	Attempt 1	Error 1.8340983842790592e-08
Point 166	Eq. 0	Attempt 2	Error 1.4459203612204874e-08
Point 166	Eq. 0	Attempt 3	Error 2.687556843739003e-10
Point 166	Eq. 0	Attempt 4	Error 8.49752268550219e-10
Point 166	Eq. 0	Attempt 5	Error 4.4788640707338345e-07
Point 166	Eq. 1	Attempt 1	Error 1.6510767864019726e-08
Point 166	Eq. 1	Attempt 2	Error 5.5117737929322175e-08
Point 166	Eq. 1	Attempt 3	Error 1.614265556781902e-07
Point 166	Eq. 1	Attempt 4	Error 4.779791993314575e-07
Point 166	Eq. 1	Attempt 5	Error 1.4831584849162027e-09
Point 167	Eq. 0	Attempt 1	Error 1.5172588518908015e-08
Point 167	Eq. 0	Attempt 2	Error 1.0694186585169518e-06
Point 167	Eq. 0	Attempt 3	Error 6.260085569920193e-07
Point 167	Eq. 0	Attempt 4	Error 1.9234806813983596e-07
Point 167	Eq. 0	Attempt 5	Error 1.1662905308185145e-08
Point 167	Eq. 1	Attempt 1	Error 2.0931395283696475e-08
Point 167	Eq. 1	Attempt 2	Error 6.590522048099956e-07
Point 167	Eq. 1	Attempt 3	Error 7.849038297536026e-06
Point 167	Eq. 1	Attempt 4	Error 7.674906669308257e-06
Point 167	Eq. 1	Attempt 5	Error 1.2865370990766678e-08
Point 168	Eq. 0	Attempt 1	Error 1.4376706758412183e-07
Point 168	Eq. 0	Attempt 2	Error 1.1379086117813131e-08
Point 168	Eq. 0	Attempt 3	Error 1.330612349192961e-07
Point 168	Eq. 0	Attempt 4	Error 9.461018635192886e-10
Point 168	Eq. 0	Attempt 5	Error 1.8779360289045144e-08
Point 168	Eq. 1	Attempt 1	Error 2.090506825425109e-07
Point 168	Eq. 1	Attempt 2	Error 3.3084245387726696e-07
Point 168	Eq. 1	Attempt 3	Error 9.326652161689708e-08
Point 168	Eq. 1	Attempt 4	Error 7.645003250900118e-06
Point 168	Eq. 1	Attempt 5	Error 3.1360733032670396e-07
Point 169	Eq. 0	Attempt 1	Error 3.012644356203964e-09
Point 169	Eq. 0	Attempt 2	Error 2.0301911263231887e-08
Point 169	Eq. 0	Attempt 3	Error 1.0769718983283383e-07
Point 169	Eq. 0	Attempt 4	Error 9.396785571880173e-09
Point 169	Eq. 0	Attempt 5	Error 3.012644356203964e-09
Point 169	Eq. 1	Attempt 1	Error 5.63315307999801e-06
Point 169	Eq. 1	Attempt 2	Error 2.6552187080142176e-06
Point 169	Eq. 1	Attempt 3	Error 5.51465177522914e-06
Point 169	Eq. 1	Attempt 4	Error 1.364099659895146e-07
Point 169	Eq. 1	Attempt 5	Error 5.026797651908055e-06
Point 170	Eq. 0	Attempt 1	Error 3.742854914889904e-08
Point 170	Eq. 0	Attempt 2	Error 6.999698598519899e-10
Point 170	Eq. 0	Attempt 3	Error 1.0479539014340844e-08
Point 170	Eq. 0	Attempt 4	Error 4.410580913827289e-07
Point 170	Eq. 0	Attempt 5	Error 1.2140787930547958e-08
Point 170	Eq. 1	Attempt 1	Error 2.08801537837644e-07
Point 170	Eq. 1	Attempt 2	Error 5.119545676279813e-08
Point 170	Eq. 1	Attempt 3	Error 2.6438767406489205e-06
Point 170	Eq. 1	Attempt 4	Error 3.9539571616842295e-08
Point 170	Eq. 1	Attempt 5	Error 1.2091203416275675e-07
Point 171	Eq. 0	Attempt 1	Error 5.271203917800449e-09
Point 171	Eq. 0	Attempt 2	Error 4.101025297131855e-09
Point 171	Eq. 0	Attempt 3	Error 1.5567422906315187e-08
Point 171	Eq. 0	Attempt 4	Error 2.38696884480305e-09
Point 171	Eq. 0	Attempt 5	Error 1.6349175666618976e-06
Point 171	Eq. 1	Attempt 1	Error 1.871548249710031e-07
Point 171	Eq. 1	Attempt 2	Error 3.4587389166063076e-06
Point 171	Eq. 1	Attempt 3	Error 1.0507645157531442e-05
Point 171	Eq. 1	Attempt 4	Error 7.884244723754819e-08
Point 171	Eq. 1	Attempt 5	Error 9.002571061955678e-07
Point 172	Eq. 0	Attempt 1	Error 2.657998265931383e-10
Point 172	Eq. 0	Attempt 2	Error 4.565885092233657e-08
Point 172	Eq. 0	Attempt 3	Error 1.9286818542241235e-07
Point 172	Eq. 0	Attempt 4	Error 8.549250196665525e-10
Point 172	Eq. 0	Attempt 5	Error 8.549250196665525e-10
Point 172	Eq. 1	Attempt 1	Error 1.7265007556943601e-06
Point 172	Eq. 1	Attempt 2	Error 5.888934424547188e-07
Point 172	Eq. 1	Attempt 3	Error 7.086526920829783e-09
Point 172	Eq. 1	Attempt 4	Error 5.888934424547188e-07
Point 172	Eq. 1	Attempt 5	Error 4.8822812459548e-10
Point 173	Eq. 0	Attempt 1	Error 1.829994289437309e-08
Point 173	Eq. 0	Attempt 2	Error 1.0067537914437708e-09
Point 173	Eq. 0	Attempt 3	Error 3.524291969370097e-09
Point 173	Eq. 0	Attempt 4	Error 2.83493477581942e-08
Point 173	Eq. 0	Attempt 5	Error 1.9088020053459331e-10
Point 173	Eq. 1	Attempt 1	Error 7.364997145486996e-08
Point 173	Eq. 1	Attempt 2	Error 5.2732957556145266e-08
Point 173	Eq. 1	Attempt 3	Error 3.5285569310872233e-07
Point 173	Eq. 1	Attempt 4	Error 1.1702127267199103e-08
Point 173	Eq. 1	Attempt 5	Error 2.251056230306858e-09
Point 174	Eq. 0	Attempt 1	Error 8.526512829121202e-12
Point 174	Eq. 1	Attempt 1	Error 3.96960615489661e-07
Point 174	Eq. 1	Attempt 2	Error 2.517287441605731e-06
Point 174	Eq. 1	Attempt 3	Error 1.624837244662558e-05
Point 174	Eq. 1	Attempt 4	Error 1.4986812857387122e-07
Point 174	Eq. 1	Attempt 5	Error 1.6851383293214894e-06
Point 175	Eq. 0	Attempt 1	Error 8.807915605757444e-07
Point 175	Eq. 0	Attempt 2	Error 1.0705434760893695e-08
Point 175	Eq. 0	Attempt 3	Error 2.3383108782581985e-09
Point 175	Eq. 0	Attempt 4	Error 2.2205483674042625e-08
Point 175	Eq. 0	Attempt 5	Error 1.462082650505181e-07
Point 175	Eq. 1	Attempt 1	Error 1.9297033304610522e-07
Point 175	Eq. 1	Attempt 2	Error 9.122260962612927e-06
Point 175	Eq. 1	Attempt 3	Error 3.811692295130342e-09
Point 175	Eq. 1	Attempt 4	Error 2.6216184778604656e-10
Point 175	Eq. 1	Attempt 5	Error 1.0231815394945443e-12
Point 176	Eq. 0	Attempt 1	Error 1.4879616685448127e-05
Point 176	Eq. 0	Attempt 2	Error 6.716351208524429e-08
Point 176	Eq. 0	Attempt 3	Error 3.357939704073942e-08
Point 176	Eq. 0	Attempt 4	Error 2.653774231475836e-07
Point 176	Eq. 0	Attempt 5	Error 2.6755964199765003e-07
Point 176	Eq. 1	Attempt 1	Error 2.4079440663626883e-08
Point 176	Eq. 1	Attempt 2	Error 8.919982974475715e-09
Point 176	Eq. 1	Attempt 3	Error 3.2923708204180002e-09
Point 176	Eq. 1	Attempt 4	Error 2.902186224673642e-08
Point 176	Eq. 1	Attempt 5	Error 1.1961020618400653e-07
Point 177	Eq. 0	Attempt 1	Error 1.7981243445319706e-06
Point 177	Eq. 0	Attempt 2	Error 3.118941549473675e-09
Point 177	Eq. 0	Attempt 3	Error 2.1592086341115646e-08
Point 177	Eq. 0	Attempt 4	Error 1.0606981959426776e-10
Point 177	Eq. 0	Attempt 5	Error 3.705252993313479e-08
Point 177	Eq. 1	Attempt 1	Error 1.6315254924847977e-08
Point 177	Eq. 1	Attempt 2	Error 1.8428428916195116e-06
Point 177	Eq. 1	Attempt 3	Error 5.475999387272168e-08
Point 177	Eq. 1	Attempt 4	Error 4.146538685745327e-07
Point 177	Eq. 1	Attempt 5	Error 4.7885009735182393e-08
Point 178	Eq. 0	Attempt 1	Error 5.1385597998887533e-08
Point 178	Eq. 0	Attempt 2	Error 1.8960349734697957e-08
Point 178	Eq. 0	Attempt 3	Error 1.369147696550499e-06
Point 178	Eq. 0	Attempt 4	Error 1.432688918612257e-07
Point 178	Eq. 0	Attempt 5	Error 2.6363977667642757e-10
Point 178	Eq. 1	Attempt 1	Error 4.931905550620286e-08
Point 178	Eq. 1	Attempt 2	Error 4.280610710338806e-08
Point 178	Eq. 1	Attempt 3	Error 1.5911041373328771e-09
Point 178	Eq. 1	Attempt 4	Error 3.5287030186736956e-08
Point 178	Eq. 1	Attempt 5	Error 4.138648250773258e-07
Point 179	Eq. 0	Attempt 1	Error 1.3679198218596866e-08
Point 179	Eq. 0	Attempt 2	Error 3.8190046325325966e-07
Point 179	Eq. 0	Attempt 3	Error 4.729496936306532e-07
Point 179	Eq. 0	Attempt 4	Error 5.393462743086275e-08
Point 179	Eq. 0	Attempt 5	Error 4.075292281413567e-08
Point 179	Eq. 1	Attempt 1	Error 6.23015239398228e-09
Point 179	Eq. 1	Attempt 2	Error 7.813200573991708e-05
Point 179	Eq. 1	Attempt 3	Error 2.580282000508305e-06
Point 179	Eq. 1	Attempt 4	Error 4.3905401980737224e-08
Point 179	Eq. 1	Attempt 5	Error 6.064315641651774e-06
Point 180	Eq. 0	Attempt 1	Error 4.2887103290922823e-07
Point 180	Eq. 0	Attempt 2	Error 2.857524350474705e-08
Point 180	Eq. 0	Attempt 3	Error 2.2640165298071224e-09
Point 180	Eq. 0	Attempt 4	Error 2.857524350474705e-08
Point 180	Eq. 0	Attempt 5	Error 4.4318369418760994e-08
Point 180	Eq. 1	Attempt 1	Error 1.029915040362539e-06
Point 180	Eq. 1	Attempt 2	Error 1.236066395904345e-07
Point 180	Eq. 1	Attempt 3	Error 2.8490740078268573e-07
Point 180	Eq. 1	Attempt 4	Error 2.4864431225068984e-07
Point 180	Eq. 1	Attempt 5	Error 1.699972926871851e-07
Point 181	Eq. 0	Attempt 1	Error 3.4550862437754404e-07
Point 181	Eq. 0	Attempt 2	Error 7.530275070166681e-09
Point 181	Eq. 0	Attempt 3	Error 9.103473530558404e-09
Point 181	Eq. 0	Attempt 4	Error 1.2163747499016608e-05
Point 181	Eq. 0	Attempt 5	Error 1.864464138634503e-11
Point 181	Eq. 1	Attempt 1	Error 2.379579200351145e-09
Point 181	Eq. 1	Attempt 2	Error 6.829685617049108e-08
Point 181	Eq. 1	Attempt 3	Error 1.4038823906048492e-05
Point 181	Eq. 1	Attempt 4	Error 1.0617782209010329e-08
Point 181	Eq. 1	Attempt 5	Error 2.8982185540371574e-08
Point 182	Eq. 0	Attempt 1	Error 8.142649221554166e-09
Point 182	Eq. 0	Attempt 2	Error 5.259752015263075e-06
Point 182	Eq. 0	Attempt 3	Error 1.12139900920738e-07
Point 182	Eq. 0	Attempt 4	Error 2.352071533096023e-07
Point 182	Eq. 0	Attempt 5	Error 3.892201050348376e-06
Point 182	Eq. 1	Attempt 1	Error 7.071332106534101e-07
Point 182	Eq. 1	Attempt 2	Error 6.326049515337218e-07
Point 182	Eq. 1	Attempt 3	Error 1.2414351431289106e-06
Point 182	Eq. 1	Attempt 4	Error 6.569867423422693e-07
Point 182	Eq. 1	Attempt 5	Error 5.622258072435216e-07
Point 183	Eq. 0	Attempt 1	Error 1.826208517741179e-09
Point 183	Eq. 0	Attempt 2	Error 1.1354736102475727e-06
Point 183	Eq. 0	Attempt 3	Error 3.9099222703953274e-07
Point 183	Eq. 0	Attempt 4	Error 4.0303865489477175e-07
Point 183	Eq. 0	Attempt 5	Error 5.343622433429118e-09
Point 183	Eq. 1	Attempt 1	Error 7.47320427763043e-10
Point 183	Eq. 1	Attempt 2	Error 1.1947292932745768e-08
Point 183	Eq. 1	Attempt 3	Error 3.3296601031906903e-09
Point 183	Eq. 1	Attempt 4	Error 3.3296601031906903e-09
Point 183	Eq. 1	Attempt 5	Error 9.037455583893461e-08
Point 184	Eq. 0	Attempt 1	Error 4.939806785841938e-09
Point 184	Eq. 0	Attempt 2	Error 3.171862772433087e-11
Point 184	Eq. 1	Attempt 1	Error 5.7111378737317864e-08
Point 184	Eq. 1	Attempt 2	Error 1.9763547243201174e-08
Point 184	Eq. 1	Attempt 3	Error 9.461177796765696e-08
Point 184	Eq. 1	Attempt 4	Error 1.5631940186722204e-11
Point 185	Eq. 0	Attempt 1	Error 1.3518501873477362e-09
Point 185	Eq. 0	Attempt 2	Error 2.1333192989914096e-07
Point 185	Eq. 0	Attempt 3	Error 3.4306009411011473e-07
Point 185	Eq. 0	Attempt 4	Error 4.506944151216885e-09
Point 185	Eq. 0	Attempt 5	Error 4.1524799598846585e-08
Point 185	Eq. 1	Attempt 1	Error 1.17656725251436e-07
Point 185	Eq. 1	Attempt 2	Error 1.9259693999629235e-06
Point 185	Eq. 1	Attempt 3	Error 1.607454578334e-07
Point 185	Eq. 1	Attempt 4	Error 6.2305908272719535e-06
Point 185	Eq. 1	Attempt 5	Error 2.240652804630372e-06
Point 186	Eq. 0	Attempt 1	Error 8.596874181421299e-07
Point 186	Eq. 0	Attempt 2	Error 2.524404050063822e-05
Point 186	Eq. 0	Attempt 3	Error 9.875975592876785e-10
Point 186	Eq. 0	Attempt 4	Error 6.607029945371323e-08
Point 186	Eq. 0	Attempt 5	Error 5.326385803527955e-07
Point 186	Eq. 1	Attempt 1	Error 5.9513755559237325e-06
Point 186	Eq. 1	Attempt 2	Error 4.19916545979504e-07
Point 186	Eq. 1	Attempt 3	Error 9.520893854642054e-05
Point 186	Eq. 1	Attempt 4	Error 7.947361496007943e-06
Point 186	Eq. 1	Attempt 5	Error 2.4299707320096786e-05
Point 187	Eq. 0	Attempt 1	Error 3.234862333556521e-07
Point 187	Eq. 0	Attempt 2	Error 2.886224592657527e-09
Point 187	Eq. 0	Attempt 3	Error 6.8754957283090334e-09
Point 187	Eq. 0	Attempt 4	Error 1.4943532278266503e-07
Point 187	Eq. 0	Attempt 5	Error 7.0708665589336306e-09
Point 187	Eq. 1	Attempt 1	Error 3.2876869227038696e-07
Point 187	Eq. 1	Attempt 2	Error 1.8375044419371989e-07
Point 187	Eq. 1	Attempt 3	Error 9.995147024710604e-06
Point 187	Eq. 1	Attempt 4	Error 7.66391394790844e-09
Point 187	Eq. 1	Attempt 5	Error 2.410729393886868e-09
Point 188	Eq. 0	Attempt 1	Error 4.448565960046835e-07
Point 188	Eq. 0	Attempt 2	Error 1.9963408703915775e-10
Point 188	Eq. 0	Attempt 3	Error 5.1816334121213e-06
Point 188	Eq. 0	Attempt 4	Error 1.9797425920842215e-09
Point 188	Eq. 0	Attempt 5	Error 5.603908448392758e-09
Point 188	Eq. 1	Attempt 1	Error 3.7578899991785875e-08
Point 188	Eq. 1	Attempt 2	Error 8.362549692719767e-07
Point 188	Eq. 1	Attempt 3	Error 2.294405646807718e-06
Point 188	Eq. 1	Attempt 4	Error 1.3022003031437634e-07
Point 188	Eq. 1	Attempt 5	Error 3.7578899991785875e-08
Point 189	Eq. 0	Attempt 1	Error 8.83672043983097e-07
Point 189	Eq. 0	Attempt 2	Error 3.426156581554096e-06
Point 189	Eq. 0	Attempt 3	Error 1.124202526625595e-07
Point 189	Eq. 0	Attempt 4	Error 1.9332446754560806e-10
Point 189	Eq. 0	Attempt 5	Error 1.668717516167817e-06
Point 189	Eq. 1	Attempt 1	Error 3.99442342313705e-07
Point 189	Eq. 1	Attempt 2	Error 2.4631649466755334e-06
Point 189	Eq. 1	Attempt 3	Error 1.2749909501508228e-06
Point 189	Eq. 1	Attempt 4	Error 1.7596749444237503e-06
Point 189	Eq. 1	Attempt 5	Error 4.936794084642315e-09
Point 190	Eq. 0	Attempt 1	Error 2.7785517886513844e-08
Point 190	Eq. 0	Attempt 2	Error 1.2171710750408238e-07
Point 190	Eq. 0	Attempt 3	Error 1.6830085769470315e-07
Point 190	Eq. 0	Attempt 4	Error 2.7785517886513844e-08
Point 190	Eq. 0	Attempt 5	Error 3.33089360537997e-08
Point 190	Eq. 1	Attempt 1	Error 5.6564147143944865e-08
Point 190	Eq. 1	Attempt 2	Error 3.066261911044421e-06
Point 190	Eq. 1	Attempt 3	Error 1.0492408364370931e-07
Point 190	Eq. 1	Attempt 4	Error 9.839641847975145e-07
Point 190	Eq. 1	Attempt 5	Error 6.863384737698652e-05
Point 191	Eq. 0	Attempt 1	Error 6.801554945923272e-07
Point 191	Eq. 0	Attempt 2	Error 4.527815349320008e-07
Point 191	Eq. 0	Attempt 3	Error 1.2407213034748565e-09
Point 191	Eq. 0	Attempt 4	Error 2.0023037450300762e-08
Point 191	Eq. 0	Attempt 5	Error 2.6147267817577813e-07
Point 191	Eq. 1	Attempt 1	Error 2.7968269478151342e-08
Point 191	Eq. 1	Attempt 2	Error 1.134384319811943e-08
Point 191	Eq. 1	Attempt 3	Error 2.2011305929936498e-05
Point 191	Eq. 1	Attempt 4	Error 2.507931071704661e-07
Point 191	Eq. 1	Attempt 5	Error 1.0352187587159278e-06
Point 192	Eq. 0	Attempt 1	Error 1.798209154912911e-07
Point 192	Eq. 0	Attempt 2	Error 1.1086103768320754e-07
Point 192	Eq. 0	Attempt 3	Error 9.87142811936792e-10
Point 192	Eq. 0	Attempt 4	Error 1.3200366311139078e-07
Point 192	Eq. 0	Attempt 5	Error 1.0231815394945443e-12
Point 192	Eq. 1	Attempt 1	Error 2.9028740300418576e-08
Point 192	Eq. 1	Attempt 2	Error 7.813768547748623e-07
Point 192	Eq. 1	Attempt 3	Error 4.924746122014767e-07
Point 192	Eq. 1	Attempt 4	Error 0.4854840820904087
Point 192	Eq. 1	Attempt 5	Error 3.82269490728504e-06
Point 193	Eq. 0	Attempt 1	Error 1.1056613402615767e-09
Point 193	Eq. 0	Attempt 2	Error 2.2424478629545774e-07
Point 193	Eq. 0	Attempt 3	Error 1.0098887628373632e-06
Point 193	Eq. 0	Attempt 4	Error 5.055738938608556e-08
Point 193	Eq. 0	Attempt 5	Error 1.4626789379690308e-07
Point 193	Eq. 1	Attempt 1	Error 4.1699195207911544e-08
Point 193	Eq. 1	Attempt 2	Error 1.9277609339951596e-06
Point 193	Eq. 1	Attempt 3	Error 4.846469892072491e-10
Point 193	Eq. 1	Attempt 4	Error 1.1617612472036853e-07
Point 193	Eq. 1	Attempt 5	Error 1.999196115320956e-07
Point 194	Eq. 0	Attempt 1	Error 1.4407419257622678e-08
Point 194	Eq. 0	Attempt 2	Error 1.1061331406381214e-07
Point 194	Eq. 0	Attempt 3	Error 8.560618880437687e-09
Point 194	Eq. 0	Attempt 4	Error 1.926009645103477e-07
Point 194	Eq. 0	Attempt 5	Error 1.9895196601282805e-12
Point 194	Eq. 1	Attempt 1	Error 4.252239023116999e-06
Point 194	Eq. 1	Attempt 2	Error 4.29773251653387e-07
Point 194	Eq. 1	Attempt 3	Error 0.00013425781190790076
Point 194	Eq. 1	Attempt 4	Error 6.521844397866516e-08
Point 194	Eq. 1	Attempt 5	Error 2.0632394864605885e-05
Point 195	Eq. 0	Attempt 1	Error 8.526512829121202e-12
Point 195	Eq. 1	Attempt 1	Error 1.4536608432536013e-06
Point 195	Eq. 1	Attempt 2	Error 1.4886018107063137e-07
Point 195	Eq. 1	Attempt 3	Error 0.0022072050920201036
Point 195	Eq. 1	Attempt 4	Error 1.9941046502935933e-07
Point 195	Eq. 1	Attempt 5	Error 4.5992010200279765e-10
Point 196	Eq. 0	Attempt 1	Error 3.766444933717139e-10
Point 196	Eq. 0	Attempt 2	Error 4.6993704927444924e-08
Point 196	Eq. 0	Attempt 3	Error 5.139099812367931e-09
Point 196	Eq. 0	Attempt 4	Error 4.219202764943475e-09
Point 196	Eq. 0	Attempt 5	Error 3.766444933717139e-10
Point 196	Eq. 1	Attempt 1	Error 3.1869376471149735e-07
Point 196	Eq. 1	Attempt 2	Error 0.008955834230505388
Point 196	Eq. 1	Attempt 3	Error 7.617018127348274e-12
Point 197	Eq. 0	Attempt 1	Error 9.557822977512842e-09
Point 197	Eq. 0	Attempt 2	Error 3.566776740626665e-08
Point 197	Eq. 0	Attempt 3	Error 1.8802887780111632e-07
Point 197	Eq. 0	Attempt 4	Error 2.1070093225716846e-08
Point 197	Eq. 0	Attempt 5	Error 3.929265744773147e-06
Point 197	Eq. 1	Attempt 1	Error 4.1592329580453224e-09
Point 197	Eq. 1	Attempt 2	Error 6.348102488118457e-09
Point 197	Eq. 1	Attempt 3	Error 8.997915301733883e-09
Point 197	Eq. 1	Attempt 4	Error 0.34139118698152515
Point 197	Eq. 1	Attempt 5	Error 1.1646079656202346e-09
Point 198	Eq. 0	Attempt 1	Error 2.2587670400753268e-07
Point 198	Eq. 0	Attempt 2	Error 6.425960918932105e-08
Point 198	Eq. 0	Attempt 3	Error 1.2295402029849356e-08
Point 198	Eq. 0	Attempt 4	Error 1.71839133145113e-07
Point 198	Eq. 0	Attempt 5	Error 1.9951471585955005e-08
Point 198	Eq. 1	Attempt 1	Error 2.431136181257898e-09
Point 198	Eq. 1	Attempt 2	Error 2.431136181257898e-09
Point 198	Eq. 1	Attempt 3	Error 5.7198747072106926e-08
Point 198	Eq. 1	Attempt 4	Error 4.35682902661938e-05
Point 198	Eq. 1	Attempt 5	Error 2.3240352220454952e-07
Point 199	Eq. 0	Attempt 1	Error 2.086153472191654e-11
Point 199	Eq. 1	Attempt 1	Error 7.772430876684666e-07
Point 199	Eq. 1	Attempt 2	Error 1.5525004641858686e-06
Point 199	Eq. 1	Attempt 3	Error 3.144104425700789e-07
Point 199	Eq. 1	Attempt 4	Error 1.009989318845328e-07
Point 199	Eq. 1	Attempt 5	Error 2.1273643255881325e-06
