# Supplementary material for: Molecular dynamics on quantum annealers
Source: Sci Rep. 2022 Oct 7;12:16824. doi: 10.1038/s41598-022-21163-x (PMC9547079; doi:10.1038/s41598-022-21163-x)
Supplement: Supplementary file 2 — Supplementary Information 2. [file 41598_2022_21163_MOESM2_ESM.zip › results/dwave/eq_1/attempts_5/initial_1.1/solution_1.txt]

1.099975585937500000e+00 1.099853515625000000e+00 1.100677490234375000e+00 1.102172851562500000e+00 1.104400634765625000e+00 1.107421875000000000e+00 1.110870361328125000e+00 1.115142822265625000e+00 1.120391845703125000e+00 1.126281738281250000e+00 1.133087158203125000e+00 1.140197753906250000e+00 1.148010253906250000e+00 1.156585693359375000e+00 1.165344238281250000e+00 1.174774169921875000e+00 1.185363769531250000e+00 1.196197509765625000e+00 1.207305908203125000e+00 1.218841552734375000e+00 1.230590820312500000e+00 1.242980957031250000e+00 1.255676269531250000e+00 1.268646240234375000e+00 1.281738281250000000e+00 1.295379638671875000e+00 1.309112548828125000e+00 1.323120117187500000e+00 1.337219238281250000e+00 1.351806640625000000e+00 1.366271972656250000e+00 1.380737304687500000e+00 1.394622802734375000e+00 1.408996582031250000e+00 1.423553466796875000e+00 1.437896728515625000e+00 1.451873779296875000e+00 1.466064453125000000e+00 1.480346679687500000e+00 1.494628906250000000e+00 1.508789062500000000e+00 1.522827148437500000e+00 1.536682128906250000e+00 1.550323486328125000e+00 1.563812255859375000e+00 1.577331542968750000e+00 1.590209960937500000e+00 1.602996826171875000e+00 1.615417480468750000e+00 1.627960205078125000e+00 1.640014648437500000e+00 1.652343750000000000e+00 1.664062500000000000e+00 1.675354003906250000e+00 1.686676025390625000e+00 1.697631835937500000e+00 1.708129882812500000e+00 1.718566894531250000e+00 1.728546142578125000e+00 1.738342285156250000e+00 1.748199462890625000e+00 1.757324218750000000e+00 1.766113281250000000e+00 1.774566650390625000e+00 1.782531738281250000e+00 1.790161132812500000e+00 1.797454833984375000e+00 1.804504394531250000e+00 1.811096191406250000e+00 1.818664550781250000e+00 1.824737548828125000e+00 1.830383300781250000e+00 1.835693359375000000e+00 1.840454101562500000e+00 1.845397949218750000e+00 1.849670410156250000e+00 1.853576660156250000e+00 1.857116699218750000e+00 1.860382080078125000e+00 1.863159179687500000e+00 1.865936279296875000e+00 1.868041992187500000e+00 1.870147705078125000e+00 1.870269775390625000e+00 1.871673583984375000e+00 1.871368408203125000e+00 1.871917724609375000e+00 1.872344970703125000e+00 1.871368408203125000e+00 1.871093750000000000e+00 1.869140625000000000e+00 1.867584228515625000e+00 1.865936279296875000e+00 1.864288330078125000e+00 1.861694335937500000e+00 1.858764648437500000e+00 1.855560302734375000e+00 1.852081298828125000e+00 1.847656250000000000e+00 1.842834472656250000e+00 1.838165283203125000e+00 1.832519531250000000e+00 1.826965332031250000e+00 1.821228027343750000e+00 1.815124511718750000e+00 1.808593750000000000e+00 1.801574707031250000e+00 1.794372558593750000e+00 1.786468505859375000e+00 1.778594970703125000e+00 1.770080566406250000e+00 1.761535644531250000e+00 1.752655029296875000e+00 1.743499755859375000e+00 1.734039306640625000e+00 1.724304199218750000e+00 1.714080810546875000e+00 1.703552246093750000e+00 1.692657470703125000e+00 1.681396484375000000e+00 1.669921875000000000e+00 1.658386230468750000e+00 1.646301269531250000e+00 1.633789062500000000e+00 1.621429443359375000e+00 1.608612060546875000e+00 1.595825195312500000e+00 1.582519531250000000e+00 1.569183349609375000e+00 1.555511474609375000e+00 1.541473388671875000e+00 1.527343750000000000e+00 1.513275146484375000e+00 1.498840332031250000e+00 1.484191894531250000e+00 1.469482421875000000e+00 1.453430175781250000e+00 1.437988281250000000e+00 1.422851562500000000e+00 1.407531738281250000e+00 1.392364501953125000e+00 1.377075195312500000e+00 1.362121582031250000e+00 1.347198486328125000e+00 1.332153320312500000e+00 1.317321777343750000e+00 1.302581787109375000e+00 1.288452148437500000e+00 1.273712158203125000e+00 1.259399414062500000e+00 1.245788574218750000e+00 1.232177734375000000e+00 1.218750000000000000e+00 1.205810546875000000e+00 1.193115234375000000e+00 1.180603027343750000e+00 1.168945312500000000e+00 1.157562255859375000e+00 1.146636962890625000e+00 1.136352539062500000e+00 1.126464843750000000e+00 1.117279052734375000e+00 1.108459472656250000e+00 1.100524902343750000e+00 1.093444824218750000e+00 1.087097167968750000e+00 1.081604003906250000e+00 1.076782226562500000e+00 1.073059082031250000e+00 1.070007324218750000e+00 1.067810058593750000e+00 1.066497802734375000e+00 1.066162109375000000e+00 1.066467285156250000e+00 1.067871093750000000e+00 1.070220947265625000e+00 1.073364257812500000e+00 1.077392578125000000e+00 1.082061767578125000e+00 1.087890625000000000e+00 1.094360351562500000e+00 1.101623535156250000e+00 1.109832763671875000e+00 1.119232177734375000e+00 1.128906250000000000e+00 1.139007568359375000e+00 1.149871826171875000e+00 1.161407470703125000e+00 1.172760009765625000e+00 1.185424804687500000e+00 1.198516845703125000e+00 1.212402343750000000e+00 1.226531982421875000e+00 1.240570068359375000e+00 1.255401611328125000e+00 1.270324707031250000e+00 1.285705566406250000e+00 1.301086425781250000e+00 1.316955566406250000e+00 1.332702636718750000e+00
0.000000000000000000e+00 3.450012207031250000e-01 6.902160644531250000e-01 1.033996582031250000e+00 1.375183105468750000e+00 1.712188720703125000e+00 2.044555664062500000e+00 2.371246337890625000e+00 2.690826416015625000e+00 3.001892089843750000e+00 3.303497314453125000e+00 3.594543457031250000e+00 3.875610351562500000e+00 4.144287109375000000e+00 4.399719238281250000e+00 4.642517089843750000e+00 4.872070312500000000e+00 5.087158203125000000e+00 5.288177490234375000e+00 5.474639892578125000e+00 5.646606445312500000e+00 5.805816650390625000e+00 5.949218750000000000e+00 6.078186035156250000e+00 6.192321777343750000e+00 6.293304443359375000e+00 6.380584716796875000e+00 6.454284667968750000e+00 6.515563964843750000e+00 6.564178466796875000e+00 6.600677490234375000e+00 6.625000000000000000e+00 6.637054443359375000e+00 6.639831542968750000e+00 6.632385253906250000e+00 6.614990234375000000e+00 6.587890625000000000e+00 6.552246093750000000e+00 6.508117675781250000e+00 6.456024169921875000e+00 6.396240234375000000e+00 6.327758789062500000e+00 6.253570556640625000e+00 6.172485351562500000e+00 6.085784912109375000e+00 5.991363525390625000e+00 5.893402099609375000e+00 5.791076660156250000e+00 5.683441162109375000e+00 5.571472167968750000e+00 5.455200195312500000e+00 5.335235595703125000e+00 5.210998535156250000e+00 5.083679199218750000e+00 4.953369140625000000e+00 4.819946289062500000e+00 4.683654785156250000e+00 4.544525146484375000e+00 4.403442382812500000e+00 4.260192871093750000e+00 4.114654541015625000e+00 3.967468261718750000e+00 3.818237304687500000e+00 3.667724609375000000e+00 3.515716552734375000e+00 3.361846923828125000e+00 3.206481933593750000e+00 3.050659179687500000e+00 2.893676757812500000e+00 2.734436035156250000e+00 2.575683593750000000e+00 2.416015625000000000e+00 2.255462646484375000e+00 2.094482421875000000e+00 1.932617187500000000e+00 1.770355224609375000e+00 1.607666015625000000e+00 1.444458007812500000e+00 1.280975341796875000e+00 1.116973876953125000e+00 9.526367187500000000e-01 7.881469726562500000e-01 6.237487792968750000e-01 4.588928222656250000e-01 2.940063476562500000e-01 1.289367675781250000e-01 -3.448486328125000000e-02 -1.998901367187500000e-01 -3.652038574218750000e-01 -5.297851562500000000e-01 -6.947937011718750000e-01 -8.593750000000000000e-01 -1.023162841796875000e+00 -1.187713623046875000e+00 -1.352020263671875000e+00 -1.516510009765625000e+00 -1.680358886718750000e+00 -1.843750000000000000e+00 -2.006713867187500000e+00 -2.169189453125000000e+00 -2.331054687500000000e+00 -2.492431640625000000e+00 -2.653259277343750000e+00 -2.813446044921875000e+00 -2.972625732421875000e+00 -3.132141113281250000e+00 -3.289489746093750000e+00 -3.446441650390625000e+00 -3.601715087890625000e+00 -3.755889892578125000e+00 -3.909118652343750000e+00 -4.060241699218750000e+00 -4.209808349609375000e+00 -4.357910156250000000e+00 -4.504760742187500000e+00 -4.649139404296875000e+00 -4.791503906250000000e+00 -4.931640625000000000e+00 -5.070037841796875000e+00 -5.204589843750000000e+00 -5.335906982421875000e+00 -5.464721679687500000e+00 -5.590423583984375000e+00 -5.712402343750000000e+00 -5.830566406250000000e+00 -5.944641113281250000e+00 -6.055297851562500000e+00 -6.160095214843750000e+00 -6.259826660156250000e+00 -6.354766845703125000e+00 -6.444671630859375000e+00 -6.527862548828125000e+00 -6.604949951171875000e+00 -6.674407958984375000e+00 -6.736328125000000000e+00 -6.790557861328125000e+00 -6.835083007812500000e+00 -6.871826171875000000e+00 -6.898406982421875000e+00 -6.915283203125000000e+00 -6.921722412109375000e+00 -6.917114257812500000e+00 -6.900756835937500000e+00 -6.873016357421875000e+00 -6.832946777343750000e+00 -6.779449462890625000e+00 -6.713134765625000000e+00 -6.632568359375000000e+00 -6.538024902343750000e+00 -6.428436279296875000e+00 -6.304260253906250000e+00 -6.164001464843750000e+00 -6.008087158203125000e+00 -5.835418701171875000e+00 -5.647155761718750000e+00 -5.442779541015625000e+00 -5.221649169921875000e+00 -4.983886718750000000e+00 -4.729919433593750000e+00 -4.459594726562500000e+00 -4.173797607421875000e+00 -3.872375488281250000e+00 -3.556152343750000000e+00 -3.225402832031250000e+00 -2.880371093750000000e+00 -2.524047851562500000e+00 -2.156433105468750000e+00 -1.779632568359375000e+00 -1.394195556640625000e+00 -1.002349853515625000e+00 -6.047058105468750000e-01 -2.026062011718750000e-01 2.019042968750000000e-01 6.072082519531250000e-01 1.011840820312500000e+00 1.413879394531250000e+00 1.811309814453125000e+00 2.203247070312500000e+00 2.587829589843750000e+00 2.964416503906250000e+00 3.330383300781250000e+00 3.684967041015625000e+00 4.027099609375000000e+00 4.354827880859375000e+00 4.667633056640625000e+00 4.966217041015625000e+00 5.247344970703125000e+00 5.512695312500000000e+00 5.761810302734375000e+00 5.994323730468750000e+00 6.209228515625000000e+00 6.407012939453125000e+00 6.587280273437500000e+00 6.750244140625000000e+00 6.896026611328125000e+00 7.025543212890625000e+00 7.138732910156250000e+00 7.235595703125000000e+00 7.317382812500000000e+00 7.384704589843750000e+00
