# Supplementary material for: Molecular dynamics on quantum annealers
Source: Sci Rep. 2022 Oct 7;12:16824. doi: 10.1038/s41598-022-21163-x (PMC9547079; doi:10.1038/s41598-022-21163-x)
Supplement: Supplementary file 2 — Supplementary Information 2. [file 41598_2022_21163_MOESM2_ESM.zip › results/dwave/eq_1/attempts_5/initial_1.1/solution_2.txt]

1.099975585937500000e+00 1.100036621093750000e+00 1.100830078125000000e+00 1.102264404296875000e+00 1.104614257812500000e+00 1.107635498046875000e+00 1.111419677734375000e+00 1.116271972656250000e+00 1.121154785156250000e+00 1.127075195312500000e+00 1.133575439453125000e+00 1.140716552734375000e+00 1.148559570312500000e+00 1.156951904296875000e+00 1.166076660156250000e+00 1.175659179687500000e+00 1.185607910156250000e+00 1.196289062500000000e+00 1.207580566406250000e+00 1.219177246093750000e+00 1.230926513671875000e+00 1.242828369140625000e+00 1.255523681640625000e+00 1.268402099609375000e+00 1.281646728515625000e+00 1.294952392578125000e+00 1.308837890625000000e+00 1.323120117187500000e+00 1.337280273437500000e+00 1.351562500000000000e+00 1.365905761718750000e+00 1.380096435546875000e+00 1.394317626953125000e+00 1.408721923828125000e+00 1.423065185546875000e+00 1.437500000000000000e+00 1.451873779296875000e+00 1.466369628906250000e+00 1.480590820312500000e+00 1.494628906250000000e+00 1.508789062500000000e+00 1.522796630859375000e+00 1.536926269531250000e+00 1.550384521484375000e+00 1.563842773437500000e+00 1.576873779296875000e+00 1.589996337890625000e+00 1.602783203125000000e+00 1.615295410156250000e+00 1.627685546875000000e+00 1.639892578125000000e+00 1.651824951171875000e+00 1.663391113281250000e+00 1.674102783203125000e+00 1.684967041015625000e+00 1.695678710937500000e+00 1.706024169921875000e+00 1.715789794921875000e+00 1.725677490234375000e+00 1.735351562500000000e+00 1.744323730468750000e+00 1.753204345703125000e+00 1.761810302734375000e+00 1.770141601562500000e+00 1.778167724609375000e+00 1.785766601562500000e+00 1.793090820312500000e+00 1.800170898437500000e+00 1.806152343750000000e+00 1.812500000000000000e+00 1.818328857421875000e+00 1.824218750000000000e+00 1.829467773437500000e+00 1.834594726562500000e+00 1.839263916015625000e+00 1.843505859375000000e+00 1.847290039062500000e+00 1.850189208984375000e+00 1.853210449218750000e+00 1.855743408203125000e+00 1.858398437500000000e+00 1.860473632812500000e+00 1.861816406250000000e+00 1.863159179687500000e+00 1.864044189453125000e+00 1.865509033203125000e+00 1.865722656250000000e+00 1.865570068359375000e+00 1.865356445312500000e+00 1.864746093750000000e+00 1.862365722656250000e+00 1.860717773437500000e+00 1.859069824218750000e+00 1.856811523437500000e+00 1.852783203125000000e+00 1.849853515625000000e+00 1.846557617187500000e+00 1.842803955078125000e+00 1.838562011718750000e+00 1.834228515625000000e+00 1.829528808593750000e+00 1.824829101562500000e+00 1.819396972656250000e+00 1.813659667968750000e+00 1.807617187500000000e+00 1.800903320312500000e+00 1.794219970703125000e+00 1.787109375000000000e+00 1.779418945312500000e+00 1.771667480468750000e+00 1.763824462890625000e+00 1.755371093750000000e+00 1.745697021484375000e+00 1.736083984375000000e+00 1.726623535156250000e+00 1.715454101562500000e+00 1.705108642578125000e+00 1.695007324218750000e+00 1.684051513671875000e+00 1.673034667968750000e+00 1.661590576171875000e+00 1.650085449218750000e+00 1.638214111328125000e+00 1.626129150390625000e+00 1.613555908203125000e+00 1.601745605468750000e+00 1.588958740234375000e+00 1.575714111328125000e+00 1.562500000000000000e+00 1.548797607421875000e+00 1.535095214843750000e+00 1.521179199218750000e+00 1.507019042968750000e+00 1.492553710937500000e+00 1.477783203125000000e+00 1.463623046875000000e+00 1.448730468750000000e+00 1.433868408203125000e+00 1.418914794921875000e+00 1.404205322265625000e+00 1.388977050781250000e+00 1.374572753906250000e+00 1.359680175781250000e+00 1.344787597656250000e+00 1.330017089843750000e+00 1.314971923828125000e+00 1.300170898437500000e+00 1.285644531250000000e+00 1.271484375000000000e+00 1.257324218750000000e+00 1.243286132812500000e+00 1.229797363281250000e+00 1.216552734375000000e+00 1.203704833984375000e+00 1.191406250000000000e+00 1.179473876953125000e+00 1.168121337890625000e+00 1.156250000000000000e+00 1.145568847656250000e+00 1.135437011718750000e+00 1.126007080078125000e+00 1.117248535156250000e+00 1.109497070312500000e+00 1.101989746093750000e+00 1.095245361328125000e+00 1.089355468750000000e+00 1.084167480468750000e+00 1.079589843750000000e+00 1.075927734375000000e+00 1.073120117187500000e+00 1.071166992187500000e+00 1.069946289062500000e+00 1.069763183593750000e+00 1.070526123046875000e+00 1.071990966796875000e+00 1.074829101562500000e+00 1.078186035156250000e+00 1.082366943359375000e+00 1.087677001953125000e+00 1.093292236328125000e+00 1.099945068359375000e+00 1.107238769531250000e+00 1.115325927734375000e+00 1.124176025390625000e+00 1.133666992187500000e+00 1.143890380859375000e+00 1.155029296875000000e+00 1.166717529296875000e+00 1.178741455078125000e+00 1.191223144531250000e+00 1.204101562500000000e+00 1.217926025390625000e+00 1.232238769531250000e+00 1.246337890625000000e+00 1.261016845703125000e+00 1.275939941406250000e+00 1.291137695312500000e+00 1.306610107421875000e+00 1.322265625000000000e+00 1.337921142578125000e+00
0.000000000000000000e+00 3.448791503906250000e-01 6.896972656250000000e-01 1.032836914062500000e+00 1.373718261718750000e+00 1.712036132812500000e+00 2.044006347656250000e+00 2.369598388671875000e+00 2.687530517578125000e+00 2.997863769531250000e+00 3.298217773437500000e+00 3.588378906250000000e+00 3.867736816406250000e+00 4.135162353515625000e+00 4.390197753906250000e+00 4.632019042968750000e+00 4.860412597656250000e+00 5.075195312500000000e+00 5.275756835937500000e+00 5.461700439453125000e+00 5.633148193359375000e+00 5.790252685546875000e+00 5.932861328125000000e+00 6.062591552734375000e+00 6.178253173828125000e+00 6.279968261718750000e+00 6.367218017578125000e+00 6.441436767578125000e+00 6.502288818359375000e+00 6.550537109375000000e+00 6.587188720703125000e+00 6.612060546875000000e+00 6.625610351562500000e+00 6.628143310546875000e+00 6.621154785156250000e+00 6.604034423828125000e+00 6.576324462890625000e+00 6.539428710937500000e+00 6.495147705078125000e+00 6.442535400390625000e+00 6.383026123046875000e+00 6.315917968750000000e+00 6.241210937500000000e+00 6.160400390625000000e+00 6.073699951171875000e+00 5.976837158203125000e+00 5.879150390625000000e+00 5.776611328125000000e+00 5.669097900390625000e+00 5.557189941406250000e+00 5.441406250000000000e+00 5.321563720703125000e+00 5.198272705078125000e+00 5.071197509765625000e+00 4.941741943359375000e+00 4.807983398437500000e+00 4.672180175781250000e+00 4.533935546875000000e+00 4.393157958984375000e+00 4.250518798828125000e+00 4.105743408203125000e+00 3.959197998046875000e+00 3.810546875000000000e+00 3.661071777343750000e+00 3.509399414062500000e+00 3.356506347656250000e+00 3.203430175781250000e+00 3.048156738281250000e+00 2.891876220703125000e+00 2.734680175781250000e+00 2.576599121093750000e+00 2.417816162109375000e+00 2.258209228515625000e+00 2.097900390625000000e+00 1.937286376953125000e+00 1.775604248046875000e+00 1.613677978515625000e+00 1.451446533203125000e+00 1.288604736328125000e+00 1.125427246093750000e+00 9.622497558593750000e-01 7.987670898437500000e-01 6.347961425781250000e-01 4.706115722656250000e-01 3.064880371093750000e-01 1.420898437500000000e-01 -2.246093750000000000e-02 -1.866455078125000000e-01 -3.512268066406250000e-01 -5.155334472656250000e-01 -6.802673339843750000e-01 -8.446960449218750000e-01 -1.009063720703125000e+00 -1.172607421875000000e+00 -1.335906982421875000e+00 -1.499145507812500000e+00 -1.661926269531250000e+00 -1.824066162109375000e+00 -1.986083984375000000e+00 -2.147216796875000000e+00 -2.308135986328125000e+00 -2.468566894531250000e+00 -2.628326416015625000e+00 -2.788208007812500000e+00 -2.946380615234375000e+00 -3.103942871093750000e+00 -3.260437011718750000e+00 -3.415771484375000000e+00 -3.569671630859375000e+00 -3.723052978515625000e+00 -3.874664306640625000e+00 -4.024414062500000000e+00 -4.173583984375000000e+00 -4.320343017578125000e+00 -4.465148925781250000e+00 -4.608306884765625000e+00 -4.748657226562500000e+00 -4.886596679687500000e+00 -5.022003173828125000e+00 -5.154724121093750000e+00 -5.284210205078125000e+00 -5.410827636718750000e+00 -5.533966064453125000e+00 -5.654052734375000000e+00 -5.769561767578125000e+00 -5.882568359375000000e+00 -5.989868164062500000e+00 -6.092285156250000000e+00 -6.189880371093750000e+00 -6.281127929687500000e+00 -6.367126464843750000e+00 -6.447113037109375000e+00 -6.520996093750000000e+00 -6.587402343750000000e+00 -6.646209716796875000e+00 -6.696868896484375000e+00 -6.739715576171875000e+00 -6.771301269531250000e+00 -6.797760009765625000e+00 -6.812225341796875000e+00 -6.816955566406250000e+00 -6.809814453125000000e+00 -6.792541503906250000e+00 -6.762908935546875000e+00 -6.720672607421875000e+00 -6.665863037109375000e+00 -6.597259521484375000e+00 -6.514373779296875000e+00 -6.417327880859375000e+00 -6.305480957031250000e+00 -6.178619384765625000e+00 -6.035644531250000000e+00 -5.877044677734375000e+00 -5.702453613281250000e+00 -5.511596679687500000e+00 -5.304962158203125000e+00 -5.082427978515625000e+00 -4.843505859375000000e+00 -4.587768554687500000e+00 -4.317108154296875000e+00 -4.028900146484375000e+00 -3.726409912109375000e+00 -3.410491943359375000e+00 -3.081604003906250000e+00 -2.740447998046875000e+00 -2.388061523437500000e+00 -2.025268554687500000e+00 -1.652832031250000000e+00 -1.270751953125000000e+00 -8.816833496093750000e-01 -4.894409179687500000e-01 -9.341430664062500000e-02 3.047485351562500000e-01 7.033081054687500000e-01 1.099822998046875000e+00 1.494018554687500000e+00 1.883239746093750000e+00 2.266418457031250000e+00 2.641662597656250000e+00 3.007843017578125000e+00 3.364501953125000000e+00 3.708770751953125000e+00 4.041442871093750000e+00 4.360229492187500000e+00 4.664672851562500000e+00 4.954193115234375000e+00 5.228546142578125000e+00 5.486236572265625000e+00 5.726440429687500000e+00 5.949279785156250000e+00 6.156402587890625000e+00 6.346923828125000000e+00 6.521240234375000000e+00 6.676605224609375000e+00 6.815979003906250000e+00 6.940521240234375000e+00 7.047576904296875000e+00 7.139038085937500000e+00 7.214874267578125000e+00 7.276763916015625000e+00
