# Supplementary material for: Molecular dynamics on quantum annealers
Source: Sci Rep. 2022 Oct 7;12:16824. doi: 10.1038/s41598-022-21163-x (PMC9547079; doi:10.1038/s41598-022-21163-x)
Supplement: Supplementary file 2 — Supplementary Information 2. [file 41598_2022_21163_MOESM2_ESM.zip › results/dwave/eq_1/attempts_5/initial_1.1/solution_3.txt]

1.099975585937500000e+00 1.099975585937500000e+00 1.100769042968750000e+00 1.102355957031250000e+00 1.104553222656250000e+00 1.106750488281250000e+00 1.110504150390625000e+00 1.115020751953125000e+00 1.119995117187500000e+00 1.125823974609375000e+00 1.132324218750000000e+00 1.139648437500000000e+00 1.147827148437500000e+00 1.156341552734375000e+00 1.165527343750000000e+00 1.175048828125000000e+00 1.185180664062500000e+00 1.195831298828125000e+00 1.207275390625000000e+00 1.218872070312500000e+00 1.230834960937500000e+00 1.243255615234375000e+00 1.255981445312500000e+00 1.268829345703125000e+00 1.282226562500000000e+00 1.296112060546875000e+00 1.309295654296875000e+00 1.323394775390625000e+00 1.337280273437500000e+00 1.351562500000000000e+00 1.365478515625000000e+00 1.379882812500000000e+00 1.394409179687500000e+00 1.409088134765625000e+00 1.423553466796875000e+00 1.438049316406250000e+00 1.453063964843750000e+00 1.467285156250000000e+00 1.481567382812500000e+00 1.496154785156250000e+00 1.510284423828125000e+00 1.524475097656250000e+00 1.538421630859375000e+00 1.552154541015625000e+00 1.565673828125000000e+00 1.579071044921875000e+00 1.591857910156250000e+00 1.605194091796875000e+00 1.617553710937500000e+00 1.629974365234375000e+00 1.642181396484375000e+00 1.654296875000000000e+00 1.666015625000000000e+00 1.676635742187500000e+00 1.687744140625000000e+00 1.698516845703125000e+00 1.709136962890625000e+00 1.719512939453125000e+00 1.729248046875000000e+00 1.738861083984375000e+00 1.748199462890625000e+00 1.757507324218750000e+00 1.766235351562500000e+00 1.774566650390625000e+00 1.782623291015625000e+00 1.790283203125000000e+00 1.797607421875000000e+00 1.804687500000000000e+00 1.810058593750000000e+00 1.816314697265625000e+00 1.822082519531250000e+00 1.827789306640625000e+00 1.833190917968750000e+00 1.838256835937500000e+00 1.842742919921875000e+00 1.846527099609375000e+00 1.849945068359375000e+00 1.853118896484375000e+00 1.855957031250000000e+00 1.858642578125000000e+00 1.861114501953125000e+00 1.863403320312500000e+00 1.863647460937500000e+00 1.865356445312500000e+00 1.866638183593750000e+00 1.868377685546875000e+00 1.868682861328125000e+00 1.868469238281250000e+00 1.868194580078125000e+00 1.868072509765625000e+00 1.867279052734375000e+00 1.865783691406250000e+00 1.864166259765625000e+00 1.861328125000000000e+00 1.858764648437500000e+00 1.855865478515625000e+00 1.852416992187500000e+00 1.848815917968750000e+00 1.844940185546875000e+00 1.840576171875000000e+00 1.834686279296875000e+00 1.829620361328125000e+00 1.824218750000000000e+00 1.818359375000000000e+00 1.812316894531250000e+00 1.805267333984375000e+00 1.798645019531250000e+00 1.791381835937500000e+00 1.783813476562500000e+00 1.775909423828125000e+00 1.767822265625000000e+00 1.759277343750000000e+00 1.750518798828125000e+00 1.741485595703125000e+00 1.732635498046875000e+00 1.722961425781250000e+00 1.712951660156250000e+00 1.702636718750000000e+00 1.691741943359375000e+00 1.680816650390625000e+00 1.669006347656250000e+00 1.657379150390625000e+00 1.645263671875000000e+00 1.632995605468750000e+00 1.621124267578125000e+00 1.608489990234375000e+00 1.595672607421875000e+00 1.582275390625000000e+00 1.568786621093750000e+00 1.555175781250000000e+00 1.541412353515625000e+00 1.527343750000000000e+00 1.513092041015625000e+00 1.498748779296875000e+00 1.484252929687500000e+00 1.469482421875000000e+00 1.454742431640625000e+00 1.439666748046875000e+00 1.424682617187500000e+00 1.409332275390625000e+00 1.394561767578125000e+00 1.379425048828125000e+00 1.364624023437500000e+00 1.350067138671875000e+00 1.335174560546875000e+00 1.320312500000000000e+00 1.305480957031250000e+00 1.290802001953125000e+00 1.276428222656250000e+00 1.262084960937500000e+00 1.248046875000000000e+00 1.234375000000000000e+00 1.220947265625000000e+00 1.207885742187500000e+00 1.195312500000000000e+00 1.182495117187500000e+00 1.170440673828125000e+00 1.159027099609375000e+00 1.147827148437500000e+00 1.137298583984375000e+00 1.127441406250000000e+00 1.118164062500000000e+00 1.109527587890625000e+00 1.101715087890625000e+00 1.094665527343750000e+00 1.088256835937500000e+00 1.082672119140625000e+00 1.077636718750000000e+00 1.073577880859375000e+00 1.070312500000000000e+00 1.067962646484375000e+00 1.066436767578125000e+00 1.065856933593750000e+00 1.066223144531250000e+00 1.067443847656250000e+00 1.069458007812500000e+00 1.072082519531250000e+00 1.075927734375000000e+00 1.080688476562500000e+00 1.086029052734375000e+00 1.092529296875000000e+00 1.099731445312500000e+00 1.107543945312500000e+00 1.116210937500000000e+00 1.125701904296875000e+00 1.135803222656250000e+00 1.146575927734375000e+00 1.157928466796875000e+00 1.169952392578125000e+00 1.182586669921875000e+00 1.196044921875000000e+00 1.209716796875000000e+00 1.223754882812500000e+00 1.238128662109375000e+00 1.252929687500000000e+00 1.268066406250000000e+00 1.283447265625000000e+00 1.299316406250000000e+00 1.315429687500000000e+00 1.331512451171875000e+00
0.000000000000000000e+00 3.449096679687500000e-01 6.897583007812500000e-01 1.033325195312500000e+00 1.374389648437500000e+00 1.711425781250000000e+00 2.045166015625000000e+00 2.372100830078125000e+00 2.691955566406250000e+00 3.003875732421875000e+00 3.306365966796875000e+00 3.597900390625000000e+00 3.878967285156250000e+00 4.146514892578125000e+00 4.402435302734375000e+00 4.645019531250000000e+00 4.873931884765625000e+00 5.089477539062500000e+00 5.290466308593750000e+00 5.476867675781250000e+00 5.648559570312500000e+00 5.807708740234375000e+00 5.950134277343750000e+00 6.078857421875000000e+00 6.193908691406250000e+00 6.294769287109375000e+00 6.381378173828125000e+00 6.456298828125000000e+00 6.517333984375000000e+00 6.565917968750000000e+00 6.602142333984375000e+00 6.627593994140625000e+00 6.641540527343750000e+00 6.644165039062500000e+00 6.636840820312500000e+00 6.619720458984375000e+00 6.593017578125000000e+00 6.556640625000000000e+00 6.511749267578125000e+00 6.458496093750000000e+00 6.398040771484375000e+00 6.329711914062500000e+00 6.254730224609375000e+00 6.172241210937500000e+00 6.084442138671875000e+00 5.991088867187500000e+00 5.892120361328125000e+00 5.787994384765625000e+00 5.680023193359375000e+00 5.567169189453125000e+00 5.450622558593750000e+00 5.329895019531250000e+00 5.205657958984375000e+00 5.078125000000000000e+00 4.947448730468750000e+00 4.813812255859375000e+00 4.677490234375000000e+00 4.538452148437500000e+00 4.397247314453125000e+00 4.253936767578125000e+00 4.108459472656250000e+00 3.961212158203125000e+00 3.812561035156250000e+00 3.662109375000000000e+00 3.509765625000000000e+00 3.356964111328125000e+00 3.202270507812500000e+00 3.046630859375000000e+00 2.889495849609375000e+00 2.732696533203125000e+00 2.574493408203125000e+00 2.415130615234375000e+00 2.254974365234375000e+00 2.094207763671875000e+00 1.932678222656250000e+00 1.771026611328125000e+00 1.607513427734375000e+00 1.444580078125000000e+00 1.281433105468750000e+00 1.117980957031250000e+00 9.541931152343750000e-01 7.902526855468750000e-01 6.260070800781250000e-01 4.619445800781250000e-01 2.975769042968750000e-01 1.329345703125000000e-01 -3.100585937500000000e-02 -1.960449218750000000e-01 -3.608703613281250000e-01 -5.253906250000000000e-01 -6.900329589843750000e-01 -8.547668457031250000e-01 -1.019378662109375000e+00 -1.183593750000000000e+00 -1.347595214843750000e+00 -1.511199951171875000e+00 -1.674865722656250000e+00 -1.838104248046875000e+00 -2.000000000000000000e+00 -2.162414550781250000e+00 -2.324218750000000000e+00 -2.485015869140625000e+00 -2.644500732421875000e+00 -2.803955078125000000e+00 -2.962829589843750000e+00 -3.120941162109375000e+00 -3.278259277343750000e+00 -3.434082031250000000e+00 -3.588897705078125000e+00 -3.742675781250000000e+00 -3.894958496093750000e+00 -4.046264648437500000e+00 -4.195983886718750000e+00 -4.343719482421875000e+00 -4.489715576171875000e+00 -4.634613037109375000e+00 -4.776489257812500000e+00 -4.915832519531250000e+00 -5.053253173828125000e+00 -5.187927246093750000e+00 -5.319915771484375000e+00 -5.448760986328125000e+00 -5.573852539062500000e+00 -5.695648193359375000e+00 -5.813934326171875000e+00 -5.927734375000000000e+00 -6.037231445312500000e+00 -6.141357421875000000e+00 -6.241088867187500000e+00 -6.335693359375000000e+00 -6.424560546875000000e+00 -6.507232666015625000e+00 -6.583679199218750000e+00 -6.652587890625000000e+00 -6.714721679687500000e+00 -6.768981933593750000e+00 -6.814880371093750000e+00 -6.852447509765625000e+00 -6.879577636718750000e+00 -6.897827148437500000e+00 -6.905822753906250000e+00 -6.902832031250000000e+00 -6.889007568359375000e+00 -6.863281250000000000e+00 -6.825683593750000000e+00 -6.776062011718750000e+00 -6.712097167968750000e+00 -6.635345458984375000e+00 -6.543273925781250000e+00 -6.436645507812500000e+00 -6.314941406250000000e+00 -6.177490234375000000e+00 -6.023590087890625000e+00 -5.854522705078125000e+00 -5.668792724609375000e+00 -5.466796875000000000e+00 -5.247863769531250000e+00 -5.014404296875000000e+00 -4.761749267578125000e+00 -4.492187500000000000e+00 -4.207733154296875000e+00 -3.907958984375000000e+00 -3.593322753906250000e+00 -3.264465332031250000e+00 -2.921752929687500000e+00 -2.567230224609375000e+00 -2.201934814453125000e+00 -1.826599121093750000e+00 -1.441833496093750000e+00 -1.049560546875000000e+00 -6.524353027343750000e-01 -2.500000000000000000e-01 1.546630859375000000e-01 5.605468750000000000e-01 9.648742675781250000e-01 1.367706298828125000e+00 1.766693115234375000e+00 2.160705566406250000e+00 2.548034667968750000e+00 2.926849365234375000e+00 3.295288085937500000e+00 3.653137207031250000e+00 4.000000000000000000e+00 4.332122802734375000e+00 4.649993896484375000e+00 4.951904296875000000e+00 5.237365722656250000e+00 5.507812500000000000e+00 5.760986328125000000e+00 5.997192382812500000e+00 6.215576171875000000e+00 6.416259765625000000e+00 6.599243164062500000e+00 6.765258789062500000e+00 6.914672851562500000e+00 7.046752929687500000e+00 7.162261962890625000e+00 7.261779785156250000e+00 7.345489501953125000e+00 7.413116455078125000e+00
