# Supplementary material for: Molecular dynamics on quantum annealers
Source: Sci Rep. 2022 Oct 7;12:16824. doi: 10.1038/s41598-022-21163-x (PMC9547079; doi:10.1038/s41598-022-21163-x)
Supplement: Supplementary file 2 — Supplementary Information 2. [file 41598_2022_21163_MOESM2_ESM.zip › results/dwave/eq_1/attempts_5/initial_1.1/timing.txt]

j= 1
Running QDE:...
4799.606u 1147.544s 2:02:33.14 80.8%    0+0k 8+400io 0pf+0w
j= 2
Running QDE:...
4919.441u 1215.221s 2:03:27.68 82.8%    0+0k 0+368io 0pf+0w
j= 3
Running QDE:...
4946.000u 1199.965s 2:03:35.29 82.8%    0+0k 0+368io 0pf+0w
Done
