# Supplementary material for: Molecular dynamics on quantum annealers
Source: Sci Rep. 2022 Oct 7;12:16824. doi: 10.1038/s41598-022-21163-x (PMC9547079; doi:10.1038/s41598-022-21163-x)
Supplement: Supplementary file 2 — Supplementary Information 2. [file 41598_2022_21163_MOESM2_ESM.zip › results/dwave/eq_1/attempts_5/initial_1.3/N_10/solution.txt]

1.300000000000000044e+00 1.299926757812500000e+00 1.388824462890625000e+00 1.566009521484375000e+00 1.751373291015625000e+00 1.837036132812500000e+00 1.764038085937500000e+00 1.518127441406250000e+00 1.111663818359375000e+00 6.288452148437500000e-01
0.000000000000000000e+00 1.834411621093750000e+00 3.670440673828125000e+00 3.826263427734375000e+00 1.761993408203125000e+00 -1.508270263671875000e+00 -5.074157714843750000e+00 -8.396789550781250000e+00 -9.984588623046875000e+00 -2.790557861328125000e+00
