# Supplementary material for: Molecular dynamics on quantum annealers
Source: Sci Rep. 2022 Oct 7;12:16824. doi: 10.1038/s41598-022-21163-x (PMC9547079; doi:10.1038/s41598-022-21163-x)
Supplement: Supplementary file 2 — Supplementary Information 2. [file 41598_2022_21163_MOESM2_ESM.zip › results/dwave/eq_1/attempts_5/initial_1.3/N_100/solution.txt]

1.300000000000000044e+00 1.300048828125000000e+00 1.300781250000000000e+00 1.301788330078125000e+00 1.304534912109375000e+00 1.307556152343750000e+00 1.311523437500000000e+00 1.315612792968750000e+00 1.320343017578125000e+00 1.325531005859375000e+00 1.331573486328125000e+00 1.338256835937500000e+00 1.345245361328125000e+00 1.352752685546875000e+00 1.360626220703125000e+00 1.369140625000000000e+00 1.377532958984375000e+00 1.385589599609375000e+00 1.394592285156250000e+00 1.403717041015625000e+00 1.412048339843750000e+00 1.420837402343750000e+00 1.429870605468750000e+00 1.438446044921875000e+00 1.446929931640625000e+00 1.455230712890625000e+00 1.462646484375000000e+00 1.470336914062500000e+00 1.477539062500000000e+00 1.484100341796875000e+00 1.489562988281250000e+00 1.495971679687500000e+00 1.501342773437500000e+00 1.506256103515625000e+00 1.510437011718750000e+00 1.514404296875000000e+00 1.517700195312500000e+00 1.520629882812500000e+00 1.522613525390625000e+00 1.523895263671875000e+00 1.524658203125000000e+00 1.524627685546875000e+00 1.523803710937500000e+00 1.522399902343750000e+00 1.520324707031250000e+00 1.517486572265625000e+00 1.514038085937500000e+00 1.510070800781250000e+00 1.505401611328125000e+00 1.500152587890625000e+00 1.494232177734375000e+00 1.487670898437500000e+00 1.480682373046875000e+00 1.473236083984375000e+00 1.465209960937500000e+00 1.456695556640625000e+00 1.447601318359375000e+00 1.438568115234375000e+00 1.429687500000000000e+00 1.418975830078125000e+00 1.409118652343750000e+00 1.399261474609375000e+00 1.389709472656250000e+00 1.379913330078125000e+00 1.368896484375000000e+00 1.359375000000000000e+00 1.349792480468750000e+00 1.340423583984375000e+00 1.331481933593750000e+00 1.322540283203125000e+00 1.314605712890625000e+00 1.306701660156250000e+00 1.300048828125000000e+00 1.293975830078125000e+00 1.288391113281250000e+00 1.283538818359375000e+00 1.279510498046875000e+00 1.276428222656250000e+00 1.274261474609375000e+00 1.272918701171875000e+00 1.272705078125000000e+00 1.273803710937500000e+00 1.275482177734375000e+00 1.278228759765625000e+00 1.281799316406250000e+00 1.286346435546875000e+00 1.292083740234375000e+00 1.298797607421875000e+00 1.305938720703125000e+00 1.313720703125000000e+00 1.322418212890625000e+00 1.331665039062500000e+00 1.341125488281250000e+00 1.350982666015625000e+00 1.361572265625000000e+00 1.372344970703125000e+00 1.383575439453125000e+00 1.394805908203125000e+00 1.406280517578125000e+00 1.417968750000000000e+00
0.000000000000000000e+00 1.665344238281250000e-01 3.332519531250000000e-01 4.996948242187500000e-01 6.630859375000000000e-01 8.208618164062500000e-01 9.733886718750000000e-01 1.117889404296875000e+00 1.254791259765625000e+00 1.382843017578125000e+00 1.501525878906250000e+00 1.609466552734375000e+00 1.705352783203125000e+00 1.789337158203125000e+00 1.860504150390625000e+00 1.918518066406250000e+00 1.962646484375000000e+00 1.993652343750000000e+00 2.012573242187500000e+00 2.018218994140625000e+00 2.010375976562500000e+00 1.990600585937500000e+00 1.959228515625000000e+00 1.915557861328125000e+00 1.860870361328125000e+00 1.795654296875000000e+00 1.720031738281250000e+00 1.635559082031250000e+00 1.542083740234375000e+00 1.440643310546875000e+00 1.331848144531250000e+00 1.217529296875000000e+00 1.095764160156250000e+00 9.683227539062500000e-01 8.357543945312500000e-01 6.989135742187500000e-01 5.581665039062500000e-01 4.141845703125000000e-01 2.672424316406250000e-01 1.185607910156250000e-01 -3.146362304687500000e-02 -1.822204589843750000e-01 -3.329162597656250000e-01 -4.829101562500000000e-01 -6.315917968750000000e-01 -7.781677246093750000e-01 -9.218444824218750000e-01 -1.062103271484375000e+00 -1.198547363281250000e+00 -1.330261230468750000e+00 -1.456726074218750000e+00 -1.576629638671875000e+00 -1.689331054687500000e+00 -1.794525146484375000e+00 -1.891174316406250000e+00 -1.979003906250000000e+00 -2.056213378906250000e+00 -2.123046875000000000e+00 -2.177673339843750000e+00 -2.221343994140625000e+00 -2.250000000000000000e+00 -2.265075683593750000e+00 -2.265991210937500000e+00 -2.252441406250000000e+00 -2.224609375000000000e+00 -2.179626464843750000e+00 -2.119201660156250000e+00 -2.042999267578125000e+00 -1.951416015625000000e+00 -1.843627929687500000e+00 -1.719879150390625000e+00 -1.581481933593750000e+00 -1.427734375000000000e+00 -1.261169433593750000e+00 -1.083068847656250000e+00 -8.936462402343750000e-01 -6.940612792968750000e-01 -4.860839843750000000e-01 -2.720336914062500000e-01 -5.267333984375000000e-02 1.692199707031250000e-01 3.916015625000000000e-01 6.114196777343750000e-01 8.278808593750000000e-01 1.038970947265625000e+00 1.242279052734375000e+00 1.436004638671875000e+00 1.618621826171875000e+00 1.787811279296875000e+00 1.942993164062500000e+00 2.083068847656250000e+00 2.207427978515625000e+00 2.314666748046875000e+00 2.405517578125000000e+00 2.479614257812500000e+00 2.536193847656250000e+00 2.575225830078125000e+00 2.597137451171875000e+00 2.602325439453125000e+00 2.591552734375000000e+00
