# Supplementary material for: Molecular dynamics on quantum annealers
Source: Sci Rep. 2022 Oct 7;12:16824. doi: 10.1038/s41598-022-21163-x (PMC9547079; doi:10.1038/s41598-022-21163-x)
Supplement: Supplementary file 2 — Supplementary Information 2. [file 41598_2022_21163_MOESM2_ESM.zip › results/dwave/eq_1/attempts_5/initial_1.3/N_1000/solution.txt]

1.300000000000000044e+00 1.299926757812500000e+00 1.300079345703125000e+00 1.299468994140625000e+00 1.299865722656250000e+00 1.299865722656250000e+00 1.299896240234375000e+00 1.299804687500000000e+00 1.300292968750000000e+00 1.300140380859375000e+00 1.300262451171875000e+00 1.299896240234375000e+00 1.299713134765625000e+00 1.300201416015625000e+00 1.300384521484375000e+00 1.300781250000000000e+00 1.300872802734375000e+00 1.301177978515625000e+00 1.301757812500000000e+00 1.301849365234375000e+00 1.302490234375000000e+00 1.302185058593750000e+00 1.302276611328125000e+00 1.301879882812500000e+00 1.302001953125000000e+00 1.302001953125000000e+00 1.302062988281250000e+00 1.302276611328125000e+00 1.302734375000000000e+00 1.302978515625000000e+00 1.303192138671875000e+00 1.303344726562500000e+00 1.303375244140625000e+00 1.303375244140625000e+00 1.303710937500000000e+00 1.304016113281250000e+00 1.304168701171875000e+00 1.304229736328125000e+00 1.305023193359375000e+00 1.305114746093750000e+00 1.305389404296875000e+00 1.305725097656250000e+00 1.305969238281250000e+00 1.306274414062500000e+00 1.306579589843750000e+00 1.306518554687500000e+00 1.306884765625000000e+00 1.307373046875000000e+00 1.307922363281250000e+00 1.308258056640625000e+00 1.308715820312500000e+00 1.309082031250000000e+00 1.309570312500000000e+00 1.310089111328125000e+00 1.310211181640625000e+00 1.311126708984375000e+00 1.311645507812500000e+00 1.312103271484375000e+00 1.312530517578125000e+00 1.312866210937500000e+00 1.313232421875000000e+00 1.313598632812500000e+00 1.314025878906250000e+00 1.314453125000000000e+00 1.314941406250000000e+00 1.315490722656250000e+00 1.315917968750000000e+00 1.316467285156250000e+00 1.316955566406250000e+00 1.317413330078125000e+00 1.317932128906250000e+00 1.318420410156250000e+00 1.318847656250000000e+00 1.319183349609375000e+00 1.319488525390625000e+00 1.319976806640625000e+00 1.320190429687500000e+00 1.320800781250000000e+00 1.321166992187500000e+00 1.321441650390625000e+00 1.322021484375000000e+00 1.322570800781250000e+00 1.323181152343750000e+00 1.323730468750000000e+00 1.324249267578125000e+00 1.324707031250000000e+00 1.325073242187500000e+00 1.325592041015625000e+00 1.326354980468750000e+00 1.326873779296875000e+00 1.327636718750000000e+00 1.328186035156250000e+00 1.329223632812500000e+00 1.329620361328125000e+00 1.330230712890625000e+00 1.330718994140625000e+00 1.331115722656250000e+00 1.331695556640625000e+00 1.332550048828125000e+00 1.333374023437500000e+00 1.333953857421875000e+00 1.334442138671875000e+00 1.335083007812500000e+00 1.335693359375000000e+00 1.336059570312500000e+00 1.336456298828125000e+00 1.337219238281250000e+00 1.337829589843750000e+00 1.338653564453125000e+00 1.338989257812500000e+00 1.339721679687500000e+00 1.340118408203125000e+00 1.341522216796875000e+00 1.342651367187500000e+00 1.343322753906250000e+00 1.344024658203125000e+00 1.344787597656250000e+00 1.345489501953125000e+00 1.345947265625000000e+00 1.346710205078125000e+00 1.347320556640625000e+00 1.348083496093750000e+00 1.348754882812500000e+00 1.349365234375000000e+00 1.350128173828125000e+00 1.350677490234375000e+00 1.351074218750000000e+00 1.351837158203125000e+00 1.352722167968750000e+00 1.353881835937500000e+00 1.354675292968750000e+00 1.355468750000000000e+00 1.356109619140625000e+00 1.356658935546875000e+00 1.357727050781250000e+00 1.358825683593750000e+00 1.359527587890625000e+00 1.360626220703125000e+00 1.361175537109375000e+00 1.361938476562500000e+00 1.362915039062500000e+00 1.363616943359375000e+00 1.363922119140625000e+00 1.364257812500000000e+00 1.365295410156250000e+00 1.366027832031250000e+00 1.366699218750000000e+00 1.367340087890625000e+00 1.368194580078125000e+00 1.368804931640625000e+00 1.369689941406250000e+00 1.370269775390625000e+00 1.371307373046875000e+00 1.371887207031250000e+00 1.372467041015625000e+00 1.373352050781250000e+00 1.374053955078125000e+00 1.375000000000000000e+00 1.375762939453125000e+00 1.376342773437500000e+00 1.377105712890625000e+00 1.377929687500000000e+00 1.378692626953125000e+00 1.379760742187500000e+00 1.381011962890625000e+00 1.381805419921875000e+00 1.382354736328125000e+00 1.383300781250000000e+00 1.383972167968750000e+00 1.384704589843750000e+00 1.385375976562500000e+00 1.386260986328125000e+00 1.386993408203125000e+00 1.387756347656250000e+00 1.388702392578125000e+00 1.389678955078125000e+00 1.390258789062500000e+00 1.391113281250000000e+00 1.392608642578125000e+00 1.393280029296875000e+00 1.393676757812500000e+00 1.394805908203125000e+00 1.394744873046875000e+00 1.395935058593750000e+00 1.396972656250000000e+00 1.397644042968750000e+00 1.398620605468750000e+00 1.399444580078125000e+00 1.400268554687500000e+00 1.401123046875000000e+00 1.401763916015625000e+00 1.402893066406250000e+00 1.403350830078125000e+00 1.404144287109375000e+00 1.404571533203125000e+00 1.405364990234375000e+00 1.406250000000000000e+00 1.407348632812500000e+00 1.407958984375000000e+00 1.409027099609375000e+00 1.409667968750000000e+00 1.410278320312500000e+00 1.410827636718750000e+00 1.411224365234375000e+00 1.412048339843750000e+00 1.412506103515625000e+00 1.413177490234375000e+00 1.413604736328125000e+00 1.414154052734375000e+00 1.414916992187500000e+00 1.415649414062500000e+00 1.416046142578125000e+00 1.417144775390625000e+00 1.418212890625000000e+00 1.418853759765625000e+00 1.419006347656250000e+00 1.418853759765625000e+00 1.419555664062500000e+00 1.420227050781250000e+00 1.419799804687500000e+00 1.420196533203125000e+00 1.420776367187500000e+00 1.421539306640625000e+00 1.422332763671875000e+00 1.422851562500000000e+00 1.423645019531250000e+00 1.424438476562500000e+00 1.425567626953125000e+00 1.426300048828125000e+00 1.426910400390625000e+00 1.427520751953125000e+00 1.427825927734375000e+00 1.427947998046875000e+00 1.428833007812500000e+00 1.429748535156250000e+00 1.430877685546875000e+00 1.431732177734375000e+00 1.432342529296875000e+00 1.433197021484375000e+00 1.433990478515625000e+00 1.434997558593750000e+00 1.435424804687500000e+00 1.436462402343750000e+00 1.437103271484375000e+00 1.437805175781250000e+00 1.438720703125000000e+00 1.439849853515625000e+00 1.440643310546875000e+00 1.441802978515625000e+00 1.442382812500000000e+00 1.443389892578125000e+00 1.444580078125000000e+00 1.445312500000000000e+00 1.445281982421875000e+00 1.445831298828125000e+00 1.446350097656250000e+00 1.446838378906250000e+00 1.447296142578125000e+00 1.447387695312500000e+00 1.447357177734375000e+00 1.447998046875000000e+00 1.448760986328125000e+00 1.449554443359375000e+00 1.450103759765625000e+00 1.450195312500000000e+00 1.450592041015625000e+00 1.451416015625000000e+00 1.451477050781250000e+00 1.452239990234375000e+00 1.453155517578125000e+00 1.453887939453125000e+00 1.454589843750000000e+00 1.455322265625000000e+00 1.456420898437500000e+00 1.457092285156250000e+00 1.457611083984375000e+00 1.458496093750000000e+00 1.459167480468750000e+00 1.460144042968750000e+00 1.460906982421875000e+00 1.461547851562500000e+00 1.461730957031250000e+00 1.462005615234375000e+00 1.462463378906250000e+00 1.463073730468750000e+00 1.464172363281250000e+00 1.464416503906250000e+00 1.465118408203125000e+00 1.465759277343750000e+00 1.466461181640625000e+00 1.467285156250000000e+00 1.467468261718750000e+00 1.467468261718750000e+00 1.467620849609375000e+00 1.468780517578125000e+00 1.469177246093750000e+00 1.469604492187500000e+00 1.470031738281250000e+00 1.470703125000000000e+00 1.471527099609375000e+00 1.471832275390625000e+00 1.472290039062500000e+00 1.472930908203125000e+00 1.473236083984375000e+00 1.474151611328125000e+00 1.474853515625000000e+00 1.475036621093750000e+00 1.475646972656250000e+00 1.476562500000000000e+00 1.477172851562500000e+00 1.477874755859375000e+00 1.478332519531250000e+00 1.478759765625000000e+00 1.479125976562500000e+00 1.479736328125000000e+00 1.479705810546875000e+00 1.480499267578125000e+00 1.481079101562500000e+00 1.481872558593750000e+00 1.482421875000000000e+00 1.482666015625000000e+00 1.483581542968750000e+00 1.483856201171875000e+00 1.484405517578125000e+00 1.484924316406250000e+00 1.485382080078125000e+00 1.485809326171875000e+00 1.486114501953125000e+00 1.486694335937500000e+00 1.487091064453125000e+00 1.487396240234375000e+00 1.487731933593750000e+00 1.488067626953125000e+00 1.488403320312500000e+00 1.488800048828125000e+00 1.489807128906250000e+00 1.490081787109375000e+00 1.490905761718750000e+00 1.491363525390625000e+00 1.491485595703125000e+00 1.492187500000000000e+00 1.492523193359375000e+00 1.492431640625000000e+00 1.492919921875000000e+00 1.493286132812500000e+00 1.493682861328125000e+00 1.494201660156250000e+00 1.494628906250000000e+00 1.495330810546875000e+00 1.496063232421875000e+00 1.496093750000000000e+00 1.496337890625000000e+00 1.496124267578125000e+00 1.496582031250000000e+00 1.497589111328125000e+00 1.496948242187500000e+00 1.497436523437500000e+00 1.497680664062500000e+00 1.498046875000000000e+00 1.498687744140625000e+00 1.498901367187500000e+00 1.499267578125000000e+00 1.499176025390625000e+00 1.499572753906250000e+00 1.500091552734375000e+00 1.500183105468750000e+00 1.500488281250000000e+00 1.500640869140625000e+00 1.500396728515625000e+00 1.500640869140625000e+00 1.500457763671875000e+00 1.500671386718750000e+00 1.500793457031250000e+00 1.501098632812500000e+00 1.501281738281250000e+00 1.501739501953125000e+00 1.501953125000000000e+00 1.502288818359375000e+00 1.502441406250000000e+00 1.502532958984375000e+00 1.502685546875000000e+00 1.502868652343750000e+00 1.503051757812500000e+00 1.503295898437500000e+00 1.503295898437500000e+00 1.503509521484375000e+00 1.503723144531250000e+00 1.503906250000000000e+00 1.503570556640625000e+00 1.503570556640625000e+00 1.503692626953125000e+00 1.503723144531250000e+00 1.503936767578125000e+00 1.504089355468750000e+00 1.504455566406250000e+00 1.504516601562500000e+00 1.504638671875000000e+00 1.505004882812500000e+00 1.505371093750000000e+00 1.505157470703125000e+00 1.505187988281250000e+00 1.505249023437500000e+00 1.505157470703125000e+00 1.505096435546875000e+00 1.505035400390625000e+00 1.505126953125000000e+00 1.505065917968750000e+00 1.505035400390625000e+00 1.505004882812500000e+00 1.504852294921875000e+00 1.504791259765625000e+00 1.504760742187500000e+00 1.504699707031250000e+00 1.504516601562500000e+00 1.504486083984375000e+00 1.504333496093750000e+00 1.504302978515625000e+00 1.504272460937500000e+00 1.504180908203125000e+00 1.504180908203125000e+00 1.504089355468750000e+00 1.503936767578125000e+00 1.503784179687500000e+00 1.503662109375000000e+00 1.503540039062500000e+00 1.503540039062500000e+00 1.503906250000000000e+00 1.503936767578125000e+00 1.503906250000000000e+00 1.503906250000000000e+00 1.503906250000000000e+00 1.503814697265625000e+00 1.503662109375000000e+00 1.503417968750000000e+00 1.503265380859375000e+00 1.502624511718750000e+00 1.502471923828125000e+00 1.502349853515625000e+00 1.502532958984375000e+00 1.502319335937500000e+00 1.502197265625000000e+00 1.502044677734375000e+00 1.501892089843750000e+00 1.501525878906250000e+00 1.501068115234375000e+00 1.500854492187500000e+00 1.500762939453125000e+00 1.500518798828125000e+00 1.500244140625000000e+00 1.500244140625000000e+00 1.499938964843750000e+00 1.500061035156250000e+00 1.499816894531250000e+00 1.500244140625000000e+00 1.500152587890625000e+00 1.500030517578125000e+00 1.500000000000000000e+00 1.499725341796875000e+00 1.500061035156250000e+00 1.499633789062500000e+00 1.499267578125000000e+00 1.499053955078125000e+00 1.497619628906250000e+00 1.497711181640625000e+00 1.497711181640625000e+00 1.497039794921875000e+00 1.497283935546875000e+00 1.496948242187500000e+00 1.496459960937500000e+00 1.496276855468750000e+00 1.495971679687500000e+00 1.495544433593750000e+00 1.495361328125000000e+00 1.494934082031250000e+00 1.494079589843750000e+00 1.493988037109375000e+00 1.493713378906250000e+00 1.493408203125000000e+00 1.493041992187500000e+00 1.492492675781250000e+00 1.492309570312500000e+00 1.492034912109375000e+00 1.491516113281250000e+00 1.490844726562500000e+00 1.490325927734375000e+00 1.489990234375000000e+00 1.490142822265625000e+00 1.489410400390625000e+00 1.488861083984375000e+00 1.488433837890625000e+00 1.488006591796875000e+00 1.487518310546875000e+00 1.487182617187500000e+00 1.486633300781250000e+00 1.486572265625000000e+00 1.486022949218750000e+00 1.485870361328125000e+00 1.485321044921875000e+00 1.485351562500000000e+00 1.484741210937500000e+00 1.483673095703125000e+00 1.483123779296875000e+00 1.482757568359375000e+00 1.482574462890625000e+00 1.481628417968750000e+00 1.481262207031250000e+00 1.481475830078125000e+00 1.481384277343750000e+00 1.481018066406250000e+00 1.480773925781250000e+00 1.480255126953125000e+00 1.479644775390625000e+00 1.478607177734375000e+00 1.477905273437500000e+00 1.476959228515625000e+00 1.476135253906250000e+00 1.475494384765625000e+00 1.474670410156250000e+00 1.474273681640625000e+00 1.474121093750000000e+00 1.473571777343750000e+00 1.472991943359375000e+00 1.472686767578125000e+00 1.471923828125000000e+00 1.471374511718750000e+00 1.470794677734375000e+00 1.470062255859375000e+00 1.469451904296875000e+00 1.468933105468750000e+00 1.468353271484375000e+00 1.468048095703125000e+00 1.467803955078125000e+00 1.467498779296875000e+00 1.467346191406250000e+00 1.466613769531250000e+00 1.465270996093750000e+00 1.465576171875000000e+00 1.465179443359375000e+00 1.464996337890625000e+00 1.464538574218750000e+00 1.463470458984375000e+00 1.462890625000000000e+00 1.462677001953125000e+00 1.461303710937500000e+00 1.460540771484375000e+00 1.459136962890625000e+00 1.458557128906250000e+00 1.458099365234375000e+00 1.457519531250000000e+00 1.456848144531250000e+00 1.456237792968750000e+00 1.455505371093750000e+00 1.454711914062500000e+00 1.453826904296875000e+00 1.453674316406250000e+00 1.452697753906250000e+00 1.451934814453125000e+00 1.451171875000000000e+00 1.450561523437500000e+00 1.449523925781250000e+00 1.449493408203125000e+00 1.448516845703125000e+00 1.447418212890625000e+00 1.446777343750000000e+00 1.446044921875000000e+00 1.445526123046875000e+00 1.444854736328125000e+00 1.444396972656250000e+00 1.443542480468750000e+00 1.443084716796875000e+00 1.442535400390625000e+00 1.441680908203125000e+00 1.441070556640625000e+00 1.440612792968750000e+00 1.439880371093750000e+00 1.439117431640625000e+00 1.438140869140625000e+00 1.437500000000000000e+00 1.437591552734375000e+00 1.436584472656250000e+00 1.435668945312500000e+00 1.434326171875000000e+00 1.433593750000000000e+00 1.433135986328125000e+00 1.432189941406250000e+00 1.431549072265625000e+00 1.430969238281250000e+00 1.429992675781250000e+00 1.429077148437500000e+00 1.428161621093750000e+00 1.427337646484375000e+00 1.426574707031250000e+00 1.425811767578125000e+00 1.424835205078125000e+00 1.424072265625000000e+00 1.422973632812500000e+00 1.421752929687500000e+00 1.421752929687500000e+00 1.420928955078125000e+00 1.421173095703125000e+00 1.420440673828125000e+00 1.420013427734375000e+00 1.419036865234375000e+00 1.417633056640625000e+00 1.417419433593750000e+00 1.416503906250000000e+00 1.415588378906250000e+00 1.414794921875000000e+00 1.414123535156250000e+00 1.413452148437500000e+00 1.412658691406250000e+00 1.411071777343750000e+00 1.410186767578125000e+00 1.409332275390625000e+00 1.408508300781250000e+00 1.408111572265625000e+00 1.407287597656250000e+00 1.406402587890625000e+00 1.405609130859375000e+00 1.404724121093750000e+00 1.403808593750000000e+00 1.402770996093750000e+00 1.401885986328125000e+00 1.401184082031250000e+00 1.400146484375000000e+00 1.399169921875000000e+00 1.398376464843750000e+00 1.397949218750000000e+00 1.397369384765625000e+00 1.396484375000000000e+00 1.395751953125000000e+00 1.394989013671875000e+00 1.394561767578125000e+00 1.393859863281250000e+00 1.392974853515625000e+00 1.392272949218750000e+00 1.391723632812500000e+00 1.390869140625000000e+00 1.390014648437500000e+00 1.389282226562500000e+00 1.388458251953125000e+00 1.387847900390625000e+00 1.386291503906250000e+00 1.385406494140625000e+00 1.384582519531250000e+00 1.383850097656250000e+00 1.383087158203125000e+00 1.382354736328125000e+00 1.381561279296875000e+00 1.380584716796875000e+00 1.379852294921875000e+00 1.378814697265625000e+00 1.378143310546875000e+00 1.377319335937500000e+00 1.376770019531250000e+00 1.375976562500000000e+00 1.375244140625000000e+00 1.373748779296875000e+00 1.372863769531250000e+00 1.372131347656250000e+00 1.371429443359375000e+00 1.370544433593750000e+00 1.369720458984375000e+00 1.369293212890625000e+00 1.368896484375000000e+00 1.368164062500000000e+00 1.367645263671875000e+00 1.366607666015625000e+00 1.365936279296875000e+00 1.365264892578125000e+00 1.364471435546875000e+00 1.363647460937500000e+00 1.363250732421875000e+00 1.362579345703125000e+00 1.361175537109375000e+00 1.360443115234375000e+00 1.358978271484375000e+00 1.358367919921875000e+00 1.358306884765625000e+00 1.357482910156250000e+00 1.356872558593750000e+00 1.355957031250000000e+00 1.355499267578125000e+00 1.354644775390625000e+00 1.353881835937500000e+00 1.352783203125000000e+00 1.351959228515625000e+00 1.351318359375000000e+00 1.350433349609375000e+00 1.349731445312500000e+00 1.349029541015625000e+00 1.347747802734375000e+00 1.347259521484375000e+00 1.346557617187500000e+00 1.345642089843750000e+00 1.345001220703125000e+00 1.343811035156250000e+00 1.343597412109375000e+00 1.342712402343750000e+00 1.342010498046875000e+00 1.341583251953125000e+00 1.341217041015625000e+00 1.341094970703125000e+00 1.340667724609375000e+00 1.339782714843750000e+00 1.338958740234375000e+00 1.338378906250000000e+00 1.337921142578125000e+00 1.337341308593750000e+00 1.336791992187500000e+00 1.336151123046875000e+00 1.335571289062500000e+00 1.334716796875000000e+00 1.334381103515625000e+00 1.334197998046875000e+00 1.333526611328125000e+00 1.332794189453125000e+00 1.332153320312500000e+00 1.331359863281250000e+00 1.330566406250000000e+00 1.329895019531250000e+00 1.329193115234375000e+00 1.328613281250000000e+00 1.328125000000000000e+00 1.327636718750000000e+00 1.327026367187500000e+00 1.326446533203125000e+00 1.325561523437500000e+00 1.325042724609375000e+00 1.324340820312500000e+00 1.323760986328125000e+00 1.323242187500000000e+00 1.323120117187500000e+00 1.322601318359375000e+00 1.321838378906250000e+00 1.321289062500000000e+00 1.320922851562500000e+00 1.320404052734375000e+00 1.319763183593750000e+00 1.319458007812500000e+00 1.318481445312500000e+00 1.318054199218750000e+00 1.317779541015625000e+00 1.317199707031250000e+00 1.316741943359375000e+00 1.316284179687500000e+00 1.315948486328125000e+00 1.315490722656250000e+00 1.314971923828125000e+00 1.314666748046875000e+00 1.314208984375000000e+00 1.313720703125000000e+00 1.313293457031250000e+00 1.312591552734375000e+00 1.312500000000000000e+00 1.312133789062500000e+00 1.312377929687500000e+00 1.312011718750000000e+00 1.311309814453125000e+00 1.311035156250000000e+00 1.310607910156250000e+00 1.310302734375000000e+00 1.310394287109375000e+00 1.309783935546875000e+00 1.309417724609375000e+00 1.309020996093750000e+00 1.307861328125000000e+00 1.307403564453125000e+00 1.306884765625000000e+00 1.306396484375000000e+00 1.306030273437500000e+00 1.305786132812500000e+00 1.305480957031250000e+00 1.305206298828125000e+00 1.304992675781250000e+00 1.304748535156250000e+00 1.304687500000000000e+00 1.304718017578125000e+00 1.304168701171875000e+00 1.303710937500000000e+00 1.303344726562500000e+00 1.303222656250000000e+00 1.302856445312500000e+00 1.302886962890625000e+00 1.302795410156250000e+00 1.302673339843750000e+00 1.302642822265625000e+00 1.302368164062500000e+00 1.301727294921875000e+00 1.301666259765625000e+00 1.301574707031250000e+00 1.301330566406250000e+00 1.301269531250000000e+00 1.300964355468750000e+00 1.301055908203125000e+00 1.300933837890625000e+00 1.300994873046875000e+00 1.300842285156250000e+00 1.300720214843750000e+00 1.300811767578125000e+00 1.300720214843750000e+00 1.300537109375000000e+00 1.300445556640625000e+00 1.300659179687500000e+00 1.300445556640625000e+00 1.299652099609375000e+00 1.299591064453125000e+00 1.299438476562500000e+00 1.299316406250000000e+00 1.299163818359375000e+00 1.299011230468750000e+00 1.298858642578125000e+00 1.299072265625000000e+00 1.298736572265625000e+00 1.298736572265625000e+00 1.298889160156250000e+00 1.299285888671875000e+00 1.299316406250000000e+00 1.299530029296875000e+00 1.299377441406250000e+00 1.299407958984375000e+00 1.299499511718750000e+00 1.299591064453125000e+00 1.299804687500000000e+00 1.299804687500000000e+00 1.299774169921875000e+00 1.299896240234375000e+00 1.300201416015625000e+00 1.300140380859375000e+00 1.300292968750000000e+00 1.300415039062500000e+00 1.300598144531250000e+00 1.300567626953125000e+00 1.300659179687500000e+00 1.300842285156250000e+00 1.301849365234375000e+00 1.302001953125000000e+00 1.302154541015625000e+00 1.302246093750000000e+00 1.302154541015625000e+00 1.302001953125000000e+00 1.302764892578125000e+00 1.303314208984375000e+00 1.303497314453125000e+00 1.303619384765625000e+00 1.303924560546875000e+00 1.304046630859375000e+00 1.304321289062500000e+00 1.304687500000000000e+00 1.304718017578125000e+00 1.304718017578125000e+00 1.304962158203125000e+00 1.305084228515625000e+00 1.305633544921875000e+00 1.305969238281250000e+00 1.306243896484375000e+00 1.306762695312500000e+00 1.307098388671875000e+00 1.307220458984375000e+00 1.307495117187500000e+00 1.307891845703125000e+00 1.308013916015625000e+00 1.308990478515625000e+00 1.309387207031250000e+00 1.309631347656250000e+00 1.310119628906250000e+00 1.310546875000000000e+00 1.310974121093750000e+00 1.311828613281250000e+00 1.312164306640625000e+00 1.312622070312500000e+00 1.312988281250000000e+00 1.313598632812500000e+00 1.313964843750000000e+00 1.314453125000000000e+00 1.315032958984375000e+00 1.315460205078125000e+00 1.315612792968750000e+00 1.315917968750000000e+00 1.316436767578125000e+00 1.316955566406250000e+00 1.317443847656250000e+00 1.317779541015625000e+00 1.318359375000000000e+00 1.318847656250000000e+00 1.319396972656250000e+00 1.319702148437500000e+00 1.320129394531250000e+00 1.320709228515625000e+00 1.321105957031250000e+00 1.321624755859375000e+00 1.322357177734375000e+00 1.322631835937500000e+00 1.323089599609375000e+00 1.323516845703125000e+00 1.324371337890625000e+00 1.324645996093750000e+00 1.325378417968750000e+00 1.325561523437500000e+00 1.326171875000000000e+00 1.326416015625000000e+00 1.326965332031250000e+00 1.327575683593750000e+00 1.328247070312500000e+00 1.328613281250000000e+00 1.329132080078125000e+00 1.329956054687500000e+00 1.330413818359375000e+00 1.330871582031250000e+00 1.331390380859375000e+00 1.332183837890625000e+00 1.332733154296875000e+00 1.333526611328125000e+00 1.334197998046875000e+00 1.335052490234375000e+00 1.335723876953125000e+00 1.336303710937500000e+00 1.337066650390625000e+00 1.337585449218750000e+00 1.338348388671875000e+00 1.339111328125000000e+00 1.339752197265625000e+00 1.340362548828125000e+00 1.341003417968750000e+00 1.341857910156250000e+00 1.342926025390625000e+00 1.343353271484375000e+00 1.343994140625000000e+00 1.344940185546875000e+00 1.345794677734375000e+00 1.346496582031250000e+00 1.347259521484375000e+00 1.348022460937500000e+00 1.348724365234375000e+00 1.349884033203125000e+00 1.350555419921875000e+00 1.351898193359375000e+00 1.352478027343750000e+00 1.352996826171875000e+00 1.353515625000000000e+00 1.354064941406250000e+00 1.354644775390625000e+00 1.355316162109375000e+00 1.355895996093750000e+00 1.356628417968750000e+00 1.357696533203125000e+00 1.358337402343750000e+00 1.358642578125000000e+00 1.359436035156250000e+00 1.360321044921875000e+00 1.360931396484375000e+00 1.361694335937500000e+00 1.363128662109375000e+00 1.363800048828125000e+00 1.364654541015625000e+00 1.365264892578125000e+00 1.366455078125000000e+00 1.367401123046875000e+00 1.368164062500000000e+00 1.369628906250000000e+00 1.370422363281250000e+00 1.371368408203125000e+00 1.372802734375000000e+00 1.373565673828125000e+00 1.374450683593750000e+00 1.375213623046875000e+00 1.376159667968750000e+00 1.376953125000000000e+00 1.377838134765625000e+00 1.378570556640625000e+00 1.379486083984375000e+00 1.380218505859375000e+00 1.380767822265625000e+00 1.381713867187500000e+00 1.382476806640625000e+00 1.383056640625000000e+00 1.383697509765625000e+00 1.384429931640625000e+00 1.385101318359375000e+00 1.385986328125000000e+00 1.386718750000000000e+00 1.387420654296875000e+00 1.388244628906250000e+00 1.389129638671875000e+00 1.389984130859375000e+00 1.390991210937500000e+00 1.391784667968750000e+00 1.392120361328125000e+00 1.392944335937500000e+00 1.393798828125000000e+00 1.394500732421875000e+00 1.395263671875000000e+00 1.396026611328125000e+00 1.396850585937500000e+00 1.397308349609375000e+00 1.398101806640625000e+00 1.398986816406250000e+00 1.399780273437500000e+00 1.400634765625000000e+00 1.401641845703125000e+00
0.000000000000000000e+00 1.657104492187500000e-02 3.292846679687500000e-02 4.931640625000000000e-02 6.597900390625000000e-02 8.255004882812500000e-02 9.902954101562500000e-02 1.153564453125000000e-01 1.317138671875000000e-01 1.480407714843750000e-01 1.643981933593750000e-01 1.807861328125000000e-01 1.973266601562500000e-01 2.139282226562500000e-01 2.304687500000000000e-01 2.469482421875000000e-01 2.633361816406250000e-01 2.797546386718750000e-01 2.960510253906250000e-01 3.120117187500000000e-01 3.283081054687500000e-01 3.445739746093750000e-01 3.605346679687500000e-01 3.764648437500000000e-01 3.927917480468750000e-01 4.089050292968750000e-01 4.251708984375000000e-01 4.414062500000000000e-01 4.578857421875000000e-01 4.737854003906250000e-01 4.898071289062500000e-01 5.057678222656250000e-01 5.216979980468750000e-01 5.375671386718750000e-01 5.534667968750000000e-01 5.693664550781250000e-01 5.849304199218750000e-01 6.011352539062500000e-01 6.167297363281250000e-01 6.323242187500000000e-01 6.483764648437500000e-01 6.644592285156250000e-01 6.798400878906250000e-01 6.953125000000000000e-01 7.104797363281250000e-01 7.258911132812500000e-01 7.405090332031250000e-01 7.557983398437500000e-01 7.708129882812500000e-01 7.858276367187500000e-01 8.007812500000000000e-01 8.153991699218750000e-01 8.302307128906250000e-01 8.447875976562500000e-01 8.594970703125000000e-01 8.748779296875000000e-01 8.896179199218750000e-01 9.035644531250000000e-01 9.177246093750000000e-01 9.321289062500000000e-01 9.464111328125000000e-01 9.600524902343750000e-01 9.739685058593750000e-01 9.876403808593750000e-01 1.001342773437500000e+00 1.015197753906250000e+00 1.028381347656250000e+00 1.041503906250000000e+00 1.054931640625000000e+00 1.068450927734375000e+00 1.081848144531250000e+00 1.095001220703125000e+00 1.108184814453125000e+00 1.120941162109375000e+00 1.134033203125000000e+00 1.147308349609375000e+00 1.159973144531250000e+00 1.172668457031250000e+00 1.185058593750000000e+00 1.197631835937500000e+00 1.209655761718750000e+00 1.221893310546875000e+00 1.234527587890625000e+00 1.246826171875000000e+00 1.258880615234375000e+00 1.270843505859375000e+00 1.282226562500000000e+00 1.293579101562500000e+00 1.305419921875000000e+00 1.317138671875000000e+00 1.328674316406250000e+00 1.339904785156250000e+00 1.351165771484375000e+00 1.362304687500000000e+00 1.372802734375000000e+00 1.383453369140625000e+00 1.394042968750000000e+00 1.404785156250000000e+00 1.415740966796875000e+00 1.426300048828125000e+00 1.436706542968750000e+00 1.447387695312500000e+00 1.457611083984375000e+00 1.467834472656250000e+00 1.477783203125000000e+00 1.487365722656250000e+00 1.497070312500000000e+00 1.506805419921875000e+00 1.516479492187500000e+00 1.525817871093750000e+00 1.535308837890625000e+00 1.544494628906250000e+00 1.553710937500000000e+00 1.562591552734375000e+00 1.571380615234375000e+00 1.580139160156250000e+00 1.587921142578125000e+00 1.595947265625000000e+00 1.603942871093750000e+00 1.612121582031250000e+00 1.620178222656250000e+00 1.628295898437500000e+00 1.636016845703125000e+00 1.643096923828125000e+00 1.650756835937500000e+00 1.658294677734375000e+00 1.665557861328125000e+00 1.673004150390625000e+00 1.680236816406250000e+00 1.687561035156250000e+00 1.694702148437500000e+00 1.701232910156250000e+00 1.707672119140625000e+00 1.714080810546875000e+00 1.720550537109375000e+00 1.727050781250000000e+00 1.733367919921875000e+00 1.740295410156250000e+00 1.746063232421875000e+00 1.751556396484375000e+00 1.757232666015625000e+00 1.762359619140625000e+00 1.767639160156250000e+00 1.772705078125000000e+00 1.777954101562500000e+00 1.782836914062500000e+00 1.787811279296875000e+00 1.792449951171875000e+00 1.796600341796875000e+00 1.801086425781250000e+00 1.805755615234375000e+00 1.809631347656250000e+00 1.813903808593750000e+00 1.817749023437500000e+00 1.821777343750000000e+00 1.825439453125000000e+00 1.829223632812500000e+00 1.832305908203125000e+00 1.835693359375000000e+00 1.839324951171875000e+00 1.842651367187500000e+00 1.845764160156250000e+00 1.848785400390625000e+00 1.851531982421875000e+00 1.854492187500000000e+00 1.857055664062500000e+00 1.859558105468750000e+00 1.862091064453125000e+00 1.864440917968750000e+00 1.866790771484375000e+00 1.868713378906250000e+00 1.869964599609375000e+00 1.871795654296875000e+00 1.873626708984375000e+00 1.875091552734375000e+00 1.876525878906250000e+00 1.876983642578125000e+00 1.878082275390625000e+00 1.879180908203125000e+00 1.880065917968750000e+00 1.881042480468750000e+00 1.881530761718750000e+00 1.881530761718750000e+00 1.882232666015625000e+00 1.883056640625000000e+00 1.883270263671875000e+00 1.883361816406250000e+00 1.882812500000000000e+00 1.882415771484375000e+00 1.882049560546875000e+00 1.881469726562500000e+00 1.881103515625000000e+00 1.880371093750000000e+00 1.879608154296875000e+00 1.878936767578125000e+00 1.878540039062500000e+00 1.877593994140625000e+00 1.876708984375000000e+00 1.875518798828125000e+00 1.873931884765625000e+00 1.872619628906250000e+00 1.871093750000000000e+00 1.869445800781250000e+00 1.867736816406250000e+00 1.865905761718750000e+00 1.864105224609375000e+00 1.861968994140625000e+00 1.859741210937500000e+00 1.857513427734375000e+00 1.855316162109375000e+00 1.853088378906250000e+00 1.850341796875000000e+00 1.847778320312500000e+00 1.844665527343750000e+00 1.842102050781250000e+00 1.839965820312500000e+00 1.837310791015625000e+00 1.833587646484375000e+00 1.830627441406250000e+00 1.827545166015625000e+00 1.824401855468750000e+00 1.821228027343750000e+00 1.818511962890625000e+00 1.815338134765625000e+00 1.812042236328125000e+00 1.808197021484375000e+00 1.804351806640625000e+00 1.800964355468750000e+00 1.797088623046875000e+00 1.793182373046875000e+00 1.789062500000000000e+00 1.784851074218750000e+00 1.780578613281250000e+00 1.776489257812500000e+00 1.773101806640625000e+00 1.769042968750000000e+00 1.764678955078125000e+00 1.760040283203125000e+00 1.755340576171875000e+00 1.750579833984375000e+00 1.745117187500000000e+00 1.739135742187500000e+00 1.733856201171875000e+00 1.728485107421875000e+00 1.723144531250000000e+00 1.717956542968750000e+00 1.712524414062500000e+00 1.706909179687500000e+00 1.701324462890625000e+00 1.695556640625000000e+00 1.689666748046875000e+00 1.683441162109375000e+00 1.677734375000000000e+00 1.671752929687500000e+00 1.665283203125000000e+00 1.658874511718750000e+00 1.652465820312500000e+00 1.645874023437500000e+00 1.639343261718750000e+00 1.632873535156250000e+00 1.626495361328125000e+00 1.619171142578125000e+00 1.612487792968750000e+00 1.605926513671875000e+00 1.599121093750000000e+00 1.591827392578125000e+00 1.585052490234375000e+00 1.577941894531250000e+00 1.570648193359375000e+00 1.563507080078125000e+00 1.556427001953125000e+00 1.548889160156250000e+00 1.541534423828125000e+00 1.534210205078125000e+00 1.526489257812500000e+00 1.519012451171875000e+00 1.510803222656250000e+00 1.502868652343750000e+00 1.494720458984375000e+00 1.486633300781250000e+00 1.478271484375000000e+00 1.470062255859375000e+00 1.461669921875000000e+00 1.453399658203125000e+00 1.444763183593750000e+00 1.436950683593750000e+00 1.427947998046875000e+00 1.419006347656250000e+00 1.410186767578125000e+00 1.401245117187500000e+00 1.392303466796875000e+00 1.383544921875000000e+00 1.374786376953125000e+00 1.365753173828125000e+00 1.356414794921875000e+00 1.347503662109375000e+00 1.338409423828125000e+00 1.329193115234375000e+00 1.319946289062500000e+00 1.309906005859375000e+00 1.300598144531250000e+00 1.290985107421875000e+00 1.281433105468750000e+00 1.271820068359375000e+00 1.262237548828125000e+00 1.252532958984375000e+00 1.243011474609375000e+00 1.233825683593750000e+00 1.223632812500000000e+00 1.214019775390625000e+00 1.203765869140625000e+00 1.193359375000000000e+00 1.183227539062500000e+00 1.172973632812500000e+00 1.162841796875000000e+00 1.152557373046875000e+00 1.141967773437500000e+00 1.131561279296875000e+00 1.121093750000000000e+00 1.110595703125000000e+00 1.100097656250000000e+00 1.089660644531250000e+00 1.078918457031250000e+00 1.068115234375000000e+00 1.057281494140625000e+00 1.046478271484375000e+00 1.035644531250000000e+00 1.024505615234375000e+00 1.013610839843750000e+00 1.002471923828125000e+00 9.916076660156250000e-01 9.805297851562500000e-01 9.690856933593750000e-01 9.577636718750000000e-01 9.467163085937500000e-01 9.350585937500000000e-01 9.236145019531250000e-01 9.121704101562500000e-01 9.004211425781250000e-01 8.889160156250000000e-01 8.773193359375000000e-01 8.656005859375000000e-01 8.538513183593750000e-01 8.421325683593750000e-01 8.304443359375000000e-01 8.186645507812500000e-01 8.068542480468750000e-01 7.950439453125000000e-01 7.831420898437500000e-01 7.712402343750000000e-01 7.590637207031250000e-01 7.468872070312500000e-01 7.349243164062500000e-01 7.230224609375000000e-01 7.107849121093750000e-01 6.986389160156250000e-01 6.869506835937500000e-01 6.747436523437500000e-01 6.625366210937500000e-01 6.500244140625000000e-01 6.378784179687500000e-01 6.256408691406250000e-01 6.124877929687500000e-01 6.000976562500000000e-01 5.874023437500000000e-01 5.750732421875000000e-01 5.625610351562500000e-01 5.498657226562500000e-01 5.373535156250000000e-01 5.249328613281250000e-01 5.123901367187500000e-01 5.000305175781250000e-01 4.874267578125000000e-01 4.750976562500000000e-01 4.624328613281250000e-01 4.498596191406250000e-01 4.371643066406250000e-01 4.245300292968750000e-01 4.117126464843750000e-01 3.988952636718750000e-01 3.862304687500000000e-01 3.738403320312500000e-01 3.613586425781250000e-01 3.486938476562500000e-01 3.358764648437500000e-01 3.229370117187500000e-01 3.099670410156250000e-01 2.969665527343750000e-01 2.839965820312500000e-01 2.713317871093750000e-01 2.585754394531250000e-01 2.457275390625000000e-01 2.324218750000000000e-01 2.192993164062500000e-01 2.065124511718750000e-01 1.936035156250000000e-01 1.807250976562500000e-01 1.680603027343750000e-01 1.549072265625000000e-01 1.417236328125000000e-01 1.285095214843750000e-01 1.157226562500000000e-01 1.026000976562500000e-01 8.947753906250000000e-02 7.638549804687500000e-02 6.335449218750000000e-02 5.038452148437500000e-02 3.738403320312500000e-02 2.438354492187500000e-02 1.138305664062500000e-02 -2.777099609375000000e-03 -1.528930664062500000e-02 -2.792358398437500000e-02 -4.074096679687500000e-02 -5.358886718750000000e-02 -6.573486328125000000e-02 -7.867431640625000000e-02 -9.140014648437500000e-02 -1.040954589843750000e-01 -1.174926757812500000e-01 -1.303100585937500000e-01 -1.435546875000000000e-01 -1.564331054687500000e-01 -1.692810058593750000e-01 -1.824340820312500000e-01 -1.952514648437500000e-01 -2.081909179687500000e-01 -2.218017578125000000e-01 -2.347106933593750000e-01 -2.474365234375000000e-01 -2.589721679687500000e-01 -2.710266113281250000e-01 -2.840881347656250000e-01 -2.969360351562500000e-01 -3.099975585937500000e-01 -3.230895996093750000e-01 -3.355407714843750000e-01 -3.480529785156250000e-01 -3.611755371093750000e-01 -3.735351562500000000e-01 -3.857421875000000000e-01 -3.989257812500000000e-01 -4.117736816406250000e-01 -4.243774414062500000e-01 -4.370727539062500000e-01 -4.496459960937500000e-01 -4.624023437500000000e-01 -4.757080078125000000e-01 -4.885559082031250000e-01 -5.014038085937500000e-01 -5.131530761718750000e-01 -5.257568359375000000e-01 -5.386047363281250000e-01 -5.496826171875000000e-01 -5.623779296875000000e-01 -5.748901367187500000e-01 -5.872802734375000000e-01 -6.000366210937500000e-01 -6.125488281250000000e-01 -6.249084472656250000e-01 -6.377563476562500000e-01 -6.497802734375000000e-01 -6.620788574218750000e-01 -6.742858886718750000e-01 -6.867065429687500000e-01 -6.986389160156250000e-01 -7.110595703125000000e-01 -7.232666015625000000e-01 -7.352905273437500000e-01 -7.470703125000000000e-01 -7.591247558593750000e-01 -7.701416015625000000e-01 -7.821960449218750000e-01 -7.937927246093750000e-01 -8.056640625000000000e-01 -8.177795410156250000e-01 -8.297729492187500000e-01 -8.417968750000000000e-01 -8.534851074218750000e-01 -8.651733398437500000e-01 -8.769226074218750000e-01 -8.890075683593750000e-01 -9.006958007812500000e-01 -9.120483398437500000e-01 -9.236145019531250000e-01 -9.350585937500000000e-01 -9.465026855468750000e-01 -9.579772949218750000e-01 -9.694519042968750000e-01 -9.812927246093750000e-01 -9.924926757812500000e-01 -1.003845214843750000e+00 -1.015197753906250000e+00 -1.026916503906250000e+00 -1.038543701171875000e+00 -1.049621582031250000e+00 -1.060913085937500000e+00 -1.071990966796875000e+00 -1.082580566406250000e+00 -1.093444824218750000e+00 -1.104492187500000000e+00 -1.115173339843750000e+00 -1.125854492187500000e+00 -1.136718750000000000e+00 -1.147491455078125000e+00 -1.158325195312500000e+00 -1.168945312500000000e+00 -1.179351806640625000e+00 -1.190124511718750000e+00 -1.200378417968750000e+00 -1.210876464843750000e+00 -1.221099853515625000e+00 -1.230834960937500000e+00 -1.241210937500000000e+00 -1.251129150390625000e+00 -1.261169433593750000e+00 -1.270660400390625000e+00 -1.280731201171875000e+00 -1.289825439453125000e+00 -1.299468994140625000e+00 -1.308685302734375000e+00 -1.318115234375000000e+00 -1.327941894531250000e+00 -1.337707519531250000e+00 -1.347137451171875000e+00 -1.356445312500000000e+00 -1.365631103515625000e+00 -1.375396728515625000e+00 -1.384674072265625000e+00 -1.393646240234375000e+00 -1.402923583984375000e+00 -1.411804199218750000e+00 -1.420806884765625000e+00 -1.429656982421875000e+00 -1.438598632812500000e+00 -1.447204589843750000e+00 -1.455627441406250000e+00 -1.464111328125000000e+00 -1.472625732421875000e+00 -1.481231689453125000e+00 -1.489837646484375000e+00 -1.498229980468750000e+00 -1.506744384765625000e+00 -1.514984130859375000e+00 -1.523284912109375000e+00 -1.530883789062500000e+00 -1.538879394531250000e+00 -1.546417236328125000e+00 -1.554260253906250000e+00 -1.562164306640625000e+00 -1.569824218750000000e+00 -1.577239990234375000e+00 -1.584625244140625000e+00 -1.591827392578125000e+00 -1.599578857421875000e+00 -1.607086181640625000e+00 -1.614746093750000000e+00 -1.621856689453125000e+00 -1.628540039062500000e+00 -1.635559082031250000e+00 -1.642425537109375000e+00 -1.649108886718750000e+00 -1.655883789062500000e+00 -1.662261962890625000e+00 -1.668701171875000000e+00 -1.674743652343750000e+00 -1.681060791015625000e+00 -1.687438964843750000e+00 -1.693664550781250000e+00 -1.699920654296875000e+00 -1.706054687500000000e+00 -1.712097167968750000e+00 -1.717895507812500000e+00 -1.723541259765625000e+00 -1.729125976562500000e+00 -1.734436035156250000e+00 -1.739959716796875000e+00 -1.745147705078125000e+00 -1.750488281250000000e+00 -1.755798339843750000e+00 -1.761138916015625000e+00 -1.766113281250000000e+00 -1.770660400390625000e+00 -1.775909423828125000e+00 -1.780883789062500000e+00 -1.785247802734375000e+00 -1.789398193359375000e+00 -1.793640136718750000e+00 -1.797882080078125000e+00 -1.802062988281250000e+00 -1.806732177734375000e+00 -1.810394287109375000e+00 -1.814331054687500000e+00 -1.818115234375000000e+00 -1.821746826171875000e+00 -1.825469970703125000e+00 -1.829681396484375000e+00 -1.832824707031250000e+00 -1.836151123046875000e+00 -1.839447021484375000e+00 -1.842712402343750000e+00 -1.845947265625000000e+00 -1.848846435546875000e+00 -1.851531982421875000e+00 -1.854492187500000000e+00 -1.856811523437500000e+00 -1.859344482421875000e+00 -1.861907958984375000e+00 -1.864074707031250000e+00 -1.866394042968750000e+00 -1.868499755859375000e+00 -1.870544433593750000e+00 -1.872253417968750000e+00 -1.873901367187500000e+00 -1.874908447265625000e+00 -1.876220703125000000e+00 -1.877716064453125000e+00 -1.879241943359375000e+00 -1.880218505859375000e+00 -1.881317138671875000e+00 -1.882415771484375000e+00 -1.883300781250000000e+00 -1.884429931640625000e+00 -1.884918212890625000e+00 -1.885406494140625000e+00 -1.886138916015625000e+00 -1.886474609375000000e+00 -1.886474609375000000e+00 -1.886230468750000000e+00 -1.886199951171875000e+00 -1.885681152343750000e+00 -1.885620117187500000e+00 -1.884521484375000000e+00 -1.884185791015625000e+00 -1.883422851562500000e+00 -1.882629394531250000e+00 -1.881835937500000000e+00 -1.881072998046875000e+00 -1.880035400390625000e+00 -1.878845214843750000e+00 -1.878295898437500000e+00 -1.877014160156250000e+00 -1.875091552734375000e+00 -1.873382568359375000e+00 -1.871490478515625000e+00 -1.869323730468750000e+00 -1.867095947265625000e+00 -1.864959716796875000e+00 -1.862365722656250000e+00 -1.859893798828125000e+00 -1.857574462890625000e+00 -1.854888916015625000e+00 -1.851776123046875000e+00 -1.848754882812500000e+00 -1.845642089843750000e+00 -1.842407226562500000e+00 -1.838989257812500000e+00 -1.835815429687500000e+00 -1.832458496093750000e+00 -1.829772949218750000e+00 -1.825836181640625000e+00 -1.821777343750000000e+00 -1.817718505859375000e+00 -1.813690185546875000e+00 -1.809387207031250000e+00 -1.804992675781250000e+00 -1.800537109375000000e+00 -1.795898437500000000e+00 -1.791290283203125000e+00 -1.786407470703125000e+00 -1.781433105468750000e+00 -1.776306152343750000e+00 -1.771911621093750000e+00 -1.766387939453125000e+00 -1.761260986328125000e+00 -1.755859375000000000e+00 -1.750000000000000000e+00 -1.744476318359375000e+00 -1.738281250000000000e+00 -1.731994628906250000e+00 -1.725769042968750000e+00 -1.718170166015625000e+00 -1.710876464843750000e+00 -1.704284667968750000e+00 -1.697540283203125000e+00 -1.690338134765625000e+00 -1.683319091796875000e+00 -1.676452636718750000e+00 -1.668670654296875000e+00 -1.662170410156250000e+00 -1.654815673828125000e+00 -1.647125244140625000e+00 -1.639648437500000000e+00 -1.631774902343750000e+00 -1.624114990234375000e+00 -1.615600585937500000e+00 -1.607238769531250000e+00 -1.598693847656250000e+00 -1.590393066406250000e+00 -1.581909179687500000e+00 -1.573181152343750000e+00 -1.564361572265625000e+00 -1.555206298828125000e+00 -1.546051025390625000e+00 -1.537048339843750000e+00 -1.527587890625000000e+00 -1.518157958984375000e+00 -1.508575439453125000e+00 -1.498779296875000000e+00 -1.489013671875000000e+00 -1.479370117187500000e+00 -1.469390869140625000e+00 -1.458862304687500000e+00 -1.448944091796875000e+00 -1.438110351562500000e+00 -1.427947998046875000e+00 -1.417388916015625000e+00 -1.406768798828125000e+00 -1.396911621093750000e+00 -1.386169433593750000e+00 -1.375183105468750000e+00 -1.364227294921875000e+00 -1.353088378906250000e+00 -1.341735839843750000e+00 -1.330749511718750000e+00 -1.318786621093750000e+00 -1.307250976562500000e+00 -1.295806884765625000e+00 -1.284454345703125000e+00 -1.272430419921875000e+00 -1.257324218750000000e+00 -1.245910644531250000e+00 -1.233489990234375000e+00 -1.221252441406250000e+00 -1.208740234375000000e+00 -1.196441650390625000e+00 -1.184539794921875000e+00 -1.171966552734375000e+00 -1.159362792968750000e+00 -1.146667480468750000e+00 -1.133728027343750000e+00 -1.121398925781250000e+00 -1.108825683593750000e+00 -1.095703125000000000e+00 -1.082885742187500000e+00 -1.069824218750000000e+00 -1.056549072265625000e+00 -1.043151855468750000e+00 -1.029571533203125000e+00 -1.014587402343750000e+00 -1.001251220703125000e+00 -9.872741699218750000e-01 -9.732971191406250000e-01 -9.597167968750000000e-01 -9.456787109375000000e-01 -9.313964843750000000e-01 -9.172973632812500000e-01 -9.031677246093750000e-01 -8.890075683593750000e-01 -8.745727539062500000e-01 -8.596191406250000000e-01 -8.449707031250000000e-01 -8.307189941406250000e-01 -8.161621093750000000e-01 -8.015441894531250000e-01 -7.890625000000000000e-01 -7.743530273437500000e-01 -7.595214843750000000e-01 -7.439575195312500000e-01 -7.287902832031250000e-01 -7.132263183593750000e-01 -6.985168457031250000e-01 -6.834106445312500000e-01 -6.679687500000000000e-01 -6.522521972656250000e-01 -6.366271972656250000e-01 -6.210021972656250000e-01 -6.055603027343750000e-01 -5.897521972656250000e-01 -5.744018554687500000e-01 -5.583496093750000000e-01 -5.431213378906250000e-01 -5.271911621093750000e-01 -5.103149414062500000e-01 -4.936828613281250000e-01 -4.780273437500000000e-01 -4.621582031250000000e-01 -4.463195800781250000e-01 -4.299926757812500000e-01 -4.139709472656250000e-01 -3.978271484375000000e-01 -3.816528320312500000e-01 -3.644104003906250000e-01 -3.474426269531250000e-01 -3.305664062500000000e-01 -3.121948242187500000e-01 -2.956542968750000000e-01 -2.793273925781250000e-01 -2.624816894531250000e-01 -2.460327148437500000e-01 -2.296447753906250000e-01 -2.125854492187500000e-01 -1.961975097656250000e-01 -1.794128417968750000e-01 -1.629028320312500000e-01 -1.459350585937500000e-01 -1.292724609375000000e-01 -1.125488281250000000e-01 -9.585571289062500000e-02 -7.885742187500000000e-02 -6.170654296875000000e-02 -4.483032226562500000e-02 -2.819824218750000000e-02 -1.165771484375000000e-02 5.004882812500000000e-03 2.166748046875000000e-02 3.836059570312500000e-02 5.502319335937500000e-02 7.162475585937500000e-02 8.801269531250000000e-02 1.046142578125000000e-01 1.212158203125000000e-01 1.377563476562500000e-01 1.544189453125000000e-01 1.713256835937500000e-01 1.878051757812500000e-01 2.043151855468750000e-01 2.207641601562500000e-01 2.375793457031250000e-01 2.541198730468750000e-01 2.702941894531250000e-01 2.866821289062500000e-01 3.030700683593750000e-01 3.194580078125000000e-01 3.359069824218750000e-01 3.523864746093750000e-01 3.684387207031250000e-01 3.845825195312500000e-01 4.013061523437500000e-01 4.174804687500000000e-01 4.336242675781250000e-01 4.496459960937500000e-01 4.651794433593750000e-01 4.805908203125000000e-01 4.963989257812500000e-01 5.122375488281250000e-01 5.281982421875000000e-01 5.440063476562500000e-01 5.595703125000000000e-01 5.752868652343750000e-01 5.909729003906250000e-01 6.067199707031250000e-01 6.221923828125000000e-01 6.373901367187500000e-01 6.529846191406250000e-01 6.685791015625000000e-01 6.840209960937500000e-01 6.992492675781250000e-01 7.143859863281250000e-01 7.294616699218750000e-01 7.443847656250000000e-01 7.594604492187500000e-01 7.744140625000000000e-01 7.892150878906250000e-01 8.038330078125000000e-01 8.188476562500000000e-01 8.334045410156250000e-01 8.483886718750000000e-01 8.628540039062500000e-01 8.770446777343750000e-01 8.912353515625000000e-01 9.048156738281250000e-01 9.190368652343750000e-01 9.330444335937500000e-01 9.469909667968750000e-01 9.607238769531250000e-01 9.744262695312500000e-01 9.878845214843750000e-01 1.001586914062500000e+00 1.014923095703125000e+00 1.028320312500000000e+00 1.041870117187500000e+00 1.054779052734375000e+00 1.068023681640625000e+00 1.081756591796875000e+00 1.094726562500000000e+00 1.107604980468750000e+00 1.120880126953125000e+00 1.133605957031250000e+00 1.146301269531250000e+00 1.158660888671875000e+00 1.171142578125000000e+00 1.183502197265625000e+00 1.196044921875000000e+00 1.208312988281250000e+00 1.220672607421875000e+00 1.232635498046875000e+00 1.244476318359375000e+00 1.256408691406250000e+00 1.268157958984375000e+00 1.279815673828125000e+00 1.291473388671875000e+00 1.302947998046875000e+00 1.314239501953125000e+00 1.325469970703125000e+00 1.336608886718750000e+00 1.347320556640625000e+00 1.358398437500000000e+00 1.369323730468750000e+00 1.380096435546875000e+00 1.390899658203125000e+00 1.401184082031250000e+00 1.411224365234375000e+00 1.421569824218750000e+00 1.431671142578125000e+00 1.441741943359375000e+00 1.451324462890625000e+00 1.461669921875000000e+00 1.471313476562500000e+00 1.480865478515625000e+00 1.490417480468750000e+00 1.499755859375000000e+00 1.508941650390625000e+00 1.518066406250000000e+00 1.527069091796875000e+00 1.535980224609375000e+00 1.544616699218750000e+00 1.553100585937500000e+00 1.561187744140625000e+00 1.569519042968750000e+00 1.577667236328125000e+00 1.585693359375000000e+00 1.594055175781250000e+00 1.601684570312500000e+00 1.609405517578125000e+00 1.617065429687500000e+00 1.625091552734375000e+00 1.632476806640625000e+00 1.639190673828125000e+00 1.646270751953125000e+00 1.653564453125000000e+00 1.660552978515625000e+00 1.667633056640625000e+00 1.674102783203125000e+00 1.680053710937500000e+00 1.686370849609375000e+00 1.692382812500000000e+00 1.698730468750000000e+00 1.705261230468750000e+00 1.711059570312500000e+00 1.716949462890625000e+00 1.722747802734375000e+00 1.728179931640625000e+00 1.733703613281250000e+00 1.738983154296875000e+00 1.743896484375000000e+00 1.748809814453125000e+00 1.753631591796875000e+00 1.759002685546875000e+00 1.763488769531250000e+00 1.767822265625000000e+00 1.772064208984375000e+00 1.775939941406250000e+00 1.779724121093750000e+00 1.783508300781250000e+00 1.787200927734375000e+00 1.790618896484375000e+00 1.793853759765625000e+00 1.796966552734375000e+00 1.800292968750000000e+00 1.803283691406250000e+00 1.805267333984375000e+00 1.807312011718750000e+00 1.809387207031250000e+00 1.811584472656250000e+00 1.813690185546875000e+00 1.816009521484375000e+00 1.817749023437500000e+00 1.819671630859375000e+00 1.821533203125000000e+00 1.822570800781250000e+00 1.824249267578125000e+00 1.826049804687500000e+00 1.827636718750000000e+00 1.828948974609375000e+00 1.830352783203125000e+00 1.831604003906250000e+00 1.832702636718750000e+00 1.833557128906250000e+00 1.835144042968750000e+00 1.836120605468750000e+00 1.836669921875000000e+00 1.837066650390625000e+00 1.837890625000000000e+00 1.838134765625000000e+00 1.838043212890625000e+00 1.837310791015625000e+00 1.837554931640625000e+00 1.837097167968750000e+00 1.836395263671875000e+00
