# Supplementary material for: Molecular dynamics on quantum annealers
Source: Sci Rep. 2022 Oct 7;12:16824. doi: 10.1038/s41598-022-21163-x (PMC9547079; doi:10.1038/s41598-022-21163-x)
Supplement: Supplementary file 2 — Supplementary Information 2. [file 41598_2022_21163_MOESM2_ESM.zip › results/dwave/eq_1/attempts_5/initial_1.3/N_31/solution.txt]

1.300000000000000044e+00 1.300109863281250000e+00 1.308441162109375000e+00 1.324676513671875000e+00 1.347808837890625000e+00 1.377105712890625000e+00 1.410125732421875000e+00 1.444763183593750000e+00 1.477569580078125000e+00 1.507904052734375000e+00 1.533416748046875000e+00 1.552124023437500000e+00 1.563659667968750000e+00 1.566894531250000000e+00 1.560974121093750000e+00 1.546173095703125000e+00 1.522644042968750000e+00 1.490722656250000000e+00 1.451477050781250000e+00 1.407196044921875000e+00 1.358978271484375000e+00 1.310485839843750000e+00 1.265716552734375000e+00 1.227111816406250000e+00 1.199981689453125000e+00 1.188415527343750000e+00 1.195587158203125000e+00 1.223205566406250000e+00 1.270172119140625000e+00 1.333282470703125000e+00 1.407348632812500000e+00
0.000000000000000000e+00 5.504150390625000000e-01 1.099853515625000000e+00 1.596038818359375000e+00 1.992523193359375000e+00 2.254913330078125000e+00 2.360473632812500000e+00 2.305297851562500000e+00 2.098449707031250000e+00 1.763183593750000000e+00 1.320648193359375000e+00 7.962341308593750000e-01 2.153015136718750000e-01 -3.977050781250000000e-01 -1.018981933593750000e+00 -1.624420166015625000e+00 -2.187286376953125000e+00 -2.678222656250000000e+00 -3.061614990234375000e+00 -3.295837402343750000e+00 -3.337677001953125000e+00 -3.137054443359375000e+00 -2.653625488281250000e+00 -1.870544433593750000e+00 -7.962951660156250000e-01 5.021972656250000000e-01 1.901885986328125000e+00 3.238586425781250000e+00 4.343994140625000000e+00 5.095458984375000000e+00 5.440856933593750000e+00
