# Supplementary material for: Molecular dynamics on quantum annealers
Source: Sci Rep. 2022 Oct 7;12:16824. doi: 10.1038/s41598-022-21163-x (PMC9547079; doi:10.1038/s41598-022-21163-x)
Supplement: Supplementary file 2 — Supplementary Information 2. [file 41598_2022_21163_MOESM2_ESM.zip › results/dwave/eq_1/attempts_5/initial_1.3/N_316/solution.txt]

1.300000000000000044e+00 1.299987792968750000e+00 1.300292968750000000e+00 1.300506591796875000e+00 1.300811767578125000e+00 1.301361083984375000e+00 1.301544189453125000e+00 1.301971435546875000e+00 1.302154541015625000e+00 1.303039550781250000e+00 1.304016113281250000e+00 1.304748535156250000e+00 1.305450439453125000e+00 1.306365966796875000e+00 1.307373046875000000e+00 1.308197021484375000e+00 1.309295654296875000e+00 1.310577392578125000e+00 1.311706542968750000e+00 1.312927246093750000e+00 1.314239501953125000e+00 1.315368652343750000e+00 1.316894531250000000e+00 1.318389892578125000e+00 1.321228027343750000e+00 1.322662353515625000e+00 1.324218750000000000e+00 1.325714111328125000e+00 1.327362060546875000e+00 1.329162597656250000e+00 1.331024169921875000e+00 1.332733154296875000e+00 1.334655761718750000e+00 1.336730957031250000e+00 1.339233398437500000e+00 1.341430664062500000e+00 1.343536376953125000e+00 1.345703125000000000e+00 1.347686767578125000e+00 1.349395751953125000e+00 1.351623535156250000e+00 1.353820800781250000e+00 1.356048583984375000e+00 1.357940673828125000e+00 1.360382080078125000e+00 1.363006591796875000e+00 1.365447998046875000e+00 1.368408203125000000e+00 1.370910644531250000e+00 1.373413085937500000e+00 1.375885009765625000e+00 1.378601074218750000e+00 1.381256103515625000e+00 1.383911132812500000e+00 1.386474609375000000e+00 1.388488769531250000e+00 1.391174316406250000e+00 1.393920898437500000e+00 1.396728515625000000e+00 1.399291992187500000e+00 1.401458740234375000e+00 1.403991699218750000e+00 1.406646728515625000e+00 1.409240722656250000e+00 1.411712646484375000e+00 1.414184570312500000e+00 1.416748046875000000e+00 1.418609619140625000e+00 1.420959472656250000e+00 1.423583984375000000e+00 1.425933837890625000e+00 1.428039550781250000e+00 1.430664062500000000e+00 1.433013916015625000e+00 1.435577392578125000e+00 1.437805175781250000e+00 1.440307617187500000e+00 1.442932128906250000e+00 1.445281982421875000e+00 1.447479248046875000e+00 1.449493408203125000e+00 1.451873779296875000e+00 1.454589843750000000e+00 1.456878662109375000e+00 1.459289550781250000e+00 1.461547851562500000e+00 1.463623046875000000e+00 1.465789794921875000e+00 1.467773437500000000e+00 1.468963623046875000e+00 1.470947265625000000e+00 1.472991943359375000e+00 1.474975585937500000e+00 1.476989746093750000e+00 1.478790283203125000e+00 1.480468750000000000e+00 1.481750488281250000e+00 1.483459472656250000e+00 1.485626220703125000e+00 1.486663818359375000e+00 1.488342285156250000e+00 1.489624023437500000e+00 1.490325927734375000e+00 1.491699218750000000e+00 1.492858886718750000e+00 1.494140625000000000e+00 1.494445800781250000e+00 1.495666503906250000e+00 1.496185302734375000e+00 1.497375488281250000e+00 1.498657226562500000e+00 1.500030517578125000e+00 1.500885009765625000e+00 1.501831054687500000e+00 1.502502441406250000e+00 1.503326416015625000e+00 1.503967285156250000e+00 1.504791259765625000e+00 1.505371093750000000e+00 1.505676269531250000e+00 1.506134033203125000e+00 1.506591796875000000e+00 1.506988525390625000e+00 1.507324218750000000e+00 1.507720947265625000e+00 1.508605957031250000e+00 1.508789062500000000e+00 1.509033203125000000e+00 1.509094238281250000e+00 1.509185791015625000e+00 1.509094238281250000e+00 1.508789062500000000e+00 1.508697509765625000e+00 1.508514404296875000e+00 1.508239746093750000e+00 1.507904052734375000e+00 1.507354736328125000e+00 1.507049560546875000e+00 1.506622314453125000e+00 1.505584716796875000e+00 1.504913330078125000e+00 1.504180908203125000e+00 1.503417968750000000e+00 1.502716064453125000e+00 1.501708984375000000e+00 1.500793457031250000e+00 1.500091552734375000e+00 1.499053955078125000e+00 1.498046875000000000e+00 1.495422363281250000e+00 1.494110107421875000e+00 1.492431640625000000e+00 1.491027832031250000e+00 1.488769531250000000e+00 1.487335205078125000e+00 1.485870361328125000e+00 1.484039306640625000e+00 1.482452392578125000e+00 1.480712890625000000e+00 1.478607177734375000e+00 1.476898193359375000e+00 1.475219726562500000e+00 1.473663330078125000e+00 1.471832275390625000e+00 1.469909667968750000e+00 1.468322753906250000e+00 1.466094970703125000e+00 1.464233398437500000e+00 1.461975097656250000e+00 1.459899902343750000e+00 1.457702636718750000e+00 1.455322265625000000e+00 1.453277587890625000e+00 1.451080322265625000e+00 1.448730468750000000e+00 1.446411132812500000e+00 1.444671630859375000e+00 1.442321777343750000e+00 1.439758300781250000e+00 1.437652587890625000e+00 1.435302734375000000e+00 1.432800292968750000e+00 1.430297851562500000e+00 1.427520751953125000e+00 1.424804687500000000e+00 1.422302246093750000e+00 1.419738769531250000e+00 1.417236328125000000e+00 1.414611816406250000e+00 1.412231445312500000e+00 1.409606933593750000e+00 1.407104492187500000e+00 1.404479980468750000e+00 1.402130126953125000e+00 1.399139404296875000e+00 1.396667480468750000e+00 1.394226074218750000e+00 1.391448974609375000e+00 1.388824462890625000e+00 1.386016845703125000e+00 1.383575439453125000e+00 1.380920410156250000e+00 1.378448486328125000e+00 1.375946044921875000e+00 1.373291015625000000e+00 1.370635986328125000e+00 1.368072509765625000e+00 1.364990234375000000e+00 1.362609863281250000e+00 1.359832763671875000e+00 1.357696533203125000e+00 1.355621337890625000e+00 1.353118896484375000e+00 1.350830078125000000e+00 1.348480224609375000e+00 1.346435546875000000e+00 1.344177246093750000e+00 1.342010498046875000e+00 1.339782714843750000e+00 1.337524414062500000e+00 1.335449218750000000e+00 1.333251953125000000e+00 1.331054687500000000e+00 1.329010009765625000e+00 1.327148437500000000e+00 1.325256347656250000e+00 1.323425292968750000e+00 1.321594238281250000e+00 1.319824218750000000e+00 1.318176269531250000e+00 1.316680908203125000e+00 1.315093994140625000e+00 1.313964843750000000e+00 1.312622070312500000e+00 1.311157226562500000e+00 1.309265136718750000e+00 1.308135986328125000e+00 1.307861328125000000e+00 1.306732177734375000e+00 1.305572509765625000e+00 1.304656982421875000e+00 1.303924560546875000e+00 1.303009033203125000e+00 1.301910400390625000e+00 1.301147460937500000e+00 1.300811767578125000e+00 1.300354003906250000e+00 1.299865722656250000e+00 1.299591064453125000e+00 1.299377441406250000e+00 1.299316406250000000e+00 1.299041748046875000e+00 1.298889160156250000e+00 1.298828125000000000e+00 1.298980712890625000e+00 1.299072265625000000e+00 1.299133300781250000e+00 1.299377441406250000e+00 1.300018310546875000e+00 1.300811767578125000e+00 1.301483154296875000e+00 1.302001953125000000e+00 1.302520751953125000e+00 1.303161621093750000e+00 1.303924560546875000e+00 1.304779052734375000e+00 1.305480957031250000e+00 1.306488037109375000e+00 1.307586669921875000e+00 1.308654785156250000e+00 1.309509277343750000e+00 1.311218261718750000e+00 1.312591552734375000e+00 1.313995361328125000e+00 1.315185546875000000e+00 1.316680908203125000e+00 1.318359375000000000e+00 1.319946289062500000e+00 1.321472167968750000e+00 1.323150634765625000e+00 1.324768066406250000e+00 1.326507568359375000e+00 1.328399658203125000e+00 1.330352783203125000e+00 1.332397460937500000e+00 1.334320068359375000e+00 1.336700439453125000e+00 1.338714599609375000e+00 1.340179443359375000e+00 1.342376708984375000e+00 1.344543457031250000e+00 1.346832275390625000e+00 1.349121093750000000e+00 1.351165771484375000e+00 1.353454589843750000e+00 1.355865478515625000e+00 1.358520507812500000e+00 1.360839843750000000e+00 1.363372802734375000e+00 1.366210937500000000e+00 1.368682861328125000e+00 1.371124267578125000e+00 1.373443603515625000e+00 1.375854492187500000e+00 1.378356933593750000e+00 1.381164550781250000e+00 1.383972167968750000e+00 1.386627197265625000e+00 1.389770507812500000e+00 1.392395019531250000e+00 1.394531250000000000e+00 1.397247314453125000e+00 1.399658203125000000e+00 1.402343750000000000e+00 1.404663085937500000e+00 1.407104492187500000e+00
0.000000000000000000e+00 5.224609375000000000e-02 1.043701171875000000e-01 1.565246582031250000e-01 2.087402343750000000e-01 2.606201171875000000e-01 3.120422363281250000e-01 3.635253906250000000e-01 4.147949218750000000e-01 4.657592773437500000e-01 5.167236328125000000e-01 5.667419433593750000e-01 6.160888671875000000e-01 6.652526855468750000e-01 7.135009765625000000e-01 7.615356445312500000e-01 8.087158203125000000e-01 8.548278808593750000e-01 9.008789062500000000e-01 9.460449218750000000e-01 9.904785156250000000e-01 1.034240722656250000e+00 1.076995849609375000e+00 1.119140625000000000e+00 1.160583496093750000e+00 1.200805664062500000e+00 1.240234375000000000e+00 1.278625488281250000e+00 1.316040039062500000e+00 1.352294921875000000e+00 1.387451171875000000e+00 1.422027587890625000e+00 1.455291748046875000e+00 1.487518310546875000e+00 1.518463134765625000e+00 1.548217773437500000e+00 1.576507568359375000e+00 1.604003906250000000e+00 1.630035400390625000e+00 1.655212402343750000e+00 1.679351806640625000e+00 1.702209472656250000e+00 1.723999023437500000e+00 1.744842529296875000e+00 1.764862060546875000e+00 1.783264160156250000e+00 1.800598144531250000e+00 1.816406250000000000e+00 1.830810546875000000e+00 1.843841552734375000e+00 1.855743408203125000e+00 1.866455078125000000e+00 1.876037597656250000e+00 1.883941650390625000e+00 1.890625000000000000e+00 1.896148681640625000e+00 1.900878906250000000e+00 1.904449462890625000e+00 1.906494140625000000e+00 1.907104492187500000e+00 1.906616210937500000e+00 1.904663085937500000e+00 1.902221679687500000e+00 1.898468017578125000e+00 1.893554687500000000e+00 1.887451171875000000e+00 1.880706787109375000e+00 1.873107910156250000e+00 1.864257812500000000e+00 1.855133056640625000e+00 1.843597412109375000e+00 1.831420898437500000e+00 1.817657470703125000e+00 1.803710937500000000e+00 1.788818359375000000e+00 1.773101806640625000e+00 1.756347656250000000e+00 1.738525390625000000e+00 1.719390869140625000e+00 1.699462890625000000e+00 1.678833007812500000e+00 1.657348632812500000e+00 1.634826660156250000e+00 1.611328125000000000e+00 1.586975097656250000e+00 1.561767578125000000e+00 1.535675048828125000e+00 1.508728027343750000e+00 1.480804443359375000e+00 1.452789306640625000e+00 1.424011230468750000e+00 1.394470214843750000e+00 1.363159179687500000e+00 1.332214355468750000e+00 1.300537109375000000e+00 1.268157958984375000e+00 1.235168457031250000e+00 1.201721191406250000e+00 1.167510986328125000e+00 1.132751464843750000e+00 1.097656250000000000e+00 1.062500000000000000e+00 1.026611328125000000e+00 9.902954101562500000e-01 9.533996582031250000e-01 9.160156250000000000e-01 8.783874511718750000e-01 8.403015136718750000e-01 8.021545410156250000e-01 7.639465332031250000e-01 7.253723144531250000e-01 6.863403320312500000e-01 6.467285156250000000e-01 6.070556640625000000e-01 5.669250488281250000e-01 5.265197753906250000e-01 4.858398437500000000e-01 4.453125000000000000e-01 4.041137695312500000e-01 3.628540039062500000e-01 3.214111328125000000e-01 2.797851562500000000e-01 2.380676269531250000e-01 1.961975097656250000e-01 1.542358398437500000e-01 1.123352050781250000e-01 7.012939453125000000e-02 2.774047851562500000e-02 -1.419067382812500000e-02 -5.654907226562500000e-02 -9.909057617187500000e-02 -1.413269042968750000e-01 -1.830749511718750000e-01 -2.255554199218750000e-01 -2.691345214843750000e-01 -3.123474121093750000e-01 -3.532409667968750000e-01 -3.954467773437500000e-01 -4.373474121093750000e-01 -4.790649414062500000e-01 -5.203552246093750000e-01 -5.612182617187500000e-01 -6.014099121093750000e-01 -6.426391601562500000e-01 -6.833801269531250000e-01 -7.236938476562500000e-01 -7.630920410156250000e-01 -8.028259277343750000e-01 -8.419494628906250000e-01 -8.815917968750000000e-01 -9.197387695312500000e-01 -9.570617675781250000e-01 -9.937133789062500000e-01 -1.030822753906250000e+00 -1.069519042968750000e+00 -1.104858398437500000e+00 -1.140655517578125000e+00 -1.174896240234375000e+00 -1.208526611328125000e+00 -1.241668701171875000e+00 -1.273986816406250000e+00 -1.305816650390625000e+00 -1.336914062500000000e+00 -1.367248535156250000e+00 -1.396881103515625000e+00 -1.426025390625000000e+00 -1.454742431640625000e+00 -1.482543945312500000e+00 -1.509582519531250000e+00 -1.536010742187500000e+00 -1.561676025390625000e+00 -1.585632324218750000e+00 -1.609405517578125000e+00 -1.632232666015625000e+00 -1.654266357421875000e+00 -1.675537109375000000e+00 -1.695861816406250000e+00 -1.715179443359375000e+00 -1.733734130859375000e+00 -1.751892089843750000e+00 -1.768585205078125000e+00 -1.784454345703125000e+00 -1.799377441406250000e+00 -1.813293457031250000e+00 -1.826019287109375000e+00 -1.837524414062500000e+00 -1.847564697265625000e+00 -1.857025146484375000e+00 -1.865631103515625000e+00 -1.872894287109375000e+00 -1.880218505859375000e+00 -1.885009765625000000e+00 -1.888702392578125000e+00 -1.891510009765625000e+00 -1.893463134765625000e+00 -1.893798828125000000e+00 -1.893035888671875000e+00 -1.891265869140625000e+00 -1.888061523437500000e+00 -1.883544921875000000e+00 -1.877990722656250000e+00 -1.871093750000000000e+00 -1.862884521484375000e+00 -1.853515625000000000e+00 -1.842712402343750000e+00 -1.830841064453125000e+00 -1.817443847656250000e+00 -1.802764892578125000e+00 -1.787078857421875000e+00 -1.769622802734375000e+00 -1.750885009765625000e+00 -1.730895996093750000e+00 -1.710021972656250000e+00 -1.687774658203125000e+00 -1.664184570312500000e+00 -1.638977050781250000e+00 -1.613311767578125000e+00 -1.586639404296875000e+00 -1.558563232421875000e+00 -1.528839111328125000e+00 -1.498107910156250000e+00 -1.466674804687500000e+00 -1.433532714843750000e+00 -1.398864746093750000e+00 -1.363739013671875000e+00 -1.327758789062500000e+00 -1.290313720703125000e+00 -1.252655029296875000e+00 -1.213043212890625000e+00 -1.172912597656250000e+00 -1.131408691406250000e+00 -1.089019775390625000e+00 -1.045623779296875000e+00 -1.002075195312500000e+00 -9.575195312500000000e-01 -9.121093750000000000e-01 -8.657226562500000000e-01 -8.181762695312500000e-01 -7.705078125000000000e-01 -7.223205566406250000e-01 -6.730957031250000000e-01 -6.235046386718750000e-01 -5.723266601562500000e-01 -5.213928222656250000e-01 -4.701843261718750000e-01 -4.185180664062500000e-01 -3.670654296875000000e-01 -3.146972656250000000e-01 -2.618103027343750000e-01 -2.091369628906250000e-01 -1.563415527343750000e-01 -1.028442382812500000e-01 -4.968261718750000000e-02 3.295898437500000000e-03 5.645751953125000000e-02 1.094970703125000000e-01 1.624755859375000000e-01 2.154846191406250000e-01 2.682800292968750000e-01 3.205871582031250000e-01 3.724670410156250000e-01 4.239501953125000000e-01 4.749145507812500000e-01 5.258483886718750000e-01 5.762939453125000000e-01 6.260681152343750000e-01 6.753845214843750000e-01 7.246398925781250000e-01 7.730407714843750000e-01 8.210144042968750000e-01 8.680725097656250000e-01 9.147338867187500000e-01 9.604492187500000000e-01 1.005340576171875000e+00 1.049346923828125000e+00 1.092803955078125000e+00 1.135192871093750000e+00 1.176300048828125000e+00 1.216796875000000000e+00 1.256103515625000000e+00 1.295562744140625000e+00 1.333129882812500000e+00 1.369903564453125000e+00 1.405212402343750000e+00 1.439941406250000000e+00 1.473327636718750000e+00 1.505798339843750000e+00 1.536804199218750000e+00 1.566772460937500000e+00 1.596496582031250000e+00 1.624572753906250000e+00 1.651123046875000000e+00 1.676239013671875000e+00 1.700714111328125000e+00 1.724121093750000000e+00 1.744628906250000000e+00 1.765472412109375000e+00 1.784606933593750000e+00 1.802734375000000000e+00 1.819213867187500000e+00 1.834686279296875000e+00 1.848846435546875000e+00 1.862457275390625000e+00 1.874084472656250000e+00 1.884674072265625000e+00 1.893798828125000000e+00 1.901367187500000000e+00 1.907928466796875000e+00 1.913269042968750000e+00 1.917022705078125000e+00 1.919128417968750000e+00 1.920227050781250000e+00 1.921264648437500000e+00 1.920562744140625000e+00 1.919433593750000000e+00 1.916564941406250000e+00
