# Supplementary material for: Molecular dynamics on quantum annealers
Source: Sci Rep. 2022 Oct 7;12:16824. doi: 10.1038/s41598-022-21163-x (PMC9547079; doi:10.1038/s41598-022-21163-x)
Supplement: Supplementary file 2 — Supplementary Information 2. [file 41598_2022_21163_MOESM2_ESM.zip › results/dwave/eq_2/attempts_1/at_200/chain/N_10/solution.txt]

1.300000000000000044e+00 1.243408203125000000e+00 1.372589111328125000e+00 1.603668212890625000e+00 1.931884765625000000e+00 2.103607177734375000e+00 2.044006347656250000e+00 1.851318359375000000e+00 1.450164794921875000e+00 9.523620605468750000e-01
0.000000000000000000e+00 1.749786376953125000e+00 5.089843750000000000e+00 5.533416748046875000e+00 3.199829101562500000e+00 -6.099853515625000000e-01 -4.488616943359375000e+00 -8.154479980468750000e+00 -1.182232666015625000e+01 -1.268850708007812500e+01
