# Supplementary material for: Molecular dynamics on quantum annealers
Source: Sci Rep. 2022 Oct 7;12:16824. doi: 10.1038/s41598-022-21163-x (PMC9547079; doi:10.1038/s41598-022-21163-x)
Supplement: Supplementary file 2 — Supplementary Information 2. [file 41598_2022_21163_MOESM2_ESM.zip › results/dwave/eq_2/attempts_1/at_200/chain/N_100/solution.txt]

1.300000000000000044e+00 1.330566406250000000e+00 1.264831542968750000e+00 1.230804443359375000e+00 1.204925537109375000e+00 1.284851074218750000e+00 1.332916259765625000e+00 1.277770996093750000e+00 1.301544189453125000e+00 1.170166015625000000e+00 1.196380615234375000e+00 1.251464843750000000e+00 1.139801025390625000e+00 9.681396484375000000e-01 1.217529296875000000e+00 1.305999755859375000e+00 1.395172119140625000e+00 1.488250732421875000e+00 1.556854248046875000e+00 1.835479736328125000e+00 1.669647216796875000e+00 1.696319580078125000e+00 1.609588623046875000e+00 1.626068115234375000e+00 1.643096923828125000e+00 1.683990478515625000e+00 1.745422363281250000e+00 1.862823486328125000e+00 1.865905761718750000e+00 1.955810546875000000e+00 1.887176513671875000e+00 2.122802734375000000e+00 1.887847900390625000e+00 1.911224365234375000e+00 1.999206542968750000e+00 2.107025146484375000e+00 1.998504638671875000e+00 1.933990478515625000e+00 1.983795166015625000e+00 2.075134277343750000e+00 2.164764404296875000e+00 2.120941162109375000e+00 2.192077636718750000e+00 2.183990478515625000e+00 1.993743896484375000e+00 2.144165039062500000e+00 2.179138183593750000e+00 2.157318115234375000e+00 2.104522705078125000e+00 1.989715576171875000e+00 1.965637207031250000e+00 1.987396240234375000e+00 1.836914062500000000e+00 1.949005126953125000e+00 1.997833251953125000e+00 1.937042236328125000e+00 1.934417724609375000e+00 1.846160888671875000e+00 1.830657958984375000e+00 1.830291748046875000e+00 1.789642333984375000e+00 1.784179687500000000e+00 1.810729980468750000e+00 1.888549804687500000e+00 1.882110595703125000e+00 1.595001220703125000e+00 1.544769287109375000e+00 1.453033447265625000e+00 1.565155029296875000e+00 1.335144042968750000e+00 1.395904541015625000e+00 1.440216064453125000e+00 1.312469482421875000e+00 1.338317871093750000e+00 1.310119628906250000e+00 1.441986083984375000e+00 1.410644531250000000e+00 1.427551269531250000e+00 1.427093505859375000e+00 1.417785644531250000e+00 1.458099365234375000e+00 1.122711181640625000e+00 1.026947021484375000e+00 9.000854492187500000e-01 6.811218261718750000e-01 5.894165039062500000e-01 5.263061523437500000e-01 5.661010742187500000e-01 6.364746093750000000e-01 5.528259277343750000e-01 6.055297851562500000e-01 6.812133789062500000e-01 6.513671875000000000e-01 8.209838867187500000e-01 9.329833984375000000e-01 1.090209960937500000e+00 1.457763671875000000e+00 1.708465576171875000e+00 2.001068115234375000e+00 2.109985351562500000e+00
0.000000000000000000e+00 1.817321777343750000e-01 2.586364746093750000e-01 4.665527343750000000e-01 7.952575683593750000e-01 9.887390136718750000e-01 1.059722900390625000e+00 1.216857910156250000e+00 1.477691650390625000e+00 1.700286865234375000e+00 2.167602539062500000e+00 2.521820068359375000e+00 2.691772460937500000e+00 3.166168212890625000e+00 4.563934326171875000e+00 4.973754882812500000e+00 4.964599609375000000e+00 5.065216064453125000e+00 4.859130859375000000e+00 4.671997070312500000e+00 4.155670166015625000e+00 3.827758789062500000e+00 3.448699951171875000e+00 3.092956542968750000e+00 2.935150146484375000e+00 2.682250976562500000e+00 2.336303710937500000e+00 2.026885986328125000e+00 1.713836669921875000e+00 1.447570800781250000e+00 1.030303955078125000e+00 7.692260742187500000e-01 5.552062988281250000e-01 1.374206542968750000e-01 -1.152648925781250000e-01 -5.057678222656250000e-01 -8.198852539062500000e-01 -1.275268554687500000e+00 -1.609954833984375000e+00 -2.031707763671875000e+00 -2.538208007812500000e+00 -2.945526123046875000e+00 -3.298156738281250000e+00 -3.579406738281250000e+00 -4.059051513671875000e+00 -4.196166992187500000e+00 -4.547332763671875000e+00 -4.864929199218750000e+00 -5.301330566406250000e+00 -5.582366943359375000e+00 -5.906524658203125000e+00 -6.348297119140625000e+00 -6.557312011718750000e+00 -6.950317382812500000e+00 -7.278900146484375000e+00 -7.503021240234375000e+00 -7.874176025390625000e+00 -8.158599853515625000e+00 -8.525421142578125000e+00 -8.833190917968750000e+00 -9.125793457031250000e+00 -9.275695800781250000e+00 -9.650268554687500000e+00 -1.005783081054687500e+01 -1.039062500000000000e+01 -1.087451171875000000e+01 -1.106155395507812500e+01 -1.128753662109375000e+01 -1.131475830078125000e+01 -1.149237060546875000e+01 -1.151943969726562500e+01 -1.155203247070312500e+01 -1.170281982421875000e+01 -1.164819335937500000e+01 -1.151062011718750000e+01 -1.149530029296875000e+01 -1.163269042968750000e+01 -1.162265014648437500e+01 -1.169485473632812500e+01 -1.169943237304687500e+01 -1.181484985351562500e+01 -1.204071044921875000e+01 -1.133389282226562500e+01 -1.038107299804687500e+01 -8.805023193359375000e+00 -5.773376464843750000e+00 -1.504089355468750000e+00 3.683685302734375000e+00 8.256622314453125000e+00 1.195193481445312500e+01 1.655633544921875000e+01 2.048440551757812500e+01 2.372680664062500000e+01 2.736685180664062500e+01 2.956997680664062500e+01 3.108551025390625000e+01 3.186022949218750000e+01 3.178430175781250000e+01 3.160198974609375000e+01 3.132260131835937500e+01
