# Supplementary material for: Molecular dynamics on quantum annealers
Source: Sci Rep. 2022 Oct 7;12:16824. doi: 10.1038/s41598-022-21163-x (PMC9547079; doi:10.1038/s41598-022-21163-x)
Supplement: Supplementary file 2 — Supplementary Information 2. [file 41598_2022_21163_MOESM2_ESM.zip › results/dwave/eq_2/attempts_1/at_200/chain/N_1000/solution.txt]

1.300000000000000044e+00 1.360992431640625000e+00 1.374053955078125000e+00 1.462707519531250000e+00 1.577087402343750000e+00 1.574554443359375000e+00 1.565246582031250000e+00 1.534149169921875000e+00 1.480438232421875000e+00 1.563659667968750000e+00 1.542999267578125000e+00 1.408569335937500000e+00 1.418792724609375000e+00 1.470550537109375000e+00 1.400024414062500000e+00 1.361419677734375000e+00 1.284515380859375000e+00 1.173034667968750000e+00 1.062774658203125000e+00 1.122467041015625000e+00 1.020996093750000000e+00 1.031524658203125000e+00 1.267364501953125000e+00 1.172393798828125000e+00 1.117401123046875000e+00 1.093902587890625000e+00 1.053009033203125000e+00 1.043945312500000000e+00 9.330444335937500000e-01 9.901123046875000000e-01 1.025848388671875000e+00 9.663696289062500000e-01 9.586486816406250000e-01 9.022216796875000000e-01 8.124694824218750000e-01 7.915039062500000000e-01 7.348022460937500000e-01 6.836853027343750000e-01 6.524353027343750000e-01 6.841125488281250000e-01 8.170776367187500000e-01 6.693115234375000000e-01 7.117004394531250000e-01 6.658325195312500000e-01 6.471862792968750000e-01 6.701660156250000000e-01 6.574707031250000000e-01 6.381530761718750000e-01 6.662597656250000000e-01 6.148986816406250000e-01 7.257690429687500000e-01 7.286376953125000000e-01 6.135253906250000000e-01 4.904785156250000000e-01 5.115966796875000000e-01 6.438903808593750000e-01 7.584533691406250000e-01 8.155822753906250000e-01 8.483886718750000000e-01 8.269348144531250000e-01 7.980041503906250000e-01 7.860412597656250000e-01 8.400878906250000000e-01 7.231750488281250000e-01 7.362976074218750000e-01 6.919250488281250000e-01 6.920471191406250000e-01 6.074218750000000000e-01 5.368652343750000000e-01 5.934448242187500000e-01 4.976501464843750000e-01 4.821472167968750000e-01 5.412292480468750000e-01 5.194702148437500000e-01 4.032592773437500000e-01 4.309997558593750000e-01 2.804565429687500000e-01 3.396911621093750000e-01 4.731140136718750000e-01 1.518554687500000000e-01 1.544799804687500000e-01 2.068481445312500000e-01 1.844482421875000000e-01 1.956176757812500000e-01 1.733398437500000000e-01 1.499938964843750000e-01 1.730346679687500000e-01 3.528137207031250000e-01 5.555419921875000000e-01 6.756286621093750000e-01 6.036682128906250000e-01 6.325073242187500000e-01 9.021606445312500000e-01 9.701538085937500000e-01 1.039367675781250000e+00 1.060089111328125000e+00 1.065277099609375000e+00 9.812011718750000000e-01 1.139739990234375000e+00 1.043853759765625000e+00 1.158508300781250000e+00 1.228393554687500000e+00 1.268066406250000000e+00 1.290252685546875000e+00 1.347259521484375000e+00 1.393096923828125000e+00 1.372009277343750000e+00 1.302001953125000000e+00 1.228637695312500000e+00 1.006896972656250000e+00 9.353637695312500000e-01 1.135559082031250000e+00 9.991455078125000000e-01 9.987792968750000000e-01 1.001586914062500000e+00 8.683776855468750000e-01 8.691406250000000000e-01 9.394836425781250000e-01 9.029846191406250000e-01 8.716430664062500000e-01 9.639892578125000000e-01 1.060974121093750000e+00 1.095947265625000000e+00 8.621520996093750000e-01 9.254150390625000000e-01 9.698791503906250000e-01 9.712829589843750000e-01 1.075439453125000000e+00 1.018432617187500000e+00 8.709411621093750000e-01 7.624511718750000000e-01 6.291198730468750000e-01 6.896362304687500000e-01 3.934020996093750000e-01 3.760375976562500000e-01 6.137695312500000000e-01 6.183776855468750000e-01 2.802734375000000000e-01 6.811828613281250000e-01 5.801696777343750000e-01 6.189575195312500000e-01 9.476928710937500000e-01 1.111022949218750000e+00 1.267822265625000000e+00 1.158782958984375000e+00 1.595825195312500000e+00 1.594390869140625000e+00 1.583343505859375000e+00 1.555999755859375000e+00 1.549743652343750000e+00 1.659576416015625000e+00 1.694549560546875000e+00 1.750274658203125000e+00 1.832519531250000000e+00 1.984222412109375000e+00 1.976226806640625000e+00 1.908569335937500000e+00 2.104248046875000000e+00 2.226501464843750000e+00 2.316101074218750000e+00 2.231475830078125000e+00 2.299804687500000000e+00 2.360626220703125000e+00 2.368164062500000000e+00 2.359741210937500000e+00 2.359893798828125000e+00 2.344390869140625000e+00 2.478118896484375000e+00 2.599365234375000000e+00 2.696258544921875000e+00 2.696350097656250000e+00 2.747131347656250000e+00 2.802093505859375000e+00 2.872924804687500000e+00 2.916839599609375000e+00 2.929290771484375000e+00 2.929046630859375000e+00 2.981353759765625000e+00 2.894531250000000000e+00 3.034088134765625000e+00 2.980560302734375000e+00 3.011718750000000000e+00 3.140869140625000000e+00 3.316741943359375000e+00 3.381896972656250000e+00 3.258911132812500000e+00 3.115600585937500000e+00 2.948089599609375000e+00 3.143524169921875000e+00 3.195037841796875000e+00 3.264495849609375000e+00 3.315582275390625000e+00 3.281463623046875000e+00 3.297088623046875000e+00 3.200683593750000000e+00 3.140502929687500000e+00 3.088378906250000000e+00 3.161804199218750000e+00 3.253051757812500000e+00 3.282165527343750000e+00 3.349853515625000000e+00 3.232604980468750000e+00 3.221405029296875000e+00 3.067687988281250000e+00 3.156707763671875000e+00 3.088684082031250000e+00 3.286285400390625000e+00 3.187622070312500000e+00 3.151702880859375000e+00 3.112213134765625000e+00 3.057678222656250000e+00 2.900207519531250000e+00 2.837493896484375000e+00 2.943481445312500000e+00 2.860595703125000000e+00 2.907257080078125000e+00 2.776092529296875000e+00 2.804382324218750000e+00 2.828216552734375000e+00 2.855316162109375000e+00 2.762115478515625000e+00 2.770812988281250000e+00 2.759338378906250000e+00 2.814300537109375000e+00 2.850921630859375000e+00 2.996551513671875000e+00 2.892669677734375000e+00 2.949066162109375000e+00 3.177886962890625000e+00 3.038940429687500000e+00 2.967285156250000000e+00 2.900726318359375000e+00 2.984252929687500000e+00 2.940704345703125000e+00 2.904907226562500000e+00 2.851074218750000000e+00 2.868988037109375000e+00 2.843200683593750000e+00 2.681427001953125000e+00 2.619079589843750000e+00 2.738891601562500000e+00 2.860595703125000000e+00 2.731506347656250000e+00 2.831970214843750000e+00 2.852752685546875000e+00 2.812133789062500000e+00 2.813385009765625000e+00 2.820983886718750000e+00 2.982849121093750000e+00 2.952423095703125000e+00 3.183990478515625000e+00 3.049774169921875000e+00 3.226318359375000000e+00 3.135681152343750000e+00 3.232910156250000000e+00 3.401306152343750000e+00 3.518890380859375000e+00 3.701568603515625000e+00 3.518524169921875000e+00 3.690429687500000000e+00 3.588867187500000000e+00 3.576416015625000000e+00 3.488372802734375000e+00 3.581359863281250000e+00 3.751342773437500000e+00 3.711700439453125000e+00 3.811126708984375000e+00 3.894439697265625000e+00 3.804748535156250000e+00 3.831054687500000000e+00 3.927947998046875000e+00 4.128295898437500000e+00 4.196258544921875000e+00 4.154663085937500000e+00 4.152557373046875000e+00 4.114196777343750000e+00 3.958740234375000000e+00 4.108123779296875000e+00 4.098937988281250000e+00 4.205230712890625000e+00 4.107177734375000000e+00 4.182128906250000000e+00 4.066284179687500000e+00 4.131011962890625000e+00 4.079864501953125000e+00 4.049896240234375000e+00 4.011810302734375000e+00 4.090576171875000000e+00 4.151428222656250000e+00 4.212982177734375000e+00 4.150726318359375000e+00 4.207946777343750000e+00 4.223022460937500000e+00 3.879364013671875000e+00 4.134033203125000000e+00 4.084320068359375000e+00 4.299743652343750000e+00 4.216094970703125000e+00 4.304840087890625000e+00 4.232635498046875000e+00 4.064422607421875000e+00 4.034729003906250000e+00 4.164001464843750000e+00 4.251800537109375000e+00 4.420501708984375000e+00 4.540924072265625000e+00 4.614410400390625000e+00 4.590881347656250000e+00 4.540527343750000000e+00 4.519592285156250000e+00 4.386016845703125000e+00 4.582092285156250000e+00 4.622314453125000000e+00 4.364562988281250000e+00 4.361145019531250000e+00 4.405639648437500000e+00 4.412536621093750000e+00 4.467224121093750000e+00 4.512420654296875000e+00 4.376678466796875000e+00 4.552825927734375000e+00 4.519958496093750000e+00 4.475708007812500000e+00 4.445037841796875000e+00 4.613311767578125000e+00 4.658081054687500000e+00 4.623992919921875000e+00 4.658996582031250000e+00 4.591308593750000000e+00 4.619506835937500000e+00 4.694519042968750000e+00 4.473449707031250000e+00 4.466888427734375000e+00 4.478393554687500000e+00 4.215789794921875000e+00 4.265411376953125000e+00 4.292419433593750000e+00 4.200775146484375000e+00 4.221801757812500000e+00 4.300445556640625000e+00 4.319244384765625000e+00 4.332794189453125000e+00 4.372375488281250000e+00 4.457885742187500000e+00 4.241668701171875000e+00 4.374114990234375000e+00 4.421081542968750000e+00 4.246917724609375000e+00 4.443298339843750000e+00 4.295776367187500000e+00 4.360839843750000000e+00 4.331451416015625000e+00 4.290557861328125000e+00 4.298583984375000000e+00 4.439483642578125000e+00 4.413024902343750000e+00 4.325317382812500000e+00 4.243621826171875000e+00 4.224884033203125000e+00 4.209411621093750000e+00 4.193908691406250000e+00 4.115417480468750000e+00 4.388153076171875000e+00 4.377014160156250000e+00 4.317962646484375000e+00 4.348754882812500000e+00 4.532318115234375000e+00 4.284240722656250000e+00 4.264953613281250000e+00 4.480133056640625000e+00 4.530609130859375000e+00 4.359283447265625000e+00 4.328063964843750000e+00 4.329376220703125000e+00 4.304840087890625000e+00 4.196472167968750000e+00 3.981018066406250000e+00 4.107055664062500000e+00 4.001831054687500000e+00 4.072204589843750000e+00 4.080993652343750000e+00 4.120819091796875000e+00 4.233520507812500000e+00 4.235290527343750000e+00 4.102996826171875000e+00 4.173522949218750000e+00 4.092285156250000000e+00 4.098419189453125000e+00 3.929077148437500000e+00 4.022888183593750000e+00 4.096618652343750000e+00 4.193206787109375000e+00 4.108001708984375000e+00 4.134979248046875000e+00 4.306060791015625000e+00 4.320617675781250000e+00 4.340515136718750000e+00 4.373443603515625000e+00 4.393554687500000000e+00 4.215881347656250000e+00 4.222564697265625000e+00 4.303375244140625000e+00 4.362060546875000000e+00 4.389526367187500000e+00 4.531494140625000000e+00 4.658660888671875000e+00 4.716857910156250000e+00 4.677520751953125000e+00 4.676025390625000000e+00 4.611206054687500000e+00 4.654907226562500000e+00 4.716766357421875000e+00 4.753814697265625000e+00 4.852661132812500000e+00 4.831756591796875000e+00 4.776153564453125000e+00 4.728942871093750000e+00 4.666809082031250000e+00 4.701446533203125000e+00 4.474700927734375000e+00 4.464752197265625000e+00 4.530609130859375000e+00 4.419677734375000000e+00 4.407623291015625000e+00 4.350708007812500000e+00 4.496154785156250000e+00 4.605865478515625000e+00 4.604278564453125000e+00 4.564849853515625000e+00 4.617614746093750000e+00 4.553802490234375000e+00 4.615112304687500000e+00 4.465118408203125000e+00 4.641387939453125000e+00 4.797363281250000000e+00 4.653869628906250000e+00 4.525268554687500000e+00 4.686798095703125000e+00 4.850433349609375000e+00 4.960205078125000000e+00 5.060211181640625000e+00 5.301818847656250000e+00 5.214233398437500000e+00 5.464324951171875000e+00 5.635742187500000000e+00 5.538635253906250000e+00 5.640014648437500000e+00 5.603332519531250000e+00 5.565216064453125000e+00 5.391326904296875000e+00 5.478881835937500000e+00 5.376220703125000000e+00 5.401397705078125000e+00 5.308197021484375000e+00 5.296173095703125000e+00 5.325286865234375000e+00 5.250305175781250000e+00 5.320220947265625000e+00 5.354797363281250000e+00 5.346893310546875000e+00 5.324462890625000000e+00 5.237701416015625000e+00 5.266204833984375000e+00 5.298278808593750000e+00 5.384979248046875000e+00 5.248718261718750000e+00 5.275573730468750000e+00 5.479675292968750000e+00 5.436706542968750000e+00 5.367034912109375000e+00 5.434204101562500000e+00 5.355255126953125000e+00 5.351135253906250000e+00 5.525421142578125000e+00 5.564208984375000000e+00 5.690826416015625000e+00 5.738311767578125000e+00 5.629364013671875000e+00 5.592285156250000000e+00 5.518218994140625000e+00 5.451324462890625000e+00 5.525238037109375000e+00 5.689880371093750000e+00 5.702514648437500000e+00 5.729400634765625000e+00 5.789978027343750000e+00 5.757293701171875000e+00 5.880462646484375000e+00 5.698211669921875000e+00 5.804565429687500000e+00 5.815124511718750000e+00 5.719329833984375000e+00 5.666015625000000000e+00 5.712249755859375000e+00 5.708984375000000000e+00 5.629364013671875000e+00 5.631439208984375000e+00 5.877136230468750000e+00 5.880615234375000000e+00 5.871551513671875000e+00 5.865234375000000000e+00 5.777404785156250000e+00 5.907226562500000000e+00 6.055908203125000000e+00 6.042572021484375000e+00 6.037841796875000000e+00 6.024719238281250000e+00 5.928588867187500000e+00 6.095764160156250000e+00 6.042816162109375000e+00 6.019134521484375000e+00 6.099487304687500000e+00 6.202423095703125000e+00 6.174346923828125000e+00 6.302459716796875000e+00 6.270233154296875000e+00 6.341522216796875000e+00 6.501983642578125000e+00 6.420135498046875000e+00 6.222778320312500000e+00 6.412048339843750000e+00 6.288726806640625000e+00 6.348510742187500000e+00 6.383697509765625000e+00 6.429992675781250000e+00 6.493896484375000000e+00 6.656158447265625000e+00 6.591094970703125000e+00 6.766143798828125000e+00 6.915313720703125000e+00 6.829772949218750000e+00 6.888122558593750000e+00 6.854553222656250000e+00 6.988647460937500000e+00 6.901794433593750000e+00 6.962219238281250000e+00 7.194061279296875000e+00 7.437805175781250000e+00 7.351898193359375000e+00 7.392028808593750000e+00 7.419311523437500000e+00 7.363494873046875000e+00 7.328796386718750000e+00 7.257934570312500000e+00 7.136077880859375000e+00 7.189270019531250000e+00 7.095886230468750000e+00 7.262939453125000000e+00 7.417419433593750000e+00 7.465667724609375000e+00 7.431823730468750000e+00 7.587524414062500000e+00 7.484100341796875000e+00 7.509216308593750000e+00 7.455017089843750000e+00 7.190979003906250000e+00 7.254058837890625000e+00 7.069946289062500000e+00 7.113739013671875000e+00 7.121368408203125000e+00 7.204650878906250000e+00 7.295837402343750000e+00 7.372589111328125000e+00 7.591735839843750000e+00 7.383544921875000000e+00 7.353912353515625000e+00 7.112335205078125000e+00 7.383300781250000000e+00 7.505798339843750000e+00 7.415130615234375000e+00 7.585449218750000000e+00 7.430053710937500000e+00 7.386932373046875000e+00 7.339538574218750000e+00 7.431304931640625000e+00 7.357208251953125000e+00 7.399078369140625000e+00 7.357849121093750000e+00 7.390136718750000000e+00 7.444396972656250000e+00 7.517150878906250000e+00 7.589294433593750000e+00 7.510253906250000000e+00 7.524475097656250000e+00 7.596771240234375000e+00 7.594238281250000000e+00 7.648864746093750000e+00 7.439636230468750000e+00 7.339813232421875000e+00 7.498321533203125000e+00 7.673248291015625000e+00 7.614532470703125000e+00 7.466583251953125000e+00 7.366424560546875000e+00 7.542938232421875000e+00 7.506225585937500000e+00 7.626129150390625000e+00 7.594635009765625000e+00 7.749938964843750000e+00 7.673706054687500000e+00 7.829010009765625000e+00 7.679168701171875000e+00 7.636749267578125000e+00 7.427978515625000000e+00 7.373992919921875000e+00 7.504516601562500000e+00 7.702514648437500000e+00 7.707397460937500000e+00 7.882354736328125000e+00 7.774444580078125000e+00 7.834655761718750000e+00 7.867492675781250000e+00 8.041839599609375000e+00 8.159576416015625000e+00 8.186035156250000000e+00 8.033172607421875000e+00 7.999847412109375000e+00 7.974578857421875000e+00 8.121459960937500000e+00 8.119506835937500000e+00 8.171386718750000000e+00 8.153686523437500000e+00 8.204223632812500000e+00 8.254119873046875000e+00 8.247528076171875000e+00 8.329223632812500000e+00 8.339019775390625000e+00 8.206359863281250000e+00 8.044769287109375000e+00 7.988037109375000000e+00 7.886596679687500000e+00 7.849029541015625000e+00 7.802246093750000000e+00 7.703491210937500000e+00 7.567108154296875000e+00 7.694671630859375000e+00 7.684051513671875000e+00 7.553161621093750000e+00 7.515777587890625000e+00 7.624725341796875000e+00 7.839111328125000000e+00 7.875396728515625000e+00 7.858428955078125000e+00 7.743041992187500000e+00 7.627807617187500000e+00 7.803527832031250000e+00 7.796813964843750000e+00 7.782287597656250000e+00 7.602874755859375000e+00 7.778625488281250000e+00 7.807037353515625000e+00 7.776611328125000000e+00 7.535736083984375000e+00 7.744201660156250000e+00 7.824554443359375000e+00 7.927764892578125000e+00 7.899902343750000000e+00 8.048217773437500000e+00 8.004425048828125000e+00 7.815338134765625000e+00 7.837890625000000000e+00 7.814453125000000000e+00 8.016326904296875000e+00 7.953277587890625000e+00 7.923065185546875000e+00 7.911468505859375000e+00 8.005432128906250000e+00 8.108001708984375000e+00 7.976013183593750000e+00 8.060516357421875000e+00 8.086425781250000000e+00 8.149383544921875000e+00 8.276245117187500000e+00 8.298492431640625000e+00 8.174621582031250000e+00 8.273834228515625000e+00 8.227142333984375000e+00 8.302429199218750000e+00 8.476745605468750000e+00 8.436340332031250000e+00 8.534423828125000000e+00 8.576171875000000000e+00 8.592681884765625000e+00 8.535186767578125000e+00 8.653747558593750000e+00 8.740600585937500000e+00 8.919128417968750000e+00 8.944152832031250000e+00 8.950408935546875000e+00 8.770294189453125000e+00 8.767181396484375000e+00 8.804016113281250000e+00 8.814178466796875000e+00 8.763977050781250000e+00 8.744323730468750000e+00 8.857452392578125000e+00 8.862304687500000000e+00 8.818176269531250000e+00 9.049163818359375000e+00 9.164947509765625000e+00 9.226684570312500000e+00 9.056304931640625000e+00 8.952911376953125000e+00 8.985717773437500000e+00 8.997314453125000000e+00 9.215057373046875000e+00 9.371520996093750000e+00 9.442230224609375000e+00 9.480102539062500000e+00 9.449951171875000000e+00 9.675720214843750000e+00 9.700988769531250000e+00 9.831481933593750000e+00 9.865081787109375000e+00 9.847991943359375000e+00 9.781829833984375000e+00 9.888153076171875000e+00 9.992523193359375000e+00 9.862518310546875000e+00 9.885498046875000000e+00 9.936157226562500000e+00 9.795715332031250000e+00 9.814392089843750000e+00 9.819244384765625000e+00 9.846923828125000000e+00 9.835906982421875000e+00 9.982452392578125000e+00 9.934997558593750000e+00 9.921600341796875000e+00 9.943206787109375000e+00 9.920623779296875000e+00 9.880004882812500000e+00 9.915802001953125000e+00 9.896911621093750000e+00 9.909698486328125000e+00 9.851806640625000000e+00 9.763580322265625000e+00 9.744598388671875000e+00 9.718597412109375000e+00 9.682769775390625000e+00 9.895996093750000000e+00 9.950134277343750000e+00 9.990905761718750000e+00 1.000296020507812500e+01 9.840484619140625000e+00 1.002673339843750000e+01 1.010559082031250000e+01 1.018655395507812500e+01 1.015280151367187500e+01 1.037698364257812500e+01 1.031442260742187500e+01 1.016647338867187500e+01 1.030599975585937500e+01 1.049267578125000000e+01 1.049127197265625000e+01 1.067303466796875000e+01 1.072476196289062500e+01 1.081707763671875000e+01 1.091354370117187500e+01 1.089846801757812500e+01 1.097390747070312500e+01 1.085769653320312500e+01 1.091036987304687500e+01 1.097952270507812500e+01 1.101281738281250000e+01 1.108822631835937500e+01 1.120971679687500000e+01 1.099810791015625000e+01 1.079769897460937500e+01 1.072488403320312500e+01 1.065429687500000000e+01 1.064147949218750000e+01 1.055548095703125000e+01 1.053775024414062500e+01 1.073031616210937500e+01 1.065536499023437500e+01 1.072232055664062500e+01 1.073333740234375000e+01 1.080847167968750000e+01 1.085299682617187500e+01 1.081665039062500000e+01 1.090451049804687500e+01 1.077066040039062500e+01 1.092602539062500000e+01 1.100866699218750000e+01 1.102456665039062500e+01 1.085995483398437500e+01 1.096664428710937500e+01 1.089651489257812500e+01 1.072436523437500000e+01 1.077676391601562500e+01 1.079849243164062500e+01 1.080468750000000000e+01 1.085037231445312500e+01 1.088964843750000000e+01 1.092565917968750000e+01 1.081405639648437500e+01 1.078402709960937500e+01 1.082546997070312500e+01 1.079037475585937500e+01 1.071951293945312500e+01 1.071118164062500000e+01 1.065048217773437500e+01 1.071826171875000000e+01 1.044418334960937500e+01 1.058776855468750000e+01 1.062545776367187500e+01 1.047640991210937500e+01 1.034082031250000000e+01 1.022082519531250000e+01 1.037496948242187500e+01 1.043777465820312500e+01 1.056164550781250000e+01 1.063766479492187500e+01 1.072268676757812500e+01 1.082742309570312500e+01 1.077789306640625000e+01 1.075622558593750000e+01 1.086456298828125000e+01 1.081582641601562500e+01 1.086834716796875000e+01 1.088546752929687500e+01 1.075466918945312500e+01 1.071636962890625000e+01 1.102301025390625000e+01 1.099374389648437500e+01 1.110314941406250000e+01 1.099530029296875000e+01 1.094064331054687500e+01 1.095797729492187500e+01 1.100234985351562500e+01 1.093597412109375000e+01 1.091354370117187500e+01 1.094223022460937500e+01 1.098608398437500000e+01 1.104846191406250000e+01 1.100378417968750000e+01 1.090069580078125000e+01 1.088879394531250000e+01 1.094207763671875000e+01 1.082522583007812500e+01 1.082006835937500000e+01 1.068881225585937500e+01 1.069772338867187500e+01 1.061962890625000000e+01 1.061273193359375000e+01 1.044375610351562500e+01 1.041976928710937500e+01 1.045474243164062500e+01 1.024087524414062500e+01 1.037057495117187500e+01 1.023773193359375000e+01 1.032788085937500000e+01 1.030963134765625000e+01 1.042678833007812500e+01 1.065911865234375000e+01 1.074334716796875000e+01 1.099865722656250000e+01 1.109851074218750000e+01 1.108850097656250000e+01 1.104016113281250000e+01 1.103097534179687500e+01 1.100534057617187500e+01 1.106716918945312500e+01 1.112646484375000000e+01 1.103787231445312500e+01 1.095330810546875000e+01 1.105136108398437500e+01 1.105938720703125000e+01 1.115975952148437500e+01 1.103900146484375000e+01 1.109860229492187500e+01 1.105700683593750000e+01 1.105062866210937500e+01 1.098321533203125000e+01 1.103292846679687500e+01 1.098968505859375000e+01 1.077761840820312500e+01 1.071328735351562500e+01 1.086611938476562500e+01 1.091976928710937500e+01 1.096166992187500000e+01 1.091934204101562500e+01 1.094827270507812500e+01 1.093563842773437500e+01 1.106124877929687500e+01 1.103836059570312500e+01 1.118264770507812500e+01 1.112359619140625000e+01 1.105282592773437500e+01 1.109518432617187500e+01 1.108963012695312500e+01 1.121282958984375000e+01 1.125408935546875000e+01 1.117691040039062500e+01 1.119284057617187500e+01 1.111773681640625000e+01 1.109619140625000000e+01 1.101522827148437500e+01 1.088104248046875000e+01 1.092498779296875000e+01 1.079876708984375000e+01 1.076657104492187500e+01 1.077474975585937500e+01 1.083746337890625000e+01 1.083206176757812500e+01 1.106320190429687500e+01 1.107321166992187500e+01 1.113314819335937500e+01 1.117742919921875000e+01 1.112295532226562500e+01 1.116137695312500000e+01 1.108435058593750000e+01 1.112893676757812500e+01 1.122225952148437500e+01 1.118676757812500000e+01 1.113211059570312500e+01 1.117947387695312500e+01 1.103924560546875000e+01 1.111468505859375000e+01 1.109295654296875000e+01 1.122012329101562500e+01 1.119692993164062500e+01 1.118289184570312500e+01 1.113174438476562500e+01 1.122186279296875000e+01 1.116079711914062500e+01 1.126278686523437500e+01 1.116610717773437500e+01 1.112072753906250000e+01 1.130798339843750000e+01 1.128988647460937500e+01 1.121578979492187500e+01 1.120587158203125000e+01 1.105496215820312500e+01 1.109188842773437500e+01 1.121240234375000000e+01 1.121722412109375000e+01 1.135894775390625000e+01 1.150674438476562500e+01 1.138488769531250000e+01 1.136730957031250000e+01 1.153436279296875000e+01 1.169696044921875000e+01 1.164245605468750000e+01 1.167807006835937500e+01 1.175704956054687500e+01 1.169717407226562500e+01 1.178619384765625000e+01 1.159045410156250000e+01 1.172418212890625000e+01 1.173135375976562500e+01 1.190072631835937500e+01 1.192245483398437500e+01 1.190103149414062500e+01 1.186721801757812500e+01 1.178427124023437500e+01 1.173754882812500000e+01 1.171838378906250000e+01 1.171377563476562500e+01 1.177847290039062500e+01 1.182901000976562500e+01 1.167608642578125000e+01 1.167816162109375000e+01 1.175460815429687500e+01 1.184600830078125000e+01 1.183575439453125000e+01 1.192584228515625000e+01 1.211773681640625000e+01 1.196716308593750000e+01 1.192736816406250000e+01 1.201766967773437500e+01 1.185406494140625000e+01 1.178387451171875000e+01 1.184744262695312500e+01 1.191506958007812500e+01 1.191223144531250000e+01 1.184603881835937500e+01 1.186645507812500000e+01 1.192358398437500000e+01 1.216439819335937500e+01 1.215963745117187500e+01 1.214175415039062500e+01 1.213638305664062500e+01 1.215682983398437500e+01 1.219528198242187500e+01 1.218658447265625000e+01 1.201095581054687500e+01 1.199575805664062500e+01 1.216088867187500000e+01 1.217565917968750000e+01 1.228179931640625000e+01 1.218847656250000000e+01 1.225158691406250000e+01 1.238986206054687500e+01 1.230111694335937500e+01 1.228570556640625000e+01 1.220278930664062500e+01 1.225067138671875000e+01 1.223284912109375000e+01
0.000000000000000000e+00 -3.997802734375000000e-02 -9.121704101562500000e-02 -9.411621093750000000e-02 -2.399597167968750000e-01 -2.631225585937500000e-01 -4.185791015625000000e-01 -4.522705078125000000e-01 -5.641784667968750000e-01 -5.466003417968750000e-01 -7.053527832031250000e-01 -8.634338378906250000e-01 -8.224182128906250000e-01 -7.304382324218750000e-01 -7.789611816406250000e-01 -6.476440429687500000e-01 -6.380615234375000000e-01 -5.706787109375000000e-01 -6.027832031250000000e-01 -4.395446777343750000e-01 -2.536621093750000000e-01 3.906250000000000000e-03 1.437072753906250000e-01 1.132812500000000000e-01 2.037658691406250000e-01 1.342163085937500000e-01 1.241149902343750000e-01 2.729187011718750000e-01 2.843322753906250000e-01 3.791503906250000000e-01 4.407653808593750000e-01 6.013183593750000000e-01 7.876892089843750000e-01 7.135314941406250000e-01 9.667053222656250000e-01 1.137817382812500000e+00 1.391052246093750000e+00 1.720886230468750000e+00 2.182891845703125000e+00 2.553619384765625000e+00 3.069091796875000000e+00 3.228698730468750000e+00 3.640472412109375000e+00 3.779388427734375000e+00 4.009796142578125000e+00 4.261291503906250000e+00 4.694091796875000000e+00 5.065002441406250000e+00 5.355346679687500000e+00 5.679748535156250000e+00 5.948974609375000000e+00 6.346618652343750000e+00 6.557342529296875000e+00 7.035705566406250000e+00 7.471038818359375000e+00 8.156799316406250000e+00 8.486602783203125000e+00 8.736328125000000000e+00 8.835876464843750000e+00 9.172515869140625000e+00 9.465972900390625000e+00 9.610260009765625000e+00 9.705963134765625000e+00 9.949890136718750000e+00 1.011926269531250000e+01 1.034497070312500000e+01 1.080233764648437500e+01 1.118618774414062500e+01 1.157150268554687500e+01 1.197616577148437500e+01 1.238064575195312500e+01 1.288809204101562500e+01 1.366235351562500000e+01 1.414962768554687500e+01 1.458572387695312500e+01 1.520162963867187500e+01 1.578005981445312500e+01 1.646273803710937500e+01 1.736660766601562500e+01 1.806781005859375000e+01 1.950955200195312500e+01 2.089788818359375000e+01 2.218054199218750000e+01 2.363348388671875000e+01 2.490109252929687500e+01 2.617672729492187500e+01 2.748559570312500000e+01 2.882183837890625000e+01 2.981307983398437500e+01 3.041058349609375000e+01 3.074279785156250000e+01 3.102206420898437500e+01 3.133746337890625000e+01 3.149942016601562500e+01 3.166586303710937500e+01 3.164739990234375000e+01 3.191247558593750000e+01 3.190805053710937500e+01 3.198809814453125000e+01 3.199316406250000000e+01 3.191165161132812500e+01 3.191864013671875000e+01 3.199594116210937500e+01 3.186621093750000000e+01 3.168350219726562500e+01 3.171572875976562500e+01 3.160836791992187500e+01 3.171347045898437500e+01 3.163653564453125000e+01 3.181604003906250000e+01 3.197528076171875000e+01 3.192999267578125000e+01 3.198342895507812500e+01 3.189318847656250000e+01 3.194662475585937500e+01 3.195431518554687500e+01 3.194107055664062500e+01 3.197430419921875000e+01 3.180078125000000000e+01 3.185659790039062500e+01 3.180651855468750000e+01 3.198989868164062500e+01 3.190258789062500000e+01 3.199630737304687500e+01 3.171548461914062500e+01 3.178686523437500000e+01 3.181506347656250000e+01 3.199816894531250000e+01 3.190145874023437500e+01 3.196057128906250000e+01 3.194573974609375000e+01 3.183731079101562500e+01 3.199020385742187500e+01 3.182064819335937500e+01 3.199728393554687500e+01 3.197576904296875000e+01 3.195004272460937500e+01 3.194265747070312500e+01 3.198693847656250000e+01 3.195666503906250000e+01 3.193737792968750000e+01 3.199389648437500000e+01 3.191543579101562500e+01 3.194509887695312500e+01 3.197875976562500000e+01 3.198727416992187500e+01 3.192706298828125000e+01 3.183419799804687500e+01 3.192700195312500000e+01 3.173385620117187500e+01 3.192089843750000000e+01 3.178176879882812500e+01 3.143093872070312500e+01 3.136758422851562500e+01 3.120916748046875000e+01 3.136825561523437500e+01 3.127807617187500000e+01 3.127716064453125000e+01 3.126989746093750000e+01 3.122579956054687500e+01 3.126522827148437500e+01 3.117303466796875000e+01 3.124029541015625000e+01 3.121029663085937500e+01 3.116934204101562500e+01 3.114425659179687500e+01 3.114398193359375000e+01 3.117642211914062500e+01 3.123403930664062500e+01 3.115194702148437500e+01 3.114788818359375000e+01 3.095809936523437500e+01 3.081375122070312500e+01 3.077203369140625000e+01 3.080902099609375000e+01 3.082006835937500000e+01 3.079431152343750000e+01 3.092092895507812500e+01 3.074023437500000000e+01 3.072106933593750000e+01 3.067315673828125000e+01 3.071484375000000000e+01 3.074478149414062500e+01 3.076666259765625000e+01 3.080377197265625000e+01 3.083984375000000000e+01 3.088345336914062500e+01 3.080728149414062500e+01 3.065954589843750000e+01 3.066061401367187500e+01 3.059347534179687500e+01 3.046597290039062500e+01 3.044216918945312500e+01 3.057867431640625000e+01 3.062991333007812500e+01 3.056011962890625000e+01 3.052706909179687500e+01 3.047106933593750000e+01 3.035775756835937500e+01 3.039257812500000000e+01 3.025549316406250000e+01 3.035113525390625000e+01 3.026507568359375000e+01 3.016348266601562500e+01 2.999072265625000000e+01 3.005172729492187500e+01 3.008993530273437500e+01 2.996279907226562500e+01 2.996844482421875000e+01 3.003521728515625000e+01 3.000430297851562500e+01 2.994052124023437500e+01 3.008505249023437500e+01 3.001593017578125000e+01 2.999310302734375000e+01 3.002139282226562500e+01 3.001736450195312500e+01 2.990637207031250000e+01 2.982254028320312500e+01 2.976779174804687500e+01 2.971270751953125000e+01 2.968087768554687500e+01 2.979528808593750000e+01 2.970266723632812500e+01 2.975308227539062500e+01 2.975433349609375000e+01 2.968463134765625000e+01 2.962023925781250000e+01 2.943597412109375000e+01 2.940509033203125000e+01 2.937875366210937500e+01 2.929412841796875000e+01 2.925671386718750000e+01 2.930700683593750000e+01 2.917419433593750000e+01 2.928826904296875000e+01 2.935455322265625000e+01 2.921426391601562500e+01 2.923620605468750000e+01 2.924942016601562500e+01 2.946743774414062500e+01 2.950735473632812500e+01 2.929318237304687500e+01 2.930352783203125000e+01 2.924203491210937500e+01 2.916705322265625000e+01 2.930587768554687500e+01 2.920452880859375000e+01 2.911462402343750000e+01 2.911029052734375000e+01 2.911657714843750000e+01 2.909664916992187500e+01 2.896810913085937500e+01 2.901535034179687500e+01 2.895364379882812500e+01 2.876803588867187500e+01 2.874227905273437500e+01 2.875408935546875000e+01 2.879397583007812500e+01 2.868930053710937500e+01 2.861599731445312500e+01 2.859896850585937500e+01 2.859194946289062500e+01 2.848464965820312500e+01 2.856948852539062500e+01 2.858108520507812500e+01 2.846493530273437500e+01 2.834536743164062500e+01 2.829513549804687500e+01 2.824249267578125000e+01 2.807623291015625000e+01 2.799008178710937500e+01 2.776440429687500000e+01 2.770352172851562500e+01 2.756631469726562500e+01 2.761349487304687500e+01 2.758172607421875000e+01 2.748059082031250000e+01 2.756173706054687500e+01 2.742480468750000000e+01 2.749069213867187500e+01 2.727914428710937500e+01 2.733850097656250000e+01 2.734530639648437500e+01 2.746981811523437500e+01 2.750732421875000000e+01 2.754421997070312500e+01 2.744274902343750000e+01 2.749047851562500000e+01 2.764251708984375000e+01 2.762722778320312500e+01 2.762863159179687500e+01 2.765249633789062500e+01 2.762051391601562500e+01 2.763885498046875000e+01 2.766046142578125000e+01 2.754870605468750000e+01 2.764916992187500000e+01 2.766641235351562500e+01 2.779193115234375000e+01 2.779495239257812500e+01 2.776779174804687500e+01 2.779074096679687500e+01 2.785424804687500000e+01 2.804708862304687500e+01 2.796453857421875000e+01 2.796566772460937500e+01 2.796774291992187500e+01 2.810494995117187500e+01 2.808364868164062500e+01 2.824835205078125000e+01 2.810122680664062500e+01 2.825378417968750000e+01 2.816494750976562500e+01 2.827136230468750000e+01 2.837289428710937500e+01 2.839352416992187500e+01 2.836901855468750000e+01 2.845117187500000000e+01 2.830728149414062500e+01 2.822760009765625000e+01 2.822174072265625000e+01 2.836553955078125000e+01 2.838772583007812500e+01 2.829534912109375000e+01 2.833389282226562500e+01 2.835696411132812500e+01 2.828042602539062500e+01 2.832870483398437500e+01 2.827200317382812500e+01 2.806274414062500000e+01 2.804583740234375000e+01 2.824533081054687500e+01 2.814181518554687500e+01 2.820928955078125000e+01 2.840499877929687500e+01 2.836038208007812500e+01 2.826141357421875000e+01 2.851968383789062500e+01 2.849014282226562500e+01 2.849072265625000000e+01 2.834222412109375000e+01 2.830709838867187500e+01 2.835830688476562500e+01 2.829183959960937500e+01 2.829855346679687500e+01 2.828573608398437500e+01 2.809249877929687500e+01 2.807269287109375000e+01 2.807876586914062500e+01 2.806710815429687500e+01 2.798999023437500000e+01 2.788735961914062500e+01 2.799014282226562500e+01 2.784240722656250000e+01 2.782174682617187500e+01 2.771713256835937500e+01 2.778189086914062500e+01 2.760397338867187500e+01 2.757696533203125000e+01 2.751278686523437500e+01 2.735504150390625000e+01 2.733776855468750000e+01 2.728323364257812500e+01 2.725628662109375000e+01 2.718896484375000000e+01 2.725482177734375000e+01 2.709396362304687500e+01 2.698870849609375000e+01 2.674472045898437500e+01 2.647766113281250000e+01 2.646279907226562500e+01 2.665133666992187500e+01 2.659295654296875000e+01 2.661450195312500000e+01 2.668051147460937500e+01 2.649484252929687500e+01 2.656524658203125000e+01 2.643328857421875000e+01 2.633419799804687500e+01 2.649642944335937500e+01 2.642898559570312500e+01 2.638369750976562500e+01 2.643035888671875000e+01 2.647381591796875000e+01 2.652716064453125000e+01 2.653109741210937500e+01 2.662423706054687500e+01 2.647698974609375000e+01 2.632250976562500000e+01 2.638198852539062500e+01 2.643832397460937500e+01 2.611581420898437500e+01 2.626055908203125000e+01 2.609274291992187500e+01 2.616976928710937500e+01 2.609176635742187500e+01 2.598391723632812500e+01 2.600054931640625000e+01 2.605200195312500000e+01 2.613998413085937500e+01 2.622064208984375000e+01 2.615502929687500000e+01 2.605551147460937500e+01 2.600637817382812500e+01 2.597790527343750000e+01 2.605688476562500000e+01 2.603634643554687500e+01 2.598709106445312500e+01 2.593405151367187500e+01 2.590917968750000000e+01 2.596322631835937500e+01 2.599258422851562500e+01 2.611447143554687500e+01 2.604354858398437500e+01 2.592745971679687500e+01 2.604382324218750000e+01 2.616693115234375000e+01 2.615017700195312500e+01 2.628720092773437500e+01 2.610174560546875000e+01 2.624209594726562500e+01 2.636315917968750000e+01 2.647171020507812500e+01 2.646731567382812500e+01 2.649456787109375000e+01 2.658776855468750000e+01 2.650860595703125000e+01 2.654141235351562500e+01 2.664697265625000000e+01 2.665945434570312500e+01 2.661019897460937500e+01 2.654028320312500000e+01 2.639523315429687500e+01 2.606637573242187500e+01 2.612445068359375000e+01 2.602087402343750000e+01 2.611212158203125000e+01 2.620059204101562500e+01 2.634588623046875000e+01 2.640524291992187500e+01 2.631875610351562500e+01 2.631005859375000000e+01 2.636495971679687500e+01 2.662911987304687500e+01 2.652365112304687500e+01 2.647030639648437500e+01 2.640386962890625000e+01 2.640988159179687500e+01 2.622988891601562500e+01 2.646063232421875000e+01 2.641503906250000000e+01 2.637219238281250000e+01 2.617520141601562500e+01 2.615658569335937500e+01 2.607107543945312500e+01 2.617169189453125000e+01 2.618270874023437500e+01 2.615948486328125000e+01 2.601849365234375000e+01 2.599887084960937500e+01 2.596182250976562500e+01 2.589239501953125000e+01 2.602682495117187500e+01 2.622735595703125000e+01 2.632339477539062500e+01 2.641098022460937500e+01 2.619442749023437500e+01 2.615887451171875000e+01 2.626156616210937500e+01 2.639358520507812500e+01 2.644955444335937500e+01 2.637820434570312500e+01 2.658685302734375000e+01 2.655679321289062500e+01 2.655300903320312500e+01 2.655084228515625000e+01 2.672061157226562500e+01 2.670712280273437500e+01 2.668099975585937500e+01 2.670779418945312500e+01 2.677914428710937500e+01 2.669247436523437500e+01 2.648327636718750000e+01 2.651736450195312500e+01 2.644845581054687500e+01 2.639297485351562500e+01 2.647000122070312500e+01 2.658258056640625000e+01 2.660025024414062500e+01 2.678323364257812500e+01 2.684579467773437500e+01 2.685696411132812500e+01 2.689706420898437500e+01 2.697848510742187500e+01 2.697888183593750000e+01 2.693072509765625000e+01 2.683459472656250000e+01 2.665701293945312500e+01 2.652035522460937500e+01 2.672091674804687500e+01 2.682574462890625000e+01 2.689770507812500000e+01 2.692807006835937500e+01 2.697546386718750000e+01 2.704614257812500000e+01 2.716372680664062500e+01 2.713549804687500000e+01 2.708001708984375000e+01 2.706845092773437500e+01 2.704318237304687500e+01 2.713491821289062500e+01 2.707604980468750000e+01 2.717199707031250000e+01 2.736352539062500000e+01 2.750616455078125000e+01 2.744882202148437500e+01 2.751913452148437500e+01 2.742535400390625000e+01 2.724447631835937500e+01 2.717352294921875000e+01 2.708508300781250000e+01 2.706375122070312500e+01 2.701034545898437500e+01 2.704040527343750000e+01 2.703472900390625000e+01 2.684368896484375000e+01 2.684603881835937500e+01 2.669842529296875000e+01 2.664578247070312500e+01 2.651361083984375000e+01 2.661026000976562500e+01 2.656790161132812500e+01 2.659451293945312500e+01 2.669940185546875000e+01 2.683029174804687500e+01 2.690505981445312500e+01 2.687341308593750000e+01 2.696218872070312500e+01 2.689904785156250000e+01 2.669927978515625000e+01 2.677151489257812500e+01 2.687643432617187500e+01 2.697015380859375000e+01 2.694412231445312500e+01 2.676513671875000000e+01 2.661038208007812500e+01 2.681652832031250000e+01 2.673745727539062500e+01 2.665841674804687500e+01 2.664138793945312500e+01 2.662628173828125000e+01 2.648504638671875000e+01 2.651754760742187500e+01 2.667657470703125000e+01 2.652560424804687500e+01 2.641458129882812500e+01 2.635623168945312500e+01 2.639538574218750000e+01 2.648413085937500000e+01 2.644851684570312500e+01 2.641580200195312500e+01 2.619332885742187500e+01 2.630032348632812500e+01 2.641375732421875000e+01 2.646063232421875000e+01 2.644952392578125000e+01 2.659396362304687500e+01 2.654910278320312500e+01 2.658227539062500000e+01 2.654776000976562500e+01 2.666265869140625000e+01 2.664193725585937500e+01 2.636788940429687500e+01 2.635009765625000000e+01 2.636138916015625000e+01 2.626110839843750000e+01 2.623791503906250000e+01 2.617721557617187500e+01 2.618545532226562500e+01 2.634741210937500000e+01 2.649929809570312500e+01 2.649523925781250000e+01 2.640164184570312500e+01 2.622897338867187500e+01 2.624725341796875000e+01 2.613024902343750000e+01 2.608801269531250000e+01 2.606259155273437500e+01 2.605828857421875000e+01 2.603488159179687500e+01 2.601400756835937500e+01 2.596328735351562500e+01 2.595376586914062500e+01 2.586761474609375000e+01 2.602908325195312500e+01 2.600247192382812500e+01 2.605871582031250000e+01 2.615197753906250000e+01 2.612445068359375000e+01 2.618911743164062500e+01 2.610345458984375000e+01 2.609460449218750000e+01 2.607440185546875000e+01 2.631680297851562500e+01 2.634780883789062500e+01 2.658010864257812500e+01 2.653958129882812500e+01 2.651879882812500000e+01 2.645123291015625000e+01 2.653302001953125000e+01 2.631387329101562500e+01 2.642047119140625000e+01 2.662045288085937500e+01 2.672583007812500000e+01 2.676733398437500000e+01 2.684289550781250000e+01 2.675479125976562500e+01 2.655566406250000000e+01 2.658657836914062500e+01 2.672167968750000000e+01 2.674093627929687500e+01 2.672238159179687500e+01 2.658316040039062500e+01 2.657373046875000000e+01 2.639178466796875000e+01 2.644458007812500000e+01 2.647326660156250000e+01 2.647442626953125000e+01 2.652777099609375000e+01 2.647357177734375000e+01 2.647396850585937500e+01 2.656579589843750000e+01 2.660949707031250000e+01 2.670321655273437500e+01 2.664495849609375000e+01 2.660327148437500000e+01 2.651498413085937500e+01 2.655075073242187500e+01 2.663702392578125000e+01 2.677780151367187500e+01 2.675494384765625000e+01 2.673297119140625000e+01 2.669763183593750000e+01 2.660189819335937500e+01 2.651199340820312500e+01 2.643151855468750000e+01 2.630612182617187500e+01 2.637539672851562500e+01 2.635974121093750000e+01 2.640847778320312500e+01 2.659780883789062500e+01 2.663027954101562500e+01 2.675708007812500000e+01 2.677926635742187500e+01 2.678543090820312500e+01 2.671350097656250000e+01 2.677133178710937500e+01 2.717102050781250000e+01 2.712191772460937500e+01 2.724627685546875000e+01 2.738681030273437500e+01 2.742150878906250000e+01 2.741494750976562500e+01 2.740814208984375000e+01 2.742449951171875000e+01 2.741500854492187500e+01 2.726272583007812500e+01 2.739364624023437500e+01 2.726821899414062500e+01 2.727569580078125000e+01 2.728161621093750000e+01 2.750195312500000000e+01 2.766091918945312500e+01 2.750167846679687500e+01 2.770645141601562500e+01 2.760595703125000000e+01 2.766430664062500000e+01 2.754916381835937500e+01 2.757186889648437500e+01 2.745150756835937500e+01 2.735034179687500000e+01 2.742330932617187500e+01 2.737033081054687500e+01 2.729959106445312500e+01 2.755648803710937500e+01 2.769442749023437500e+01 2.764273071289062500e+01 2.759722900390625000e+01 2.757354736328125000e+01 2.759716796875000000e+01 2.760623168945312500e+01 2.759149169921875000e+01 2.758563232421875000e+01 2.766500854492187500e+01 2.780429077148437500e+01 2.799197387695312500e+01 2.784197998046875000e+01 2.772119140625000000e+01 2.768322753906250000e+01 2.777331542968750000e+01 2.775360107421875000e+01 2.780975341796875000e+01 2.777465820312500000e+01 2.770040893554687500e+01 2.757937622070312500e+01 2.767501831054687500e+01 2.775637817382812500e+01 2.781298828125000000e+01 2.796017456054687500e+01 2.782266235351562500e+01 2.784909057617187500e+01 2.764779663085937500e+01 2.754959106445312500e+01 2.760653686523437500e+01 2.758517456054687500e+01 2.759271240234375000e+01 2.758346557617187500e+01 2.758529663085937500e+01 2.755703735351562500e+01 2.739733886718750000e+01 2.732437133789062500e+01 2.716760253906250000e+01 2.722610473632812500e+01 2.729669189453125000e+01 2.734445190429687500e+01 2.740097045898437500e+01 2.732260131835937500e+01 2.720828247070312500e+01 2.711676025390625000e+01 2.720614624023437500e+01 2.728042602539062500e+01 2.731365966796875000e+01 2.713955688476562500e+01 2.717437744140625000e+01 2.726318359375000000e+01 2.711032104492187500e+01 2.683981323242187500e+01 2.682919311523437500e+01 2.662350463867187500e+01 2.656954956054687500e+01 2.656582641601562500e+01 2.649526977539062500e+01 2.655471801757812500e+01 2.653677368164062500e+01 2.633032226562500000e+01 2.634466552734375000e+01 2.624487304687500000e+01 2.639550781250000000e+01 2.619848632812500000e+01 2.640469360351562500e+01 2.661804199218750000e+01 2.669015502929687500e+01 2.670407104492187500e+01 2.656948852539062500e+01 2.660537719726562500e+01 2.649212646484375000e+01 2.651702880859375000e+01 2.643472290039062500e+01 2.665121459960937500e+01 2.680303955078125000e+01 2.681954956054687500e+01 2.688937377929687500e+01 2.708529663085937500e+01 2.703768920898437500e+01 2.710836791992187500e+01 2.700552368164062500e+01 2.698016357421875000e+01 2.706585693359375000e+01 2.715505981445312500e+01 2.728994750976562500e+01 2.758563232421875000e+01 2.763342285156250000e+01 2.753710937500000000e+01 2.758453369140625000e+01 2.749185180664062500e+01 2.749005126953125000e+01 2.754357910156250000e+01 2.757580566406250000e+01 2.762377929687500000e+01 2.750973510742187500e+01 2.747927856445312500e+01 2.756024169921875000e+01 2.762628173828125000e+01 2.757064819335937500e+01 2.737512207031250000e+01 2.748907470703125000e+01 2.753594970703125000e+01 2.746359252929687500e+01 2.727438354492187500e+01 2.726626586914062500e+01 2.740396118164062500e+01 2.743060302734375000e+01 2.739862060546875000e+01 2.745523071289062500e+01 2.750939941406250000e+01 2.757357788085937500e+01 2.745516967773437500e+01 2.752621459960937500e+01 2.768994140625000000e+01 2.753131103515625000e+01 2.739913940429687500e+01 2.730010986328125000e+01 2.748623657226562500e+01 2.754611206054687500e+01 2.769778442382812500e+01 2.756625366210937500e+01 2.746307373046875000e+01 2.733346557617187500e+01 2.735409545898437500e+01 2.733755493164062500e+01 2.715383911132812500e+01 2.706512451171875000e+01 2.699398803710937500e+01 2.701052856445312500e+01 2.705935668945312500e+01 2.703982543945312500e+01 2.715148925781250000e+01 2.713973999023437500e+01 2.710885620117187500e+01 2.710699462890625000e+01 2.720715332031250000e+01 2.715985107421875000e+01 2.730181884765625000e+01 2.715942382812500000e+01 2.729446411132812500e+01 2.721951293945312500e+01 2.719747924804687500e+01 2.698141479492187500e+01 2.704718017578125000e+01 2.700924682617187500e+01 2.710275268554687500e+01 2.703604125976562500e+01 2.697998046875000000e+01 2.688705444335937500e+01 2.681637573242187500e+01 2.683316040039062500e+01 2.681674194335937500e+01 2.681909179687500000e+01 2.691732788085937500e+01 2.703793334960937500e+01 2.705514526367187500e+01 2.678652954101562500e+01 2.666537475585937500e+01 2.666076660156250000e+01 2.669842529296875000e+01 2.680615234375000000e+01 2.681225585937500000e+01 2.676611328125000000e+01 2.675656127929687500e+01 2.668676757812500000e+01 2.668838500976562500e+01 2.682583618164062500e+01 2.698495483398437500e+01 2.690447998046875000e+01 2.682192993164062500e+01 2.672772216796875000e+01 2.665655517578125000e+01 2.665771484375000000e+01 2.674673461914062500e+01 2.682897949218750000e+01 2.681045532226562500e+01 2.689120483398437500e+01 2.674642944335937500e+01 2.692382812500000000e+01 2.714916992187500000e+01 2.710937500000000000e+01 2.713839721679687500e+01 2.722021484375000000e+01 2.727157592773437500e+01 2.743222045898437500e+01 2.703256225585937500e+01 2.705447387695312500e+01 2.703964233398437500e+01 2.722045898437500000e+01 2.713510131835937500e+01 2.721981811523437500e+01 2.721881103515625000e+01 2.724542236328125000e+01 2.726608276367187500e+01 2.721716308593750000e+01 2.738424682617187500e+01 2.726657104492187500e+01 2.730020141601562500e+01 2.724795532226562500e+01 2.728057861328125000e+01 2.739691162109375000e+01 2.727996826171875000e+01 2.709616088867187500e+01 2.714990234375000000e+01 2.726992797851562500e+01 2.731741333007812500e+01 2.730538940429687500e+01 2.734069824218750000e+01 2.731161499023437500e+01 2.717001342773437500e+01 2.715853881835937500e+01 2.721691894531250000e+01 2.716079711914062500e+01 2.725860595703125000e+01 2.730032348632812500e+01 2.715609741210937500e+01 2.704562377929687500e+01 2.700894165039062500e+01 2.699121093750000000e+01 2.706216430664062500e+01 2.706213378906250000e+01 2.710040283203125000e+01 2.720169067382812500e+01 2.733901977539062500e+01 2.731555175781250000e+01 2.728421020507812500e+01 2.714584350585937500e+01 2.689398193359375000e+01 2.679418945312500000e+01 2.697476196289062500e+01 2.688891601562500000e+01 2.676351928710937500e+01 2.658209228515625000e+01 2.669320678710937500e+01 2.670230102539062500e+01 2.668399047851562500e+01 2.665338134765625000e+01 2.683718872070312500e+01 2.690325927734375000e+01 2.688244628906250000e+01 2.683987426757812500e+01 2.675238037109375000e+01 2.680767822265625000e+01 2.675283813476562500e+01 2.676382446289062500e+01 2.678942871093750000e+01 2.673550415039062500e+01 2.687387084960937500e+01 2.681005859375000000e+01 2.681790161132812500e+01 2.669247436523437500e+01 2.659454345703125000e+01 2.675961303710937500e+01 2.671813964843750000e+01 2.672171020507812500e+01 2.672674560546875000e+01 2.685360717773437500e+01 2.692996215820312500e+01 2.689614868164062500e+01 2.687353515625000000e+01 2.674407958984375000e+01 2.657788085937500000e+01 2.649029541015625000e+01 2.679064941406250000e+01 2.686938476562500000e+01 2.698965454101562500e+01 2.705053710937500000e+01 2.709719848632812500e+01 2.702795410156250000e+01 2.711917114257812500e+01 2.717022705078125000e+01 2.713354492187500000e+01 2.719308471679687500e+01 2.719863891601562500e+01 2.725808715820312500e+01 2.726580810546875000e+01 2.715420532226562500e+01 2.712466430664062500e+01 2.734863281250000000e+01 2.742614746093750000e+01 2.732104492187500000e+01 2.719079589843750000e+01 2.715490722656250000e+01 2.715148925781250000e+01 2.717031860351562500e+01 2.722070312500000000e+01 2.729379272460937500e+01 2.733221435546875000e+01 2.730755615234375000e+01 2.731735229492187500e+01 2.735665893554687500e+01 2.746112060546875000e+01 2.741702270507812500e+01 2.734231567382812500e+01 2.734915161132812500e+01 2.715109252929687500e+01 2.708258056640625000e+01 2.708508300781250000e+01 2.727398681640625000e+01 2.715203857421875000e+01 2.705154418945312500e+01 2.701123046875000000e+01 2.690136718750000000e+01 2.698684692382812500e+01 2.676312255859375000e+01 2.663360595703125000e+01 2.672717285156250000e+01 2.661755371093750000e+01 2.655410766601562500e+01 2.664517211914062500e+01 2.655099487304687500e+01 2.660809326171875000e+01 2.645532226562500000e+01 2.640615844726562500e+01
