# Supplementary material for: Molecular dynamics on quantum annealers
Source: Sci Rep. 2022 Oct 7;12:16824. doi: 10.1038/s41598-022-21163-x (PMC9547079; doi:10.1038/s41598-022-21163-x)
Supplement: Supplementary file 2 — Supplementary Information 2. [file 41598_2022_21163_MOESM2_ESM.zip › results/dwave/eq_2/attempts_1/at_200/chain/N_31/solution.txt]

1.300000000000000044e+00 1.271209716796875000e+00 1.241973876953125000e+00 1.229888916015625000e+00 1.395568847656250000e+00 1.237670898437500000e+00 1.155944824218750000e+00 1.044525146484375000e+00 1.198944091796875000e+00 1.214813232421875000e+00 1.414886474609375000e+00 1.569610595703125000e+00 1.830505371093750000e+00 1.982421875000000000e+00 1.930603027343750000e+00 1.967529296875000000e+00 2.168762207031250000e+00 2.275726318359375000e+00 2.340087890625000000e+00 2.472625732421875000e+00 2.553131103515625000e+00 2.600494384765625000e+00 2.623718261718750000e+00 2.667297363281250000e+00 2.725738525390625000e+00 2.706512451171875000e+00 2.657806396484375000e+00 2.474182128906250000e+00 2.370697021484375000e+00 2.257568359375000000e+00 2.208190917968750000e+00
0.000000000000000000e+00 5.288696289062500000e-01 1.272125244140625000e+00 2.267913818359375000e+00 3.348419189453125000e+00 3.227783203125000000e+00 4.094665527343750000e+00 5.670043945312500000e+00 8.453155517578125000e+00 9.882507324218750000e+00 1.123278808593750000e+01 1.144128417968750000e+01 1.079620361328125000e+01 9.869018554687500000e+00 8.543792724609375000e+00 7.532043457031250000e+00 6.383422851562500000e+00 5.347930908203125000e+00 4.417083740234375000e+00 3.261016845703125000e+00 2.268829345703125000e+00 1.148223876953125000e+00 2.714843750000000000e-01 -5.515441894531250000e-01 -1.324188232421875000e+00 -2.221832275390625000e+00 -2.986083984375000000e+00 -4.008331298828125000e+00 -5.096130371093750000e+00 -6.107696533203125000e+00 -7.290222167968750000e+00
