# Supplementary material for: Molecular dynamics on quantum annealers
Source: Sci Rep. 2022 Oct 7;12:16824. doi: 10.1038/s41598-022-21163-x (PMC9547079; doi:10.1038/s41598-022-21163-x)
Supplement: Supplementary file 2 — Supplementary Information 2. [file 41598_2022_21163_MOESM2_ESM.zip › results/dwave/eq_2/attempts_1/at_200/chain/N_316/solution.txt]

1.300000000000000044e+00 1.349853515625000000e+00 1.338287353515625000e+00 1.227783203125000000e+00 1.226593017578125000e+00 1.223419189453125000e+00 1.264953613281250000e+00 1.176971435546875000e+00 1.129821777343750000e+00 1.136566162109375000e+00 1.131439208984375000e+00 1.163421630859375000e+00 1.148193359375000000e+00 9.554138183593750000e-01 1.018615722656250000e+00 8.739929199218750000e-01 1.164733886718750000e+00 1.251495361328125000e+00 1.217376708984375000e+00 1.213958740234375000e+00 1.315490722656250000e+00 1.346160888671875000e+00 1.368347167968750000e+00 1.382965087890625000e+00 1.403961181640625000e+00 1.411407470703125000e+00 1.306793212890625000e+00 1.249908447265625000e+00 1.306488037109375000e+00 1.251586914062500000e+00 1.122253417968750000e+00 1.157867431640625000e+00 9.966735839843750000e-01 9.547424316406250000e-01 1.008270263671875000e+00 9.182128906250000000e-01 1.039367675781250000e+00 1.079803466796875000e+00 9.607543945312500000e-01 8.798522949218750000e-01 8.097839355468750000e-01 7.821960449218750000e-01 8.572998046875000000e-01 8.159179687500000000e-01 7.653198242187500000e-01 7.490234375000000000e-01 7.823486328125000000e-01 9.916381835937500000e-01 8.807678222656250000e-01 8.032226562500000000e-01 6.829528808593750000e-01 7.473449707031250000e-01 7.989196777343750000e-01 9.563903808593750000e-01 9.591369628906250000e-01 8.496398925781250000e-01 9.025268554687500000e-01 1.081634521484375000e+00 9.934692382812500000e-01 9.752197265625000000e-01 1.046752929687500000e+00 1.054504394531250000e+00 1.200164794921875000e+00 1.146697998046875000e+00 1.112152099609375000e+00 1.027618408203125000e+00 9.810485839843750000e-01 1.105651855468750000e+00 1.212677001953125000e+00 8.593139648437500000e-01 8.780212402343750000e-01 8.493957519531250000e-01 1.026245117187500000e+00 1.092651367187500000e+00 1.264953613281250000e+00 1.218841552734375000e+00 1.277587890625000000e+00 1.240264892578125000e+00 1.156372070312500000e+00 1.056762695312500000e+00 1.140716552734375000e+00 1.326049804687500000e+00 1.334442138671875000e+00 1.281219482421875000e+00 1.221832275390625000e+00 1.297332763671875000e+00 1.300079345703125000e+00 1.368286132812500000e+00 1.428771972656250000e+00 1.557952880859375000e+00 1.553344726562500000e+00 1.506744384765625000e+00 1.535980224609375000e+00 1.564941406250000000e+00 1.785949707031250000e+00 1.927825927734375000e+00 1.951568603515625000e+00 1.930938720703125000e+00 1.794555664062500000e+00 1.703033447265625000e+00 1.352233886718750000e+00 1.338073730468750000e+00 1.396179199218750000e+00 1.607910156250000000e+00 1.673156738281250000e+00 1.569946289062500000e+00 1.636657714843750000e+00 1.706909179687500000e+00 1.759460449218750000e+00 1.862091064453125000e+00 1.728942871093750000e+00 1.762695312500000000e+00 1.990844726562500000e+00 1.870056152343750000e+00 1.887329101562500000e+00 1.837921142578125000e+00 1.879913330078125000e+00 1.723175048828125000e+00 1.813354492187500000e+00 1.969573974609375000e+00 2.039886474609375000e+00 2.228088378906250000e+00 2.347442626953125000e+00 2.489746093750000000e+00 2.781982421875000000e+00 2.824981689453125000e+00 2.957458496093750000e+00 3.009277343750000000e+00 3.136077880859375000e+00 3.116027832031250000e+00 3.157928466796875000e+00 3.109466552734375000e+00 3.269897460937500000e+00 3.374877929687500000e+00 3.247467041015625000e+00 3.300140380859375000e+00 3.219848632812500000e+00 3.386932373046875000e+00 3.452789306640625000e+00 3.444183349609375000e+00 3.407714843750000000e+00 3.590545654296875000e+00 3.502746582031250000e+00 3.780670166015625000e+00 3.805023193359375000e+00 3.791564941406250000e+00 3.763977050781250000e+00 3.730926513671875000e+00 3.920745849609375000e+00 3.960784912109375000e+00 4.118377685546875000e+00 3.999084472656250000e+00 4.169311523437500000e+00 4.230682373046875000e+00 4.427490234375000000e+00 4.418945312500000000e+00 4.465789794921875000e+00 4.480560302734375000e+00 4.451751708984375000e+00 4.538818359375000000e+00 4.585296630859375000e+00 4.580230712890625000e+00 4.591491699218750000e+00 4.690979003906250000e+00 4.808929443359375000e+00 4.601562500000000000e+00 4.635375976562500000e+00 4.866027832031250000e+00 4.873138427734375000e+00 4.865173339843750000e+00 4.846130371093750000e+00 4.953125000000000000e+00 5.106384277343750000e+00 5.045135498046875000e+00 5.083557128906250000e+00 5.177856445312500000e+00 5.213439941406250000e+00 5.150360107421875000e+00 5.108154296875000000e+00 5.207000732421875000e+00 5.014007568359375000e+00 5.026550292968750000e+00 5.045501708984375000e+00 5.230499267578125000e+00 5.305236816406250000e+00 5.231933593750000000e+00 5.101043701171875000e+00 5.194458007812500000e+00 4.900573730468750000e+00 4.850341796875000000e+00 5.171173095703125000e+00 5.183685302734375000e+00 5.308502197265625000e+00 5.189392089843750000e+00 5.389312744140625000e+00 5.351409912109375000e+00 5.390838623046875000e+00 5.263793945312500000e+00 5.223388671875000000e+00 5.298431396484375000e+00 5.421813964843750000e+00 5.447937011718750000e+00 5.437225341796875000e+00 5.449737548828125000e+00 5.556335449218750000e+00 5.575592041015625000e+00 5.461761474609375000e+00 5.489929199218750000e+00 5.590362548828125000e+00 5.668395996093750000e+00 5.677825927734375000e+00 5.831329345703125000e+00 6.001678466796875000e+00 6.047058105468750000e+00 6.045623779296875000e+00 5.929656982421875000e+00 5.891052246093750000e+00 5.973510742187500000e+00 6.174346923828125000e+00 6.082946777343750000e+00 6.021148681640625000e+00 6.107147216796875000e+00 6.199951171875000000e+00 6.329040527343750000e+00 6.232666015625000000e+00 6.333068847656250000e+00 6.397979736328125000e+00 6.296783447265625000e+00 6.465454101562500000e+00 6.233459472656250000e+00 6.180114746093750000e+00 6.336761474609375000e+00 6.431732177734375000e+00 6.555847167968750000e+00 6.656036376953125000e+00 6.704223632812500000e+00 6.717620849609375000e+00 6.706909179687500000e+00 6.911041259765625000e+00 7.146148681640625000e+00 7.351409912109375000e+00 7.290924072265625000e+00 7.414031982421875000e+00 7.496246337890625000e+00 7.653991699218750000e+00 7.739196777343750000e+00 7.925750732421875000e+00 7.955444335937500000e+00 8.029998779296875000e+00 7.898712158203125000e+00 7.939178466796875000e+00 7.894104003906250000e+00 8.022216796875000000e+00 8.146179199218750000e+00 8.209960937500000000e+00 8.318298339843750000e+00 8.474304199218750000e+00 8.494750976562500000e+00 8.678833007812500000e+00 8.976623535156250000e+00 9.134704589843750000e+00 9.148651123046875000e+00 9.106689453125000000e+00 8.973419189453125000e+00 9.013824462890625000e+00 9.113891601562500000e+00 9.159729003906250000e+00 9.109039306640625000e+00 8.991821289062500000e+00 8.944885253906250000e+00 8.699432373046875000e+00 8.875091552734375000e+00 8.734161376953125000e+00 8.821533203125000000e+00 8.877929687500000000e+00 9.056457519531250000e+00 8.950286865234375000e+00 9.087890625000000000e+00 9.054382324218750000e+00 9.022064208984375000e+00 9.042175292968750000e+00 8.955993652343750000e+00 9.020324707031250000e+00 9.049407958984375000e+00 9.266662597656250000e+00 9.274841308593750000e+00 9.331939697265625000e+00 9.458038330078125000e+00 9.524444580078125000e+00 9.468414306640625000e+00 9.522216796875000000e+00 9.599884033203125000e+00 9.678497314453125000e+00 9.642944335937500000e+00 9.714416503906250000e+00 9.691986083984375000e+00 9.650177001953125000e+00 9.570800781250000000e+00 9.489807128906250000e+00 9.593658447265625000e+00 9.658416748046875000e+00 9.621673583984375000e+00 9.772216796875000000e+00 9.941284179687500000e+00 9.815704345703125000e+00 9.944244384765625000e+00 1.008126831054687500e+01 1.011294555664062500e+01 1.020443725585937500e+01 1.027612304687500000e+01 1.029135131835937500e+01 1.046179199218750000e+01 1.039413452148437500e+01 1.049554443359375000e+01 1.035739135742187500e+01 1.049084472656250000e+01
0.000000000000000000e+00 -7.473754882812500000e-02 -1.820068359375000000e-01 -6.347656250000000000e-02 3.738403320312500000e-02 1.035461425781250000e-01 1.719665527343750000e-01 2.232666015625000000e-01 2.364501953125000000e-01 4.035339355468750000e-01 6.771545410156250000e-01 8.164062500000000000e-01 9.682006835937500000e-01 1.198028564453125000e+00 1.478271484375000000e+00 1.694335937500000000e+00 2.241790771484375000e+00 2.384490966796875000e+00 2.513031005859375000e+00 2.727355957031250000e+00 2.668212890625000000e+00 2.570953369140625000e+00 2.529113769531250000e+00 2.499786376953125000e+00 2.531280517578125000e+00 2.643707275390625000e+00 2.703399658203125000e+00 2.691497802734375000e+00 2.748504638671875000e+00 2.605621337890625000e+00 2.674774169921875000e+00 2.878143310546875000e+00 3.047332763671875000e+00 3.465545654296875000e+00 3.997833251953125000e+00 4.387237548828125000e+00 4.816802978515625000e+00 4.948150634765625000e+00 5.311981201171875000e+00 5.550720214843750000e+00 6.069549560546875000e+00 6.664794921875000000e+00 7.436889648437500000e+00 8.090057373046875000e+00 8.612060546875000000e+00 9.457427978515625000e+00 1.028518676757812500e+01 1.094299316406250000e+01 1.129858398437500000e+01 1.181497192382812500e+01 1.271118164062500000e+01 1.371133422851562500e+01 1.430508422851562500e+01 1.491571044921875000e+01 1.525180053710937500e+01 1.553277587890625000e+01 1.620117187500000000e+01 1.693054199218750000e+01 1.733010864257812500e+01 1.760980224609375000e+01 1.809652709960937500e+01 1.870178222656250000e+01 1.891567993164062500e+01 1.899316406250000000e+01 1.922793579101562500e+01 1.944119262695312500e+01 1.971948242187500000e+01 2.008544921875000000e+01 2.025299072265625000e+01 2.045382690429687500e+01 2.117648315429687500e+01 2.171652221679687500e+01 2.233044433593750000e+01 2.259655761718750000e+01 2.298345947265625000e+01 2.306835937500000000e+01 2.322720336914062500e+01 2.339825439453125000e+01 2.347985839843750000e+01 2.359112548828125000e+01 2.405834960937500000e+01 2.425708007812500000e+01 2.422436523437500000e+01 2.414852905273437500e+01 2.407086181640625000e+01 2.407638549804687500e+01 2.421166992187500000e+01 2.422753906250000000e+01 2.428329467773437500e+01 2.428134155273437500e+01 2.420907592773437500e+01 2.417254638671875000e+01 2.403414916992187500e+01 2.387319946289062500e+01 2.370849609375000000e+01 2.361462402343750000e+01 2.358673095703125000e+01 2.350369262695312500e+01 2.331777954101562500e+01 2.323733520507812500e+01 2.341989135742187500e+01 2.335833740234375000e+01 2.335168457031250000e+01 2.358325195312500000e+01 2.363958740234375000e+01 2.359475708007812500e+01 2.371264648437500000e+01 2.356811523437500000e+01 2.360748291015625000e+01 2.356201171875000000e+01 2.351156616210937500e+01 2.335675048828125000e+01 2.314901733398437500e+01 2.300488281250000000e+01 2.284136962890625000e+01 2.279818725585937500e+01 2.271728515625000000e+01 2.264813232421875000e+01 2.257308959960937500e+01 2.247290039062500000e+01 2.238272094726562500e+01 2.227658081054687500e+01 2.222778320312500000e+01 2.207067871093750000e+01 2.192575073242187500e+01 2.196701049804687500e+01 2.176150512695312500e+01 2.184951782226562500e+01 2.187030029296875000e+01 2.170339965820312500e+01 2.181893920898437500e+01 2.170394897460937500e+01 2.177911376953125000e+01 2.170214843750000000e+01 2.150689697265625000e+01 2.152539062500000000e+01 2.141763305664062500e+01 2.133215332031250000e+01 2.134384155273437500e+01 2.130929565429687500e+01 2.128549194335937500e+01 2.116165161132812500e+01 2.107089233398437500e+01 2.079779052734375000e+01 2.064538574218750000e+01 2.057418823242187500e+01 2.053195190429687500e+01 2.056005859375000000e+01 2.032620239257812500e+01 2.022653198242187500e+01 2.019110107421875000e+01 2.015008544921875000e+01 2.001837158203125000e+01 1.998794555664062500e+01 1.997793579101562500e+01 1.999893188476562500e+01 1.999307250976562500e+01 2.022723388671875000e+01 2.023898315429687500e+01 2.023962402343750000e+01 2.021279907226562500e+01 2.023913574218750000e+01 2.022463989257812500e+01 2.030419921875000000e+01 1.998864746093750000e+01 1.998754882812500000e+01 2.003039550781250000e+01 2.007287597656250000e+01 1.989376831054687500e+01 1.986560058593750000e+01 1.987759399414062500e+01 1.986694335937500000e+01 1.980697631835937500e+01 1.963540649414062500e+01 1.955944824218750000e+01 1.945663452148437500e+01 1.949987792968750000e+01 1.948446655273437500e+01 1.954428100585937500e+01 1.975238037109375000e+01 1.974349975585937500e+01 1.966702270507812500e+01 1.964367675781250000e+01 1.966659545898437500e+01 1.962976074218750000e+01 1.943667602539062500e+01 1.953036499023437500e+01 1.942379760742187500e+01 1.936047363281250000e+01 1.916378784179687500e+01 1.918209838867187500e+01 1.923300170898437500e+01 1.918576049804687500e+01 1.908523559570312500e+01 1.897433471679687500e+01 1.896395874023437500e+01 1.884631347656250000e+01 1.889038085937500000e+01 1.879376220703125000e+01 1.891082763671875000e+01 1.905389404296875000e+01 1.909603881835937500e+01 1.904492187500000000e+01 1.913952636718750000e+01 1.928875732421875000e+01 1.925997924804687500e+01 1.922006225585937500e+01 1.912167358398437500e+01 1.895657348632812500e+01 1.905783081054687500e+01 1.900906372070312500e+01 1.892401123046875000e+01 1.879681396484375000e+01 1.858413696289062500e+01 1.863970947265625000e+01 1.844329833984375000e+01 1.825531005859375000e+01 1.849545288085937500e+01 1.856872558593750000e+01 1.858752441406250000e+01 1.856002807617187500e+01 1.868890380859375000e+01 1.858422851562500000e+01 1.883380126953125000e+01 1.888272094726562500e+01 1.908804321289062500e+01 1.900140380859375000e+01 1.905596923828125000e+01 1.907260131835937500e+01 1.901364135742187500e+01 1.898760986328125000e+01 1.884713745117187500e+01 1.892089843750000000e+01 1.885797119140625000e+01 1.892733764648437500e+01 1.881869506835937500e+01 1.869400024414062500e+01 1.874014282226562500e+01 1.861062622070312500e+01 1.848638916015625000e+01 1.851525878906250000e+01 1.841207885742187500e+01 1.831033325195312500e+01 1.813021850585937500e+01 1.805923461914062500e+01 1.804776000976562500e+01 1.810723876953125000e+01 1.803253173828125000e+01 1.797167968750000000e+01 1.812631225585937500e+01 1.818542480468750000e+01 1.829727172851562500e+01 1.832101440429687500e+01 1.854217529296875000e+01 1.854623413085937500e+01 1.850473022460937500e+01 1.846890258789062500e+01 1.861108398437500000e+01 1.876129150390625000e+01 1.888610839843750000e+01 1.880630493164062500e+01 1.874273681640625000e+01 1.883859252929687500e+01 1.878900146484375000e+01 1.880767822265625000e+01 1.872305297851562500e+01 1.869277954101562500e+01 1.877178955078125000e+01 1.872869873046875000e+01 1.874560546875000000e+01 1.866119384765625000e+01 1.859152221679687500e+01 1.877615356445312500e+01 1.873843383789062500e+01 1.890374755859375000e+01 1.884259033203125000e+01 1.901187133789062500e+01 1.916781616210937500e+01 1.930123901367187500e+01 1.935580444335937500e+01 1.919519042968750000e+01 1.928747558593750000e+01 1.948852539062500000e+01 1.944433593750000000e+01 1.950076293945312500e+01 1.959524536132812500e+01 1.972888183593750000e+01 1.972924804687500000e+01 1.978030395507812500e+01 1.969644165039062500e+01 1.972360229492187500e+01 1.971673583984375000e+01 1.977383422851562500e+01 1.960806274414062500e+01 1.948733520507812500e+01 1.946252441406250000e+01 1.966815185546875000e+01 1.958245849609375000e+01 1.958441162109375000e+01 1.968142700195312500e+01 1.973104858398437500e+01 1.974572753906250000e+01 1.960269165039062500e+01 1.966278076171875000e+01 1.974832153320312500e+01 1.952459716796875000e+01 1.927722167968750000e+01 1.926940917968750000e+01 1.936636352539062500e+01 1.936929321289062500e+01 1.920684814453125000e+01 1.915576171875000000e+01 1.937927246093750000e+01 1.939447021484375000e+01 1.942150878906250000e+01 1.940380859375000000e+01
