# Supplementary material for: Molecular dynamics on quantum annealers
Source: Sci Rep. 2022 Oct 7;12:16824. doi: 10.1038/s41598-022-21163-x (PMC9547079; doi:10.1038/s41598-022-21163-x)
Supplement: Supplementary file 2 — Supplementary Information 2. [file 41598_2022_21163_MOESM2_ESM.zip › results/dwave/eq_2/attempts_1/at_200/chain/nohup.out]

Solving ODE... Solver=QUBOSolver; N=10.

Progress: |███████████-----------------------------------------------------------------------------------------| 11.11% Complete

Progress: |██████████████████████------------------------------------------------------------------------------| 22.22% Complete

Progress: |█████████████████████████████████-------------------------------------------------------------------| 33.33% Complete

Progress: |████████████████████████████████████████████--------------------------------------------------------| 44.44% Complete

Progress: |███████████████████████████████████████████████████████---------------------------------------------| 55.56% Complete

Progress: |██████████████████████████████████████████████████████████████████----------------------------------| 66.67% Complete

Progress: |█████████████████████████████████████████████████████████████████████████████-----------------------| 77.78% Complete

Progress: |████████████████████████████████████████████████████████████████████████████████████████------------| 88.89% Complete

Progress: |████████████████████████████████████████████████████████████████████████████████████████████████████| 100.00% Complete
Solving ODE... Solver=QUBOSolver; N=31.

Progress: |███-------------------------------------------------------------------------------------------------| 3.33% Complete

Progress: |██████----------------------------------------------------------------------------------------------| 6.67% Complete

Progress: |██████████------------------------------------------------------------------------------------------| 10.00% Complete

Progress: |█████████████---------------------------------------------------------------------------------------| 13.33% Complete

Progress: |████████████████------------------------------------------------------------------------------------| 16.67% Complete

Progress: |████████████████████--------------------------------------------------------------------------------| 20.00% Complete

Progress: |███████████████████████-----------------------------------------------------------------------------| 23.33% Complete

Progress: |██████████████████████████--------------------------------------------------------------------------| 26.67% Complete

Progress: |██████████████████████████████----------------------------------------------------------------------| 30.00% Complete

Progress: |█████████████████████████████████-------------------------------------------------------------------| 33.33% Complete

Progress: |████████████████████████████████████----------------------------------------------------------------| 36.67% Complete

Progress: |████████████████████████████████████████------------------------------------------------------------| 40.00% Complete

Progress: |███████████████████████████████████████████---------------------------------------------------------| 43.33% Complete

Progress: |██████████████████████████████████████████████------------------------------------------------------| 46.67% Complete

Progress: |██████████████████████████████████████████████████--------------------------------------------------| 50.00% Complete

Progress: |█████████████████████████████████████████████████████-----------------------------------------------| 53.33% Complete

Progress: |████████████████████████████████████████████████████████--------------------------------------------| 56.67% Complete

Progress: |████████████████████████████████████████████████████████████----------------------------------------| 60.00% Complete

Progress: |███████████████████████████████████████████████████████████████-------------------------------------| 63.33% Complete

Progress: |██████████████████████████████████████████████████████████████████----------------------------------| 66.67% Complete

Progress: |██████████████████████████████████████████████████████████████████████------------------------------| 70.00% Complete

Progress: |█████████████████████████████████████████████████████████████████████████---------------------------| 73.33% Complete

Progress: |████████████████████████████████████████████████████████████████████████████------------------------| 76.67% Complete

Progress: |████████████████████████████████████████████████████████████████████████████████--------------------| 80.00% Complete

Progress: |███████████████████████████████████████████████████████████████████████████████████-----------------| 83.33% Complete

Progress: |██████████████████████████████████████████████████████████████████████████████████████--------------| 86.67% Complete

Progress: |██████████████████████████████████████████████████████████████████████████████████████████----------| 90.00% Complete

Progress: |█████████████████████████████████████████████████████████████████████████████████████████████-------| 93.33% Complete

Progress: |████████████████████████████████████████████████████████████████████████████████████████████████----| 96.67% Complete

Progress: |████████████████████████████████████████████████████████████████████████████████████████████████████| 100.00% Complete
Solving ODE... Solver=QUBOSolver; N=100.

Progress: |█---------------------------------------------------------------------------------------------------| 1.01% Complete

Progress: |██--------------------------------------------------------------------------------------------------| 2.02% Complete

Progress: |███-------------------------------------------------------------------------------------------------| 3.03% Complete

Progress: |████------------------------------------------------------------------------------------------------| 4.04% Complete

Progress: |█████-----------------------------------------------------------------------------------------------| 5.05% Complete

Progress: |██████----------------------------------------------------------------------------------------------| 6.06% Complete

Progress: |███████---------------------------------------------------------------------------------------------| 7.07% Complete

Progress: |████████--------------------------------------------------------------------------------------------| 8.08% Complete

Progress: |█████████-------------------------------------------------------------------------------------------| 9.09% Complete

Progress: |██████████------------------------------------------------------------------------------------------| 10.10% Complete

Progress: |███████████-----------------------------------------------------------------------------------------| 11.11% Complete

Progress: |████████████----------------------------------------------------------------------------------------| 12.12% Complete

Progress: |█████████████---------------------------------------------------------------------------------------| 13.13% Complete

Progress: |██████████████--------------------------------------------------------------------------------------| 14.14% Complete

Progress: |███████████████-------------------------------------------------------------------------------------| 15.15% Complete

Progress: |████████████████------------------------------------------------------------------------------------| 16.16% Complete

Progress: |█████████████████-----------------------------------------------------------------------------------| 17.17% Complete

Progress: |██████████████████----------------------------------------------------------------------------------| 18.18% Complete

Progress: |███████████████████---------------------------------------------------------------------------------| 19.19% Complete

Progress: |████████████████████--------------------------------------------------------------------------------| 20.20% Complete

Progress: |█████████████████████-------------------------------------------------------------------------------| 21.21% Complete

Progress: |██████████████████████------------------------------------------------------------------------------| 22.22% Complete

Progress: |███████████████████████-----------------------------------------------------------------------------| 23.23% Complete

Progress: |████████████████████████----------------------------------------------------------------------------| 24.24% Complete

Progress: |█████████████████████████---------------------------------------------------------------------------| 25.25% Complete

Progress: |██████████████████████████--------------------------------------------------------------------------| 26.26% Complete

Progress: |███████████████████████████-------------------------------------------------------------------------| 27.27% Complete

Progress: |████████████████████████████------------------------------------------------------------------------| 28.28% Complete

Progress: |█████████████████████████████-----------------------------------------------------------------------| 29.29% Complete

Progress: |██████████████████████████████----------------------------------------------------------------------| 30.30% Complete

Progress: |███████████████████████████████---------------------------------------------------------------------| 31.31% Complete

Progress: |████████████████████████████████--------------------------------------------------------------------| 32.32% Complete

Progress: |█████████████████████████████████-------------------------------------------------------------------| 33.33% Complete

Progress: |██████████████████████████████████------------------------------------------------------------------| 34.34% Complete

Progress: |███████████████████████████████████-----------------------------------------------------------------| 35.35% Complete

Progress: |████████████████████████████████████----------------------------------------------------------------| 36.36% Complete

Progress: |█████████████████████████████████████---------------------------------------------------------------| 37.37% Complete

Progress: |██████████████████████████████████████--------------------------------------------------------------| 38.38% Complete

Progress: |███████████████████████████████████████-------------------------------------------------------------| 39.39% Complete

Progress: |████████████████████████████████████████------------------------------------------------------------| 40.40% Complete

Progress: |█████████████████████████████████████████-----------------------------------------------------------| 41.41% Complete

Progress: |██████████████████████████████████████████----------------------------------------------------------| 42.42% Complete

Progress: |███████████████████████████████████████████---------------------------------------------------------| 43.43% Complete

Progress: |████████████████████████████████████████████--------------------------------------------------------| 44.44% Complete

Progress: |█████████████████████████████████████████████-------------------------------------------------------| 45.45% Complete

Progress: |██████████████████████████████████████████████------------------------------------------------------| 46.46% Complete

Progress: |███████████████████████████████████████████████-----------------------------------------------------| 47.47% Complete

Progress: |████████████████████████████████████████████████----------------------------------------------------| 48.48% Complete

Progress: |█████████████████████████████████████████████████---------------------------------------------------| 49.49% Complete

Progress: |██████████████████████████████████████████████████--------------------------------------------------| 50.51% Complete

Progress: |███████████████████████████████████████████████████-------------------------------------------------| 51.52% Complete

Progress: |████████████████████████████████████████████████████------------------------------------------------| 52.53% Complete

Progress: |█████████████████████████████████████████████████████-----------------------------------------------| 53.54% Complete

Progress: |██████████████████████████████████████████████████████----------------------------------------------| 54.55% Complete

Progress: |███████████████████████████████████████████████████████---------------------------------------------| 55.56% Complete

Progress: |████████████████████████████████████████████████████████--------------------------------------------| 56.57% Complete

Progress: |█████████████████████████████████████████████████████████-------------------------------------------| 57.58% Complete

Progress: |██████████████████████████████████████████████████████████------------------------------------------| 58.59% Complete

Progress: |███████████████████████████████████████████████████████████-----------------------------------------| 59.60% Complete

Progress: |████████████████████████████████████████████████████████████----------------------------------------| 60.61% Complete

Progress: |█████████████████████████████████████████████████████████████---------------------------------------| 61.62% Complete

Progress: |██████████████████████████████████████████████████████████████--------------------------------------| 62.63% Complete

Progress: |███████████████████████████████████████████████████████████████-------------------------------------| 63.64% Complete

Progress: |████████████████████████████████████████████████████████████████------------------------------------| 64.65% Complete

Progress: |█████████████████████████████████████████████████████████████████-----------------------------------| 65.66% Complete

Progress: |██████████████████████████████████████████████████████████████████----------------------------------| 66.67% Complete

Progress: |███████████████████████████████████████████████████████████████████---------------------------------| 67.68% Complete

Progress: |████████████████████████████████████████████████████████████████████--------------------------------| 68.69% Complete

Progress: |█████████████████████████████████████████████████████████████████████-------------------------------| 69.70% Complete

Progress: |██████████████████████████████████████████████████████████████████████------------------------------| 70.71% Complete

Progress: |███████████████████████████████████████████████████████████████████████-----------------------------| 71.72% Complete

Progress: |████████████████████████████████████████████████████████████████████████----------------------------| 72.73% Complete

Progress: |█████████████████████████████████████████████████████████████████████████---------------------------| 73.74% Complete

Progress: |██████████████████████████████████████████████████████████████████████████--------------------------| 74.75% Complete

Progress: |███████████████████████████████████████████████████████████████████████████-------------------------| 75.76% Complete

Progress: |████████████████████████████████████████████████████████████████████████████------------------------| 76.77% Complete

Progress: |█████████████████████████████████████████████████████████████████████████████-----------------------| 77.78% Complete

Progress: |██████████████████████████████████████████████████████████████████████████████----------------------| 78.79% Complete

Progress: |███████████████████████████████████████████████████████████████████████████████---------------------| 79.80% Complete

Progress: |████████████████████████████████████████████████████████████████████████████████--------------------| 80.81% Complete

Progress: |█████████████████████████████████████████████████████████████████████████████████-------------------| 81.82% Complete

Progress: |██████████████████████████████████████████████████████████████████████████████████------------------| 82.83% Complete

Progress: |███████████████████████████████████████████████████████████████████████████████████-----------------| 83.84% Complete

Progress: |████████████████████████████████████████████████████████████████████████████████████----------------| 84.85% Complete

Progress: |█████████████████████████████████████████████████████████████████████████████████████---------------| 85.86% Complete

Progress: |██████████████████████████████████████████████████████████████████████████████████████--------------| 86.87% Complete

Progress: |███████████████████████████████████████████████████████████████████████████████████████-------------| 87.88% Complete

Progress: |████████████████████████████████████████████████████████████████████████████████████████------------| 88.89% Complete

Progress: |█████████████████████████████████████████████████████████████████████████████████████████-----------| 89.90% Complete

Progress: |██████████████████████████████████████████████████████████████████████████████████████████----------| 90.91% Complete

Progress: |███████████████████████████████████████████████████████████████████████████████████████████---------| 91.92% Complete

Progress: |████████████████████████████████████████████████████████████████████████████████████████████--------| 92.93% Complete

Progress: |█████████████████████████████████████████████████████████████████████████████████████████████-------| 93.94% Complete

Progress: |██████████████████████████████████████████████████████████████████████████████████████████████------| 94.95% Complete

Progress: |███████████████████████████████████████████████████████████████████████████████████████████████-----| 95.96% Complete

Progress: |████████████████████████████████████████████████████████████████████████████████████████████████----| 96.97% Complete

Progress: |█████████████████████████████████████████████████████████████████████████████████████████████████---| 97.98% Complete

Progress: |██████████████████████████████████████████████████████████████████████████████████████████████████--| 98.99% Complete

Progress: |████████████████████████████████████████████████████████████████████████████████████████████████████| 100.00% Complete
Solving ODE... Solver=QUBOSolver; N=316.

Progress: |----------------------------------------------------------------------------------------------------| 0.32% Complete

Progress: |----------------------------------------------------------------------------------------------------| 0.63% Complete

Progress: |----------------------------------------------------------------------------------------------------| 0.95% Complete

Progress: |█---------------------------------------------------------------------------------------------------| 1.27% Complete

Progress: |█---------------------------------------------------------------------------------------------------| 1.59% Complete

Progress: |█---------------------------------------------------------------------------------------------------| 1.90% Complete

Progress: |██--------------------------------------------------------------------------------------------------| 2.22% Complete

Progress: |██--------------------------------------------------------------------------------------------------| 2.54% Complete

Progress: |██--------------------------------------------------------------------------------------------------| 2.86% Complete

Progress: |███-------------------------------------------------------------------------------------------------| 3.17% Complete

Progress: |███-------------------------------------------------------------------------------------------------| 3.49% Complete

Progress: |███-------------------------------------------------------------------------------------------------| 3.81% Complete

Progress: |████------------------------------------------------------------------------------------------------| 4.13% Complete

Progress: |████------------------------------------------------------------------------------------------------| 4.44% Complete

Progress: |████------------------------------------------------------------------------------------------------| 4.76% Complete

Progress: |█████-----------------------------------------------------------------------------------------------| 5.08% Complete

Progress: |█████-----------------------------------------------------------------------------------------------| 5.40% Complete

Progress: |█████-----------------------------------------------------------------------------------------------| 5.71% Complete

Progress: |██████----------------------------------------------------------------------------------------------| 6.03% Complete

Progress: |██████----------------------------------------------------------------------------------------------| 6.35% Complete

Progress: |██████----------------------------------------------------------------------------------------------| 6.67% Complete

Progress: |██████----------------------------------------------------------------------------------------------| 6.98% Complete

Progress: |███████---------------------------------------------------------------------------------------------| 7.30% Complete

Progress: |███████---------------------------------------------------------------------------------------------| 7.62% Complete

Progress: |███████---------------------------------------------------------------------------------------------| 7.94% Complete

Progress: |████████--------------------------------------------------------------------------------------------| 8.25% Complete

Progress: |████████--------------------------------------------------------------------------------------------| 8.57% Complete

Progress: |████████--------------------------------------------------------------------------------------------| 8.89% Complete

Progress: |█████████-------------------------------------------------------------------------------------------| 9.21% Complete

Progress: |█████████-------------------------------------------------------------------------------------------| 9.52% Complete

Progress: |█████████-------------------------------------------------------------------------------------------| 9.84% Complete

Progress: |██████████------------------------------------------------------------------------------------------| 10.16% Complete

Progress: |██████████------------------------------------------------------------------------------------------| 10.48% Complete

Progress: |██████████------------------------------------------------------------------------------------------| 10.79% Complete

Progress: |███████████-----------------------------------------------------------------------------------------| 11.11% Complete

Progress: |███████████-----------------------------------------------------------------------------------------| 11.43% Complete

Progress: |███████████-----------------------------------------------------------------------------------------| 11.75% Complete

Progress: |████████████----------------------------------------------------------------------------------------| 12.06% Complete

Progress: |████████████----------------------------------------------------------------------------------------| 12.38% Complete

Progress: |████████████----------------------------------------------------------------------------------------| 12.70% Complete

Progress: |█████████████---------------------------------------------------------------------------------------| 13.02% Complete

Progress: |█████████████---------------------------------------------------------------------------------------| 13.33% Complete

Progress: |█████████████---------------------------------------------------------------------------------------| 13.65% Complete

Progress: |█████████████---------------------------------------------------------------------------------------| 13.97% Complete

Progress: |██████████████--------------------------------------------------------------------------------------| 14.29% Complete

Progress: |██████████████--------------------------------------------------------------------------------------| 14.60% Complete

Progress: |██████████████--------------------------------------------------------------------------------------| 14.92% Complete

Progress: |███████████████-------------------------------------------------------------------------------------| 15.24% Complete

Progress: |███████████████-------------------------------------------------------------------------------------| 15.56% Complete

Progress: |███████████████-------------------------------------------------------------------------------------| 15.87% Complete

Progress: |████████████████------------------------------------------------------------------------------------| 16.19% Complete

Progress: |████████████████------------------------------------------------------------------------------------| 16.51% Complete

Progress: |████████████████------------------------------------------------------------------------------------| 16.83% Complete

Progress: |█████████████████-----------------------------------------------------------------------------------| 17.14% Complete

Progress: |█████████████████-----------------------------------------------------------------------------------| 17.46% Complete

Progress: |█████████████████-----------------------------------------------------------------------------------| 17.78% Complete

Progress: |██████████████████----------------------------------------------------------------------------------| 18.10% Complete

Progress: |██████████████████----------------------------------------------------------------------------------| 18.41% Complete

Progress: |██████████████████----------------------------------------------------------------------------------| 18.73% Complete

Progress: |███████████████████---------------------------------------------------------------------------------| 19.05% Complete

Progress: |███████████████████---------------------------------------------------------------------------------| 19.37% Complete

Progress: |███████████████████---------------------------------------------------------------------------------| 19.68% Complete

Progress: |████████████████████--------------------------------------------------------------------------------| 20.00% Complete

Progress: |████████████████████--------------------------------------------------------------------------------| 20.32% Complete

Progress: |████████████████████--------------------------------------------------------------------------------| 20.63% Complete

Progress: |████████████████████--------------------------------------------------------------------------------| 20.95% Complete

Progress: |█████████████████████-------------------------------------------------------------------------------| 21.27% Complete

Progress: |█████████████████████-------------------------------------------------------------------------------| 21.59% Complete

Progress: |█████████████████████-------------------------------------------------------------------------------| 21.90% Complete

Progress: |██████████████████████------------------------------------------------------------------------------| 22.22% Complete

Progress: |██████████████████████------------------------------------------------------------------------------| 22.54% Complete

Progress: |██████████████████████------------------------------------------------------------------------------| 22.86% Complete

Progress: |███████████████████████-----------------------------------------------------------------------------| 23.17% Complete

Progress: |███████████████████████-----------------------------------------------------------------------------| 23.49% Complete

Progress: |███████████████████████-----------------------------------------------------------------------------| 23.81% Complete

Progress: |████████████████████████----------------------------------------------------------------------------| 24.13% Complete

Progress: |████████████████████████----------------------------------------------------------------------------| 24.44% Complete

Progress: |████████████████████████----------------------------------------------------------------------------| 24.76% Complete

Progress: |█████████████████████████---------------------------------------------------------------------------| 25.08% Complete

Progress: |█████████████████████████---------------------------------------------------------------------------| 25.40% Complete

Progress: |█████████████████████████---------------------------------------------------------------------------| 25.71% Complete

Progress: |██████████████████████████--------------------------------------------------------------------------| 26.03% Complete

Progress: |██████████████████████████--------------------------------------------------------------------------| 26.35% Complete

Progress: |██████████████████████████--------------------------------------------------------------------------| 26.67% Complete

Progress: |██████████████████████████--------------------------------------------------------------------------| 26.98% Complete

Progress: |███████████████████████████-------------------------------------------------------------------------| 27.30% Complete

Progress: |███████████████████████████-------------------------------------------------------------------------| 27.62% Complete

Progress: |███████████████████████████-------------------------------------------------------------------------| 27.94% Complete

Progress: |████████████████████████████------------------------------------------------------------------------| 28.25% Complete

Progress: |████████████████████████████------------------------------------------------------------------------| 28.57% Complete

Progress: |████████████████████████████------------------------------------------------------------------------| 28.89% Complete

Progress: |█████████████████████████████-----------------------------------------------------------------------| 29.21% Complete

Progress: |█████████████████████████████-----------------------------------------------------------------------| 29.52% Complete

Progress: |█████████████████████████████-----------------------------------------------------------------------| 29.84% Complete

Progress: |██████████████████████████████----------------------------------------------------------------------| 30.16% Complete

Progress: |██████████████████████████████----------------------------------------------------------------------| 30.48% Complete

Progress: |██████████████████████████████----------------------------------------------------------------------| 30.79% Complete

Progress: |███████████████████████████████---------------------------------------------------------------------| 31.11% Complete

Progress: |███████████████████████████████---------------------------------------------------------------------| 31.43% Complete

Progress: |███████████████████████████████---------------------------------------------------------------------| 31.75% Complete

Progress: |████████████████████████████████--------------------------------------------------------------------| 32.06% Complete

Progress: |████████████████████████████████--------------------------------------------------------------------| 32.38% Complete

Progress: |████████████████████████████████--------------------------------------------------------------------| 32.70% Complete

Progress: |█████████████████████████████████-------------------------------------------------------------------| 33.02% Complete

Progress: |█████████████████████████████████-------------------------------------------------------------------| 33.33% Complete

Progress: |█████████████████████████████████-------------------------------------------------------------------| 33.65% Complete

Progress: |█████████████████████████████████-------------------------------------------------------------------| 33.97% Complete

Progress: |██████████████████████████████████------------------------------------------------------------------| 34.29% Complete

Progress: |██████████████████████████████████------------------------------------------------------------------| 34.60% Complete

Progress: |██████████████████████████████████------------------------------------------------------------------| 34.92% Complete

Progress: |███████████████████████████████████-----------------------------------------------------------------| 35.24% Complete

Progress: |███████████████████████████████████-----------------------------------------------------------------| 35.56% Complete

Progress: |███████████████████████████████████-----------------------------------------------------------------| 35.87% Complete

Progress: |████████████████████████████████████----------------------------------------------------------------| 36.19% Complete

Progress: |████████████████████████████████████----------------------------------------------------------------| 36.51% Complete

Progress: |████████████████████████████████████----------------------------------------------------------------| 36.83% Complete

Progress: |█████████████████████████████████████---------------------------------------------------------------| 37.14% Complete

Progress: |█████████████████████████████████████---------------------------------------------------------------| 37.46% Complete

Progress: |█████████████████████████████████████---------------------------------------------------------------| 37.78% Complete

Progress: |██████████████████████████████████████--------------------------------------------------------------| 38.10% Complete

Progress: |██████████████████████████████████████--------------------------------------------------------------| 38.41% Complete

Progress: |██████████████████████████████████████--------------------------------------------------------------| 38.73% Complete

Progress: |███████████████████████████████████████-------------------------------------------------------------| 39.05% Complete

Progress: |███████████████████████████████████████-------------------------------------------------------------| 39.37% Complete

Progress: |███████████████████████████████████████-------------------------------------------------------------| 39.68% Complete

Progress: |████████████████████████████████████████------------------------------------------------------------| 40.00% Complete

Progress: |████████████████████████████████████████------------------------------------------------------------| 40.32% Complete

Progress: |████████████████████████████████████████------------------------------------------------------------| 40.63% Complete

Progress: |████████████████████████████████████████------------------------------------------------------------| 40.95% Complete

Progress: |█████████████████████████████████████████-----------------------------------------------------------| 41.27% Complete

Progress: |█████████████████████████████████████████-----------------------------------------------------------| 41.59% Complete

Progress: |█████████████████████████████████████████-----------------------------------------------------------| 41.90% Complete

Progress: |██████████████████████████████████████████----------------------------------------------------------| 42.22% Complete

Progress: |██████████████████████████████████████████----------------------------------------------------------| 42.54% Complete

Progress: |██████████████████████████████████████████----------------------------------------------------------| 42.86% Complete

Progress: |███████████████████████████████████████████---------------------------------------------------------| 43.17% Complete

Progress: |███████████████████████████████████████████---------------------------------------------------------| 43.49% Complete

Progress: |███████████████████████████████████████████---------------------------------------------------------| 43.81% Complete

Progress: |████████████████████████████████████████████--------------------------------------------------------| 44.13% Complete

Progress: |████████████████████████████████████████████--------------------------------------------------------| 44.44% Complete

Progress: |████████████████████████████████████████████--------------------------------------------------------| 44.76% Complete

Progress: |█████████████████████████████████████████████-------------------------------------------------------| 45.08% Complete

Progress: |█████████████████████████████████████████████-------------------------------------------------------| 45.40% Complete

Progress: |█████████████████████████████████████████████-------------------------------------------------------| 45.71% Complete

Progress: |██████████████████████████████████████████████------------------------------------------------------| 46.03% Complete

Progress: |██████████████████████████████████████████████------------------------------------------------------| 46.35% Complete

Progress: |██████████████████████████████████████████████------------------------------------------------------| 46.67% Complete

Progress: |██████████████████████████████████████████████------------------------------------------------------| 46.98% Complete

Progress: |███████████████████████████████████████████████-----------------------------------------------------| 47.30% Complete

Progress: |███████████████████████████████████████████████-----------------------------------------------------| 47.62% Complete

Progress: |███████████████████████████████████████████████-----------------------------------------------------| 47.94% Complete

Progress: |████████████████████████████████████████████████----------------------------------------------------| 48.25% Complete

Progress: |████████████████████████████████████████████████----------------------------------------------------| 48.57% Complete

Progress: |████████████████████████████████████████████████----------------------------------------------------| 48.89% Complete

Progress: |█████████████████████████████████████████████████---------------------------------------------------| 49.21% Complete

Progress: |█████████████████████████████████████████████████---------------------------------------------------| 49.52% Complete

Progress: |█████████████████████████████████████████████████---------------------------------------------------| 49.84% Complete

Progress: |██████████████████████████████████████████████████--------------------------------------------------| 50.16% Complete

Progress: |██████████████████████████████████████████████████--------------------------------------------------| 50.48% Complete

Progress: |██████████████████████████████████████████████████--------------------------------------------------| 50.79% Complete

Progress: |███████████████████████████████████████████████████-------------------------------------------------| 51.11% Complete

Progress: |███████████████████████████████████████████████████-------------------------------------------------| 51.43% Complete

Progress: |███████████████████████████████████████████████████-------------------------------------------------| 51.75% Complete

Progress: |████████████████████████████████████████████████████------------------------------------------------| 52.06% Complete

Progress: |████████████████████████████████████████████████████------------------------------------------------| 52.38% Complete

Progress: |████████████████████████████████████████████████████------------------------------------------------| 52.70% Complete

Progress: |█████████████████████████████████████████████████████-----------------------------------------------| 53.02% Complete

Progress: |█████████████████████████████████████████████████████-----------------------------------------------| 53.33% Complete

Progress: |█████████████████████████████████████████████████████-----------------------------------------------| 53.65% Complete

Progress: |█████████████████████████████████████████████████████-----------------------------------------------| 53.97% Complete

Progress: |██████████████████████████████████████████████████████----------------------------------------------| 54.29% Complete

Progress: |██████████████████████████████████████████████████████----------------------------------------------| 54.60% Complete

Progress: |██████████████████████████████████████████████████████----------------------------------------------| 54.92% Complete

Progress: |███████████████████████████████████████████████████████---------------------------------------------| 55.24% Complete

Progress: |███████████████████████████████████████████████████████---------------------------------------------| 55.56% Complete

Progress: |███████████████████████████████████████████████████████---------------------------------------------| 55.87% Complete

Progress: |████████████████████████████████████████████████████████--------------------------------------------| 56.19% Complete

Progress: |████████████████████████████████████████████████████████--------------------------------------------| 56.51% Complete

Progress: |████████████████████████████████████████████████████████--------------------------------------------| 56.83% Complete

Progress: |█████████████████████████████████████████████████████████-------------------------------------------| 57.14% Complete

Progress: |█████████████████████████████████████████████████████████-------------------------------------------| 57.46% Complete

Progress: |█████████████████████████████████████████████████████████-------------------------------------------| 57.78% Complete

Progress: |██████████████████████████████████████████████████████████------------------------------------------| 58.10% Complete

Progress: |██████████████████████████████████████████████████████████------------------------------------------| 58.41% Complete

Progress: |██████████████████████████████████████████████████████████------------------------------------------| 58.73% Complete

Progress: |███████████████████████████████████████████████████████████-----------------------------------------| 59.05% Complete

Progress: |███████████████████████████████████████████████████████████-----------------------------------------| 59.37% Complete

Progress: |███████████████████████████████████████████████████████████-----------------------------------------| 59.68% Complete

Progress: |████████████████████████████████████████████████████████████----------------------------------------| 60.00% Complete

Progress: |████████████████████████████████████████████████████████████----------------------------------------| 60.32% Complete

Progress: |████████████████████████████████████████████████████████████----------------------------------------| 60.63% Complete

Progress: |████████████████████████████████████████████████████████████----------------------------------------| 60.95% Complete

Progress: |█████████████████████████████████████████████████████████████---------------------------------------| 61.27% Complete

Progress: |█████████████████████████████████████████████████████████████---------------------------------------| 61.59% Complete

Progress: |█████████████████████████████████████████████████████████████---------------------------------------| 61.90% Complete

Progress: |██████████████████████████████████████████████████████████████--------------------------------------| 62.22% Complete

Progress: |██████████████████████████████████████████████████████████████--------------------------------------| 62.54% Complete

Progress: |██████████████████████████████████████████████████████████████--------------------------------------| 62.86% Complete

Progress: |███████████████████████████████████████████████████████████████-------------------------------------| 63.17% Complete

Progress: |███████████████████████████████████████████████████████████████-------------------------------------| 63.49% Complete

Progress: |███████████████████████████████████████████████████████████████-------------------------------------| 63.81% Complete

Progress: |████████████████████████████████████████████████████████████████------------------------------------| 64.13% Complete

Progress: |████████████████████████████████████████████████████████████████------------------------------------| 64.44% Complete

Progress: |████████████████████████████████████████████████████████████████------------------------------------| 64.76% Complete

Progress: |█████████████████████████████████████████████████████████████████-----------------------------------| 65.08% Complete

Progress: |█████████████████████████████████████████████████████████████████-----------------------------------| 65.40% Complete

Progress: |█████████████████████████████████████████████████████████████████-----------------------------------| 65.71% Complete

Progress: |██████████████████████████████████████████████████████████████████----------------------------------| 66.03% Complete

Progress: |██████████████████████████████████████████████████████████████████----------------------------------| 66.35% Complete

Progress: |██████████████████████████████████████████████████████████████████----------------------------------| 66.67% Complete

Progress: |██████████████████████████████████████████████████████████████████----------------------------------| 66.98% Complete

Progress: |███████████████████████████████████████████████████████████████████---------------------------------| 67.30% Complete

Progress: |███████████████████████████████████████████████████████████████████---------------------------------| 67.62% Complete

Progress: |███████████████████████████████████████████████████████████████████---------------------------------| 67.94% Complete

Progress: |████████████████████████████████████████████████████████████████████--------------------------------| 68.25% Complete

Progress: |████████████████████████████████████████████████████████████████████--------------------------------| 68.57% Complete

Progress: |████████████████████████████████████████████████████████████████████--------------------------------| 68.89% Complete

Progress: |█████████████████████████████████████████████████████████████████████-------------------------------| 69.21% Complete

Progress: |█████████████████████████████████████████████████████████████████████-------------------------------| 69.52% Complete

Progress: |█████████████████████████████████████████████████████████████████████-------------------------------| 69.84% Complete

Progress: |██████████████████████████████████████████████████████████████████████------------------------------| 70.16% Complete

Progress: |██████████████████████████████████████████████████████████████████████------------------------------| 70.48% Complete

Progress: |██████████████████████████████████████████████████████████████████████------------------------------| 70.79% Complete

Progress: |███████████████████████████████████████████████████████████████████████-----------------------------| 71.11% Complete

Progress: |███████████████████████████████████████████████████████████████████████-----------------------------| 71.43% Complete

Progress: |███████████████████████████████████████████████████████████████████████-----------------------------| 71.75% Complete

Progress: |████████████████████████████████████████████████████████████████████████----------------------------| 72.06% Complete

Progress: |████████████████████████████████████████████████████████████████████████----------------------------| 72.38% Complete

Progress: |████████████████████████████████████████████████████████████████████████----------------------------| 72.70% Complete

Progress: |█████████████████████████████████████████████████████████████████████████---------------------------| 73.02% Complete

Progress: |█████████████████████████████████████████████████████████████████████████---------------------------| 73.33% Complete

Progress: |█████████████████████████████████████████████████████████████████████████---------------------------| 73.65% Complete

Progress: |█████████████████████████████████████████████████████████████████████████---------------------------| 73.97% Complete

Progress: |██████████████████████████████████████████████████████████████████████████--------------------------| 74.29% Complete

Progress: |██████████████████████████████████████████████████████████████████████████--------------------------| 74.60% Complete

Progress: |██████████████████████████████████████████████████████████████████████████--------------------------| 74.92% Complete

Progress: |███████████████████████████████████████████████████████████████████████████-------------------------| 75.24% Complete

Progress: |███████████████████████████████████████████████████████████████████████████-------------------------| 75.56% Complete

Progress: |███████████████████████████████████████████████████████████████████████████-------------------------| 75.87% Complete

Progress: |████████████████████████████████████████████████████████████████████████████------------------------| 76.19% Complete

Progress: |████████████████████████████████████████████████████████████████████████████------------------------| 76.51% Complete

Progress: |████████████████████████████████████████████████████████████████████████████------------------------| 76.83% Complete

Progress: |█████████████████████████████████████████████████████████████████████████████-----------------------| 77.14% Complete

Progress: |█████████████████████████████████████████████████████████████████████████████-----------------------| 77.46% Complete

Progress: |█████████████████████████████████████████████████████████████████████████████-----------------------| 77.78% Complete

Progress: |██████████████████████████████████████████████████████████████████████████████----------------------| 78.10% Complete

Progress: |██████████████████████████████████████████████████████████████████████████████----------------------| 78.41% Complete

Progress: |██████████████████████████████████████████████████████████████████████████████----------------------| 78.73% Complete

Progress: |███████████████████████████████████████████████████████████████████████████████---------------------| 79.05% Complete

Progress: |███████████████████████████████████████████████████████████████████████████████---------------------| 79.37% Complete

Progress: |███████████████████████████████████████████████████████████████████████████████---------------------| 79.68% Complete

Progress: |████████████████████████████████████████████████████████████████████████████████--------------------| 80.00% Complete

Progress: |████████████████████████████████████████████████████████████████████████████████--------------------| 80.32% Complete

Progress: |████████████████████████████████████████████████████████████████████████████████--------------------| 80.63% Complete

Progress: |████████████████████████████████████████████████████████████████████████████████--------------------| 80.95% Complete

Progress: |█████████████████████████████████████████████████████████████████████████████████-------------------| 81.27% Complete

Progress: |█████████████████████████████████████████████████████████████████████████████████-------------------| 81.59% Complete

Progress: |█████████████████████████████████████████████████████████████████████████████████-------------------| 81.90% Complete

Progress: |██████████████████████████████████████████████████████████████████████████████████------------------| 82.22% Complete

Progress: |██████████████████████████████████████████████████████████████████████████████████------------------| 82.54% Complete

Progress: |██████████████████████████████████████████████████████████████████████████████████------------------| 82.86% Complete

Progress: |███████████████████████████████████████████████████████████████████████████████████-----------------| 83.17% Complete

Progress: |███████████████████████████████████████████████████████████████████████████████████-----------------| 83.49% Complete

Progress: |███████████████████████████████████████████████████████████████████████████████████-----------------| 83.81% Complete

Progress: |████████████████████████████████████████████████████████████████████████████████████----------------| 84.13% Complete

Progress: |████████████████████████████████████████████████████████████████████████████████████----------------| 84.44% Complete

Progress: |████████████████████████████████████████████████████████████████████████████████████----------------| 84.76% Complete

Progress: |█████████████████████████████████████████████████████████████████████████████████████---------------| 85.08% Complete

Progress: |█████████████████████████████████████████████████████████████████████████████████████---------------| 85.40% Complete

Progress: |█████████████████████████████████████████████████████████████████████████████████████---------------| 85.71% Complete

Progress: |██████████████████████████████████████████████████████████████████████████████████████--------------| 86.03% Complete

Progress: |██████████████████████████████████████████████████████████████████████████████████████--------------| 86.35% Complete

Progress: |██████████████████████████████████████████████████████████████████████████████████████--------------| 86.67% Complete

Progress: |██████████████████████████████████████████████████████████████████████████████████████--------------| 86.98% Complete

Progress: |███████████████████████████████████████████████████████████████████████████████████████-------------| 87.30% Complete

Progress: |███████████████████████████████████████████████████████████████████████████████████████-------------| 87.62% Complete

Progress: |███████████████████████████████████████████████████████████████████████████████████████-------------| 87.94% Complete

Progress: |████████████████████████████████████████████████████████████████████████████████████████------------| 88.25% Complete

Progress: |████████████████████████████████████████████████████████████████████████████████████████------------| 88.57% Complete

Progress: |████████████████████████████████████████████████████████████████████████████████████████------------| 88.89% Complete

Progress: |█████████████████████████████████████████████████████████████████████████████████████████-----------| 89.21% Complete

Progress: |█████████████████████████████████████████████████████████████████████████████████████████-----------| 89.52% Complete

Progress: |█████████████████████████████████████████████████████████████████████████████████████████-----------| 89.84% Complete

Progress: |██████████████████████████████████████████████████████████████████████████████████████████----------| 90.16% Complete

Progress: |██████████████████████████████████████████████████████████████████████████████████████████----------| 90.48% Complete

Progress: |██████████████████████████████████████████████████████████████████████████████████████████----------| 90.79% Complete

Progress: |███████████████████████████████████████████████████████████████████████████████████████████---------| 91.11% Complete

Progress: |███████████████████████████████████████████████████████████████████████████████████████████---------| 91.43% Complete

Progress: |███████████████████████████████████████████████████████████████████████████████████████████---------| 91.75% Complete

Progress: |████████████████████████████████████████████████████████████████████████████████████████████--------| 92.06% Complete

Progress: |████████████████████████████████████████████████████████████████████████████████████████████--------| 92.38% Complete

Progress: |████████████████████████████████████████████████████████████████████████████████████████████--------| 92.70% Complete

Progress: |█████████████████████████████████████████████████████████████████████████████████████████████-------| 93.02% Complete

Progress: |█████████████████████████████████████████████████████████████████████████████████████████████-------| 93.33% Complete

Progress: |█████████████████████████████████████████████████████████████████████████████████████████████-------| 93.65% Complete

Progress: |█████████████████████████████████████████████████████████████████████████████████████████████-------| 93.97% Complete

Progress: |██████████████████████████████████████████████████████████████████████████████████████████████------| 94.29% Complete

Progress: |██████████████████████████████████████████████████████████████████████████████████████████████------| 94.60% Complete

Progress: |██████████████████████████████████████████████████████████████████████████████████████████████------| 94.92% Complete

Progress: |███████████████████████████████████████████████████████████████████████████████████████████████-----| 95.24% Complete

Progress: |███████████████████████████████████████████████████████████████████████████████████████████████-----| 95.56% Complete

Progress: |███████████████████████████████████████████████████████████████████████████████████████████████-----| 95.87% Complete

Progress: |████████████████████████████████████████████████████████████████████████████████████████████████----| 96.19% Complete

Progress: |████████████████████████████████████████████████████████████████████████████████████████████████----| 96.51% Complete

Progress: |████████████████████████████████████████████████████████████████████████████████████████████████----| 96.83% Complete

Progress: |█████████████████████████████████████████████████████████████████████████████████████████████████---| 97.14% Complete

Progress: |█████████████████████████████████████████████████████████████████████████████████████████████████---| 97.46% Complete

Progress: |█████████████████████████████████████████████████████████████████████████████████████████████████---| 97.78% Complete

Progress: |██████████████████████████████████████████████████████████████████████████████████████████████████--| 98.10% Complete

Progress: |██████████████████████████████████████████████████████████████████████████████████████████████████--| 98.41% Complete

Progress: |██████████████████████████████████████████████████████████████████████████████████████████████████--| 98.73% Complete

Progress: |███████████████████████████████████████████████████████████████████████████████████████████████████-| 99.05% Complete

Progress: |███████████████████████████████████████████████████████████████████████████████████████████████████-| 99.37% Complete

Progress: |███████████████████████████████████████████████████████████████████████████████████████████████████-| 99.68% Complete

Progress: |████████████████████████████████████████████████████████████████████████████████████████████████████| 100.00% Complete
Solving ODE... Solver=QUBOSolver; N=1000.

Progress: |----------------------------------------------------------------------------------------------------| 0.10% Complete

Progress: |----------------------------------------------------------------------------------------------------| 0.20% Complete

Progress: |----------------------------------------------------------------------------------------------------| 0.30% Complete

Progress: |----------------------------------------------------------------------------------------------------| 0.40% Complete

Progress: |----------------------------------------------------------------------------------------------------| 0.50% Complete

Progress: |----------------------------------------------------------------------------------------------------| 0.60% Complete

Progress: |----------------------------------------------------------------------------------------------------| 0.70% Complete

Progress: |----------------------------------------------------------------------------------------------------| 0.80% Complete

Progress: |----------------------------------------------------------------------------------------------------| 0.90% Complete

Progress: |█---------------------------------------------------------------------------------------------------| 1.00% Complete

Progress: |█---------------------------------------------------------------------------------------------------| 1.10% Complete

Progress: |█---------------------------------------------------------------------------------------------------| 1.20% Complete

Progress: |█---------------------------------------------------------------------------------------------------| 1.30% Complete

Progress: |█---------------------------------------------------------------------------------------------------| 1.40% Complete

Progress: |█---------------------------------------------------------------------------------------------------| 1.50% Complete

Progress: |█---------------------------------------------------------------------------------------------------| 1.60% Complete

Progress: |█---------------------------------------------------------------------------------------------------| 1.70% Complete

Progress: |█---------------------------------------------------------------------------------------------------| 1.80% Complete

Progress: |█---------------------------------------------------------------------------------------------------| 1.90% Complete

Progress: |██--------------------------------------------------------------------------------------------------| 2.00% Complete

Progress: |██--------------------------------------------------------------------------------------------------| 2.10% Complete

Progress: |██--------------------------------------------------------------------------------------------------| 2.20% Complete

Progress: |██--------------------------------------------------------------------------------------------------| 2.30% Complete

Progress: |██--------------------------------------------------------------------------------------------------| 2.40% Complete

Progress: |██--------------------------------------------------------------------------------------------------| 2.50% Complete

Progress: |██--------------------------------------------------------------------------------------------------| 2.60% Complete

Progress: |██--------------------------------------------------------------------------------------------------| 2.70% Complete

Progress: |██--------------------------------------------------------------------------------------------------| 2.80% Complete

Progress: |██--------------------------------------------------------------------------------------------------| 2.90% Complete

Progress: |███-------------------------------------------------------------------------------------------------| 3.00% Complete

Progress: |███-------------------------------------------------------------------------------------------------| 3.10% Complete

Progress: |███-------------------------------------------------------------------------------------------------| 3.20% Complete

Progress: |███-------------------------------------------------------------------------------------------------| 3.30% Complete

Progress: |███-------------------------------------------------------------------------------------------------| 3.40% Complete

Progress: |███-------------------------------------------------------------------------------------------------| 3.50% Complete

Progress: |███-------------------------------------------------------------------------------------------------| 3.60% Complete

Progress: |███-------------------------------------------------------------------------------------------------| 3.70% Complete

Progress: |███-------------------------------------------------------------------------------------------------| 3.80% Complete

Progress: |███-------------------------------------------------------------------------------------------------| 3.90% Complete

Progress: |████------------------------------------------------------------------------------------------------| 4.00% Complete

Progress: |████------------------------------------------------------------------------------------------------| 4.10% Complete

Progress: |████------------------------------------------------------------------------------------------------| 4.20% Complete

Progress: |████------------------------------------------------------------------------------------------------| 4.30% Complete

Progress: |████------------------------------------------------------------------------------------------------| 4.40% Complete

Progress: |████------------------------------------------------------------------------------------------------| 4.50% Complete

Progress: |████------------------------------------------------------------------------------------------------| 4.60% Complete

Progress: |████------------------------------------------------------------------------------------------------| 4.70% Complete

Progress: |████------------------------------------------------------------------------------------------------| 4.80% Complete

Progress: |████------------------------------------------------------------------------------------------------| 4.90% Complete

Progress: |█████-----------------------------------------------------------------------------------------------| 5.01% Complete

Progress: |█████-----------------------------------------------------------------------------------------------| 5.11% Complete

Progress: |█████-----------------------------------------------------------------------------------------------| 5.21% Complete

Progress: |█████-----------------------------------------------------------------------------------------------| 5.31% Complete

Progress: |█████-----------------------------------------------------------------------------------------------| 5.41% Complete

Progress: |█████-----------------------------------------------------------------------------------------------| 5.51% Complete

Progress: |█████-----------------------------------------------------------------------------------------------| 5.61% Complete

Progress: |█████-----------------------------------------------------------------------------------------------| 5.71% Complete

Progress: |█████-----------------------------------------------------------------------------------------------| 5.81% Complete

Progress: |█████-----------------------------------------------------------------------------------------------| 5.91% Complete

Progress: |██████----------------------------------------------------------------------------------------------| 6.01% Complete

Progress: |██████----------------------------------------------------------------------------------------------| 6.11% Complete

Progress: |██████----------------------------------------------------------------------------------------------| 6.21% Complete

Progress: |██████----------------------------------------------------------------------------------------------| 6.31% Complete

Progress: |██████----------------------------------------------------------------------------------------------| 6.41% Complete

Progress: |██████----------------------------------------------------------------------------------------------| 6.51% Complete

Progress: |██████----------------------------------------------------------------------------------------------| 6.61% Complete

Progress: |██████----------------------------------------------------------------------------------------------| 6.71% Complete

Progress: |██████----------------------------------------------------------------------------------------------| 6.81% Complete

Progress: |██████----------------------------------------------------------------------------------------------| 6.91% Complete

Progress: |███████---------------------------------------------------------------------------------------------| 7.01% Complete

Progress: |███████---------------------------------------------------------------------------------------------| 7.11% Complete

Progress: |███████---------------------------------------------------------------------------------------------| 7.21% Complete

Progress: |███████---------------------------------------------------------------------------------------------| 7.31% Complete

Progress: |███████---------------------------------------------------------------------------------------------| 7.41% Complete

Progress: |███████---------------------------------------------------------------------------------------------| 7.51% Complete

Progress: |███████---------------------------------------------------------------------------------------------| 7.61% Complete

Progress: |███████---------------------------------------------------------------------------------------------| 7.71% Complete

Progress: |███████---------------------------------------------------------------------------------------------| 7.81% Complete

Progress: |███████---------------------------------------------------------------------------------------------| 7.91% Complete

Progress: |████████--------------------------------------------------------------------------------------------| 8.01% Complete

Progress: |████████--------------------------------------------------------------------------------------------| 8.11% Complete

Progress: |████████--------------------------------------------------------------------------------------------| 8.21% Complete

Progress: |████████--------------------------------------------------------------------------------------------| 8.31% Complete

Progress: |████████--------------------------------------------------------------------------------------------| 8.41% Complete

Progress: |████████--------------------------------------------------------------------------------------------| 8.51% Complete

Progress: |████████--------------------------------------------------------------------------------------------| 8.61% Complete

Progress: |████████--------------------------------------------------------------------------------------------| 8.71% Complete

Progress: |████████--------------------------------------------------------------------------------------------| 8.81% Complete

Progress: |████████--------------------------------------------------------------------------------------------| 8.91% Complete

Progress: |█████████-------------------------------------------------------------------------------------------| 9.01% Complete

Progress: |█████████-------------------------------------------------------------------------------------------| 9.11% Complete

Progress: |█████████-------------------------------------------------------------------------------------------| 9.21% Complete

Progress: |█████████-------------------------------------------------------------------------------------------| 9.31% Complete

Progress: |█████████-------------------------------------------------------------------------------------------| 9.41% Complete

Progress: |█████████-------------------------------------------------------------------------------------------| 9.51% Complete

Progress: |█████████-------------------------------------------------------------------------------------------| 9.61% Complete

Progress: |█████████-------------------------------------------------------------------------------------------| 9.71% Complete

Progress: |█████████-------------------------------------------------------------------------------------------| 9.81% Complete

Progress: |█████████-------------------------------------------------------------------------------------------| 9.91% Complete

Progress: |██████████------------------------------------------------------------------------------------------| 10.01% Complete

Progress: |██████████------------------------------------------------------------------------------------------| 10.11% Complete

Progress: |██████████------------------------------------------------------------------------------------------| 10.21% Complete

Progress: |██████████------------------------------------------------------------------------------------------| 10.31% Complete

Progress: |██████████------------------------------------------------------------------------------------------| 10.41% Complete

Progress: |██████████------------------------------------------------------------------------------------------| 10.51% Complete

Progress: |██████████------------------------------------------------------------------------------------------| 10.61% Complete

Progress: |██████████------------------------------------------------------------------------------------------| 10.71% Complete

Progress: |██████████------------------------------------------------------------------------------------------| 10.81% Complete

Progress: |██████████------------------------------------------------------------------------------------------| 10.91% Complete

Progress: |███████████-----------------------------------------------------------------------------------------| 11.01% Complete

Progress: |███████████-----------------------------------------------------------------------------------------| 11.11% Complete

Progress: |███████████-----------------------------------------------------------------------------------------| 11.21% Complete

Progress: |███████████-----------------------------------------------------------------------------------------| 11.31% Complete

Progress: |███████████-----------------------------------------------------------------------------------------| 11.41% Complete

Progress: |███████████-----------------------------------------------------------------------------------------| 11.51% Complete

Progress: |███████████-----------------------------------------------------------------------------------------| 11.61% Complete

Progress: |███████████-----------------------------------------------------------------------------------------| 11.71% Complete

Progress: |███████████-----------------------------------------------------------------------------------------| 11.81% Complete

Progress: |███████████-----------------------------------------------------------------------------------------| 11.91% Complete

Progress: |████████████----------------------------------------------------------------------------------------| 12.01% Complete

Progress: |████████████----------------------------------------------------------------------------------------| 12.11% Complete

Progress: |████████████----------------------------------------------------------------------------------------| 12.21% Complete

Progress: |████████████----------------------------------------------------------------------------------------| 12.31% Complete

Progress: |████████████----------------------------------------------------------------------------------------| 12.41% Complete

Progress: |████████████----------------------------------------------------------------------------------------| 12.51% Complete

Progress: |████████████----------------------------------------------------------------------------------------| 12.61% Complete

Progress: |████████████----------------------------------------------------------------------------------------| 12.71% Complete

Progress: |████████████----------------------------------------------------------------------------------------| 12.81% Complete

Progress: |████████████----------------------------------------------------------------------------------------| 12.91% Complete

Progress: |█████████████---------------------------------------------------------------------------------------| 13.01% Complete

Progress: |█████████████---------------------------------------------------------------------------------------| 13.11% Complete

Progress: |█████████████---------------------------------------------------------------------------------------| 13.21% Complete

Progress: |█████████████---------------------------------------------------------------------------------------| 13.31% Complete

Progress: |█████████████---------------------------------------------------------------------------------------| 13.41% Complete

Progress: |█████████████---------------------------------------------------------------------------------------| 13.51% Complete

Progress: |█████████████---------------------------------------------------------------------------------------| 13.61% Complete

Progress: |█████████████---------------------------------------------------------------------------------------| 13.71% Complete

Progress: |█████████████---------------------------------------------------------------------------------------| 13.81% Complete

Progress: |█████████████---------------------------------------------------------------------------------------| 13.91% Complete

Progress: |██████████████--------------------------------------------------------------------------------------| 14.01% Complete

Progress: |██████████████--------------------------------------------------------------------------------------| 14.11% Complete

Progress: |██████████████--------------------------------------------------------------------------------------| 14.21% Complete

Progress: |██████████████--------------------------------------------------------------------------------------| 14.31% Complete

Progress: |██████████████--------------------------------------------------------------------------------------| 14.41% Complete

Progress: |██████████████--------------------------------------------------------------------------------------| 14.51% Complete

Progress: |██████████████--------------------------------------------------------------------------------------| 14.61% Complete

Progress: |██████████████--------------------------------------------------------------------------------------| 14.71% Complete

Progress: |██████████████--------------------------------------------------------------------------------------| 14.81% Complete

Progress: |██████████████--------------------------------------------------------------------------------------| 14.91% Complete

Progress: |███████████████-------------------------------------------------------------------------------------| 15.02% Complete

Progress: |███████████████-------------------------------------------------------------------------------------| 15.12% Complete

Progress: |███████████████-------------------------------------------------------------------------------------| 15.22% Complete

Progress: |███████████████-------------------------------------------------------------------------------------| 15.32% Complete

Progress: |███████████████-------------------------------------------------------------------------------------| 15.42% Complete

Progress: |███████████████-------------------------------------------------------------------------------------| 15.52% Complete

Progress: |███████████████-------------------------------------------------------------------------------------| 15.62% Complete

Progress: |███████████████-------------------------------------------------------------------------------------| 15.72% Complete

Progress: |███████████████-------------------------------------------------------------------------------------| 15.82% Complete

Progress: |███████████████-------------------------------------------------------------------------------------| 15.92% Complete

Progress: |████████████████------------------------------------------------------------------------------------| 16.02% Complete

Progress: |████████████████------------------------------------------------------------------------------------| 16.12% Complete

Progress: |████████████████------------------------------------------------------------------------------------| 16.22% Complete

Progress: |████████████████------------------------------------------------------------------------------------| 16.32% Complete

Progress: |████████████████------------------------------------------------------------------------------------| 16.42% Complete

Progress: |████████████████------------------------------------------------------------------------------------| 16.52% Complete

Progress: |████████████████------------------------------------------------------------------------------------| 16.62% Complete

Progress: |████████████████------------------------------------------------------------------------------------| 16.72% Complete

Progress: |████████████████------------------------------------------------------------------------------------| 16.82% Complete

Progress: |████████████████------------------------------------------------------------------------------------| 16.92% Complete

Progress: |█████████████████-----------------------------------------------------------------------------------| 17.02% Complete

Progress: |█████████████████-----------------------------------------------------------------------------------| 17.12% Complete

Progress: |█████████████████-----------------------------------------------------------------------------------| 17.22% Complete

Progress: |█████████████████-----------------------------------------------------------------------------------| 17.32% Complete

Progress: |█████████████████-----------------------------------------------------------------------------------| 17.42% Complete

Progress: |█████████████████-----------------------------------------------------------------------------------| 17.52% Complete

Progress: |█████████████████-----------------------------------------------------------------------------------| 17.62% Complete

Progress: |█████████████████-----------------------------------------------------------------------------------| 17.72% Complete

Progress: |█████████████████-----------------------------------------------------------------------------------| 17.82% Complete

Progress: |█████████████████-----------------------------------------------------------------------------------| 17.92% Complete

Progress: |██████████████████----------------------------------------------------------------------------------| 18.02% Complete

Progress: |██████████████████----------------------------------------------------------------------------------| 18.12% Complete

Progress: |██████████████████----------------------------------------------------------------------------------| 18.22% Complete

Progress: |██████████████████----------------------------------------------------------------------------------| 18.32% Complete

Progress: |██████████████████----------------------------------------------------------------------------------| 18.42% Complete

Progress: |██████████████████----------------------------------------------------------------------------------| 18.52% Complete

Progress: |██████████████████----------------------------------------------------------------------------------| 18.62% Complete

Progress: |██████████████████----------------------------------------------------------------------------------| 18.72% Complete

Progress: |██████████████████----------------------------------------------------------------------------------| 18.82% Complete

Progress: |██████████████████----------------------------------------------------------------------------------| 18.92% Complete

Progress: |███████████████████---------------------------------------------------------------------------------| 19.02% Complete

Progress: |███████████████████---------------------------------------------------------------------------------| 19.12% Complete

Progress: |███████████████████---------------------------------------------------------------------------------| 19.22% Complete

Progress: |███████████████████---------------------------------------------------------------------------------| 19.32% Complete

Progress: |███████████████████---------------------------------------------------------------------------------| 19.42% Complete

Progress: |███████████████████---------------------------------------------------------------------------------| 19.52% Complete

Progress: |███████████████████---------------------------------------------------------------------------------| 19.62% Complete

Progress: |███████████████████---------------------------------------------------------------------------------| 19.72% Complete

Progress: |███████████████████---------------------------------------------------------------------------------| 19.82% Complete

Progress: |███████████████████---------------------------------------------------------------------------------| 19.92% Complete

Progress: |████████████████████--------------------------------------------------------------------------------| 20.02% Complete

Progress: |████████████████████--------------------------------------------------------------------------------| 20.12% Complete

Progress: |████████████████████--------------------------------------------------------------------------------| 20.22% Complete

Progress: |████████████████████--------------------------------------------------------------------------------| 20.32% Complete

Progress: |████████████████████--------------------------------------------------------------------------------| 20.42% Complete

Progress: |████████████████████--------------------------------------------------------------------------------| 20.52% Complete

Progress: |████████████████████--------------------------------------------------------------------------------| 20.62% Complete

Progress: |████████████████████--------------------------------------------------------------------------------| 20.72% Complete

Progress: |████████████████████--------------------------------------------------------------------------------| 20.82% Complete

Progress: |████████████████████--------------------------------------------------------------------------------| 20.92% Complete

Progress: |█████████████████████-------------------------------------------------------------------------------| 21.02% Complete

Progress: |█████████████████████-------------------------------------------------------------------------------| 21.12% Complete

Progress: |█████████████████████-------------------------------------------------------------------------------| 21.22% Complete

Progress: |█████████████████████-------------------------------------------------------------------------------| 21.32% Complete

Progress: |█████████████████████-------------------------------------------------------------------------------| 21.42% Complete

Progress: |█████████████████████-------------------------------------------------------------------------------| 21.52% Complete

Progress: |█████████████████████-------------------------------------------------------------------------------| 21.62% Complete

Progress: |█████████████████████-------------------------------------------------------------------------------| 21.72% Complete

Progress: |█████████████████████-------------------------------------------------------------------------------| 21.82% Complete

Progress: |█████████████████████-------------------------------------------------------------------------------| 21.92% Complete

Progress: |██████████████████████------------------------------------------------------------------------------| 22.02% Complete

Progress: |██████████████████████------------------------------------------------------------------------------| 22.12% Complete

Progress: |██████████████████████------------------------------------------------------------------------------| 22.22% Complete

Progress: |██████████████████████------------------------------------------------------------------------------| 22.32% Complete

Progress: |██████████████████████------------------------------------------------------------------------------| 22.42% Complete

Progress: |██████████████████████------------------------------------------------------------------------------| 22.52% Complete

Progress: |██████████████████████------------------------------------------------------------------------------| 22.62% Complete

Progress: |██████████████████████------------------------------------------------------------------------------| 22.72% Complete

Progress: |██████████████████████------------------------------------------------------------------------------| 22.82% Complete

Progress: |██████████████████████------------------------------------------------------------------------------| 22.92% Complete

Progress: |███████████████████████-----------------------------------------------------------------------------| 23.02% Complete

Progress: |███████████████████████-----------------------------------------------------------------------------| 23.12% Complete

Progress: |███████████████████████-----------------------------------------------------------------------------| 23.22% Complete

Progress: |███████████████████████-----------------------------------------------------------------------------| 23.32% Complete

Progress: |███████████████████████-----------------------------------------------------------------------------| 23.42% Complete

Progress: |███████████████████████-----------------------------------------------------------------------------| 23.52% Complete

Progress: |███████████████████████-----------------------------------------------------------------------------| 23.62% Complete

Progress: |███████████████████████-----------------------------------------------------------------------------| 23.72% Complete

Progress: |███████████████████████-----------------------------------------------------------------------------| 23.82% Complete

Progress: |███████████████████████-----------------------------------------------------------------------------| 23.92% Complete

Progress: |████████████████████████----------------------------------------------------------------------------| 24.02% Complete

Progress: |████████████████████████----------------------------------------------------------------------------| 24.12% Complete

Progress: |████████████████████████----------------------------------------------------------------------------| 24.22% Complete

Progress: |████████████████████████----------------------------------------------------------------------------| 24.32% Complete

Progress: |████████████████████████----------------------------------------------------------------------------| 24.42% Complete

Progress: |████████████████████████----------------------------------------------------------------------------| 24.52% Complete

Progress: |████████████████████████----------------------------------------------------------------------------| 24.62% Complete

Progress: |████████████████████████----------------------------------------------------------------------------| 24.72% Complete

Progress: |████████████████████████----------------------------------------------------------------------------| 24.82% Complete

Progress: |████████████████████████----------------------------------------------------------------------------| 24.92% Complete

Progress: |█████████████████████████---------------------------------------------------------------------------| 25.03% Complete

Progress: |█████████████████████████---------------------------------------------------------------------------| 25.13% Complete

Progress: |█████████████████████████---------------------------------------------------------------------------| 25.23% Complete

Progress: |█████████████████████████---------------------------------------------------------------------------| 25.33% Complete

Progress: |█████████████████████████---------------------------------------------------------------------------| 25.43% Complete

Progress: |█████████████████████████---------------------------------------------------------------------------| 25.53% Complete

Progress: |█████████████████████████---------------------------------------------------------------------------| 25.63% Complete

Progress: |█████████████████████████---------------------------------------------------------------------------| 25.73% Complete

Progress: |█████████████████████████---------------------------------------------------------------------------| 25.83% Complete

Progress: |█████████████████████████---------------------------------------------------------------------------| 25.93% Complete

Progress: |██████████████████████████--------------------------------------------------------------------------| 26.03% Complete

Progress: |██████████████████████████--------------------------------------------------------------------------| 26.13% Complete

Progress: |██████████████████████████--------------------------------------------------------------------------| 26.23% Complete

Progress: |██████████████████████████--------------------------------------------------------------------------| 26.33% Complete

Progress: |██████████████████████████--------------------------------------------------------------------------| 26.43% Complete

Progress: |██████████████████████████--------------------------------------------------------------------------| 26.53% Complete

Progress: |██████████████████████████--------------------------------------------------------------------------| 26.63% Complete

Progress: |██████████████████████████--------------------------------------------------------------------------| 26.73% Complete

Progress: |██████████████████████████--------------------------------------------------------------------------| 26.83% Complete

Progress: |██████████████████████████--------------------------------------------------------------------------| 26.93% Complete

Progress: |███████████████████████████-------------------------------------------------------------------------| 27.03% Complete

Progress: |███████████████████████████-------------------------------------------------------------------------| 27.13% Complete

Progress: |███████████████████████████-------------------------------------------------------------------------| 27.23% Complete

Progress: |███████████████████████████-------------------------------------------------------------------------| 27.33% Complete

Progress: |███████████████████████████-------------------------------------------------------------------------| 27.43% Complete

Progress: |███████████████████████████-------------------------------------------------------------------------| 27.53% Complete

Progress: |███████████████████████████-------------------------------------------------------------------------| 27.63% Complete

Progress: |███████████████████████████-------------------------------------------------------------------------| 27.73% Complete

Progress: |███████████████████████████-------------------------------------------------------------------------| 27.83% Complete

Progress: |███████████████████████████-------------------------------------------------------------------------| 27.93% Complete

Progress: |████████████████████████████------------------------------------------------------------------------| 28.03% Complete

Progress: |████████████████████████████------------------------------------------------------------------------| 28.13% Complete

Progress: |████████████████████████████------------------------------------------------------------------------| 28.23% Complete

Progress: |████████████████████████████------------------------------------------------------------------------| 28.33% Complete

Progress: |████████████████████████████------------------------------------------------------------------------| 28.43% Complete

Progress: |████████████████████████████------------------------------------------------------------------------| 28.53% Complete

Progress: |████████████████████████████------------------------------------------------------------------------| 28.63% Complete

Progress: |████████████████████████████------------------------------------------------------------------------| 28.73% Complete

Progress: |████████████████████████████------------------------------------------------------------------------| 28.83% Complete

Progress: |████████████████████████████------------------------------------------------------------------------| 28.93% Complete

Progress: |█████████████████████████████-----------------------------------------------------------------------| 29.03% Complete

Progress: |█████████████████████████████-----------------------------------------------------------------------| 29.13% Complete

Progress: |█████████████████████████████-----------------------------------------------------------------------| 29.23% Complete

Progress: |█████████████████████████████-----------------------------------------------------------------------| 29.33% Complete

Progress: |█████████████████████████████-----------------------------------------------------------------------| 29.43% Complete

Progress: |█████████████████████████████-----------------------------------------------------------------------| 29.53% Complete

Progress: |█████████████████████████████-----------------------------------------------------------------------| 29.63% Complete

Progress: |█████████████████████████████-----------------------------------------------------------------------| 29.73% Complete

Progress: |█████████████████████████████-----------------------------------------------------------------------| 29.83% Complete

Progress: |█████████████████████████████-----------------------------------------------------------------------| 29.93% Complete

Progress: |██████████████████████████████----------------------------------------------------------------------| 30.03% Complete

Progress: |██████████████████████████████----------------------------------------------------------------------| 30.13% Complete

Progress: |██████████████████████████████----------------------------------------------------------------------| 30.23% Complete

Progress: |██████████████████████████████----------------------------------------------------------------------| 30.33% Complete

Progress: |██████████████████████████████----------------------------------------------------------------------| 30.43% Complete

Progress: |██████████████████████████████----------------------------------------------------------------------| 30.53% Complete

Progress: |██████████████████████████████----------------------------------------------------------------------| 30.63% Complete

Progress: |██████████████████████████████----------------------------------------------------------------------| 30.73% Complete

Progress: |██████████████████████████████----------------------------------------------------------------------| 30.83% Complete

Progress: |██████████████████████████████----------------------------------------------------------------------| 30.93% Complete

Progress: |███████████████████████████████---------------------------------------------------------------------| 31.03% Complete

Progress: |███████████████████████████████---------------------------------------------------------------------| 31.13% Complete

Progress: |███████████████████████████████---------------------------------------------------------------------| 31.23% Complete

Progress: |███████████████████████████████---------------------------------------------------------------------| 31.33% Complete

Progress: |███████████████████████████████---------------------------------------------------------------------| 31.43% Complete

Progress: |███████████████████████████████---------------------------------------------------------------------| 31.53% Complete

Progress: |███████████████████████████████---------------------------------------------------------------------| 31.63% Complete

Progress: |███████████████████████████████---------------------------------------------------------------------| 31.73% Complete

Progress: |███████████████████████████████---------------------------------------------------------------------| 31.83% Complete

Progress: |███████████████████████████████---------------------------------------------------------------------| 31.93% Complete

Progress: |████████████████████████████████--------------------------------------------------------------------| 32.03% Complete

Progress: |████████████████████████████████--------------------------------------------------------------------| 32.13% Complete

Progress: |████████████████████████████████--------------------------------------------------------------------| 32.23% Complete

Progress: |████████████████████████████████--------------------------------------------------------------------| 32.33% Complete

Progress: |████████████████████████████████--------------------------------------------------------------------| 32.43% Complete

Progress: |████████████████████████████████--------------------------------------------------------------------| 32.53% Complete

Progress: |████████████████████████████████--------------------------------------------------------------------| 32.63% Complete

Progress: |████████████████████████████████--------------------------------------------------------------------| 32.73% Complete

Progress: |████████████████████████████████--------------------------------------------------------------------| 32.83% Complete

Progress: |████████████████████████████████--------------------------------------------------------------------| 32.93% Complete

Progress: |█████████████████████████████████-------------------------------------------------------------------| 33.03% Complete

Progress: |█████████████████████████████████-------------------------------------------------------------------| 33.13% Complete

Progress: |█████████████████████████████████-------------------------------------------------------------------| 33.23% Complete

Progress: |█████████████████████████████████-------------------------------------------------------------------| 33.33% Complete

Progress: |█████████████████████████████████-------------------------------------------------------------------| 33.43% Complete

Progress: |█████████████████████████████████-------------------------------------------------------------------| 33.53% Complete

Progress: |█████████████████████████████████-------------------------------------------------------------------| 33.63% Complete

Progress: |█████████████████████████████████-------------------------------------------------------------------| 33.73% Complete

Progress: |█████████████████████████████████-------------------------------------------------------------------| 33.83% Complete

Progress: |█████████████████████████████████-------------------------------------------------------------------| 33.93% Complete

Progress: |██████████████████████████████████------------------------------------------------------------------| 34.03% Complete

Progress: |██████████████████████████████████------------------------------------------------------------------| 34.13% Complete

Progress: |██████████████████████████████████------------------------------------------------------------------| 34.23% Complete

Progress: |██████████████████████████████████------------------------------------------------------------------| 34.33% Complete

Progress: |██████████████████████████████████------------------------------------------------------------------| 34.43% Complete

Progress: |██████████████████████████████████------------------------------------------------------------------| 34.53% Complete

Progress: |██████████████████████████████████------------------------------------------------------------------| 34.63% Complete

Progress: |██████████████████████████████████------------------------------------------------------------------| 34.73% Complete

Progress: |██████████████████████████████████------------------------------------------------------------------| 34.83% Complete

Progress: |██████████████████████████████████------------------------------------------------------------------| 34.93% Complete

Progress: |███████████████████████████████████-----------------------------------------------------------------| 35.04% Complete

Progress: |███████████████████████████████████-----------------------------------------------------------------| 35.14% Complete

Progress: |███████████████████████████████████-----------------------------------------------------------------| 35.24% Complete

Progress: |███████████████████████████████████-----------------------------------------------------------------| 35.34% Complete

Progress: |███████████████████████████████████-----------------------------------------------------------------| 35.44% Complete

Progress: |███████████████████████████████████-----------------------------------------------------------------| 35.54% Complete

Progress: |███████████████████████████████████-----------------------------------------------------------------| 35.64% Complete

Progress: |███████████████████████████████████-----------------------------------------------------------------| 35.74% Complete

Progress: |███████████████████████████████████-----------------------------------------------------------------| 35.84% Complete

Progress: |███████████████████████████████████-----------------------------------------------------------------| 35.94% Complete

Progress: |████████████████████████████████████----------------------------------------------------------------| 36.04% Complete

Progress: |████████████████████████████████████----------------------------------------------------------------| 36.14% Complete

Progress: |████████████████████████████████████----------------------------------------------------------------| 36.24% Complete

Progress: |████████████████████████████████████----------------------------------------------------------------| 36.34% Complete

Progress: |████████████████████████████████████----------------------------------------------------------------| 36.44% Complete

Progress: |████████████████████████████████████----------------------------------------------------------------| 36.54% Complete

Progress: |████████████████████████████████████----------------------------------------------------------------| 36.64% Complete

Progress: |████████████████████████████████████----------------------------------------------------------------| 36.74% Complete

Progress: |████████████████████████████████████----------------------------------------------------------------| 36.84% Complete

Progress: |████████████████████████████████████----------------------------------------------------------------| 36.94% Complete

Progress: |█████████████████████████████████████---------------------------------------------------------------| 37.04% Complete

Progress: |█████████████████████████████████████---------------------------------------------------------------| 37.14% Complete

Progress: |█████████████████████████████████████---------------------------------------------------------------| 37.24% Complete

Progress: |█████████████████████████████████████---------------------------------------------------------------| 37.34% Complete

Progress: |█████████████████████████████████████---------------------------------------------------------------| 37.44% Complete

Progress: |█████████████████████████████████████---------------------------------------------------------------| 37.54% Complete

Progress: |█████████████████████████████████████---------------------------------------------------------------| 37.64% Complete

Progress: |█████████████████████████████████████---------------------------------------------------------------| 37.74% Complete

Progress: |█████████████████████████████████████---------------------------------------------------------------| 37.84% Complete

Progress: |█████████████████████████████████████---------------------------------------------------------------| 37.94% Complete

Progress: |██████████████████████████████████████--------------------------------------------------------------| 38.04% Complete

Progress: |██████████████████████████████████████--------------------------------------------------------------| 38.14% Complete

Progress: |██████████████████████████████████████--------------------------------------------------------------| 38.24% Complete

Progress: |██████████████████████████████████████--------------------------------------------------------------| 38.34% Complete

Progress: |██████████████████████████████████████--------------------------------------------------------------| 38.44% Complete

Progress: |██████████████████████████████████████--------------------------------------------------------------| 38.54% Complete

Progress: |██████████████████████████████████████--------------------------------------------------------------| 38.64% Complete

Progress: |██████████████████████████████████████--------------------------------------------------------------| 38.74% Complete

Progress: |██████████████████████████████████████--------------------------------------------------------------| 38.84% Complete

Progress: |██████████████████████████████████████--------------------------------------------------------------| 38.94% Complete

Progress: |███████████████████████████████████████-------------------------------------------------------------| 39.04% Complete

Progress: |███████████████████████████████████████-------------------------------------------------------------| 39.14% Complete

Progress: |███████████████████████████████████████-------------------------------------------------------------| 39.24% Complete

Progress: |███████████████████████████████████████-------------------------------------------------------------| 39.34% Complete

Progress: |███████████████████████████████████████-------------------------------------------------------------| 39.44% Complete

Progress: |███████████████████████████████████████-------------------------------------------------------------| 39.54% Complete

Progress: |███████████████████████████████████████-------------------------------------------------------------| 39.64% Complete

Progress: |███████████████████████████████████████-------------------------------------------------------------| 39.74% Complete

Progress: |███████████████████████████████████████-------------------------------------------------------------| 39.84% Complete

Progress: |███████████████████████████████████████-------------------------------------------------------------| 39.94% Complete

Progress: |████████████████████████████████████████------------------------------------------------------------| 40.04% Complete

Progress: |████████████████████████████████████████------------------------------------------------------------| 40.14% Complete

Progress: |████████████████████████████████████████------------------------------------------------------------| 40.24% Complete

Progress: |████████████████████████████████████████------------------------------------------------------------| 40.34% Complete

Progress: |████████████████████████████████████████------------------------------------------------------------| 40.44% Complete

Progress: |████████████████████████████████████████------------------------------------------------------------| 40.54% Complete

Progress: |████████████████████████████████████████------------------------------------------------------------| 40.64% Complete

Progress: |████████████████████████████████████████------------------------------------------------------------| 40.74% Complete

Progress: |████████████████████████████████████████------------------------------------------------------------| 40.84% Complete

Progress: |████████████████████████████████████████------------------------------------------------------------| 40.94% Complete

Progress: |█████████████████████████████████████████-----------------------------------------------------------| 41.04% Complete

Progress: |█████████████████████████████████████████-----------------------------------------------------------| 41.14% Complete

Progress: |█████████████████████████████████████████-----------------------------------------------------------| 41.24% Complete

Progress: |█████████████████████████████████████████-----------------------------------------------------------| 41.34% Complete

Progress: |█████████████████████████████████████████-----------------------------------------------------------| 41.44% Complete

Progress: |█████████████████████████████████████████-----------------------------------------------------------| 41.54% Complete

Progress: |█████████████████████████████████████████-----------------------------------------------------------| 41.64% Complete

Progress: |█████████████████████████████████████████-----------------------------------------------------------| 41.74% Complete

Progress: |█████████████████████████████████████████-----------------------------------------------------------| 41.84% Complete

Progress: |█████████████████████████████████████████-----------------------------------------------------------| 41.94% Complete

Progress: |██████████████████████████████████████████----------------------------------------------------------| 42.04% Complete

Progress: |██████████████████████████████████████████----------------------------------------------------------| 42.14% Complete

Progress: |██████████████████████████████████████████----------------------------------------------------------| 42.24% Complete

Progress: |██████████████████████████████████████████----------------------------------------------------------| 42.34% Complete

Progress: |██████████████████████████████████████████----------------------------------------------------------| 42.44% Complete

Progress: |██████████████████████████████████████████----------------------------------------------------------| 42.54% Complete

Progress: |██████████████████████████████████████████----------------------------------------------------------| 42.64% Complete

Progress: |██████████████████████████████████████████----------------------------------------------------------| 42.74% Complete

Progress: |██████████████████████████████████████████----------------------------------------------------------| 42.84% Complete

Progress: |██████████████████████████████████████████----------------------------------------------------------| 42.94% Complete

Progress: |███████████████████████████████████████████---------------------------------------------------------| 43.04% Complete

Progress: |███████████████████████████████████████████---------------------------------------------------------| 43.14% Complete

Progress: |███████████████████████████████████████████---------------------------------------------------------| 43.24% Complete

Progress: |███████████████████████████████████████████---------------------------------------------------------| 43.34% Complete

Progress: |███████████████████████████████████████████---------------------------------------------------------| 43.44% Complete

Progress: |███████████████████████████████████████████---------------------------------------------------------| 43.54% Complete

Progress: |███████████████████████████████████████████---------------------------------------------------------| 43.64% Complete

Progress: |███████████████████████████████████████████---------------------------------------------------------| 43.74% Complete

Progress: |███████████████████████████████████████████---------------------------------------------------------| 43.84% Complete

Progress: |███████████████████████████████████████████---------------------------------------------------------| 43.94% Complete

Progress: |████████████████████████████████████████████--------------------------------------------------------| 44.04% Complete

Progress: |████████████████████████████████████████████--------------------------------------------------------| 44.14% Complete

Progress: |████████████████████████████████████████████--------------------------------------------------------| 44.24% Complete

Progress: |████████████████████████████████████████████--------------------------------------------------------| 44.34% Complete

Progress: |████████████████████████████████████████████--------------------------------------------------------| 44.44% Complete

Progress: |████████████████████████████████████████████--------------------------------------------------------| 44.54% Complete

Progress: |████████████████████████████████████████████--------------------------------------------------------| 44.64% Complete

Progress: |████████████████████████████████████████████--------------------------------------------------------| 44.74% Complete

Progress: |████████████████████████████████████████████--------------------------------------------------------| 44.84% Complete

Progress: |████████████████████████████████████████████--------------------------------------------------------| 44.94% Complete

Progress: |█████████████████████████████████████████████-------------------------------------------------------| 45.05% Complete

Progress: |█████████████████████████████████████████████-------------------------------------------------------| 45.15% Complete

Progress: |█████████████████████████████████████████████-------------------------------------------------------| 45.25% Complete

Progress: |█████████████████████████████████████████████-------------------------------------------------------| 45.35% Complete

Progress: |█████████████████████████████████████████████-------------------------------------------------------| 45.45% Complete

Progress: |█████████████████████████████████████████████-------------------------------------------------------| 45.55% Complete

Progress: |█████████████████████████████████████████████-------------------------------------------------------| 45.65% Complete

Progress: |█████████████████████████████████████████████-------------------------------------------------------| 45.75% Complete

Progress: |█████████████████████████████████████████████-------------------------------------------------------| 45.85% Complete

Progress: |█████████████████████████████████████████████-------------------------------------------------------| 45.95% Complete

Progress: |██████████████████████████████████████████████------------------------------------------------------| 46.05% Complete

Progress: |██████████████████████████████████████████████------------------------------------------------------| 46.15% Complete

Progress: |██████████████████████████████████████████████------------------------------------------------------| 46.25% Complete

Progress: |██████████████████████████████████████████████------------------------------------------------------| 46.35% Complete

Progress: |██████████████████████████████████████████████------------------------------------------------------| 46.45% Complete

Progress: |██████████████████████████████████████████████------------------------------------------------------| 46.55% Complete

Progress: |██████████████████████████████████████████████------------------------------------------------------| 46.65% Complete

Progress: |██████████████████████████████████████████████------------------------------------------------------| 46.75% Complete

Progress: |██████████████████████████████████████████████------------------------------------------------------| 46.85% Complete

Progress: |██████████████████████████████████████████████------------------------------------------------------| 46.95% Complete

Progress: |███████████████████████████████████████████████-----------------------------------------------------| 47.05% Complete

Progress: |███████████████████████████████████████████████-----------------------------------------------------| 47.15% Complete

Progress: |███████████████████████████████████████████████-----------------------------------------------------| 47.25% Complete

Progress: |███████████████████████████████████████████████-----------------------------------------------------| 47.35% Complete

Progress: |███████████████████████████████████████████████-----------------------------------------------------| 47.45% Complete

Progress: |███████████████████████████████████████████████-----------------------------------------------------| 47.55% Complete

Progress: |███████████████████████████████████████████████-----------------------------------------------------| 47.65% Complete

Progress: |███████████████████████████████████████████████-----------------------------------------------------| 47.75% Complete

Progress: |███████████████████████████████████████████████-----------------------------------------------------| 47.85% Complete

Progress: |███████████████████████████████████████████████-----------------------------------------------------| 47.95% Complete

Progress: |████████████████████████████████████████████████----------------------------------------------------| 48.05% Complete

Progress: |████████████████████████████████████████████████----------------------------------------------------| 48.15% Complete

Progress: |████████████████████████████████████████████████----------------------------------------------------| 48.25% Complete

Progress: |████████████████████████████████████████████████----------------------------------------------------| 48.35% Complete

Progress: |████████████████████████████████████████████████----------------------------------------------------| 48.45% Complete

Progress: |████████████████████████████████████████████████----------------------------------------------------| 48.55% Complete

Progress: |████████████████████████████████████████████████----------------------------------------------------| 48.65% Complete

Progress: |████████████████████████████████████████████████----------------------------------------------------| 48.75% Complete

Progress: |████████████████████████████████████████████████----------------------------------------------------| 48.85% Complete

Progress: |████████████████████████████████████████████████----------------------------------------------------| 48.95% Complete

Progress: |█████████████████████████████████████████████████---------------------------------------------------| 49.05% Complete

Progress: |█████████████████████████████████████████████████---------------------------------------------------| 49.15% Complete

Progress: |█████████████████████████████████████████████████---------------------------------------------------| 49.25% Complete

Progress: |█████████████████████████████████████████████████---------------------------------------------------| 49.35% Complete

Progress: |█████████████████████████████████████████████████---------------------------------------------------| 49.45% Complete

Progress: |█████████████████████████████████████████████████---------------------------------------------------| 49.55% Complete

Progress: |█████████████████████████████████████████████████---------------------------------------------------| 49.65% Complete

Progress: |█████████████████████████████████████████████████---------------------------------------------------| 49.75% Complete

Progress: |█████████████████████████████████████████████████---------------------------------------------------| 49.85% Complete

Progress: |█████████████████████████████████████████████████---------------------------------------------------| 49.95% Complete

Progress: |██████████████████████████████████████████████████--------------------------------------------------| 50.05% Complete

Progress: |██████████████████████████████████████████████████--------------------------------------------------| 50.15% Complete

Progress: |██████████████████████████████████████████████████--------------------------------------------------| 50.25% Complete

Progress: |██████████████████████████████████████████████████--------------------------------------------------| 50.35% Complete

Progress: |██████████████████████████████████████████████████--------------------------------------------------| 50.45% Complete

Progress: |██████████████████████████████████████████████████--------------------------------------------------| 50.55% Complete

Progress: |██████████████████████████████████████████████████--------------------------------------------------| 50.65% Complete

Progress: |██████████████████████████████████████████████████--------------------------------------------------| 50.75% Complete

Progress: |██████████████████████████████████████████████████--------------------------------------------------| 50.85% Complete

Progress: |██████████████████████████████████████████████████--------------------------------------------------| 50.95% Complete

Progress: |███████████████████████████████████████████████████-------------------------------------------------| 51.05% Complete

Progress: |███████████████████████████████████████████████████-------------------------------------------------| 51.15% Complete

Progress: |███████████████████████████████████████████████████-------------------------------------------------| 51.25% Complete

Progress: |███████████████████████████████████████████████████-------------------------------------------------| 51.35% Complete

Progress: |███████████████████████████████████████████████████-------------------------------------------------| 51.45% Complete

Progress: |███████████████████████████████████████████████████-------------------------------------------------| 51.55% Complete

Progress: |███████████████████████████████████████████████████-------------------------------------------------| 51.65% Complete

Progress: |███████████████████████████████████████████████████-------------------------------------------------| 51.75% Complete

Progress: |███████████████████████████████████████████████████-------------------------------------------------| 51.85% Complete

Progress: |███████████████████████████████████████████████████-------------------------------------------------| 51.95% Complete

Progress: |████████████████████████████████████████████████████------------------------------------------------| 52.05% Complete

Progress: |████████████████████████████████████████████████████------------------------------------------------| 52.15% Complete

Progress: |████████████████████████████████████████████████████------------------------------------------------| 52.25% Complete

Progress: |████████████████████████████████████████████████████------------------------------------------------| 52.35% Complete

Progress: |████████████████████████████████████████████████████------------------------------------------------| 52.45% Complete

Progress: |████████████████████████████████████████████████████------------------------------------------------| 52.55% Complete

Progress: |████████████████████████████████████████████████████------------------------------------------------| 52.65% Complete

Progress: |████████████████████████████████████████████████████------------------------------------------------| 52.75% Complete

Progress: |████████████████████████████████████████████████████------------------------------------------------| 52.85% Complete

Progress: |████████████████████████████████████████████████████------------------------------------------------| 52.95% Complete

Progress: |█████████████████████████████████████████████████████-----------------------------------------------| 53.05% Complete

Progress: |█████████████████████████████████████████████████████-----------------------------------------------| 53.15% Complete

Progress: |█████████████████████████████████████████████████████-----------------------------------------------| 53.25% Complete

Progress: |█████████████████████████████████████████████████████-----------------------------------------------| 53.35% Complete

Progress: |█████████████████████████████████████████████████████-----------------------------------------------| 53.45% Complete

Progress: |█████████████████████████████████████████████████████-----------------------------------------------| 53.55% Complete

Progress: |█████████████████████████████████████████████████████-----------------------------------------------| 53.65% Complete

Progress: |█████████████████████████████████████████████████████-----------------------------------------------| 53.75% Complete

Progress: |█████████████████████████████████████████████████████-----------------------------------------------| 53.85% Complete

Progress: |█████████████████████████████████████████████████████-----------------------------------------------| 53.95% Complete

Progress: |██████████████████████████████████████████████████████----------------------------------------------| 54.05% Complete

Progress: |██████████████████████████████████████████████████████----------------------------------------------| 54.15% Complete

Progress: |██████████████████████████████████████████████████████----------------------------------------------| 54.25% Complete

Progress: |██████████████████████████████████████████████████████----------------------------------------------| 54.35% Complete

Progress: |██████████████████████████████████████████████████████----------------------------------------------| 54.45% Complete

Progress: |██████████████████████████████████████████████████████----------------------------------------------| 54.55% Complete

Progress: |██████████████████████████████████████████████████████----------------------------------------------| 54.65% Complete

Progress: |██████████████████████████████████████████████████████----------------------------------------------| 54.75% Complete

Progress: |██████████████████████████████████████████████████████----------------------------------------------| 54.85% Complete

Progress: |██████████████████████████████████████████████████████----------------------------------------------| 54.95% Complete

Progress: |███████████████████████████████████████████████████████---------------------------------------------| 55.06% Complete

Progress: |███████████████████████████████████████████████████████---------------------------------------------| 55.16% Complete

Progress: |███████████████████████████████████████████████████████---------------------------------------------| 55.26% Complete

Progress: |███████████████████████████████████████████████████████---------------------------------------------| 55.36% Complete

Progress: |███████████████████████████████████████████████████████---------------------------------------------| 55.46% Complete

Progress: |███████████████████████████████████████████████████████---------------------------------------------| 55.56% Complete

Progress: |███████████████████████████████████████████████████████---------------------------------------------| 55.66% Complete

Progress: |███████████████████████████████████████████████████████---------------------------------------------| 55.76% Complete

Progress: |███████████████████████████████████████████████████████---------------------------------------------| 55.86% Complete

Progress: |███████████████████████████████████████████████████████---------------------------------------------| 55.96% Complete

Progress: |████████████████████████████████████████████████████████--------------------------------------------| 56.06% Complete

Progress: |████████████████████████████████████████████████████████--------------------------------------------| 56.16% Complete

Progress: |████████████████████████████████████████████████████████--------------------------------------------| 56.26% Complete

Progress: |████████████████████████████████████████████████████████--------------------------------------------| 56.36% Complete

Progress: |████████████████████████████████████████████████████████--------------------------------------------| 56.46% Complete

Progress: |████████████████████████████████████████████████████████--------------------------------------------| 56.56% Complete

Progress: |████████████████████████████████████████████████████████--------------------------------------------| 56.66% Complete

Progress: |████████████████████████████████████████████████████████--------------------------------------------| 56.76% Complete

Progress: |████████████████████████████████████████████████████████--------------------------------------------| 56.86% Complete

Progress: |████████████████████████████████████████████████████████--------------------------------------------| 56.96% Complete

Progress: |█████████████████████████████████████████████████████████-------------------------------------------| 57.06% Complete

Progress: |█████████████████████████████████████████████████████████-------------------------------------------| 57.16% Complete

Progress: |█████████████████████████████████████████████████████████-------------------------------------------| 57.26% Complete

Progress: |█████████████████████████████████████████████████████████-------------------------------------------| 57.36% Complete

Progress: |█████████████████████████████████████████████████████████-------------------------------------------| 57.46% Complete

Progress: |█████████████████████████████████████████████████████████-------------------------------------------| 57.56% Complete

Progress: |█████████████████████████████████████████████████████████-------------------------------------------| 57.66% Complete

Progress: |█████████████████████████████████████████████████████████-------------------------------------------| 57.76% Complete

Progress: |█████████████████████████████████████████████████████████-------------------------------------------| 57.86% Complete

Progress: |█████████████████████████████████████████████████████████-------------------------------------------| 57.96% Complete

Progress: |██████████████████████████████████████████████████████████------------------------------------------| 58.06% Complete

Progress: |██████████████████████████████████████████████████████████------------------------------------------| 58.16% Complete

Progress: |██████████████████████████████████████████████████████████------------------------------------------| 58.26% Complete

Progress: |██████████████████████████████████████████████████████████------------------------------------------| 58.36% Complete

Progress: |██████████████████████████████████████████████████████████------------------------------------------| 58.46% Complete

Progress: |██████████████████████████████████████████████████████████------------------------------------------| 58.56% Complete

Progress: |██████████████████████████████████████████████████████████------------------------------------------| 58.66% Complete

Progress: |██████████████████████████████████████████████████████████------------------------------------------| 58.76% Complete

Progress: |██████████████████████████████████████████████████████████------------------------------------------| 58.86% Complete

Progress: |██████████████████████████████████████████████████████████------------------------------------------| 58.96% Complete

Progress: |███████████████████████████████████████████████████████████-----------------------------------------| 59.06% Complete

Progress: |███████████████████████████████████████████████████████████-----------------------------------------| 59.16% Complete

Progress: |███████████████████████████████████████████████████████████-----------------------------------------| 59.26% Complete

Progress: |███████████████████████████████████████████████████████████-----------------------------------------| 59.36% Complete

Progress: |███████████████████████████████████████████████████████████-----------------------------------------| 59.46% Complete

Progress: |███████████████████████████████████████████████████████████-----------------------------------------| 59.56% Complete

Progress: |███████████████████████████████████████████████████████████-----------------------------------------| 59.66% Complete

Progress: |███████████████████████████████████████████████████████████-----------------------------------------| 59.76% Complete

Progress: |███████████████████████████████████████████████████████████-----------------------------------------| 59.86% Complete

Progress: |███████████████████████████████████████████████████████████-----------------------------------------| 59.96% Complete

Progress: |████████████████████████████████████████████████████████████----------------------------------------| 60.06% Complete

Progress: |████████████████████████████████████████████████████████████----------------------------------------| 60.16% Complete

Progress: |████████████████████████████████████████████████████████████----------------------------------------| 60.26% Complete

Progress: |████████████████████████████████████████████████████████████----------------------------------------| 60.36% Complete

Progress: |████████████████████████████████████████████████████████████----------------------------------------| 60.46% Complete

Progress: |████████████████████████████████████████████████████████████----------------------------------------| 60.56% Complete

Progress: |████████████████████████████████████████████████████████████----------------------------------------| 60.66% Complete

Progress: |████████████████████████████████████████████████████████████----------------------------------------| 60.76% Complete

Progress: |████████████████████████████████████████████████████████████----------------------------------------| 60.86% Complete

Progress: |████████████████████████████████████████████████████████████----------------------------------------| 60.96% Complete

Progress: |█████████████████████████████████████████████████████████████---------------------------------------| 61.06% Complete

Progress: |█████████████████████████████████████████████████████████████---------------------------------------| 61.16% Complete

Progress: |█████████████████████████████████████████████████████████████---------------------------------------| 61.26% Complete

Progress: |█████████████████████████████████████████████████████████████---------------------------------------| 61.36% Complete

Progress: |█████████████████████████████████████████████████████████████---------------------------------------| 61.46% Complete

Progress: |█████████████████████████████████████████████████████████████---------------------------------------| 61.56% Complete

Progress: |█████████████████████████████████████████████████████████████---------------------------------------| 61.66% Complete

Progress: |█████████████████████████████████████████████████████████████---------------------------------------| 61.76% Complete

Progress: |█████████████████████████████████████████████████████████████---------------------------------------| 61.86% Complete

Progress: |█████████████████████████████████████████████████████████████---------------------------------------| 61.96% Complete

Progress: |██████████████████████████████████████████████████████████████--------------------------------------| 62.06% Complete

Progress: |██████████████████████████████████████████████████████████████--------------------------------------| 62.16% Complete

Progress: |██████████████████████████████████████████████████████████████--------------------------------------| 62.26% Complete

Progress: |██████████████████████████████████████████████████████████████--------------------------------------| 62.36% Complete

Progress: |██████████████████████████████████████████████████████████████--------------------------------------| 62.46% Complete

Progress: |██████████████████████████████████████████████████████████████--------------------------------------| 62.56% Complete

Progress: |██████████████████████████████████████████████████████████████--------------------------------------| 62.66% Complete

Progress: |██████████████████████████████████████████████████████████████--------------------------------------| 62.76% Complete

Progress: |██████████████████████████████████████████████████████████████--------------------------------------| 62.86% Complete

Progress: |██████████████████████████████████████████████████████████████--------------------------------------| 62.96% Complete

Progress: |███████████████████████████████████████████████████████████████-------------------------------------| 63.06% Complete

Progress: |███████████████████████████████████████████████████████████████-------------------------------------| 63.16% Complete

Progress: |███████████████████████████████████████████████████████████████-------------------------------------| 63.26% Complete

Progress: |███████████████████████████████████████████████████████████████-------------------------------------| 63.36% Complete

Progress: |███████████████████████████████████████████████████████████████-------------------------------------| 63.46% Complete

Progress: |███████████████████████████████████████████████████████████████-------------------------------------| 63.56% Complete

Progress: |███████████████████████████████████████████████████████████████-------------------------------------| 63.66% Complete

Progress: |███████████████████████████████████████████████████████████████-------------------------------------| 63.76% Complete

Progress: |███████████████████████████████████████████████████████████████-------------------------------------| 63.86% Complete

Progress: |███████████████████████████████████████████████████████████████-------------------------------------| 63.96% Complete

Progress: |████████████████████████████████████████████████████████████████------------------------------------| 64.06% Complete

Progress: |████████████████████████████████████████████████████████████████------------------------------------| 64.16% Complete

Progress: |████████████████████████████████████████████████████████████████------------------------------------| 64.26% Complete

Progress: |████████████████████████████████████████████████████████████████------------------------------------| 64.36% Complete

Progress: |████████████████████████████████████████████████████████████████------------------------------------| 64.46% Complete

Progress: |████████████████████████████████████████████████████████████████------------------------------------| 64.56% Complete

Progress: |████████████████████████████████████████████████████████████████------------------------------------| 64.66% Complete

Progress: |████████████████████████████████████████████████████████████████------------------------------------| 64.76% Complete

Progress: |████████████████████████████████████████████████████████████████------------------------------------| 64.86% Complete

Progress: |████████████████████████████████████████████████████████████████------------------------------------| 64.96% Complete

Progress: |█████████████████████████████████████████████████████████████████-----------------------------------| 65.07% Complete

Progress: |█████████████████████████████████████████████████████████████████-----------------------------------| 65.17% Complete

Progress: |█████████████████████████████████████████████████████████████████-----------------------------------| 65.27% Complete

Progress: |█████████████████████████████████████████████████████████████████-----------------------------------| 65.37% Complete

Progress: |█████████████████████████████████████████████████████████████████-----------------------------------| 65.47% Complete

Progress: |█████████████████████████████████████████████████████████████████-----------------------------------| 65.57% Complete

Progress: |█████████████████████████████████████████████████████████████████-----------------------------------| 65.67% Complete

Progress: |█████████████████████████████████████████████████████████████████-----------------------------------| 65.77% Complete

Progress: |█████████████████████████████████████████████████████████████████-----------------------------------| 65.87% Complete

Progress: |█████████████████████████████████████████████████████████████████-----------------------------------| 65.97% Complete

Progress: |██████████████████████████████████████████████████████████████████----------------------------------| 66.07% Complete

Progress: |██████████████████████████████████████████████████████████████████----------------------------------| 66.17% Complete

Progress: |██████████████████████████████████████████████████████████████████----------------------------------| 66.27% Complete

Progress: |██████████████████████████████████████████████████████████████████----------------------------------| 66.37% Complete

Progress: |██████████████████████████████████████████████████████████████████----------------------------------| 66.47% Complete

Progress: |██████████████████████████████████████████████████████████████████----------------------------------| 66.57% Complete

Progress: |██████████████████████████████████████████████████████████████████----------------------------------| 66.67% Complete

Progress: |██████████████████████████████████████████████████████████████████----------------------------------| 66.77% Complete

Progress: |██████████████████████████████████████████████████████████████████----------------------------------| 66.87% Complete

Progress: |██████████████████████████████████████████████████████████████████----------------------------------| 66.97% Complete

Progress: |███████████████████████████████████████████████████████████████████---------------------------------| 67.07% Complete

Progress: |███████████████████████████████████████████████████████████████████---------------------------------| 67.17% Complete

Progress: |███████████████████████████████████████████████████████████████████---------------------------------| 67.27% Complete

Progress: |███████████████████████████████████████████████████████████████████---------------------------------| 67.37% Complete

Progress: |███████████████████████████████████████████████████████████████████---------------------------------| 67.47% Complete

Progress: |███████████████████████████████████████████████████████████████████---------------------------------| 67.57% Complete

Progress: |███████████████████████████████████████████████████████████████████---------------------------------| 67.67% Complete

Progress: |███████████████████████████████████████████████████████████████████---------------------------------| 67.77% Complete

Progress: |███████████████████████████████████████████████████████████████████---------------------------------| 67.87% Complete

Progress: |███████████████████████████████████████████████████████████████████---------------------------------| 67.97% Complete

Progress: |████████████████████████████████████████████████████████████████████--------------------------------| 68.07% Complete

Progress: |████████████████████████████████████████████████████████████████████--------------------------------| 68.17% Complete

Progress: |████████████████████████████████████████████████████████████████████--------------------------------| 68.27% Complete

Progress: |████████████████████████████████████████████████████████████████████--------------------------------| 68.37% Complete

Progress: |████████████████████████████████████████████████████████████████████--------------------------------| 68.47% Complete

Progress: |████████████████████████████████████████████████████████████████████--------------------------------| 68.57% Complete

Progress: |████████████████████████████████████████████████████████████████████--------------------------------| 68.67% Complete

Progress: |████████████████████████████████████████████████████████████████████--------------------------------| 68.77% Complete

Progress: |████████████████████████████████████████████████████████████████████--------------------------------| 68.87% Complete

Progress: |████████████████████████████████████████████████████████████████████--------------------------------| 68.97% Complete

Progress: |█████████████████████████████████████████████████████████████████████-------------------------------| 69.07% Complete

Progress: |█████████████████████████████████████████████████████████████████████-------------------------------| 69.17% Complete

Progress: |█████████████████████████████████████████████████████████████████████-------------------------------| 69.27% Complete

Progress: |█████████████████████████████████████████████████████████████████████-------------------------------| 69.37% Complete

Progress: |█████████████████████████████████████████████████████████████████████-------------------------------| 69.47% Complete

Progress: |█████████████████████████████████████████████████████████████████████-------------------------------| 69.57% Complete

Progress: |█████████████████████████████████████████████████████████████████████-------------------------------| 69.67% Complete

Progress: |█████████████████████████████████████████████████████████████████████-------------------------------| 69.77% Complete

Progress: |█████████████████████████████████████████████████████████████████████-------------------------------| 69.87% Complete

Progress: |█████████████████████████████████████████████████████████████████████-------------------------------| 69.97% Complete

Progress: |██████████████████████████████████████████████████████████████████████------------------------------| 70.07% Complete

Progress: |██████████████████████████████████████████████████████████████████████------------------------------| 70.17% Complete

Progress: |██████████████████████████████████████████████████████████████████████------------------------------| 70.27% Complete

Progress: |██████████████████████████████████████████████████████████████████████------------------------------| 70.37% Complete

Progress: |██████████████████████████████████████████████████████████████████████------------------------------| 70.47% Complete

Progress: |██████████████████████████████████████████████████████████████████████------------------------------| 70.57% Complete

Progress: |██████████████████████████████████████████████████████████████████████------------------------------| 70.67% Complete

Progress: |██████████████████████████████████████████████████████████████████████------------------------------| 70.77% Complete

Progress: |██████████████████████████████████████████████████████████████████████------------------------------| 70.87% Complete

Progress: |██████████████████████████████████████████████████████████████████████------------------------------| 70.97% Complete

Progress: |███████████████████████████████████████████████████████████████████████-----------------------------| 71.07% Complete

Progress: |███████████████████████████████████████████████████████████████████████-----------------------------| 71.17% Complete

Progress: |███████████████████████████████████████████████████████████████████████-----------------------------| 71.27% Complete

Progress: |███████████████████████████████████████████████████████████████████████-----------------------------| 71.37% Complete

Progress: |███████████████████████████████████████████████████████████████████████-----------------------------| 71.47% Complete

Progress: |███████████████████████████████████████████████████████████████████████-----------------------------| 71.57% Complete

Progress: |███████████████████████████████████████████████████████████████████████-----------------------------| 71.67% Complete

Progress: |███████████████████████████████████████████████████████████████████████-----------------------------| 71.77% Complete

Progress: |███████████████████████████████████████████████████████████████████████-----------------------------| 71.87% Complete

Progress: |███████████████████████████████████████████████████████████████████████-----------------------------| 71.97% Complete

Progress: |████████████████████████████████████████████████████████████████████████----------------------------| 72.07% Complete

Progress: |████████████████████████████████████████████████████████████████████████----------------------------| 72.17% Complete

Progress: |████████████████████████████████████████████████████████████████████████----------------------------| 72.27% Complete

Progress: |████████████████████████████████████████████████████████████████████████----------------------------| 72.37% Complete

Progress: |████████████████████████████████████████████████████████████████████████----------------------------| 72.47% Complete

Progress: |████████████████████████████████████████████████████████████████████████----------------------------| 72.57% Complete

Progress: |████████████████████████████████████████████████████████████████████████----------------------------| 72.67% Complete

Progress: |████████████████████████████████████████████████████████████████████████----------------------------| 72.77% Complete

Progress: |████████████████████████████████████████████████████████████████████████----------------------------| 72.87% Complete

Progress: |████████████████████████████████████████████████████████████████████████----------------------------| 72.97% Complete

Progress: |█████████████████████████████████████████████████████████████████████████---------------------------| 73.07% Complete

Progress: |█████████████████████████████████████████████████████████████████████████---------------------------| 73.17% Complete

Progress: |█████████████████████████████████████████████████████████████████████████---------------------------| 73.27% Complete

Progress: |█████████████████████████████████████████████████████████████████████████---------------------------| 73.37% Complete

Progress: |█████████████████████████████████████████████████████████████████████████---------------------------| 73.47% Complete

Progress: |█████████████████████████████████████████████████████████████████████████---------------------------| 73.57% Complete

Progress: |█████████████████████████████████████████████████████████████████████████---------------------------| 73.67% Complete

Progress: |█████████████████████████████████████████████████████████████████████████---------------------------| 73.77% Complete

Progress: |█████████████████████████████████████████████████████████████████████████---------------------------| 73.87% Complete

Progress: |█████████████████████████████████████████████████████████████████████████---------------------------| 73.97% Complete

Progress: |██████████████████████████████████████████████████████████████████████████--------------------------| 74.07% Complete

Progress: |██████████████████████████████████████████████████████████████████████████--------------------------| 74.17% Complete

Progress: |██████████████████████████████████████████████████████████████████████████--------------------------| 74.27% Complete

Progress: |██████████████████████████████████████████████████████████████████████████--------------------------| 74.37% Complete

Progress: |██████████████████████████████████████████████████████████████████████████--------------------------| 74.47% Complete

Progress: |██████████████████████████████████████████████████████████████████████████--------------------------| 74.57% Complete

Progress: |██████████████████████████████████████████████████████████████████████████--------------------------| 74.67% Complete

Progress: |██████████████████████████████████████████████████████████████████████████--------------------------| 74.77% Complete

Progress: |██████████████████████████████████████████████████████████████████████████--------------------------| 74.87% Complete

Progress: |██████████████████████████████████████████████████████████████████████████--------------------------| 74.97% Complete

Progress: |███████████████████████████████████████████████████████████████████████████-------------------------| 75.08% Complete

Progress: |███████████████████████████████████████████████████████████████████████████-------------------------| 75.18% Complete

Progress: |███████████████████████████████████████████████████████████████████████████-------------------------| 75.28% Complete

Progress: |███████████████████████████████████████████████████████████████████████████-------------------------| 75.38% Complete

Progress: |███████████████████████████████████████████████████████████████████████████-------------------------| 75.48% Complete

Progress: |███████████████████████████████████████████████████████████████████████████-------------------------| 75.58% Complete

Progress: |███████████████████████████████████████████████████████████████████████████-------------------------| 75.68% Complete

Progress: |███████████████████████████████████████████████████████████████████████████-------------------------| 75.78% Complete

Progress: |███████████████████████████████████████████████████████████████████████████-------------------------| 75.88% Complete

Progress: |███████████████████████████████████████████████████████████████████████████-------------------------| 75.98% Complete

Progress: |████████████████████████████████████████████████████████████████████████████------------------------| 76.08% Complete

Progress: |████████████████████████████████████████████████████████████████████████████------------------------| 76.18% Complete

Progress: |████████████████████████████████████████████████████████████████████████████------------------------| 76.28% Complete

Progress: |████████████████████████████████████████████████████████████████████████████------------------------| 76.38% Complete

Progress: |████████████████████████████████████████████████████████████████████████████------------------------| 76.48% Complete

Progress: |████████████████████████████████████████████████████████████████████████████------------------------| 76.58% Complete

Progress: |████████████████████████████████████████████████████████████████████████████------------------------| 76.68% Complete

Progress: |████████████████████████████████████████████████████████████████████████████------------------------| 76.78% Complete

Progress: |████████████████████████████████████████████████████████████████████████████------------------------| 76.88% Complete

Progress: |████████████████████████████████████████████████████████████████████████████------------------------| 76.98% Complete

Progress: |█████████████████████████████████████████████████████████████████████████████-----------------------| 77.08% Complete

Progress: |█████████████████████████████████████████████████████████████████████████████-----------------------| 77.18% Complete

Progress: |█████████████████████████████████████████████████████████████████████████████-----------------------| 77.28% Complete

Progress: |█████████████████████████████████████████████████████████████████████████████-----------------------| 77.38% Complete

Progress: |█████████████████████████████████████████████████████████████████████████████-----------------------| 77.48% Complete

Progress: |█████████████████████████████████████████████████████████████████████████████-----------------------| 77.58% Complete

Progress: |█████████████████████████████████████████████████████████████████████████████-----------------------| 77.68% Complete

Progress: |█████████████████████████████████████████████████████████████████████████████-----------------------| 77.78% Complete

Progress: |█████████████████████████████████████████████████████████████████████████████-----------------------| 77.88% Complete

Progress: |█████████████████████████████████████████████████████████████████████████████-----------------------| 77.98% Complete

Progress: |██████████████████████████████████████████████████████████████████████████████----------------------| 78.08% Complete

Progress: |██████████████████████████████████████████████████████████████████████████████----------------------| 78.18% Complete

Progress: |██████████████████████████████████████████████████████████████████████████████----------------------| 78.28% Complete

Progress: |██████████████████████████████████████████████████████████████████████████████----------------------| 78.38% Complete

Progress: |██████████████████████████████████████████████████████████████████████████████----------------------| 78.48% Complete

Progress: |██████████████████████████████████████████████████████████████████████████████----------------------| 78.58% Complete

Progress: |██████████████████████████████████████████████████████████████████████████████----------------------| 78.68% Complete

Progress: |██████████████████████████████████████████████████████████████████████████████----------------------| 78.78% Complete

Progress: |██████████████████████████████████████████████████████████████████████████████----------------------| 78.88% Complete

Progress: |██████████████████████████████████████████████████████████████████████████████----------------------| 78.98% Complete

Progress: |███████████████████████████████████████████████████████████████████████████████---------------------| 79.08% Complete

Progress: |███████████████████████████████████████████████████████████████████████████████---------------------| 79.18% Complete

Progress: |███████████████████████████████████████████████████████████████████████████████---------------------| 79.28% Complete

Progress: |███████████████████████████████████████████████████████████████████████████████---------------------| 79.38% Complete

Progress: |███████████████████████████████████████████████████████████████████████████████---------------------| 79.48% Complete

Progress: |███████████████████████████████████████████████████████████████████████████████---------------------| 79.58% Complete

Progress: |███████████████████████████████████████████████████████████████████████████████---------------------| 79.68% Complete

Progress: |███████████████████████████████████████████████████████████████████████████████---------------------| 79.78% Complete

Progress: |███████████████████████████████████████████████████████████████████████████████---------------------| 79.88% Complete

Progress: |███████████████████████████████████████████████████████████████████████████████---------------------| 79.98% Complete

Progress: |████████████████████████████████████████████████████████████████████████████████--------------------| 80.08% Complete

Progress: |████████████████████████████████████████████████████████████████████████████████--------------------| 80.18% Complete

Progress: |████████████████████████████████████████████████████████████████████████████████--------------------| 80.28% Complete

Progress: |████████████████████████████████████████████████████████████████████████████████--------------------| 80.38% Complete

Progress: |████████████████████████████████████████████████████████████████████████████████--------------------| 80.48% Complete

Progress: |████████████████████████████████████████████████████████████████████████████████--------------------| 80.58% Complete

Progress: |████████████████████████████████████████████████████████████████████████████████--------------------| 80.68% Complete

Progress: |████████████████████████████████████████████████████████████████████████████████--------------------| 80.78% Complete

Progress: |████████████████████████████████████████████████████████████████████████████████--------------------| 80.88% Complete

Progress: |████████████████████████████████████████████████████████████████████████████████--------------------| 80.98% Complete

Progress: |█████████████████████████████████████████████████████████████████████████████████-------------------| 81.08% Complete

Progress: |█████████████████████████████████████████████████████████████████████████████████-------------------| 81.18% Complete

Progress: |█████████████████████████████████████████████████████████████████████████████████-------------------| 81.28% Complete

Progress: |█████████████████████████████████████████████████████████████████████████████████-------------------| 81.38% Complete

Progress: |█████████████████████████████████████████████████████████████████████████████████-------------------| 81.48% Complete

Progress: |█████████████████████████████████████████████████████████████████████████████████-------------------| 81.58% Complete

Progress: |█████████████████████████████████████████████████████████████████████████████████-------------------| 81.68% Complete

Progress: |█████████████████████████████████████████████████████████████████████████████████-------------------| 81.78% Complete

Progress: |█████████████████████████████████████████████████████████████████████████████████-------------------| 81.88% Complete

Progress: |█████████████████████████████████████████████████████████████████████████████████-------------------| 81.98% Complete

Progress: |██████████████████████████████████████████████████████████████████████████████████------------------| 82.08% Complete

Progress: |██████████████████████████████████████████████████████████████████████████████████------------------| 82.18% Complete

Progress: |██████████████████████████████████████████████████████████████████████████████████------------------| 82.28% Complete

Progress: |██████████████████████████████████████████████████████████████████████████████████------------------| 82.38% Complete

Progress: |██████████████████████████████████████████████████████████████████████████████████------------------| 82.48% Complete

Progress: |██████████████████████████████████████████████████████████████████████████████████------------------| 82.58% Complete

Progress: |██████████████████████████████████████████████████████████████████████████████████------------------| 82.68% Complete

Progress: |██████████████████████████████████████████████████████████████████████████████████------------------| 82.78% Complete

Progress: |██████████████████████████████████████████████████████████████████████████████████------------------| 82.88% Complete

Progress: |██████████████████████████████████████████████████████████████████████████████████------------------| 82.98% Complete

Progress: |███████████████████████████████████████████████████████████████████████████████████-----------------| 83.08% Complete

Progress: |███████████████████████████████████████████████████████████████████████████████████-----------------| 83.18% Complete

Progress: |███████████████████████████████████████████████████████████████████████████████████-----------------| 83.28% Complete

Progress: |███████████████████████████████████████████████████████████████████████████████████-----------------| 83.38% Complete

Progress: |███████████████████████████████████████████████████████████████████████████████████-----------------| 83.48% Complete

Progress: |███████████████████████████████████████████████████████████████████████████████████-----------------| 83.58% Complete

Progress: |███████████████████████████████████████████████████████████████████████████████████-----------------| 83.68% Complete

Progress: |███████████████████████████████████████████████████████████████████████████████████-----------------| 83.78% Complete

Progress: |███████████████████████████████████████████████████████████████████████████████████-----------------| 83.88% Complete

Progress: |███████████████████████████████████████████████████████████████████████████████████-----------------| 83.98% Complete

Progress: |████████████████████████████████████████████████████████████████████████████████████----------------| 84.08% Complete

Progress: |████████████████████████████████████████████████████████████████████████████████████----------------| 84.18% Complete

Progress: |████████████████████████████████████████████████████████████████████████████████████----------------| 84.28% Complete

Progress: |████████████████████████████████████████████████████████████████████████████████████----------------| 84.38% Complete

Progress: |████████████████████████████████████████████████████████████████████████████████████----------------| 84.48% Complete

Progress: |████████████████████████████████████████████████████████████████████████████████████----------------| 84.58% Complete

Progress: |████████████████████████████████████████████████████████████████████████████████████----------------| 84.68% Complete

Progress: |████████████████████████████████████████████████████████████████████████████████████----------------| 84.78% Complete

Progress: |████████████████████████████████████████████████████████████████████████████████████----------------| 84.88% Complete

Progress: |████████████████████████████████████████████████████████████████████████████████████----------------| 84.98% Complete

Progress: |█████████████████████████████████████████████████████████████████████████████████████---------------| 85.09% Complete

Progress: |█████████████████████████████████████████████████████████████████████████████████████---------------| 85.19% Complete

Progress: |█████████████████████████████████████████████████████████████████████████████████████---------------| 85.29% Complete

Progress: |█████████████████████████████████████████████████████████████████████████████████████---------------| 85.39% Complete

Progress: |█████████████████████████████████████████████████████████████████████████████████████---------------| 85.49% Complete

Progress: |█████████████████████████████████████████████████████████████████████████████████████---------------| 85.59% Complete

Progress: |█████████████████████████████████████████████████████████████████████████████████████---------------| 85.69% Complete

Progress: |█████████████████████████████████████████████████████████████████████████████████████---------------| 85.79% Complete

Progress: |█████████████████████████████████████████████████████████████████████████████████████---------------| 85.89% Complete

Progress: |█████████████████████████████████████████████████████████████████████████████████████---------------| 85.99% Complete

Progress: |██████████████████████████████████████████████████████████████████████████████████████--------------| 86.09% Complete

Progress: |██████████████████████████████████████████████████████████████████████████████████████--------------| 86.19% Complete

Progress: |██████████████████████████████████████████████████████████████████████████████████████--------------| 86.29% Complete

Progress: |██████████████████████████████████████████████████████████████████████████████████████--------------| 86.39% Complete

Progress: |██████████████████████████████████████████████████████████████████████████████████████--------------| 86.49% Complete

Progress: |██████████████████████████████████████████████████████████████████████████████████████--------------| 86.59% Complete

Progress: |██████████████████████████████████████████████████████████████████████████████████████--------------| 86.69% Complete

Progress: |██████████████████████████████████████████████████████████████████████████████████████--------------| 86.79% Complete

Progress: |██████████████████████████████████████████████████████████████████████████████████████--------------| 86.89% Complete

Progress: |██████████████████████████████████████████████████████████████████████████████████████--------------| 86.99% Complete

Progress: |███████████████████████████████████████████████████████████████████████████████████████-------------| 87.09% Complete

Progress: |███████████████████████████████████████████████████████████████████████████████████████-------------| 87.19% Complete

Progress: |███████████████████████████████████████████████████████████████████████████████████████-------------| 87.29% Complete

Progress: |███████████████████████████████████████████████████████████████████████████████████████-------------| 87.39% Complete

Progress: |███████████████████████████████████████████████████████████████████████████████████████-------------| 87.49% Complete

Progress: |███████████████████████████████████████████████████████████████████████████████████████-------------| 87.59% Complete

Progress: |███████████████████████████████████████████████████████████████████████████████████████-------------| 87.69% Complete

Progress: |███████████████████████████████████████████████████████████████████████████████████████-------------| 87.79% Complete

Progress: |███████████████████████████████████████████████████████████████████████████████████████-------------| 87.89% Complete

Progress: |███████████████████████████████████████████████████████████████████████████████████████-------------| 87.99% Complete

Progress: |████████████████████████████████████████████████████████████████████████████████████████------------| 88.09% Complete

Progress: |████████████████████████████████████████████████████████████████████████████████████████------------| 88.19% Complete

Progress: |████████████████████████████████████████████████████████████████████████████████████████------------| 88.29% Complete

Progress: |████████████████████████████████████████████████████████████████████████████████████████------------| 88.39% Complete

Progress: |████████████████████████████████████████████████████████████████████████████████████████------------| 88.49% Complete

Progress: |████████████████████████████████████████████████████████████████████████████████████████------------| 88.59% Complete

Progress: |████████████████████████████████████████████████████████████████████████████████████████------------| 88.69% Complete

Progress: |████████████████████████████████████████████████████████████████████████████████████████------------| 88.79% Complete

Progress: |████████████████████████████████████████████████████████████████████████████████████████------------| 88.89% Complete

Progress: |████████████████████████████████████████████████████████████████████████████████████████------------| 88.99% Complete

Progress: |█████████████████████████████████████████████████████████████████████████████████████████-----------| 89.09% Complete

Progress: |█████████████████████████████████████████████████████████████████████████████████████████-----------| 89.19% Complete

Progress: |█████████████████████████████████████████████████████████████████████████████████████████-----------| 89.29% Complete

Progress: |█████████████████████████████████████████████████████████████████████████████████████████-----------| 89.39% Complete

Progress: |█████████████████████████████████████████████████████████████████████████████████████████-----------| 89.49% Complete

Progress: |█████████████████████████████████████████████████████████████████████████████████████████-----------| 89.59% Complete

Progress: |█████████████████████████████████████████████████████████████████████████████████████████-----------| 89.69% Complete

Progress: |█████████████████████████████████████████████████████████████████████████████████████████-----------| 89.79% Complete

Progress: |█████████████████████████████████████████████████████████████████████████████████████████-----------| 89.89% Complete

Progress: |█████████████████████████████████████████████████████████████████████████████████████████-----------| 89.99% Complete

Progress: |██████████████████████████████████████████████████████████████████████████████████████████----------| 90.09% Complete

Progress: |██████████████████████████████████████████████████████████████████████████████████████████----------| 90.19% Complete

Progress: |██████████████████████████████████████████████████████████████████████████████████████████----------| 90.29% Complete

Progress: |██████████████████████████████████████████████████████████████████████████████████████████----------| 90.39% Complete

Progress: |██████████████████████████████████████████████████████████████████████████████████████████----------| 90.49% Complete

Progress: |██████████████████████████████████████████████████████████████████████████████████████████----------| 90.59% Complete

Progress: |██████████████████████████████████████████████████████████████████████████████████████████----------| 90.69% Complete

Progress: |██████████████████████████████████████████████████████████████████████████████████████████----------| 90.79% Complete

Progress: |██████████████████████████████████████████████████████████████████████████████████████████----------| 90.89% Complete

Progress: |██████████████████████████████████████████████████████████████████████████████████████████----------| 90.99% Complete

Progress: |███████████████████████████████████████████████████████████████████████████████████████████---------| 91.09% Complete

Progress: |███████████████████████████████████████████████████████████████████████████████████████████---------| 91.19% Complete

Progress: |███████████████████████████████████████████████████████████████████████████████████████████---------| 91.29% Complete

Progress: |███████████████████████████████████████████████████████████████████████████████████████████---------| 91.39% Complete

Progress: |███████████████████████████████████████████████████████████████████████████████████████████---------| 91.49% Complete

Progress: |███████████████████████████████████████████████████████████████████████████████████████████---------| 91.59% Complete

Progress: |███████████████████████████████████████████████████████████████████████████████████████████---------| 91.69% Complete

Progress: |███████████████████████████████████████████████████████████████████████████████████████████---------| 91.79% Complete

Progress: |███████████████████████████████████████████████████████████████████████████████████████████---------| 91.89% Complete

Progress: |███████████████████████████████████████████████████████████████████████████████████████████---------| 91.99% Complete

Progress: |████████████████████████████████████████████████████████████████████████████████████████████--------| 92.09% Complete

Progress: |████████████████████████████████████████████████████████████████████████████████████████████--------| 92.19% Complete

Progress: |████████████████████████████████████████████████████████████████████████████████████████████--------| 92.29% Complete

Progress: |████████████████████████████████████████████████████████████████████████████████████████████--------| 92.39% Complete

Progress: |████████████████████████████████████████████████████████████████████████████████████████████--------| 92.49% Complete

Progress: |████████████████████████████████████████████████████████████████████████████████████████████--------| 92.59% Complete

Progress: |████████████████████████████████████████████████████████████████████████████████████████████--------| 92.69% Complete

Progress: |████████████████████████████████████████████████████████████████████████████████████████████--------| 92.79% Complete

Progress: |████████████████████████████████████████████████████████████████████████████████████████████--------| 92.89% Complete

Progress: |████████████████████████████████████████████████████████████████████████████████████████████--------| 92.99% Complete

Progress: |█████████████████████████████████████████████████████████████████████████████████████████████-------| 93.09% Complete

Progress: |█████████████████████████████████████████████████████████████████████████████████████████████-------| 93.19% Complete

Progress: |█████████████████████████████████████████████████████████████████████████████████████████████-------| 93.29% Complete

Progress: |█████████████████████████████████████████████████████████████████████████████████████████████-------| 93.39% Complete

Progress: |█████████████████████████████████████████████████████████████████████████████████████████████-------| 93.49% Complete

Progress: |█████████████████████████████████████████████████████████████████████████████████████████████-------| 93.59% Complete

Progress: |█████████████████████████████████████████████████████████████████████████████████████████████-------| 93.69% Complete

Progress: |█████████████████████████████████████████████████████████████████████████████████████████████-------| 93.79% Complete

Progress: |█████████████████████████████████████████████████████████████████████████████████████████████-------| 93.89% Complete

Progress: |█████████████████████████████████████████████████████████████████████████████████████████████-------| 93.99% Complete

Progress: |██████████████████████████████████████████████████████████████████████████████████████████████------| 94.09% Complete

Progress: |██████████████████████████████████████████████████████████████████████████████████████████████------| 94.19% Complete

Progress: |██████████████████████████████████████████████████████████████████████████████████████████████------| 94.29% Complete

Progress: |██████████████████████████████████████████████████████████████████████████████████████████████------| 94.39% Complete

Progress: |██████████████████████████████████████████████████████████████████████████████████████████████------| 94.49% Complete

Progress: |██████████████████████████████████████████████████████████████████████████████████████████████------| 94.59% Complete

Progress: |██████████████████████████████████████████████████████████████████████████████████████████████------| 94.69% Complete

Progress: |██████████████████████████████████████████████████████████████████████████████████████████████------| 94.79% Complete

Progress: |██████████████████████████████████████████████████████████████████████████████████████████████------| 94.89% Complete

Progress: |██████████████████████████████████████████████████████████████████████████████████████████████------| 94.99% Complete

Progress: |███████████████████████████████████████████████████████████████████████████████████████████████-----| 95.10% Complete

Progress: |███████████████████████████████████████████████████████████████████████████████████████████████-----| 95.20% Complete

Progress: |███████████████████████████████████████████████████████████████████████████████████████████████-----| 95.30% Complete

Progress: |███████████████████████████████████████████████████████████████████████████████████████████████-----| 95.40% Complete

Progress: |███████████████████████████████████████████████████████████████████████████████████████████████-----| 95.50% Complete

Progress: |███████████████████████████████████████████████████████████████████████████████████████████████-----| 95.60% Complete

Progress: |███████████████████████████████████████████████████████████████████████████████████████████████-----| 95.70% Complete

Progress: |███████████████████████████████████████████████████████████████████████████████████████████████-----| 95.80% Complete

Progress: |███████████████████████████████████████████████████████████████████████████████████████████████-----| 95.90% Complete

Progress: |███████████████████████████████████████████████████████████████████████████████████████████████-----| 96.00% Complete

Progress: |████████████████████████████████████████████████████████████████████████████████████████████████----| 96.10% Complete

Progress: |████████████████████████████████████████████████████████████████████████████████████████████████----| 96.20% Complete

Progress: |████████████████████████████████████████████████████████████████████████████████████████████████----| 96.30% Complete

Progress: |████████████████████████████████████████████████████████████████████████████████████████████████----| 96.40% Complete

Progress: |████████████████████████████████████████████████████████████████████████████████████████████████----| 96.50% Complete

Progress: |████████████████████████████████████████████████████████████████████████████████████████████████----| 96.60% Complete

Progress: |████████████████████████████████████████████████████████████████████████████████████████████████----| 96.70% Complete

Progress: |████████████████████████████████████████████████████████████████████████████████████████████████----| 96.80% Complete

Progress: |████████████████████████████████████████████████████████████████████████████████████████████████----| 96.90% Complete

Progress: |████████████████████████████████████████████████████████████████████████████████████████████████----| 97.00% Complete

Progress: |█████████████████████████████████████████████████████████████████████████████████████████████████---| 97.10% Complete

Progress: |█████████████████████████████████████████████████████████████████████████████████████████████████---| 97.20% Complete

Progress: |█████████████████████████████████████████████████████████████████████████████████████████████████---| 97.30% Complete

Progress: |█████████████████████████████████████████████████████████████████████████████████████████████████---| 97.40% Complete

Progress: |█████████████████████████████████████████████████████████████████████████████████████████████████---| 97.50% Complete

Progress: |█████████████████████████████████████████████████████████████████████████████████████████████████---| 97.60% Complete

Progress: |█████████████████████████████████████████████████████████████████████████████████████████████████---| 97.70% Complete

Progress: |█████████████████████████████████████████████████████████████████████████████████████████████████---| 97.80% Complete

Progress: |█████████████████████████████████████████████████████████████████████████████████████████████████---| 97.90% Complete

Progress: |█████████████████████████████████████████████████████████████████████████████████████████████████---| 98.00% Complete

Progress: |██████████████████████████████████████████████████████████████████████████████████████████████████--| 98.10% Complete

Progress: |██████████████████████████████████████████████████████████████████████████████████████████████████--| 98.20% Complete

Progress: |██████████████████████████████████████████████████████████████████████████████████████████████████--| 98.30% Complete

Progress: |██████████████████████████████████████████████████████████████████████████████████████████████████--| 98.40% Complete

Progress: |██████████████████████████████████████████████████████████████████████████████████████████████████--| 98.50% Complete

Progress: |██████████████████████████████████████████████████████████████████████████████████████████████████--| 98.60% Complete

Progress: |██████████████████████████████████████████████████████████████████████████████████████████████████--| 98.70% Complete

Progress: |██████████████████████████████████████████████████████████████████████████████████████████████████--| 98.80% Complete

Progress: |██████████████████████████████████████████████████████████████████████████████████████████████████--| 98.90% Complete

Progress: |██████████████████████████████████████████████████████████████████████████████████████████████████--| 99.00% Complete

Progress: |███████████████████████████████████████████████████████████████████████████████████████████████████-| 99.10% Complete

Progress: |███████████████████████████████████████████████████████████████████████████████████████████████████-| 99.20% Complete

Progress: |███████████████████████████████████████████████████████████████████████████████████████████████████-| 99.30% Complete

Progress: |███████████████████████████████████████████████████████████████████████████████████████████████████-| 99.40% Complete

Progress: |███████████████████████████████████████████████████████████████████████████████████████████████████-| 99.50% Complete

Progress: |███████████████████████████████████████████████████████████████████████████████████████████████████-| 99.60% Complete

Progress: |███████████████████████████████████████████████████████████████████████████████████████████████████-| 99.70% Complete

Progress: |███████████████████████████████████████████████████████████████████████████████████████████████████-| 99.80% Complete

Progress: |███████████████████████████████████████████████████████████████████████████████████████████████████-| 99.90% Complete

Progress: |████████████████████████████████████████████████████████████████████████████████████████████████████| 100.00% Complete
5759.31user 1167.92system 2:06:34elapsed 91%CPU (0avgtext+0avgdata 5404484maxresident)k
8inputs+1184outputs (0major+54792541minor)pagefaults 0swaps
