# Supplementary material for: Molecular dynamics on quantum annealers
Source: Sci Rep. 2022 Oct 7;12:16824. doi: 10.1038/s41598-022-21163-x (PMC9547079; doi:10.1038/s41598-022-21163-x)
Supplement: Supplementary file 2 — Supplementary Information 2. [file 41598_2022_21163_MOESM2_ESM.zip › results/dwave/eq_2/attempts_1/at_200/default/nohup.out]

Solving ODE... Solver=QUBOSolver; N=50.

Progress: |██--------------------------------------------------------------------------------------------------| 2.04% Complete

Progress: |████------------------------------------------------------------------------------------------------| 4.08% Complete

Progress: |██████----------------------------------------------------------------------------------------------| 6.12% Complete

Progress: |████████--------------------------------------------------------------------------------------------| 8.16% Complete

Progress: |██████████------------------------------------------------------------------------------------------| 10.20% Complete

Progress: |████████████----------------------------------------------------------------------------------------| 12.24% Complete

Progress: |██████████████--------------------------------------------------------------------------------------| 14.29% Complete

Progress: |████████████████------------------------------------------------------------------------------------| 16.33% Complete

Progress: |██████████████████----------------------------------------------------------------------------------| 18.37% Complete

Progress: |████████████████████--------------------------------------------------------------------------------| 20.41% Complete

Progress: |██████████████████████------------------------------------------------------------------------------| 22.45% Complete

Progress: |████████████████████████----------------------------------------------------------------------------| 24.49% Complete

Progress: |██████████████████████████--------------------------------------------------------------------------| 26.53% Complete

Progress: |████████████████████████████------------------------------------------------------------------------| 28.57% Complete

Progress: |██████████████████████████████----------------------------------------------------------------------| 30.61% Complete

Progress: |████████████████████████████████--------------------------------------------------------------------| 32.65% Complete

Progress: |██████████████████████████████████------------------------------------------------------------------| 34.69% Complete

Progress: |████████████████████████████████████----------------------------------------------------------------| 36.73% Complete

Progress: |██████████████████████████████████████--------------------------------------------------------------| 38.78% Complete

Progress: |████████████████████████████████████████------------------------------------------------------------| 40.82% Complete

Progress: |██████████████████████████████████████████----------------------------------------------------------| 42.86% Complete

Progress: |████████████████████████████████████████████--------------------------------------------------------| 44.90% Complete

Progress: |██████████████████████████████████████████████------------------------------------------------------| 46.94% Complete

Progress: |████████████████████████████████████████████████----------------------------------------------------| 48.98% Complete

Progress: |███████████████████████████████████████████████████-------------------------------------------------| 51.02% Complete

Progress: |█████████████████████████████████████████████████████-----------------------------------------------| 53.06% Complete

Progress: |███████████████████████████████████████████████████████---------------------------------------------| 55.10% Complete

Progress: |█████████████████████████████████████████████████████████-------------------------------------------| 57.14% Complete

Progress: |███████████████████████████████████████████████████████████-----------------------------------------| 59.18% Complete

Progress: |█████████████████████████████████████████████████████████████---------------------------------------| 61.22% Complete

Progress: |███████████████████████████████████████████████████████████████-------------------------------------| 63.27% Complete

Progress: |█████████████████████████████████████████████████████████████████-----------------------------------| 65.31% Complete

Progress: |███████████████████████████████████████████████████████████████████---------------------------------| 67.35% Complete

Progress: |█████████████████████████████████████████████████████████████████████-------------------------------| 69.39% Complete

Progress: |███████████████████████████████████████████████████████████████████████-----------------------------| 71.43% Complete

Progress: |█████████████████████████████████████████████████████████████████████████---------------------------| 73.47% Complete

Progress: |███████████████████████████████████████████████████████████████████████████-------------------------| 75.51% Complete

Progress: |█████████████████████████████████████████████████████████████████████████████-----------------------| 77.55% Complete

Progress: |███████████████████████████████████████████████████████████████████████████████---------------------| 79.59% Complete

Progress: |█████████████████████████████████████████████████████████████████████████████████-------------------| 81.63% Complete

Progress: |███████████████████████████████████████████████████████████████████████████████████-----------------| 83.67% Complete

Progress: |█████████████████████████████████████████████████████████████████████████████████████---------------| 85.71% Complete

Progress: |███████████████████████████████████████████████████████████████████████████████████████-------------| 87.76% Complete

Progress: |█████████████████████████████████████████████████████████████████████████████████████████-----------| 89.80% Complete

Progress: |███████████████████████████████████████████████████████████████████████████████████████████---------| 91.84% Complete

Progress: |█████████████████████████████████████████████████████████████████████████████████████████████-------| 93.88% Complete

Progress: |███████████████████████████████████████████████████████████████████████████████████████████████-----| 95.92% Complete

Progress: |█████████████████████████████████████████████████████████████████████████████████████████████████---| 97.96% Complete

Progress: |████████████████████████████████████████████████████████████████████████████████████████████████████| 100.00% Complete
Solving ODE... Solver=QUBOSolver; N=50.

Progress: |██--------------------------------------------------------------------------------------------------| 2.04% Complete

Progress: |████------------------------------------------------------------------------------------------------| 4.08% Complete

Progress: |██████----------------------------------------------------------------------------------------------| 6.12% Complete

Progress: |████████--------------------------------------------------------------------------------------------| 8.16% Complete

Progress: |██████████------------------------------------------------------------------------------------------| 10.20% Complete

Progress: |████████████----------------------------------------------------------------------------------------| 12.24% Complete

Progress: |██████████████--------------------------------------------------------------------------------------| 14.29% Complete

Progress: |████████████████------------------------------------------------------------------------------------| 16.33% Complete

Progress: |██████████████████----------------------------------------------------------------------------------| 18.37% Complete

Progress: |████████████████████--------------------------------------------------------------------------------| 20.41% Complete

Progress: |██████████████████████------------------------------------------------------------------------------| 22.45% Complete

Progress: |████████████████████████----------------------------------------------------------------------------| 24.49% Complete

Progress: |██████████████████████████--------------------------------------------------------------------------| 26.53% Complete

Progress: |████████████████████████████------------------------------------------------------------------------| 28.57% Complete

Progress: |██████████████████████████████----------------------------------------------------------------------| 30.61% Complete

Progress: |████████████████████████████████--------------------------------------------------------------------| 32.65% Complete

Progress: |██████████████████████████████████------------------------------------------------------------------| 34.69% Complete

Progress: |████████████████████████████████████----------------------------------------------------------------| 36.73% Complete

Progress: |██████████████████████████████████████--------------------------------------------------------------| 38.78% Complete

Progress: |████████████████████████████████████████------------------------------------------------------------| 40.82% Complete

Progress: |██████████████████████████████████████████----------------------------------------------------------| 42.86% Complete

Progress: |████████████████████████████████████████████--------------------------------------------------------| 44.90% Complete

Progress: |██████████████████████████████████████████████------------------------------------------------------| 46.94% Complete

Progress: |████████████████████████████████████████████████----------------------------------------------------| 48.98% Complete

Progress: |███████████████████████████████████████████████████-------------------------------------------------| 51.02% Complete

Progress: |█████████████████████████████████████████████████████-----------------------------------------------| 53.06% Complete

Progress: |███████████████████████████████████████████████████████---------------------------------------------| 55.10% Complete

Progress: |█████████████████████████████████████████████████████████-------------------------------------------| 57.14% Complete

Progress: |███████████████████████████████████████████████████████████-----------------------------------------| 59.18% Complete

Progress: |█████████████████████████████████████████████████████████████---------------------------------------| 61.22% Complete

Progress: |███████████████████████████████████████████████████████████████-------------------------------------| 63.27% Complete

Progress: |█████████████████████████████████████████████████████████████████-----------------------------------| 65.31% Complete

Progress: |███████████████████████████████████████████████████████████████████---------------------------------| 67.35% Complete

Progress: |█████████████████████████████████████████████████████████████████████-------------------------------| 69.39% Complete

Progress: |███████████████████████████████████████████████████████████████████████-----------------------------| 71.43% Complete

Progress: |█████████████████████████████████████████████████████████████████████████---------------------------| 73.47% Complete

Progress: |███████████████████████████████████████████████████████████████████████████-------------------------| 75.51% Complete

Progress: |█████████████████████████████████████████████████████████████████████████████-----------------------| 77.55% Complete

Progress: |███████████████████████████████████████████████████████████████████████████████---------------------| 79.59% Complete

Progress: |█████████████████████████████████████████████████████████████████████████████████-------------------| 81.63% Complete

Progress: |███████████████████████████████████████████████████████████████████████████████████-----------------| 83.67% Complete

Progress: |█████████████████████████████████████████████████████████████████████████████████████---------------| 85.71% Complete

Progress: |███████████████████████████████████████████████████████████████████████████████████████-------------| 87.76% Complete

Progress: |█████████████████████████████████████████████████████████████████████████████████████████-----------| 89.80% Complete

Progress: |███████████████████████████████████████████████████████████████████████████████████████████---------| 91.84% Complete

Progress: |█████████████████████████████████████████████████████████████████████████████████████████████-------| 93.88% Complete

Progress: |███████████████████████████████████████████████████████████████████████████████████████████████-----| 95.92% Complete

Progress: |█████████████████████████████████████████████████████████████████████████████████████████████████---| 97.96% Complete

Progress: |████████████████████████████████████████████████████████████████████████████████████████████████████| 100.00% Complete
Solving ODE... Solver=QUBOSolver; N=50.

Progress: |██--------------------------------------------------------------------------------------------------| 2.04% Complete

Progress: |████------------------------------------------------------------------------------------------------| 4.08% Complete

Progress: |██████----------------------------------------------------------------------------------------------| 6.12% Complete

Progress: |████████--------------------------------------------------------------------------------------------| 8.16% Complete

Progress: |██████████------------------------------------------------------------------------------------------| 10.20% Complete

Progress: |████████████----------------------------------------------------------------------------------------| 12.24% Complete

Progress: |██████████████--------------------------------------------------------------------------------------| 14.29% Complete

Progress: |████████████████------------------------------------------------------------------------------------| 16.33% Complete

Progress: |██████████████████----------------------------------------------------------------------------------| 18.37% Complete

Progress: |████████████████████--------------------------------------------------------------------------------| 20.41% Complete

Progress: |██████████████████████------------------------------------------------------------------------------| 22.45% Complete

Progress: |████████████████████████----------------------------------------------------------------------------| 24.49% Complete

Progress: |██████████████████████████--------------------------------------------------------------------------| 26.53% Complete

Progress: |████████████████████████████------------------------------------------------------------------------| 28.57% Complete

Progress: |██████████████████████████████----------------------------------------------------------------------| 30.61% Complete

Progress: |████████████████████████████████--------------------------------------------------------------------| 32.65% Complete

Progress: |██████████████████████████████████------------------------------------------------------------------| 34.69% Complete

Progress: |████████████████████████████████████----------------------------------------------------------------| 36.73% Complete

Progress: |██████████████████████████████████████--------------------------------------------------------------| 38.78% Complete

Progress: |████████████████████████████████████████------------------------------------------------------------| 40.82% Complete

Progress: |██████████████████████████████████████████----------------------------------------------------------| 42.86% Complete

Progress: |████████████████████████████████████████████--------------------------------------------------------| 44.90% Complete

Progress: |██████████████████████████████████████████████------------------------------------------------------| 46.94% Complete

Progress: |████████████████████████████████████████████████----------------------------------------------------| 48.98% Complete

Progress: |███████████████████████████████████████████████████-------------------------------------------------| 51.02% Complete

Progress: |█████████████████████████████████████████████████████-----------------------------------------------| 53.06% Complete

Progress: |███████████████████████████████████████████████████████---------------------------------------------| 55.10% Complete

Progress: |█████████████████████████████████████████████████████████-------------------------------------------| 57.14% Complete

Progress: |███████████████████████████████████████████████████████████-----------------------------------------| 59.18% Complete

Progress: |█████████████████████████████████████████████████████████████---------------------------------------| 61.22% Complete

Progress: |███████████████████████████████████████████████████████████████-------------------------------------| 63.27% Complete

Progress: |█████████████████████████████████████████████████████████████████-----------------------------------| 65.31% Complete

Progress: |███████████████████████████████████████████████████████████████████---------------------------------| 67.35% Complete

Progress: |█████████████████████████████████████████████████████████████████████-------------------------------| 69.39% Complete

Progress: |███████████████████████████████████████████████████████████████████████-----------------------------| 71.43% Complete

Progress: |█████████████████████████████████████████████████████████████████████████---------------------------| 73.47% Complete

Progress: |███████████████████████████████████████████████████████████████████████████-------------------------| 75.51% Complete

Progress: |█████████████████████████████████████████████████████████████████████████████-----------------------| 77.55% Complete

Progress: |███████████████████████████████████████████████████████████████████████████████---------------------| 79.59% Complete

Progress: |█████████████████████████████████████████████████████████████████████████████████-------------------| 81.63% Complete

Progress: |███████████████████████████████████████████████████████████████████████████████████-----------------| 83.67% Complete

Progress: |█████████████████████████████████████████████████████████████████████████████████████---------------| 85.71% Complete

Progress: |███████████████████████████████████████████████████████████████████████████████████████-------------| 87.76% Complete

Progress: |█████████████████████████████████████████████████████████████████████████████████████████-----------| 89.80% Complete

Progress: |███████████████████████████████████████████████████████████████████████████████████████████---------| 91.84% Complete

Progress: |█████████████████████████████████████████████████████████████████████████████████████████████-------| 93.88% Complete

Progress: |███████████████████████████████████████████████████████████████████████████████████████████████-----| 95.92% Complete

Progress: |█████████████████████████████████████████████████████████████████████████████████████████████████---| 97.96% Complete

Progress: |████████████████████████████████████████████████████████████████████████████████████████████████████| 100.00% Complete
536.13user 123.44system 11:57.72elapsed 91%CPU (0avgtext+0avgdata 3411656maxresident)k
16inputs+168outputs (0major+5495948minor)pagefaults 0swaps
