# Supplementary material for: Molecular dynamics on quantum annealers
Source: Sci Rep. 2022 Oct 7;12:16824. doi: 10.1038/s41598-022-21163-x (PMC9547079; doi:10.1038/s41598-022-21163-x)
Supplement: Supplementary file 2 — Supplementary Information 2. [file 41598_2022_21163_MOESM2_ESM.zip › results/dwave/eq_2/attempts_1/at_200/default/solution_0.txt]

1.300000000000000044e+00 1.176452636718750000e+00 1.270080566406250000e+00 1.241546630859375000e+00 1.212646484375000000e+00 1.157684326171875000e+00 1.323242187500000000e+00 1.315216064453125000e+00 1.418243408203125000e+00 1.505340576171875000e+00 1.393737792968750000e+00 1.484344482421875000e+00 1.570617675781250000e+00 1.659362792968750000e+00 1.653930664062500000e+00 1.708679199218750000e+00 1.737030029296875000e+00 1.803894042968750000e+00 1.855651855468750000e+00 1.853607177734375000e+00 1.772827148437500000e+00 1.667968750000000000e+00 1.601806640625000000e+00 1.593322753906250000e+00 1.752655029296875000e+00 1.684875488281250000e+00 1.572052001953125000e+00 1.580505371093750000e+00 1.689178466796875000e+00 1.606048583984375000e+00 1.571441650390625000e+00 1.685699462890625000e+00 1.742279052734375000e+00 1.725616455078125000e+00 1.693054199218750000e+00 1.498779296875000000e+00 1.439025878906250000e+00 1.289855957031250000e+00 1.105865478515625000e+00 1.164062500000000000e+00 9.526367187500000000e-01 9.242248535156250000e-01 8.968505859375000000e-01 9.471435546875000000e-01 9.053649902343750000e-01 8.932189941406250000e-01 7.857055664062500000e-01 7.930297851562500000e-01 1.061950683593750000e+00 1.268188476562500000e+00
0.000000000000000000e+00 3.726806640625000000e-01 1.305633544921875000e+00 1.843811035156250000e+00 2.331420898437500000e+00 2.935516357421875000e+00 3.999023437500000000e+00 4.152587890625000000e+00 4.420013427734375000e+00 4.414154052734375000e+00 4.114135742187500000e+00 4.340301513671875000e+00 4.082458496093750000e+00 3.742095947265625000e+00 3.297576904296875000e+00 2.872772216796875000e+00 2.357086181640625000e+00 1.748077392578125000e+00 1.157501220703125000e+00 5.995788574218750000e-01 5.868530273437500000e-02 -6.037292480468750000e-01 -1.109832763671875000e+00 -1.536804199218750000e+00 -1.944458007812500000e+00 -2.556396484375000000e+00 -3.223388671875000000e+00 -3.626159667968750000e+00 -4.019348144531250000e+00 -4.598999023437500000e+00 -5.038970947265625000e+00 -5.438629150390625000e+00 -5.913635253906250000e+00 -6.541320800781250000e+00 -7.103393554687500000e+00 -7.524444580078125000e+00 -7.819244384765625000e+00 -7.988342285156250000e+00 -7.662750244140625000e+00 -6.202575683593750000e+00 -5.452453613281250000e+00 -2.971923828125000000e+00 -2.267456054687500000e-02 3.212036132812500000e+00 5.915985107421875000e+00 9.519317626953125000e+00 1.292739868164062500e+01 1.752487182617187500e+01 2.215982055664062500e+01 2.382284545898437500e+01
