# Supplementary material for: Molecular dynamics on quantum annealers
Source: Sci Rep. 2022 Oct 7;12:16824. doi: 10.1038/s41598-022-21163-x (PMC9547079; doi:10.1038/s41598-022-21163-x)
Supplement: Supplementary file 2 — Supplementary Information 2. [file 41598_2022_21163_MOESM2_ESM.zip › results/dwave/eq_2/attempts_1/at_200/default/solution_1.txt]

1.300000000000000044e+00 1.363494873046875000e+00 1.280761718750000000e+00 1.288360595703125000e+00 1.414947509765625000e+00 1.346038818359375000e+00 1.435058593750000000e+00 1.510833740234375000e+00 1.674804687500000000e+00 1.684234619140625000e+00 1.825103759765625000e+00 1.778625488281250000e+00 1.788299560546875000e+00 1.833984375000000000e+00 1.591094970703125000e+00 1.643524169921875000e+00 1.695251464843750000e+00 1.659454345703125000e+00 1.664093017578125000e+00 1.633514404296875000e+00 1.537597656250000000e+00 1.481353759765625000e+00 1.422424316406250000e+00 1.560180664062500000e+00 1.411071777343750000e+00 1.309661865234375000e+00 1.420715332031250000e+00 1.294067382812500000e+00 1.287658691406250000e+00 1.360778808593750000e+00 1.414459228515625000e+00 1.453430175781250000e+00 1.270294189453125000e+00 1.113342285156250000e+00 9.277038574218750000e-01 9.560241699218750000e-01 9.506835937500000000e-01 9.564208984375000000e-01 9.659423828125000000e-01 1.030670166015625000e+00 1.284759521484375000e+00 1.388763427734375000e+00 1.322814941406250000e+00 1.490264892578125000e+00 1.710449218750000000e+00 1.741058349609375000e+00 1.861328125000000000e+00 2.061431884765625000e+00 2.196136474609375000e+00 2.207092285156250000e+00
0.000000000000000000e+00 4.334411621093750000e-01 6.148986816406250000e-01 9.441833496093750000e-01 1.286499023437500000e+00 1.213500976562500000e+00 1.363494873046875000e+00 1.377746582031250000e+00 1.040832519531250000e+00 4.858703613281250000e-01 -3.753662109375000000e-03 -6.810607910156250000e-01 -1.221527099609375000e+00 -1.986022949218750000e+00 -2.717864990234375000e+00 -3.121917724609375000e+00 -3.625152587890625000e+00 -4.268981933593750000e+00 -4.988403320312500000e+00 -5.731567382812500000e+00 -6.299377441406250000e+00 -6.737548828125000000e+00 -7.014556884765625000e+00 -6.991119384765625000e+00 -7.560913085937500000e+00 -7.358093261718750000e+00 -7.174621582031250000e+00 -7.152069091796875000e+00 -6.555084228515625000e+00 -6.385803222656250000e+00 -6.274688720703125000e+00 -6.181488037109375000e+00 -6.347991943359375000e+00 -5.905670166015625000e+00 -4.431396484375000000e+00 -1.615844726562500000e+00 8.582763671875000000e-01 3.529998779296875000e+00 6.090972900390625000e+00 8.431823730468750000e+00 1.037936401367187500e+01 1.059561157226562500e+01 1.052359008789062500e+01 1.079895019531250000e+01 1.059121704101562500e+01 1.021600341796875000e+01 9.629516601562500000e+00 8.975006103515625000e+00 8.275238037109375000e+00 7.504211425781250000e+00
