# Supplementary material for: Molecular dynamics on quantum annealers
Source: Sci Rep. 2022 Oct 7;12:16824. doi: 10.1038/s41598-022-21163-x (PMC9547079; doi:10.1038/s41598-022-21163-x)
Supplement: Supplementary file 2 — Supplementary Information 2. [file 41598_2022_21163_MOESM2_ESM.zip › results/dwave/eq_2/attempts_1/at_200/default/solution_2.txt]

1.300000000000000044e+00 1.300567626953125000e+00 1.332153320312500000e+00 1.318603515625000000e+00 1.317321777343750000e+00 1.410949707031250000e+00 1.511230468750000000e+00 1.307128906250000000e+00 1.388214111328125000e+00 1.411834716796875000e+00 1.443450927734375000e+00 1.514434814453125000e+00 1.611297607421875000e+00 1.545623779296875000e+00 1.378479003906250000e+00 1.326660156250000000e+00 1.220397949218750000e+00 1.356567382812500000e+00 1.417053222656250000e+00 1.549316406250000000e+00 1.492156982421875000e+00 1.609924316406250000e+00 1.548553466796875000e+00 1.593597412109375000e+00 1.533203125000000000e+00 1.445526123046875000e+00 1.458770751953125000e+00 1.487243652343750000e+00 1.464172363281250000e+00 1.501037597656250000e+00 1.464355468750000000e+00 1.314727783203125000e+00 1.341094970703125000e+00 1.396118164062500000e+00 1.564971923828125000e+00 1.565032958984375000e+00 1.604766845703125000e+00 1.617919921875000000e+00 1.760314941406250000e+00 1.528137207031250000e+00 1.475555419921875000e+00 1.391876220703125000e+00 1.490692138671875000e+00 1.590332031250000000e+00 1.585449218750000000e+00 1.591461181640625000e+00 1.522064208984375000e+00 1.526031494140625000e+00 1.418273925781250000e+00 1.367553710937500000e+00
0.000000000000000000e+00 4.336547851562500000e-01 8.641967773437500000e-01 1.064910888671875000e+00 1.283630371093750000e+00 1.579956054687500000e+00 1.597412109375000000e+00 1.429382324218750000e+00 1.911621093750000000e+00 2.040802001953125000e+00 2.100006103515625000e+00 1.930725097656250000e+00 1.560211181640625000e+00 1.202117919921875000e+00 8.834228515625000000e-01 1.044708251953125000e+00 1.290527343750000000e+00 2.076965332031250000e+00 2.025573730468750000e+00 2.095550537109375000e+00 1.656311035156250000e+00 1.432647705078125000e+00 9.893798828125000000e-01 7.778320312500000000e-01 2.134094238281250000e-01 -7.714843750000000000e-02 -1.113891601562500000e-01 -3.518676757812500000e-01 -6.525878906250000000e-01 -9.017028808593750000e-01 -1.169860839843750000e+00 -1.318969726562500000e+00 -9.758300781250000000e-01 -7.691040039062500000e-01 -9.330749511718750000e-01 -1.383758544921875000e+00 -1.817840576171875000e+00 -2.391784667968750000e+00 -2.834625244140625000e+00 -3.318298339843750000e+00 -3.604766845703125000e+00 -3.814666748046875000e+00 -3.829223632812500000e+00 -3.967834472656250000e+00 -4.354797363281250000e+00 -4.712951660156250000e+00 -5.175170898437500000e+00 -5.481933593750000000e+00 -5.802276611328125000e+00 -5.896179199218750000e+00
