# Supplementary material for: Molecular dynamics on quantum annealers
Source: Sci Rep. 2022 Oct 7;12:16824. doi: 10.1038/s41598-022-21163-x (PMC9547079; doi:10.1038/s41598-022-21163-x)
Supplement: Supplementary file 2 — Supplementary Information 2. [file 41598_2022_21163_MOESM2_ESM.zip › results/dwave/eq_2/attempts_1/at_2000/solution_0.txt]

1.300000000000000044e+00 1.378295898437500000e+00 1.365020751953125000e+00 1.392303466796875000e+00 1.449462890625000000e+00 1.395263671875000000e+00 1.382354736328125000e+00 1.532714843750000000e+00 1.382904052734375000e+00 1.433990478515625000e+00 1.593688964843750000e+00 1.574493408203125000e+00 1.589050292968750000e+00 1.470703125000000000e+00 1.378631591796875000e+00 1.238891601562500000e+00 1.212402343750000000e+00 1.198822021484375000e+00 1.138488769531250000e+00 1.061157226562500000e+00 1.225250244140625000e+00 1.190124511718750000e+00 1.187133789062500000e+00 1.292297363281250000e+00 1.173004150390625000e+00 1.107055664062500000e+00 1.324005126953125000e+00 1.421203613281250000e+00 1.463134765625000000e+00 1.383087158203125000e+00 1.534484863281250000e+00 1.542297363281250000e+00 1.584045410156250000e+00 1.707458496093750000e+00 1.932830810546875000e+00 2.083648681640625000e+00 2.057983398437500000e+00 1.986083984375000000e+00 2.051177978515625000e+00 2.145141601562500000e+00 2.091156005859375000e+00 2.233337402343750000e+00 2.101684570312500000e+00 2.082153320312500000e+00 2.085968017578125000e+00 2.196014404296875000e+00 2.189605712890625000e+00 2.136962890625000000e+00 2.146148681640625000e+00 2.146606445312500000e+00
0.000000000000000000e+00 7.492065429687500000e-02 1.372070312500000000e-01 2.340087890625000000e-01 8.541870117187500000e-02 -1.621704101562500000e-01 -1.813964843750000000e-01 -1.545104980468750000e-01 -4.290771484375000000e-01 -4.305725097656250000e-01 -5.807495117187500000e-01 -9.682006835937500000e-01 -1.365753173828125000e+00 -1.704956054687500000e+00 -2.014160156250000000e+00 -1.873962402343750000e+00 -1.269866943359375000e+00 -3.889160156250000000e-01 5.110168457031250000e-01 1.844512939453125000e+00 3.599212646484375000e+00 4.263916015625000000e+00 4.966094970703125000e+00 5.630645751953125000e+00 6.010040283203125000e+00 6.982238769531250000e+00 8.248413085937500000e+00 8.455108642578125000e+00 8.458862304687500000e+00 8.253417968750000000e+00 8.349243164062500000e+00 8.020965576171875000e+00 7.700439453125000000e+00 7.166259765625000000e+00 6.583068847656250000e+00 5.868286132812500000e+00 5.099761962890625000e+00 4.499847412109375000e+00 3.793579101562500000e+00 3.170562744140625000e+00 2.412567138671875000e+00 1.582550048828125000e+00 6.914062500000000000e-01 5.865478515625000000e-02 -6.883850097656250000e-01 -1.333618164062500000e+00 -2.105346679687500000e+00 -2.853088378906250000e+00 -3.410308837890625000e+00 -4.119049072265625000e+00
