# Supplementary material for: Molecular dynamics on quantum annealers
Source: Sci Rep. 2022 Oct 7;12:16824. doi: 10.1038/s41598-022-21163-x (PMC9547079; doi:10.1038/s41598-022-21163-x)
Supplement: Supplementary file 2 — Supplementary Information 2. [file 41598_2022_21163_MOESM2_ESM.zip › results/dwave/eq_2/attempts_1/at_2000/solution_1.txt]

1.300000000000000044e+00 1.160736083984375000e+00 1.169067382812500000e+00 1.299774169921875000e+00 1.390319824218750000e+00 1.723815917968750000e+00 1.738281250000000000e+00 1.870697021484375000e+00 2.039001464843750000e+00 2.093017578125000000e+00 2.162017822265625000e+00 2.133239746093750000e+00 2.084960937500000000e+00 2.144165039062500000e+00 2.121459960937500000e+00 2.088623046875000000e+00 2.124603271484375000e+00 2.144378662109375000e+00 1.944366455078125000e+00 1.968353271484375000e+00 1.831024169921875000e+00 1.764587402343750000e+00 1.846679687500000000e+00 1.471008300781250000e+00 1.324829101562500000e+00 1.211578369140625000e+00 1.373107910156250000e+00 1.058776855468750000e+00 7.636718750000000000e-01 7.627258300781250000e-01 8.168334960937500000e-01 8.485717773437500000e-01 8.961791992187500000e-01 1.253936767578125000e+00 1.511413574218750000e+00 1.697906494140625000e+00 1.790618896484375000e+00 2.139587402343750000e+00 2.423919677734375000e+00 2.476898193359375000e+00 2.523101806640625000e+00 2.786285400390625000e+00 2.899322509765625000e+00 2.870880126953125000e+00 2.951354980468750000e+00 3.093444824218750000e+00 3.311126708984375000e+00 3.231140136718750000e+00 3.333496093750000000e+00 3.518798828125000000e+00
0.000000000000000000e+00 4.141540527343750000e-01 1.508697509765625000e+00 2.468933105468750000e+00 2.766967773437500000e+00 2.943511962890625000e+00 2.297668457031250000e+00 1.726654052734375000e+00 9.834899902343750000e-01 1.861267089843750000e-01 -4.876708984375000000e-01 -1.133239746093750000e+00 -1.834533691406250000e+00 -2.535797119140625000e+00 -3.191528320312500000e+00 -3.851776123046875000e+00 -4.623321533203125000e+00 -5.376831054687500000e+00 -5.984802246093750000e+00 -6.709014892578125000e+00 -7.347991943359375000e+00 -8.012908935546875000e+00 -8.571563720703125000e+00 -9.207336425781250000e+00 -9.364990234375000000e+00 -9.172180175781250000e+00 -8.422637939453125000e+00 -8.339477539062500000e+00 -6.775634765625000000e+00 -1.675903320312500000e+00 3.238464355468750000e+00 7.654296875000000000e+00 1.156454467773437500e+01 1.456250000000000000e+01 1.526074218750000000e+01 1.512426757812500000e+01 1.472250366210937500e+01 1.446029663085937500e+01 1.357797241210937500e+01 1.301058959960937500e+01 1.253729248046875000e+01 1.183694458007812500e+01 1.142288208007812500e+01 1.098492431640625000e+01 1.058831787109375000e+01 1.020584106445312500e+01 9.763702392578125000e+00 9.327148437500000000e+00 9.068176269531250000e+00 8.884826660156250000e+00
