# Supplementary material for: Molecular dynamics on quantum annealers
Source: Sci Rep. 2022 Oct 7;12:16824. doi: 10.1038/s41598-022-21163-x (PMC9547079; doi:10.1038/s41598-022-21163-x)
Supplement: Supplementary file 2 — Supplementary Information 2. [file 41598_2022_21163_MOESM2_ESM.zip › results/dwave/eq_2/attempts_1/at_2000/solution_2.txt]

1.300000000000000044e+00 1.360809326171875000e+00 1.286499023437500000e+00 1.266418457031250000e+00 1.283081054687500000e+00 1.412872314453125000e+00 1.520996093750000000e+00 1.537292480468750000e+00 1.518463134765625000e+00 1.460327148437500000e+00 1.458557128906250000e+00 1.498321533203125000e+00 1.404541015625000000e+00 1.354095458984375000e+00 1.351013183593750000e+00 1.394500732421875000e+00 1.420318603515625000e+00 1.511688232421875000e+00 1.444519042968750000e+00 1.379028320312500000e+00 1.390350341796875000e+00 1.280548095703125000e+00 1.453521728515625000e+00 1.535644531250000000e+00 1.588104248046875000e+00 1.450256347656250000e+00 1.593750000000000000e+00 1.436187744140625000e+00 1.398895263671875000e+00 1.548126220703125000e+00 1.482055664062500000e+00 1.508453369140625000e+00 1.517639160156250000e+00 1.423339843750000000e+00 1.445465087890625000e+00 1.233276367187500000e+00 1.220184326171875000e+00 1.166961669921875000e+00 1.184570312500000000e+00 1.288208007812500000e+00 1.175903320312500000e+00 1.260864257812500000e+00 1.213623046875000000e+00 1.163330078125000000e+00 1.206268310546875000e+00 1.447265625000000000e+00 1.446502685546875000e+00 1.410034179687500000e+00 1.290100097656250000e+00 1.359497070312500000e+00
0.000000000000000000e+00 2.405090332031250000e-01 2.562255859375000000e-01 8.062438964843750000e-01 1.175872802734375000e+00 1.685974121093750000e+00 1.724304199218750000e+00 1.426727294921875000e+00 1.141143798828125000e+00 9.588317871093750000e-01 7.196350097656250000e-01 5.679626464843750000e-01 3.829650878906250000e-01 4.100952148437500000e-01 5.786437988281250000e-01 8.319396972656250000e-01 7.943115234375000000e-01 7.709350585937500000e-01 4.461059570312500000e-01 3.804626464843750000e-01 4.477844238281250000e-01 6.063537597656250000e-01 9.727172851562500000e-01 8.105468750000000000e-01 4.783020019531250000e-01 -6.893920898437500000e-02 -2.771301269531250000e-01 -6.083374023437500000e-01 -8.172912597656250000e-01 -7.075805664062500000e-01 -9.652404785156250000e-01 -1.110778808593750000e+00 -1.218841552734375000e+00 -1.788787841796875000e+00 -1.905975341796875000e+00 -1.990203857421875000e+00 -1.368347167968750000e+00 -8.342285156250000000e-01 7.617187500000000000e-02 9.140319824218750000e-01 1.089050292968750000e+00 1.941772460937500000e+00 2.437988281250000000e+00 3.132446289062500000e+00 4.199066162109375000e+00 4.837280273437500000e+00 4.720245361328125000e+00 4.535278320312500000e+00 4.376037597656250000e+00 4.787109375000000000e+00
