# Supplementary material for: Molecular dynamics on quantum annealers
Source: Sci Rep. 2022 Oct 7;12:16824. doi: 10.1038/s41598-022-21163-x (PMC9547079; doi:10.1038/s41598-022-21163-x)
Supplement: Supplementary file 2 — Supplementary Information 2. [file 41598_2022_21163_MOESM2_ESM.zip › results/dwave/eq_2/attempts_1/chain/solution_0.txt]

1.300000000000000044e+00 1.349304199218750000e+00 1.313446044921875000e+00 1.206207275390625000e+00 1.183227539062500000e+00 1.200195312500000000e+00 1.364562988281250000e+00 1.342315673828125000e+00 1.262695312500000000e+00 1.229553222656250000e+00 1.398742675781250000e+00 1.401245117187500000e+00 1.637603759765625000e+00 1.505187988281250000e+00 1.446533203125000000e+00 1.451538085937500000e+00 1.447448730468750000e+00 1.394104003906250000e+00 1.383605957031250000e+00 1.434112548828125000e+00 1.535766601562500000e+00 1.621765136718750000e+00 1.679260253906250000e+00 1.649017333984375000e+00 1.766387939453125000e+00 1.819274902343750000e+00 1.914611816406250000e+00 1.925720214843750000e+00 1.887878417968750000e+00 1.923431396484375000e+00 1.858520507812500000e+00 1.905578613281250000e+00 2.003601074218750000e+00 2.055969238281250000e+00 2.122222900390625000e+00 2.144348144531250000e+00 2.156738281250000000e+00 2.025054931640625000e+00 1.970214843750000000e+00 1.896545410156250000e+00 1.798583984375000000e+00 1.639495849609375000e+00 1.538848876953125000e+00 1.483734130859375000e+00 1.324279785156250000e+00 1.189514160156250000e+00 1.057708740234375000e+00 1.109802246093750000e+00 1.051605224609375000e+00 9.036254882812500000e-01
0.000000000000000000e+00 2.417602539062500000e-01 4.675903320312500000e-01 6.718444824218750000e-01 1.411010742187500000e+00 2.419036865234375000e+00 3.252655029296875000e+00 3.227111816406250000e+00 3.405456542968750000e+00 3.721496582031250000e+00 4.388580322265625000e+00 4.276489257812500000e+00 4.213806152343750000e+00 3.761840820312500000e+00 3.406585693359375000e+00 3.318878173828125000e+00 3.192321777343750000e+00 2.991851806640625000e+00 3.021423339843750000e+00 3.107788085937500000e+00 2.919830322265625000e+00 2.624114990234375000e+00 2.082489013671875000e+00 1.640411376953125000e+00 1.117156982421875000e+00 4.848632812500000000e-01 2.511596679687500000e-02 -6.290588378906250000e-01 -1.259246826171875000e+00 -1.871490478515625000e+00 -2.513610839843750000e+00 -3.222412109375000000e+00 -3.814910888671875000e+00 -4.415527343750000000e+00 -5.188720703125000000e+00 -5.906158447265625000e+00 -6.608093261718750000e+00 -7.319610595703125000e+00 -8.020568847656250000e+00 -8.745513916015625000e+00 -9.405029296875000000e+00 -1.008377075195312500e+01 -1.067657470703125000e+01 -1.099258422851562500e+01 -1.116455078125000000e+01 -1.088113403320312500e+01 -9.980712890625000000e+00 -8.315216064453125000e+00 -6.954833984375000000e+00 -5.318328857421875000e+00
