# Supplementary material for: Molecular dynamics on quantum annealers
Source: Sci Rep. 2022 Oct 7;12:16824. doi: 10.1038/s41598-022-21163-x (PMC9547079; doi:10.1038/s41598-022-21163-x)
Supplement: Supplementary file 2 — Supplementary Information 2. [file 41598_2022_21163_MOESM2_ESM.zip › results/dwave/eq_2/attempts_1/chain/solution_1.txt]

1.300000000000000044e+00 1.245727539062500000e+00 1.270538330078125000e+00 1.312011718750000000e+00 1.337738037109375000e+00 1.324798583984375000e+00 1.487518310546875000e+00 1.432037353515625000e+00 1.394226074218750000e+00 1.418792724609375000e+00 1.350158691406250000e+00 1.400451660156250000e+00 1.392822265625000000e+00 1.408752441406250000e+00 1.457946777343750000e+00 1.431610107421875000e+00 1.566955566406250000e+00 1.662567138671875000e+00 1.529815673828125000e+00 1.468536376953125000e+00 1.220764160156250000e+00 1.239349365234375000e+00 1.354949951171875000e+00 1.420349121093750000e+00 1.456756591796875000e+00 1.417449951171875000e+00 1.383300781250000000e+00 1.474761962890625000e+00 1.433197021484375000e+00 1.481109619140625000e+00 1.476715087890625000e+00 1.524414062500000000e+00 1.531158447265625000e+00 1.593383789062500000e+00 1.662994384765625000e+00 1.706573486328125000e+00 1.651885986328125000e+00 1.675079345703125000e+00 1.734832763671875000e+00 1.709381103515625000e+00 1.739837646484375000e+00 1.755645751953125000e+00 1.758422851562500000e+00 1.772888183593750000e+00 1.728057861328125000e+00 1.624206542968750000e+00 1.558807373046875000e+00 1.572967529296875000e+00 1.418334960937500000e+00 1.316955566406250000e+00
0.000000000000000000e+00 4.664916992187500000e-01 1.116241455078125000e+00 1.725494384765625000e+00 1.966156005859375000e+00 2.056762695312500000e+00 2.494293212890625000e+00 2.376495361328125000e+00 2.258483886718750000e+00 2.360290527343750000e+00 2.363830566406250000e+00 2.493133544921875000e+00 2.474975585937500000e+00 2.485198974609375000e+00 2.321594238281250000e+00 2.162567138671875000e+00 2.113616943359375000e+00 1.728363037109375000e+00 1.274475097656250000e+00 8.742675781250000000e-01 7.918395996093750000e-01 1.645355224609375000e+00 2.282745361328125000e+00 2.406066894531250000e+00 2.266601562500000000e+00 2.009460449218750000e+00 1.984283447265625000e+00 2.030944824218750000e+00 1.776550292968750000e+00 1.601654052734375000e+00 1.406555175781250000e+00 1.153503417968750000e+00 7.742614746093750000e-01 5.292968750000000000e-01 5.255126953125000000e-02 -5.320129394531250000e-01 -1.065002441406250000e+00 -1.499328613281250000e+00 -2.029998779296875000e+00 -2.588653564453125000e+00 -3.238311767578125000e+00 -3.871398925781250000e+00 -4.529296875000000000e+00 -4.992095947265625000e+00 -5.566162109375000000e+00 -6.140350341796875000e+00 -6.564880371093750000e+00 -6.883544921875000000e+00 -7.291076660156250000e+00 -7.251678466796875000e+00
