# Supplementary material for: Molecular dynamics on quantum annealers
Source: Sci Rep. 2022 Oct 7;12:16824. doi: 10.1038/s41598-022-21163-x (PMC9547079; doi:10.1038/s41598-022-21163-x)
Supplement: Supplementary file 2 — Supplementary Information 2. [file 41598_2022_21163_MOESM2_ESM.zip › results/dwave/eq_2/attempts_1/chain/solution_2.txt]

1.300000000000000044e+00 1.252166748046875000e+00 1.312194824218750000e+00 1.270507812500000000e+00 1.234161376953125000e+00 1.313446044921875000e+00 1.235992431640625000e+00 1.169342041015625000e+00 1.317047119140625000e+00 1.435974121093750000e+00 1.460052490234375000e+00 1.390747070312500000e+00 1.420745849609375000e+00 1.378295898437500000e+00 1.474456787109375000e+00 1.482147216796875000e+00 1.441619873046875000e+00 1.531372070312500000e+00 1.595611572265625000e+00 1.623504638671875000e+00 1.634765625000000000e+00 1.868896484375000000e+00 1.995910644531250000e+00 1.818328857421875000e+00 1.830261230468750000e+00 2.003967285156250000e+00 2.011840820312500000e+00 2.146972656250000000e+00 2.124847412109375000e+00 2.254394531250000000e+00 2.256927490234375000e+00 2.306732177734375000e+00 2.198944091796875000e+00 2.098541259765625000e+00 2.093414306640625000e+00 2.013214111328125000e+00 1.907104492187500000e+00 1.741424560546875000e+00 1.632476806640625000e+00 1.530120849609375000e+00 1.466247558593750000e+00 1.313903808593750000e+00 1.266326904296875000e+00 1.078491210937500000e+00 9.483642578125000000e-01 8.440856933593750000e-01 8.380432128906250000e-01 8.037414550781250000e-01 8.634033203125000000e-01 8.819580078125000000e-01
0.000000000000000000e+00 3.272399902343750000e-01 8.275756835937500000e-01 9.936218261718750000e-01 1.492675781250000000e+00 2.046081542968750000e+00 2.273376464843750000e+00 2.633697509765625000e+00 3.592895507812500000e+00 3.971130371093750000e+00 3.637176513671875000e+00 3.339569091796875000e+00 3.489257812500000000e+00 3.453948974609375000e+00 3.627014160156250000e+00 3.379455566406250000e+00 3.196197509765625000e+00 3.132232666015625000e+00 2.748992919921875000e+00 2.381774902343750000e+00 1.734588623046875000e+00 1.273590087890625000e+00 5.536804199218750000e-01 -2.256774902343750000e-01 -9.153442382812500000e-01 -1.436126708984375000e+00 -2.076965332031250000e+00 -2.767761230468750000e+00 -3.518829345703125000e+00 -4.226348876953125000e+00 -5.009735107421875000e+00 -5.549743652343750000e+00 -6.218627929687500000e+00 -6.877593994140625000e+00 -7.595977783203125000e+00 -8.153869628906250000e+00 -8.852844238281250000e+00 -9.547576904296875000e+00 -1.011209106445312500e+01 -1.057766723632812500e+01 -1.110482788085937500e+01 -1.126132202148437500e+01 -1.100573730468750000e+01 -1.046981811523437500e+01 -8.835052490234375000e+00 -6.075622558593750000e+00 -2.138092041015625000e+00 1.785827636718750000e+00 6.446960449218750000e+00 1.024505615234375000e+01
