# Supplementary material for: Molecular dynamics on quantum annealers
Source: Sci Rep. 2022 Oct 7;12:16824. doi: 10.1038/s41598-022-21163-x (PMC9547079; doi:10.1038/s41598-022-21163-x)
Supplement: Supplementary file 2 — Supplementary Information 2. [file 41598_2022_21163_MOESM2_ESM.zip › results/dwave/eq_2/attempts_1/greedy/r0_0.7/N_100/solution.txt]

6.999999999999999556e-01 7.000122070312500000e-01 7.135620117187500000e-01 7.406921386718750000e-01 7.808227539062500000e-01 8.329162597656250000e-01 8.955383300781250000e-01 9.670104980468750000e-01 1.045593261718750000e+00 1.129638671875000000e+00 1.217620849609375000e+00 1.308227539062500000e+00 1.400360107421875000e+00 1.493164062500000000e+00 1.585937500000000000e+00 1.678192138671875000e+00 1.769561767578125000e+00 1.859771728515625000e+00 1.948638916015625000e+00 2.036071777343750000e+00 2.121978759765625000e+00 2.206359863281250000e+00 2.289215087890625000e+00 2.370544433593750000e+00 2.450408935546875000e+00 2.528869628906250000e+00 2.605957031250000000e+00 2.681732177734375000e+00 2.756256103515625000e+00 2.829589843750000000e+00 2.901794433593750000e+00 2.972930908203125000e+00 3.043029785156250000e+00 3.112182617187500000e+00 3.180419921875000000e+00 3.247802734375000000e+00 3.314361572265625000e+00 3.380157470703125000e+00 3.445220947265625000e+00 3.509613037109375000e+00 3.573364257812500000e+00 3.636505126953125000e+00 3.699066162109375000e+00 3.761108398437500000e+00 3.822631835937500000e+00 3.883666992187500000e+00 3.944244384765625000e+00 4.004394531250000000e+00 4.064147949218750000e+00 4.123535156250000000e+00 4.182556152343750000e+00 4.241241455078125000e+00 4.299591064453125000e+00 4.357635498046875000e+00 4.415405273437500000e+00 4.472900390625000000e+00 4.530151367187500000e+00 4.587158203125000000e+00 4.643920898437500000e+00 4.700469970703125000e+00 4.756835937500000000e+00 4.812988281250000000e+00 4.868957519531250000e+00 4.924774169921875000e+00 4.980438232421875000e+00 5.035949707031250000e+00 5.091308593750000000e+00 5.146514892578125000e+00 5.201599121093750000e+00 5.256561279296875000e+00 5.311401367187500000e+00 5.366149902343750000e+00 5.420776367187500000e+00 5.475311279296875000e+00 5.529754638671875000e+00 5.584106445312500000e+00 5.638397216796875000e+00 5.692596435546875000e+00 5.746734619140625000e+00 5.800781250000000000e+00 5.854766845703125000e+00 5.908691406250000000e+00 5.962554931640625000e+00 6.016357421875000000e+00 6.070129394531250000e+00 6.123840332031250000e+00 6.177520751953125000e+00 6.231140136718750000e+00 6.284729003906250000e+00 6.338256835937500000e+00 6.391754150390625000e+00 6.445220947265625000e+00 6.498657226562500000e+00 6.552062988281250000e+00 6.605438232421875000e+00 6.658782958984375000e+00 6.712097167968750000e+00 6.765380859375000000e+00 6.818634033203125000e+00 6.871887207031250000e+00
0.000000000000000000e+00 3.083618164062500000e+00 6.167114257812500000e+00 9.125030517578125000e+00 1.184359741210937500e+01 1.423583984375000000e+01 1.624972534179687500e+01 1.786898803710937500e+01 1.910778808593750000e+01 2.000152587890625000e+01 2.059725952148437500e+01 2.094595336914062500e+01 2.109677124023437500e+01 2.109393310546875000e+01 2.097515869140625000e+01 2.077151489257812500e+01 2.050793457031250000e+01 2.020391845703125000e+01 1.987454223632812500e+01 1.953118896484375000e+01 1.918240356445312500e+01 1.883447265625000000e+01 1.849194335937500000e+01 1.815798950195312500e+01 1.783483886718750000e+01 1.752389526367187500e+01 1.722601318359375000e+01 1.694161987304687500e+01 1.667086791992187500e+01 1.641363525390625000e+01 1.616964721679687500e+01 1.593856811523437500e+01 1.571990966796875000e+01 1.551318359375000000e+01 1.531787109375000000e+01 1.513342285156250000e+01 1.495928955078125000e+01 1.479495239257812500e+01 1.463986206054687500e+01 1.449356079101562500e+01 1.435552978515625000e+01 1.422531127929687500e+01 1.410247802734375000e+01 1.398660278320312500e+01 1.387728881835937500e+01 1.377416992187500000e+01 1.367684936523437500e+01 1.358502197265625000e+01 1.349838256835937500e+01 1.341659545898437500e+01 1.333941650390625000e+01 1.326657104492187500e+01 1.319778442382812500e+01 1.313284301757812500e+01 1.307153320312500000e+01 1.301364135742187500e+01 1.295895385742187500e+01 1.290731811523437500e+01 1.285852050781250000e+01 1.281243896484375000e+01 1.276889038085937500e+01 1.272775268554687500e+01 1.268887329101562500e+01 1.265213012695312500e+01 1.261740112304687500e+01 1.258459472656250000e+01 1.255358886718750000e+01 1.252426147460937500e+01 1.249655151367187500e+01 1.247033691406250000e+01 1.244555664062500000e+01 1.242211914062500000e+01 1.239996337890625000e+01 1.237902832031250000e+01 1.235922241210937500e+01 1.234048461914062500e+01 1.232278442382812500e+01 1.230603027343750000e+01 1.229019165039062500e+01 1.227520751953125000e+01 1.226101684570312500e+01 1.224761962890625000e+01 1.223492431640625000e+01 1.222293090820312500e+01 1.221157836914062500e+01 1.220083618164062500e+01 1.219067382812500000e+01 1.218106079101562500e+01 1.217196655273437500e+01 1.216336059570312500e+01 1.215521240234375000e+01 1.214752197265625000e+01 1.214022827148437500e+01 1.213333129882812500e+01 1.212680053710937500e+01 1.212063598632812500e+01 1.211480712890625000e+01 1.210928344726562500e+01 1.210406494140625000e+01 1.209912109375000000e+01
