# Supplementary material for: Molecular dynamics on quantum annealers
Source: Sci Rep. 2022 Oct 7;12:16824. doi: 10.1038/s41598-022-21163-x (PMC9547079; doi:10.1038/s41598-022-21163-x)
Supplement: Supplementary file 2 — Supplementary Information 2. [file 41598_2022_21163_MOESM2_ESM.zip › results/dwave/eq_2/attempts_1/greedy/r0_0.9/N_100/solution.txt]

9.000000000000000222e-01 8.999938964843750000e-01 9.280395507812500000e-01 9.841003417968750000e-01 1.065460205078125000e+00 1.167205810546875000e+00 1.283325195312500000e+00 1.407928466796875000e+00 1.536071777343750000e+00 1.663970947265625000e+00 1.789031982421875000e+00 1.909576416015625000e+00 2.024658203125000000e+00 2.133789062500000000e+00 2.236785888671875000e+00 2.333679199218750000e+00 2.424591064453125000e+00 2.509735107421875000e+00 2.589324951171875000e+00 2.663604736328125000e+00 2.732849121093750000e+00 2.797271728515625000e+00 2.857086181640625000e+00 2.912506103515625000e+00 2.963714599609375000e+00 3.010894775390625000e+00 3.054199218750000000e+00 3.093780517578125000e+00 3.129760742187500000e+00 3.162231445312500000e+00 3.191314697265625000e+00 3.217102050781250000e+00 3.239685058593750000e+00 3.259124755859375000e+00 3.275482177734375000e+00 3.288787841796875000e+00 3.299102783203125000e+00 3.306488037109375000e+00 3.310913085937500000e+00 3.312438964843750000e+00 3.311065673828125000e+00 3.306793212890625000e+00 3.299621582031250000e+00 3.289550781250000000e+00 3.276550292968750000e+00 3.260589599609375000e+00 3.241638183593750000e+00 3.219665527343750000e+00 3.194610595703125000e+00 3.166412353515625000e+00 3.135009765625000000e+00 3.100311279296875000e+00 3.062255859375000000e+00 3.020721435546875000e+00 2.975616455078125000e+00 2.926788330078125000e+00 2.874145507812500000e+00 2.817504882812500000e+00 2.756713867187500000e+00 2.691589355468750000e+00 2.621948242187500000e+00 2.547576904296875000e+00 2.468231201171875000e+00 2.383697509765625000e+00 2.293762207031250000e+00 2.198181152343750000e+00 2.096710205078125000e+00 1.989196777343750000e+00 1.875549316406250000e+00 1.755828857421875000e+00 1.630249023437500000e+00 1.499389648437500000e+00 1.364410400390625000e+00 1.227233886718750000e+00 1.090972900390625000e+00 9.604187011718750000e-01 8.426208496093750000e-01 7.471923828125000000e-01 6.860351562500000000e-01 6.717529296875000000e-01 7.140808105468750000e-01 8.154907226562500000e-01 9.688720703125000000e-01 1.159820556640625000e+00 1.372406005859375000e+00 1.593841552734375000e+00 1.815979003906250000e+00 2.034423828125000000e+00 2.247253417968750000e+00 2.453948974609375000e+00 2.654693603515625000e+00 2.849975585937500000e+00 3.040405273437500000e+00 3.226623535156250000e+00 3.409179687500000000e+00 3.588623046875000000e+00 3.765411376953125000e+00 3.939941406250000000e+00 4.112548828125000000e+00 4.283538818359375000e+00
0.000000000000000000e+00 3.186889648437500000e+00 6.373870849609375000e+00 9.249206542968750000e+00 1.156454467773437500e+01 1.319888305664062500e+01 1.416464233398437500e+01 1.456494140625000000e+01 1.453765869140625000e+01 1.421472167968750000e+01 1.370330810546875000e+01 1.308215332031250000e+01 1.240539550781250000e+01 1.170846557617187500e+01 1.101364135742187500e+01 1.033422851562500000e+01 9.677642822265625000e+00 9.047546386718750000e+00 8.445251464843750000e+00 7.870574951171875000e+00 7.322509765625000000e+00 6.799560546875000000e+00 6.299957275390625000e+00 5.821868896484375000e+00 5.363464355468750000e+00 4.922973632812500000e+00 4.498657226562500000e+00 4.088928222656250000e+00 3.692291259765625000e+00 3.307312011718750000e+00 2.932678222656250000e+00 2.567138671875000000e+00 2.209564208984375000e+00 1.858856201171875000e+00 1.513977050781250000e+00 1.173950195312500000e+00 8.378295898437500000e-01 5.047302246093750000e-01 1.737670898437500000e-01 -1.559143066406250000e-01 -4.851684570312500000e-01 -8.148193359375000000e-01 -1.145690917968750000e+00 -1.478637695312500000e+00 -1.814544677734375000e+00 -2.154266357421875000e+00 -2.498718261718750000e+00 -2.848846435546875000e+00 -3.205657958984375000e+00 -3.570159912109375000e+00 -3.943481445312500000e+00 -4.326782226562500000e+00 -4.721282958984375000e+00 -5.128326416015625000e+00 -5.549316406250000000e+00 -5.985717773437500000e+00 -6.439086914062500000e+00 -6.911071777343750000e+00 -7.403381347656250000e+00 -7.917694091796875000e+00 -8.455627441406250000e+00 -9.018676757812500000e+00 -9.608001708984375000e+00 -1.022412109375000000e+01 -1.086660766601562500e+01 -1.153338623046875000e+01 -1.221981811523437500e+01 -1.291723632812500000e+01 -1.361074829101562500e+01 -1.427590942382812500e+01 -1.487384033203125000e+01 -1.534408569335937500e+01 -1.559481811523437500e+01 -1.549069213867187500e+01 -1.484033203125000000e+01 -1.339120483398437500e+01 -1.084909057617187500e+01 -6.951843261718750000e+00 -1.624816894531250000e+00 4.809967041015625000e+00 1.152786254882812500e+01 1.743426513671875000e+01 2.170440673828125000e+01 2.416397094726562500e+01 2.517230224609375000e+01 2.525094604492187500e+01 2.483166503906250000e+01 2.419436645507812500e+01 2.349688720703125000e+01 2.281961059570312500e+01 2.219885253906250000e+01 2.164758300781250000e+01 2.116696166992187500e+01 2.075262451171875000e+01 2.039794921875000000e+01 2.009570312500000000e+01 1.983892822265625000e+01 1.962118530273437500e+01 1.943679809570312500e+01 1.928076171875000000e+01
