# Supplementary material for: Molecular dynamics on quantum annealers
Source: Sci Rep. 2022 Oct 7;12:16824. doi: 10.1038/s41598-022-21163-x (PMC9547079; doi:10.1038/s41598-022-21163-x)
Supplement: Supplementary file 2 — Supplementary Information 2. [file 41598_2022_21163_MOESM2_ESM.zip › results/dwave/eq_2/attempts_1/greedy/r0_1.3/N_10/solution.txt]

1.300000000000000044e+00 1.299987792968750000e+00 1.388732910156250000e+00 1.566223144531250000e+00 1.751281738281250000e+00 1.836364746093750000e+00 1.763275146484375000e+00 1.517730712890625000e+00 1.111602783203125000e+00 6.288452148437500000e-01
0.000000000000000000e+00 1.834014892578125000e+00 3.668273925781250000e+00 3.825042724609375000e+00 1.758605957031250000e+00 -1.510772705078125000e+00 -5.074707031250000000e+00 -8.393829345703125000e+00 -9.977691650390625000e+00 -2.781860351562500000e+00
