# Supplementary material for: Molecular dynamics on quantum annealers
Source: Sci Rep. 2022 Oct 7;12:16824. doi: 10.1038/s41598-022-21163-x (PMC9547079; doi:10.1038/s41598-022-21163-x)
Supplement: Supplementary file 2 — Supplementary Information 2. [file 41598_2022_21163_MOESM2_ESM.zip › results/dwave/eq_2/attempts_1/greedy/r0_1.3/N_100/solution.txt]

1.300000000000000044e+00 1.299987792968750000e+00 1.300720214843750000e+00 1.302185058593750000e+00 1.304382324218750000e+00 1.307281494140625000e+00 1.310882568359375000e+00 1.315155029296875000e+00 1.320068359375000000e+00 1.325592041015625000e+00 1.331695556640625000e+00 1.338317871093750000e+00 1.345397949218750000e+00 1.352905273437500000e+00 1.360778808593750000e+00 1.368957519531250000e+00 1.377410888671875000e+00 1.386047363281250000e+00 1.394836425781250000e+00 1.403686523437500000e+00 1.412567138671875000e+00 1.421417236328125000e+00 1.430175781250000000e+00 1.438781738281250000e+00 1.447204589843750000e+00 1.455383300781250000e+00 1.463287353515625000e+00 1.470855712890625000e+00 1.478027343750000000e+00 1.484802246093750000e+00 1.491119384765625000e+00 1.496948242187500000e+00 1.502258300781250000e+00 1.507049560546875000e+00 1.511260986328125000e+00 1.514892578125000000e+00 1.517913818359375000e+00 1.520324707031250000e+00 1.522094726562500000e+00 1.523223876953125000e+00 1.523712158203125000e+00 1.523529052734375000e+00 1.522674560546875000e+00 1.521179199218750000e+00 1.519012451171875000e+00 1.516204833984375000e+00 1.512756347656250000e+00 1.508697509765625000e+00 1.504028320312500000e+00 1.498748779296875000e+00 1.492889404296875000e+00 1.486511230468750000e+00 1.479583740234375000e+00 1.472167968750000000e+00 1.464294433593750000e+00 1.456024169921875000e+00 1.447357177734375000e+00 1.438354492187500000e+00 1.429077148437500000e+00 1.419555664062500000e+00 1.409851074218750000e+00 1.399993896484375000e+00 1.390075683593750000e+00 1.380157470703125000e+00 1.370269775390625000e+00 1.360504150390625000e+00 1.350952148437500000e+00 1.341644287109375000e+00 1.332672119140625000e+00 1.324096679687500000e+00 1.315979003906250000e+00 1.308380126953125000e+00 1.301391601562500000e+00 1.295074462890625000e+00 1.289459228515625000e+00 1.284637451171875000e+00 1.280639648437500000e+00 1.277496337890625000e+00 1.275268554687500000e+00 1.273956298828125000e+00 1.273620605468750000e+00 1.274230957031250000e+00 1.275817871093750000e+00 1.278381347656250000e+00 1.281890869140625000e+00 1.286315917968750000e+00 1.291625976562500000e+00 1.297790527343750000e+00 1.304779052734375000e+00 1.312500000000000000e+00 1.320922851562500000e+00 1.329986572265625000e+00 1.339599609375000000e+00 1.349700927734375000e+00 1.360198974609375000e+00 1.371032714843750000e+00 1.382141113281250000e+00 1.393432617187500000e+00 1.404815673828125000e+00 1.416229248046875000e+00
0.000000000000000000e+00 1.667175292968750000e-01 3.334655761718750000e-01 4.987792968750000000e-01 6.612548828125000000e-01 8.194580078125000000e-01 9.721069335937500000e-01 1.117889404296875000e+00 1.255615234375000000e+00 1.384216308593750000e+00 1.502716064453125000e+00 1.610260009765625000e+00 1.706115722656250000e+00 1.789764404296875000e+00 1.860717773437500000e+00 1.918670654296875000e+00 1.963439941406250000e+00 1.994934082031250000e+00 2.013214111328125000e+00 2.018402099609375000e+00 2.010772705078125000e+00 1.990631103515625000e+00 1.958374023437500000e+00 1.914428710937500000e+00 1.859344482421875000e+00 1.793640136718750000e+00 1.717895507812500000e+00 1.632690429687500000e+00 1.538665771484375000e+00 1.436492919921875000e+00 1.326782226562500000e+00 1.210205078125000000e+00 1.087402343750000000e+00 9.590454101562500000e-01 8.257446289062500000e-01 6.882019042968750000e-01 5.470275878906250000e-01 4.028625488281250000e-01 2.563476562500000000e-01 1.080932617187500000e-01 -4.122924804687500000e-02 -1.910400390625000000e-01 -3.406677246093750000e-01 -4.894714355468750000e-01 -6.368408203125000000e-01 -7.820739746093750000e-01 -9.245605468750000000e-01 -1.063598632812500000e+00 -1.198547363281250000e+00 -1.328735351562500000e+00 -1.453430175781250000e+00 -1.571929931640625000e+00 -1.683532714843750000e+00 -1.787475585937500000e+00 -1.882995605468750000e+00 -1.969390869140625000e+00 -2.045898437500000000e+00 -2.111785888671875000e+00 -2.166320800781250000e+00 -2.208801269531250000e+00 -2.238525390625000000e+00 -2.254882812500000000e+00 -2.257202148437500000e+00 -2.244964599609375000e+00 -2.217712402343750000e+00 -2.175018310546875000e+00 -2.116607666015625000e+00 -2.042388916015625000e+00 -1.952301025390625000e+00 -1.846496582031250000e+00 -1.725280761718750000e+00 -1.589080810546875000e+00 -1.438537597656250000e+00 -1.274536132812500000e+00 -1.098114013671875000e+00 -9.104614257812500000e-01 -7.130126953125000000e-01 -5.073242187500000000e-01 -2.951049804687500000e-01 -7.821655273437500000e-02 1.414489746093750000e-01 3.618164062500000000e-01 5.809020996093750000e-01 7.966308593750000000e-01 1.007019042968750000e+00 1.210113525390625000e+00 1.404144287109375000e+00 1.587463378906250000e+00 1.758514404296875000e+00 1.915954589843750000e+00 2.058685302734375000e+00 2.185729980468750000e+00 2.296325683593750000e+00 2.389953613281250000e+00 2.466278076171875000e+00 2.525177001953125000e+00 2.566650390625000000e+00 2.590881347656250000e+00 2.598144531250000000e+00 2.588928222656250000e+00
