# Supplementary material for: Molecular dynamics on quantum annealers
Source: Sci Rep. 2022 Oct 7;12:16824. doi: 10.1038/s41598-022-21163-x (PMC9547079; doi:10.1038/s41598-022-21163-x)
Supplement: Supplementary file 2 — Supplementary Information 2. [file 41598_2022_21163_MOESM2_ESM.zip › results/dwave/eq_2/attempts_1/greedy/r0_1.3/N_1000/solution.txt]

1.300000000000000044e+00 1.299987792968750000e+00 1.299987792968750000e+00 1.299987792968750000e+00 1.300018310546875000e+00 1.300048828125000000e+00 1.300079345703125000e+00 1.300109863281250000e+00 1.300170898437500000e+00 1.300231933593750000e+00 1.300292968750000000e+00 1.300354003906250000e+00 1.300445556640625000e+00 1.300537109375000000e+00 1.300628662109375000e+00 1.300720214843750000e+00 1.300842285156250000e+00 1.300964355468750000e+00 1.301086425781250000e+00 1.301208496093750000e+00 1.301330566406250000e+00 1.301483154296875000e+00 1.301635742187500000e+00 1.301788330078125000e+00 1.301940917968750000e+00 1.302124023437500000e+00 1.302307128906250000e+00 1.302490234375000000e+00 1.302673339843750000e+00 1.302886962890625000e+00 1.303100585937500000e+00 1.303314208984375000e+00 1.303527832031250000e+00 1.303741455078125000e+00 1.303985595703125000e+00 1.304229736328125000e+00 1.304473876953125000e+00 1.304718017578125000e+00 1.304992675781250000e+00 1.305267333984375000e+00 1.305541992187500000e+00 1.305816650390625000e+00 1.306091308593750000e+00 1.306396484375000000e+00 1.306701660156250000e+00 1.307006835937500000e+00 1.307312011718750000e+00 1.307647705078125000e+00 1.307983398437500000e+00 1.308319091796875000e+00 1.308654785156250000e+00 1.308990478515625000e+00 1.309356689453125000e+00 1.309722900390625000e+00 1.310089111328125000e+00 1.310455322265625000e+00 1.310821533203125000e+00 1.311218261718750000e+00 1.311614990234375000e+00 1.312011718750000000e+00 1.312408447265625000e+00 1.312805175781250000e+00 1.313232421875000000e+00 1.313659667968750000e+00 1.314086914062500000e+00 1.314514160156250000e+00 1.314941406250000000e+00 1.315399169921875000e+00 1.315856933593750000e+00 1.316314697265625000e+00 1.316772460937500000e+00 1.317230224609375000e+00 1.317718505859375000e+00 1.318206787109375000e+00 1.318695068359375000e+00 1.319183349609375000e+00 1.319671630859375000e+00 1.320190429687500000e+00 1.320709228515625000e+00 1.321228027343750000e+00 1.321746826171875000e+00 1.322265625000000000e+00 1.322784423828125000e+00 1.323333740234375000e+00 1.323883056640625000e+00 1.324432373046875000e+00 1.324981689453125000e+00 1.325531005859375000e+00 1.326110839843750000e+00 1.326690673828125000e+00 1.327270507812500000e+00 1.327850341796875000e+00 1.328430175781250000e+00 1.329010009765625000e+00 1.329620361328125000e+00 1.330230712890625000e+00 1.330841064453125000e+00 1.331451416015625000e+00 1.332061767578125000e+00 1.332672119140625000e+00 1.333282470703125000e+00 1.333923339843750000e+00 1.334564208984375000e+00 1.335205078125000000e+00 1.335845947265625000e+00 1.336486816406250000e+00 1.337127685546875000e+00 1.337768554687500000e+00 1.338439941406250000e+00 1.339111328125000000e+00 1.339782714843750000e+00 1.340454101562500000e+00 1.341125488281250000e+00 1.341796875000000000e+00 1.342468261718750000e+00 1.343170166015625000e+00 1.343872070312500000e+00 1.344573974609375000e+00 1.345275878906250000e+00 1.345977783203125000e+00 1.346679687500000000e+00 1.347381591796875000e+00 1.348083496093750000e+00 1.348785400390625000e+00 1.349517822265625000e+00 1.350250244140625000e+00 1.350982666015625000e+00 1.351715087890625000e+00 1.352447509765625000e+00 1.353179931640625000e+00 1.353912353515625000e+00 1.354644775390625000e+00 1.355377197265625000e+00 1.356140136718750000e+00 1.356903076171875000e+00 1.357666015625000000e+00 1.358428955078125000e+00 1.359191894531250000e+00 1.359954833984375000e+00 1.360717773437500000e+00 1.361480712890625000e+00 1.362243652343750000e+00 1.363006591796875000e+00 1.363769531250000000e+00 1.364532470703125000e+00 1.365325927734375000e+00 1.366119384765625000e+00 1.366912841796875000e+00 1.367706298828125000e+00 1.368499755859375000e+00 1.369293212890625000e+00 1.370086669921875000e+00 1.370880126953125000e+00 1.371673583984375000e+00 1.372467041015625000e+00 1.373260498046875000e+00 1.374053955078125000e+00 1.374847412109375000e+00 1.375640869140625000e+00 1.376434326171875000e+00 1.377227783203125000e+00 1.378051757812500000e+00 1.378875732421875000e+00 1.379699707031250000e+00 1.380523681640625000e+00 1.381347656250000000e+00 1.382171630859375000e+00 1.382995605468750000e+00 1.383819580078125000e+00 1.384643554687500000e+00 1.385467529296875000e+00 1.386291503906250000e+00 1.387115478515625000e+00 1.387939453125000000e+00 1.388763427734375000e+00 1.389587402343750000e+00 1.390411376953125000e+00 1.391235351562500000e+00 1.392059326171875000e+00 1.392883300781250000e+00 1.393707275390625000e+00 1.394531250000000000e+00 1.395355224609375000e+00 1.396179199218750000e+00 1.397003173828125000e+00 1.397827148437500000e+00 1.398651123046875000e+00 1.399475097656250000e+00 1.400299072265625000e+00 1.401123046875000000e+00 1.401947021484375000e+00 1.402770996093750000e+00 1.403594970703125000e+00 1.404418945312500000e+00 1.405242919921875000e+00 1.406066894531250000e+00 1.406890869140625000e+00 1.407714843750000000e+00 1.408538818359375000e+00 1.409362792968750000e+00 1.410186767578125000e+00 1.411010742187500000e+00 1.411834716796875000e+00 1.412658691406250000e+00 1.413482666015625000e+00 1.414306640625000000e+00 1.415130615234375000e+00 1.415954589843750000e+00 1.416778564453125000e+00 1.417602539062500000e+00 1.418426513671875000e+00 1.419250488281250000e+00 1.420074462890625000e+00 1.420898437500000000e+00 1.421722412109375000e+00 1.422515869140625000e+00 1.423309326171875000e+00 1.424102783203125000e+00 1.424896240234375000e+00 1.425689697265625000e+00 1.426483154296875000e+00 1.427276611328125000e+00 1.428070068359375000e+00 1.428863525390625000e+00 1.429656982421875000e+00 1.430450439453125000e+00 1.431243896484375000e+00 1.432037353515625000e+00 1.432830810546875000e+00 1.433624267578125000e+00 1.434417724609375000e+00 1.435211181640625000e+00 1.435974121093750000e+00 1.436737060546875000e+00 1.437500000000000000e+00 1.438262939453125000e+00 1.439025878906250000e+00 1.439788818359375000e+00 1.440551757812500000e+00 1.441314697265625000e+00 1.442077636718750000e+00 1.442840576171875000e+00 1.443603515625000000e+00 1.444366455078125000e+00 1.445129394531250000e+00 1.445861816406250000e+00 1.446594238281250000e+00 1.447326660156250000e+00 1.448059082031250000e+00 1.448791503906250000e+00 1.449523925781250000e+00 1.450256347656250000e+00 1.450988769531250000e+00 1.451721191406250000e+00 1.452453613281250000e+00 1.453155517578125000e+00 1.453857421875000000e+00 1.454559326171875000e+00 1.455261230468750000e+00 1.455963134765625000e+00 1.456665039062500000e+00 1.457366943359375000e+00 1.458068847656250000e+00 1.458770751953125000e+00 1.459472656250000000e+00 1.460144042968750000e+00 1.460815429687500000e+00 1.461486816406250000e+00 1.462158203125000000e+00 1.462829589843750000e+00 1.463500976562500000e+00 1.464172363281250000e+00 1.464843750000000000e+00 1.465484619140625000e+00 1.466125488281250000e+00 1.466766357421875000e+00 1.467407226562500000e+00 1.468048095703125000e+00 1.468688964843750000e+00 1.469329833984375000e+00 1.469970703125000000e+00 1.470581054687500000e+00 1.471191406250000000e+00 1.471801757812500000e+00 1.472412109375000000e+00 1.473022460937500000e+00 1.473632812500000000e+00 1.474243164062500000e+00 1.474822998046875000e+00 1.475402832031250000e+00 1.475982666015625000e+00 1.476562500000000000e+00 1.477142333984375000e+00 1.477722167968750000e+00 1.478302001953125000e+00 1.478881835937500000e+00 1.479431152343750000e+00 1.479980468750000000e+00 1.480529785156250000e+00 1.481079101562500000e+00 1.481628417968750000e+00 1.482177734375000000e+00 1.482696533203125000e+00 1.483215332031250000e+00 1.483734130859375000e+00 1.484252929687500000e+00 1.484771728515625000e+00 1.485290527343750000e+00 1.485809326171875000e+00 1.486297607421875000e+00 1.486785888671875000e+00 1.487274169921875000e+00 1.487762451171875000e+00 1.488250732421875000e+00 1.488739013671875000e+00 1.489196777343750000e+00 1.489654541015625000e+00 1.490112304687500000e+00 1.490570068359375000e+00 1.491027832031250000e+00 1.491485595703125000e+00 1.491912841796875000e+00 1.492340087890625000e+00 1.492767333984375000e+00 1.493194580078125000e+00 1.493621826171875000e+00 1.494049072265625000e+00 1.494445800781250000e+00 1.494842529296875000e+00 1.495239257812500000e+00 1.495635986328125000e+00 1.496032714843750000e+00 1.496429443359375000e+00 1.496795654296875000e+00 1.497161865234375000e+00 1.497528076171875000e+00 1.497894287109375000e+00 1.498260498046875000e+00 1.498626708984375000e+00 1.498962402343750000e+00 1.499298095703125000e+00 1.499633789062500000e+00 1.499969482421875000e+00 1.500305175781250000e+00 1.500640869140625000e+00 1.500946044921875000e+00 1.501251220703125000e+00 1.501556396484375000e+00 1.501861572265625000e+00 1.502166748046875000e+00 1.502441406250000000e+00 1.502716064453125000e+00 1.502990722656250000e+00 1.503265380859375000e+00 1.503540039062500000e+00 1.503814697265625000e+00 1.504058837890625000e+00 1.504302978515625000e+00 1.504547119140625000e+00 1.504791259765625000e+00 1.505035400390625000e+00 1.505249023437500000e+00 1.505462646484375000e+00 1.505676269531250000e+00 1.505889892578125000e+00 1.506103515625000000e+00 1.506286621093750000e+00 1.506469726562500000e+00 1.506652832031250000e+00 1.506835937500000000e+00 1.507019042968750000e+00 1.507202148437500000e+00 1.507354736328125000e+00 1.507507324218750000e+00 1.507659912109375000e+00 1.507812500000000000e+00 1.507965087890625000e+00 1.508087158203125000e+00 1.508209228515625000e+00 1.508331298828125000e+00 1.508453369140625000e+00 1.508575439453125000e+00 1.508666992187500000e+00 1.508758544921875000e+00 1.508850097656250000e+00 1.508941650390625000e+00 1.509033203125000000e+00 1.509094238281250000e+00 1.509155273437500000e+00 1.509216308593750000e+00 1.509277343750000000e+00 1.509338378906250000e+00 1.509399414062500000e+00 1.509429931640625000e+00 1.509460449218750000e+00 1.509490966796875000e+00 1.509521484375000000e+00 1.509552001953125000e+00 1.509552001953125000e+00 1.509552001953125000e+00 1.509552001953125000e+00 1.509552001953125000e+00 1.509552001953125000e+00 1.509521484375000000e+00 1.509490966796875000e+00 1.509460449218750000e+00 1.509429931640625000e+00 1.509399414062500000e+00 1.509338378906250000e+00 1.509277343750000000e+00 1.509216308593750000e+00 1.509155273437500000e+00 1.509094238281250000e+00 1.509033203125000000e+00 1.508941650390625000e+00 1.508850097656250000e+00 1.508758544921875000e+00 1.508666992187500000e+00 1.508575439453125000e+00 1.508453369140625000e+00 1.508331298828125000e+00 1.508209228515625000e+00 1.508087158203125000e+00 1.507965087890625000e+00 1.507812500000000000e+00 1.507659912109375000e+00 1.507507324218750000e+00 1.507354736328125000e+00 1.507202148437500000e+00 1.507019042968750000e+00 1.506835937500000000e+00 1.506652832031250000e+00 1.506469726562500000e+00 1.506286621093750000e+00 1.506103515625000000e+00 1.505889892578125000e+00 1.505676269531250000e+00 1.505462646484375000e+00 1.505249023437500000e+00 1.505035400390625000e+00 1.504791259765625000e+00 1.504547119140625000e+00 1.504302978515625000e+00 1.504058837890625000e+00 1.503814697265625000e+00 1.503540039062500000e+00 1.503265380859375000e+00 1.502990722656250000e+00 1.502716064453125000e+00 1.502441406250000000e+00 1.502166748046875000e+00 1.501861572265625000e+00 1.501556396484375000e+00 1.501251220703125000e+00 1.500946044921875000e+00 1.500640869140625000e+00 1.500305175781250000e+00 1.499969482421875000e+00 1.499633789062500000e+00 1.499298095703125000e+00 1.498962402343750000e+00 1.498626708984375000e+00 1.498260498046875000e+00 1.497894287109375000e+00 1.497528076171875000e+00 1.497161865234375000e+00 1.496795654296875000e+00 1.496429443359375000e+00 1.496032714843750000e+00 1.495635986328125000e+00 1.495239257812500000e+00 1.494842529296875000e+00 1.494445800781250000e+00 1.494018554687500000e+00 1.493591308593750000e+00 1.493164062500000000e+00 1.492736816406250000e+00 1.492309570312500000e+00 1.491882324218750000e+00 1.491424560546875000e+00 1.490966796875000000e+00 1.490509033203125000e+00 1.490051269531250000e+00 1.489593505859375000e+00 1.489135742187500000e+00 1.488647460937500000e+00 1.488159179687500000e+00 1.487670898437500000e+00 1.487182617187500000e+00 1.486694335937500000e+00 1.486206054687500000e+00 1.485717773437500000e+00 1.485198974609375000e+00 1.484680175781250000e+00 1.484161376953125000e+00 1.483642578125000000e+00 1.483123779296875000e+00 1.482604980468750000e+00 1.482055664062500000e+00 1.481506347656250000e+00 1.480957031250000000e+00 1.480407714843750000e+00 1.479858398437500000e+00 1.479309082031250000e+00 1.478759765625000000e+00 1.478179931640625000e+00 1.477600097656250000e+00 1.477020263671875000e+00 1.476440429687500000e+00 1.475860595703125000e+00 1.475280761718750000e+00 1.474700927734375000e+00 1.474090576171875000e+00 1.473480224609375000e+00 1.472869873046875000e+00 1.472259521484375000e+00 1.471649169921875000e+00 1.471038818359375000e+00 1.470428466796875000e+00 1.469787597656250000e+00 1.469146728515625000e+00 1.468505859375000000e+00 1.467864990234375000e+00 1.467224121093750000e+00 1.466583251953125000e+00 1.465942382812500000e+00 1.465301513671875000e+00 1.464630126953125000e+00 1.463958740234375000e+00 1.463287353515625000e+00 1.462615966796875000e+00 1.461944580078125000e+00 1.461273193359375000e+00 1.460601806640625000e+00 1.459930419921875000e+00 1.459228515625000000e+00 1.458526611328125000e+00 1.457824707031250000e+00 1.457122802734375000e+00 1.456420898437500000e+00 1.455718994140625000e+00 1.455017089843750000e+00 1.454315185546875000e+00 1.453613281250000000e+00 1.452880859375000000e+00 1.452148437500000000e+00 1.451416015625000000e+00 1.450683593750000000e+00 1.449951171875000000e+00 1.449218750000000000e+00 1.448486328125000000e+00 1.447753906250000000e+00 1.447021484375000000e+00 1.446289062500000000e+00 1.445526123046875000e+00 1.444763183593750000e+00 1.444000244140625000e+00 1.443237304687500000e+00 1.442474365234375000e+00 1.441711425781250000e+00 1.440948486328125000e+00 1.440185546875000000e+00 1.439422607421875000e+00 1.438659667968750000e+00 1.437896728515625000e+00 1.437133789062500000e+00 1.436340332031250000e+00 1.435546875000000000e+00 1.434753417968750000e+00 1.433959960937500000e+00 1.433166503906250000e+00 1.432373046875000000e+00 1.431579589843750000e+00 1.430786132812500000e+00 1.429992675781250000e+00 1.429199218750000000e+00 1.428405761718750000e+00 1.427612304687500000e+00 1.426818847656250000e+00 1.426025390625000000e+00 1.425231933593750000e+00 1.424438476562500000e+00 1.423614501953125000e+00 1.422790527343750000e+00 1.421966552734375000e+00 1.421142578125000000e+00 1.420318603515625000e+00 1.419494628906250000e+00 1.418670654296875000e+00 1.417846679687500000e+00 1.417022705078125000e+00 1.416198730468750000e+00 1.415374755859375000e+00 1.414550781250000000e+00 1.413726806640625000e+00 1.412902832031250000e+00 1.412078857421875000e+00 1.411254882812500000e+00 1.410430908203125000e+00 1.409606933593750000e+00 1.408782958984375000e+00 1.407958984375000000e+00 1.407135009765625000e+00 1.406311035156250000e+00 1.405487060546875000e+00 1.404663085937500000e+00 1.403839111328125000e+00 1.403015136718750000e+00 1.402191162109375000e+00 1.401367187500000000e+00 1.400543212890625000e+00 1.399719238281250000e+00 1.398895263671875000e+00 1.398071289062500000e+00 1.397247314453125000e+00 1.396423339843750000e+00 1.395599365234375000e+00 1.394775390625000000e+00 1.393951416015625000e+00 1.393127441406250000e+00 1.392303466796875000e+00 1.391479492187500000e+00 1.390655517578125000e+00 1.389831542968750000e+00 1.389007568359375000e+00 1.388183593750000000e+00 1.387359619140625000e+00 1.386535644531250000e+00 1.385711669921875000e+00 1.384887695312500000e+00 1.384063720703125000e+00 1.383239746093750000e+00 1.382415771484375000e+00 1.381591796875000000e+00 1.380767822265625000e+00 1.379943847656250000e+00 1.379119873046875000e+00 1.378295898437500000e+00 1.377471923828125000e+00 1.376647949218750000e+00 1.375823974609375000e+00 1.375000000000000000e+00 1.374176025390625000e+00 1.373352050781250000e+00 1.372528076171875000e+00 1.371704101562500000e+00 1.370880126953125000e+00 1.370086669921875000e+00 1.369293212890625000e+00 1.368499755859375000e+00 1.367706298828125000e+00 1.366912841796875000e+00 1.366119384765625000e+00 1.365325927734375000e+00 1.364532470703125000e+00 1.363739013671875000e+00 1.362945556640625000e+00 1.362152099609375000e+00 1.361358642578125000e+00 1.360565185546875000e+00 1.359771728515625000e+00 1.359008789062500000e+00 1.358245849609375000e+00 1.357482910156250000e+00 1.356719970703125000e+00 1.355957031250000000e+00 1.355194091796875000e+00 1.354431152343750000e+00 1.353668212890625000e+00 1.352905273437500000e+00 1.352142333984375000e+00 1.351379394531250000e+00 1.350646972656250000e+00 1.349914550781250000e+00 1.349182128906250000e+00 1.348449707031250000e+00 1.347717285156250000e+00 1.346984863281250000e+00 1.346252441406250000e+00 1.345520019531250000e+00 1.344787597656250000e+00 1.344085693359375000e+00 1.343383789062500000e+00 1.342681884765625000e+00 1.341979980468750000e+00 1.341278076171875000e+00 1.340576171875000000e+00 1.339874267578125000e+00 1.339172363281250000e+00 1.338500976562500000e+00 1.337829589843750000e+00 1.337158203125000000e+00 1.336486816406250000e+00 1.335815429687500000e+00 1.335144042968750000e+00 1.334472656250000000e+00 1.333831787109375000e+00 1.333190917968750000e+00 1.332550048828125000e+00 1.331909179687500000e+00 1.331268310546875000e+00 1.330627441406250000e+00 1.329986572265625000e+00 1.329376220703125000e+00 1.328765869140625000e+00 1.328155517578125000e+00 1.327545166015625000e+00 1.326934814453125000e+00 1.326324462890625000e+00 1.325744628906250000e+00 1.325164794921875000e+00 1.324584960937500000e+00 1.324005126953125000e+00 1.323425292968750000e+00 1.322845458984375000e+00 1.322296142578125000e+00 1.321746826171875000e+00 1.321197509765625000e+00 1.320648193359375000e+00 1.320098876953125000e+00 1.319549560546875000e+00 1.319030761718750000e+00 1.318511962890625000e+00 1.317993164062500000e+00 1.317474365234375000e+00 1.316955566406250000e+00 1.316467285156250000e+00 1.315979003906250000e+00 1.315490722656250000e+00 1.315002441406250000e+00 1.314514160156250000e+00 1.314056396484375000e+00 1.313598632812500000e+00 1.313140869140625000e+00 1.312683105468750000e+00 1.312225341796875000e+00 1.311798095703125000e+00 1.311370849609375000e+00 1.310943603515625000e+00 1.310516357421875000e+00 1.310089111328125000e+00 1.309692382812500000e+00 1.309295654296875000e+00 1.308898925781250000e+00 1.308502197265625000e+00 1.308105468750000000e+00 1.307739257812500000e+00 1.307373046875000000e+00 1.307006835937500000e+00 1.306640625000000000e+00 1.306274414062500000e+00 1.305938720703125000e+00 1.305603027343750000e+00 1.305267333984375000e+00 1.304931640625000000e+00 1.304626464843750000e+00 1.304321289062500000e+00 1.304016113281250000e+00 1.303710937500000000e+00 1.303405761718750000e+00 1.303131103515625000e+00 1.302856445312500000e+00 1.302581787109375000e+00 1.302307128906250000e+00 1.302062988281250000e+00 1.301818847656250000e+00 1.301574707031250000e+00 1.301330566406250000e+00 1.301116943359375000e+00 1.300903320312500000e+00 1.300689697265625000e+00 1.300476074218750000e+00 1.300262451171875000e+00 1.300079345703125000e+00 1.299896240234375000e+00 1.299713134765625000e+00 1.299530029296875000e+00 1.299377441406250000e+00 1.299224853515625000e+00 1.299072265625000000e+00 1.298919677734375000e+00 1.298797607421875000e+00 1.298675537109375000e+00 1.298553466796875000e+00 1.298431396484375000e+00 1.298339843750000000e+00 1.298248291015625000e+00 1.298156738281250000e+00 1.298065185546875000e+00 1.298004150390625000e+00 1.297943115234375000e+00 1.297882080078125000e+00 1.297821044921875000e+00 1.297760009765625000e+00 1.297729492187500000e+00 1.297698974609375000e+00 1.297668457031250000e+00 1.297637939453125000e+00 1.297637939453125000e+00 1.297637939453125000e+00 1.297637939453125000e+00 1.297637939453125000e+00 1.297668457031250000e+00 1.297698974609375000e+00 1.297729492187500000e+00 1.297760009765625000e+00 1.297821044921875000e+00 1.297882080078125000e+00 1.297943115234375000e+00 1.298004150390625000e+00 1.298095703125000000e+00 1.298187255859375000e+00 1.298278808593750000e+00 1.298370361328125000e+00 1.298492431640625000e+00 1.298614501953125000e+00 1.298736572265625000e+00 1.298858642578125000e+00 1.299011230468750000e+00 1.299163818359375000e+00 1.299316406250000000e+00 1.299468994140625000e+00 1.299621582031250000e+00 1.299804687500000000e+00 1.299987792968750000e+00 1.300170898437500000e+00 1.300354003906250000e+00 1.300567626953125000e+00 1.300781250000000000e+00 1.300994873046875000e+00 1.301208496093750000e+00 1.301452636718750000e+00 1.301696777343750000e+00 1.301940917968750000e+00 1.302185058593750000e+00 1.302459716796875000e+00 1.302734375000000000e+00 1.303009033203125000e+00 1.303283691406250000e+00 1.303558349609375000e+00 1.303863525390625000e+00 1.304168701171875000e+00 1.304473876953125000e+00 1.304779052734375000e+00 1.305114746093750000e+00 1.305450439453125000e+00 1.305786132812500000e+00 1.306121826171875000e+00 1.306457519531250000e+00 1.306823730468750000e+00 1.307189941406250000e+00 1.307556152343750000e+00 1.307922363281250000e+00 1.308319091796875000e+00 1.308715820312500000e+00 1.309112548828125000e+00 1.309509277343750000e+00 1.309906005859375000e+00 1.310333251953125000e+00 1.310760498046875000e+00 1.311187744140625000e+00 1.311614990234375000e+00 1.312042236328125000e+00 1.312500000000000000e+00 1.312957763671875000e+00 1.313415527343750000e+00 1.313873291015625000e+00 1.314331054687500000e+00 1.314819335937500000e+00 1.315307617187500000e+00 1.315795898437500000e+00 1.316284179687500000e+00 1.316772460937500000e+00 1.317291259765625000e+00 1.317810058593750000e+00 1.318328857421875000e+00 1.318847656250000000e+00 1.319366455078125000e+00 1.319915771484375000e+00 1.320465087890625000e+00 1.321014404296875000e+00 1.321563720703125000e+00 1.322113037109375000e+00 1.322662353515625000e+00 1.323242187500000000e+00 1.323822021484375000e+00 1.324401855468750000e+00 1.324981689453125000e+00 1.325561523437500000e+00 1.326141357421875000e+00 1.326751708984375000e+00 1.327362060546875000e+00 1.327972412109375000e+00 1.328582763671875000e+00 1.329193115234375000e+00 1.329803466796875000e+00 1.330444335937500000e+00 1.331085205078125000e+00 1.331726074218750000e+00 1.332366943359375000e+00 1.333007812500000000e+00 1.333648681640625000e+00 1.334320068359375000e+00 1.334991455078125000e+00 1.335662841796875000e+00 1.336334228515625000e+00 1.337005615234375000e+00 1.337677001953125000e+00 1.338348388671875000e+00 1.339050292968750000e+00 1.339752197265625000e+00 1.340454101562500000e+00 1.341156005859375000e+00 1.341857910156250000e+00 1.342559814453125000e+00 1.343261718750000000e+00 1.343963623046875000e+00 1.344696044921875000e+00 1.345428466796875000e+00 1.346160888671875000e+00 1.346893310546875000e+00 1.347625732421875000e+00 1.348358154296875000e+00 1.349090576171875000e+00 1.349822998046875000e+00 1.350555419921875000e+00 1.351318359375000000e+00 1.352081298828125000e+00 1.352844238281250000e+00 1.353607177734375000e+00 1.354370117187500000e+00 1.355133056640625000e+00 1.355895996093750000e+00 1.356658935546875000e+00 1.357421875000000000e+00 1.358184814453125000e+00 1.358978271484375000e+00 1.359771728515625000e+00 1.360565185546875000e+00 1.361358642578125000e+00 1.362152099609375000e+00 1.362945556640625000e+00 1.363739013671875000e+00 1.364532470703125000e+00 1.365325927734375000e+00 1.366119384765625000e+00 1.366912841796875000e+00 1.367706298828125000e+00 1.368530273437500000e+00 1.369354248046875000e+00 1.370178222656250000e+00 1.371002197265625000e+00 1.371826171875000000e+00 1.372650146484375000e+00 1.373474121093750000e+00 1.374298095703125000e+00 1.375122070312500000e+00 1.375946044921875000e+00 1.376770019531250000e+00 1.377593994140625000e+00 1.378417968750000000e+00 1.379241943359375000e+00 1.380065917968750000e+00 1.380889892578125000e+00 1.381713867187500000e+00 1.382537841796875000e+00 1.383361816406250000e+00 1.384185791015625000e+00 1.385009765625000000e+00 1.385864257812500000e+00 1.386718750000000000e+00 1.387573242187500000e+00 1.388427734375000000e+00 1.389282226562500000e+00 1.390136718750000000e+00 1.390991210937500000e+00 1.391845703125000000e+00 1.392700195312500000e+00 1.393554687500000000e+00 1.394409179687500000e+00 1.395263671875000000e+00 1.396118164062500000e+00 1.396972656250000000e+00 1.397827148437500000e+00 1.398681640625000000e+00 1.399536132812500000e+00 1.400390625000000000e+00 1.401245117187500000e+00 1.402099609375000000e+00 1.402954101562500000e+00 1.403808593750000000e+00 1.404663085937500000e+00 1.405517578125000000e+00 1.406372070312500000e+00 1.407226562500000000e+00 1.408081054687500000e+00 1.408935546875000000e+00 1.409790039062500000e+00 1.410644531250000000e+00 1.411499023437500000e+00
0.000000000000000000e+00 1.651000976562500000e-02 3.302001953125000000e-02 4.953002929687500000e-02 6.604003906250000000e-02 8.255004882812500000e-02 9.906005859375000000e-02 1.155700683593750000e-01 1.320800781250000000e-01 1.485595703125000000e-01 1.650390625000000000e-01 1.815185546875000000e-01 1.979675292968750000e-01 2.144165039062500000e-01 2.308349609375000000e-01 2.472229003906250000e-01 2.636108398437500000e-01 2.799682617187500000e-01 2.962951660156250000e-01 3.126220703125000000e-01 3.289184570312500000e-01 3.451843261718750000e-01 3.614196777343750000e-01 3.776245117187500000e-01 3.937988281250000000e-01 4.099426269531250000e-01 4.260559082031250000e-01 4.421386718750000000e-01 4.581909179687500000e-01 4.741821289062500000e-01 4.901428222656250000e-01 5.060729980468750000e-01 5.219421386718750000e-01 5.377807617187500000e-01 5.535888671875000000e-01 5.693359375000000000e-01 5.850524902343750000e-01 6.007080078125000000e-01 6.163330078125000000e-01 6.318969726562500000e-01 6.473999023437500000e-01 6.628417968750000000e-01 6.782531738281250000e-01 6.936035156250000000e-01 7.088928222656250000e-01 7.241210937500000000e-01 7.392883300781250000e-01 7.543945312500000000e-01 7.694396972656250000e-01 7.844238281250000000e-01 7.993469238281250000e-01 8.142089843750000000e-01 8.290100097656250000e-01 8.437500000000000000e-01 8.584289550781250000e-01 8.730163574218750000e-01 8.875427246093750000e-01 9.020080566406250000e-01 9.163818359375000000e-01 9.306945800781250000e-01 9.449157714843750000e-01 9.590759277343750000e-01 9.731750488281250000e-01 9.871826171875000000e-01 1.001098632812500000e+00 1.014953613281250000e+00 1.028717041015625000e+00 1.042419433593750000e+00 1.056030273437500000e+00 1.069549560546875000e+00 1.082977294921875000e+00 1.096313476562500000e+00 1.109588623046875000e+00 1.122772216796875000e+00 1.135864257812500000e+00 1.148864746093750000e+00 1.161773681640625000e+00 1.174591064453125000e+00 1.187316894531250000e+00 1.199951171875000000e+00 1.212493896484375000e+00 1.224945068359375000e+00 1.237304687500000000e+00 1.249542236328125000e+00 1.261688232421875000e+00 1.273742675781250000e+00 1.285705566406250000e+00 1.297546386718750000e+00 1.309295654296875000e+00 1.320953369140625000e+00 1.332489013671875000e+00 1.343933105468750000e+00 1.355285644531250000e+00 1.366516113281250000e+00 1.377655029296875000e+00 1.388671875000000000e+00 1.399597167968750000e+00 1.410400390625000000e+00 1.421112060546875000e+00 1.431701660156250000e+00 1.442199707031250000e+00 1.452575683593750000e+00 1.462829589843750000e+00 1.472991943359375000e+00 1.483032226562500000e+00 1.492950439453125000e+00 1.502777099609375000e+00 1.512481689453125000e+00 1.522064208984375000e+00 1.531555175781250000e+00 1.540924072265625000e+00 1.550170898437500000e+00 1.559295654296875000e+00 1.568298339843750000e+00 1.577209472656250000e+00 1.585998535156250000e+00 1.594665527343750000e+00 1.603210449218750000e+00 1.611633300781250000e+00 1.619934082031250000e+00 1.628112792968750000e+00 1.636169433593750000e+00 1.644134521484375000e+00 1.651977539062500000e+00 1.659698486328125000e+00 1.667297363281250000e+00 1.674774169921875000e+00 1.682128906250000000e+00 1.689361572265625000e+00 1.696472167968750000e+00 1.703460693359375000e+00 1.710327148437500000e+00 1.717071533203125000e+00 1.723693847656250000e+00 1.730194091796875000e+00 1.736572265625000000e+00 1.742828369140625000e+00 1.748962402343750000e+00 1.754974365234375000e+00 1.760864257812500000e+00 1.766632080078125000e+00 1.772247314453125000e+00 1.777740478515625000e+00 1.783111572265625000e+00 1.788360595703125000e+00 1.793487548828125000e+00 1.798492431640625000e+00 1.803375244140625000e+00 1.808135986328125000e+00 1.812774658203125000e+00 1.817291259765625000e+00 1.821685791015625000e+00 1.825958251953125000e+00 1.830078125000000000e+00 1.834075927734375000e+00 1.837951660156250000e+00 1.841705322265625000e+00 1.845336914062500000e+00 1.848846435546875000e+00 1.852233886718750000e+00 1.855499267578125000e+00 1.858642578125000000e+00 1.861663818359375000e+00 1.864562988281250000e+00 1.867340087890625000e+00 1.869995117187500000e+00 1.872528076171875000e+00 1.874938964843750000e+00 1.877197265625000000e+00 1.879333496093750000e+00 1.881347656250000000e+00 1.883239746093750000e+00 1.885009765625000000e+00 1.886657714843750000e+00 1.888183593750000000e+00 1.889587402343750000e+00 1.890869140625000000e+00 1.892028808593750000e+00 1.893066406250000000e+00 1.893981933593750000e+00 1.894775390625000000e+00 1.895446777343750000e+00 1.895996093750000000e+00 1.896423339843750000e+00 1.896728515625000000e+00 1.896942138671875000e+00 1.897033691406250000e+00 1.897003173828125000e+00 1.896850585937500000e+00 1.896575927734375000e+00 1.896179199218750000e+00 1.895660400390625000e+00 1.895050048828125000e+00 1.894317626953125000e+00 1.893463134765625000e+00 1.892486572265625000e+00 1.891387939453125000e+00 1.890167236328125000e+00 1.888854980468750000e+00 1.887420654296875000e+00 1.885864257812500000e+00 1.884185791015625000e+00 1.882415771484375000e+00 1.880523681640625000e+00 1.878509521484375000e+00 1.876373291015625000e+00 1.874145507812500000e+00 1.871795654296875000e+00 1.869323730468750000e+00 1.866760253906250000e+00 1.864074707031250000e+00 1.861267089843750000e+00 1.858367919921875000e+00 1.855346679687500000e+00 1.852233886718750000e+00 1.848999023437500000e+00 1.845642089843750000e+00 1.842193603515625000e+00 1.838653564453125000e+00 1.834991455078125000e+00 1.831237792968750000e+00 1.827362060546875000e+00 1.823394775390625000e+00 1.819305419921875000e+00 1.815124511718750000e+00 1.810852050781250000e+00 1.806457519531250000e+00 1.801971435546875000e+00 1.797363281250000000e+00 1.792663574218750000e+00 1.787872314453125000e+00 1.782958984375000000e+00 1.777954101562500000e+00 1.772857666015625000e+00 1.767669677734375000e+00 1.762359619140625000e+00 1.756958007812500000e+00 1.751464843750000000e+00 1.745880126953125000e+00 1.740203857421875000e+00 1.734436035156250000e+00 1.728576660156250000e+00 1.722595214843750000e+00 1.716522216796875000e+00 1.710357666015625000e+00 1.704101562500000000e+00 1.697753906250000000e+00 1.691314697265625000e+00 1.684783935546875000e+00 1.678161621093750000e+00 1.671447753906250000e+00 1.664642333984375000e+00 1.657745361328125000e+00 1.650756835937500000e+00 1.643707275390625000e+00 1.636566162109375000e+00 1.629333496093750000e+00 1.622009277343750000e+00 1.614593505859375000e+00 1.607116699218750000e+00 1.599548339843750000e+00 1.591888427734375000e+00 1.584136962890625000e+00 1.576324462890625000e+00 1.568420410156250000e+00 1.560424804687500000e+00 1.552337646484375000e+00 1.544189453125000000e+00 1.535949707031250000e+00 1.527648925781250000e+00 1.519256591796875000e+00 1.510803222656250000e+00 1.502258300781250000e+00 1.493621826171875000e+00 1.484924316406250000e+00 1.476165771484375000e+00 1.467315673828125000e+00 1.458404541015625000e+00 1.449401855468750000e+00 1.440338134765625000e+00 1.431182861328125000e+00 1.421966552734375000e+00 1.412689208984375000e+00 1.403320312500000000e+00 1.393890380859375000e+00 1.384399414062500000e+00 1.374847412109375000e+00 1.365203857421875000e+00 1.355499267578125000e+00 1.345733642578125000e+00 1.335906982421875000e+00 1.326019287109375000e+00 1.316070556640625000e+00 1.306030273437500000e+00 1.295928955078125000e+00 1.285766601562500000e+00 1.275543212890625000e+00 1.265258789062500000e+00 1.254913330078125000e+00 1.244506835937500000e+00 1.234039306640625000e+00 1.223510742187500000e+00 1.212921142578125000e+00 1.202270507812500000e+00 1.191558837890625000e+00 1.180816650390625000e+00 1.170013427734375000e+00 1.159149169921875000e+00 1.148223876953125000e+00 1.137237548828125000e+00 1.126190185546875000e+00 1.115112304687500000e+00 1.103973388671875000e+00 1.092773437500000000e+00 1.081512451171875000e+00 1.070220947265625000e+00 1.058868408203125000e+00 1.047485351562500000e+00 1.036041259765625000e+00 1.024536132812500000e+00 1.013000488281250000e+00 1.001403808593750000e+00 9.897766113281250000e-01 9.780883789062500000e-01 9.663696289062500000e-01 9.545898437500000000e-01 9.427795410156250000e-01 9.309082031250000000e-01 9.190063476562500000e-01 9.070434570312500000e-01 8.950500488281250000e-01 8.830261230468750000e-01 8.709411621093750000e-01 8.588256835937500000e-01 8.466796875000000000e-01 8.344726562500000000e-01 8.222351074218750000e-01 8.099670410156250000e-01 7.976684570312500000e-01 7.853088378906250000e-01 7.729187011718750000e-01 7.604980468750000000e-01 7.480468750000000000e-01 7.355651855468750000e-01 7.230529785156250000e-01 7.105102539062500000e-01 6.979370117187500000e-01 6.853332519531250000e-01 6.726989746093750000e-01 6.600341796875000000e-01 6.473083496093750000e-01 6.345825195312500000e-01 6.218261718750000000e-01 6.090393066406250000e-01 5.962219238281250000e-01 5.833740234375000000e-01 5.704956054687500000e-01 5.575866699218750000e-01 5.446472167968750000e-01 5.317077636718750000e-01 5.187377929687500000e-01 5.057373046875000000e-01 4.927062988281250000e-01 4.796447753906250000e-01 4.665832519531250000e-01 4.534912109375000000e-01 4.403686523437500000e-01 4.272460937500000000e-01 4.140930175781250000e-01 4.009094238281250000e-01 3.877258300781250000e-01 3.745117187500000000e-01 3.612976074218750000e-01 3.480529785156250000e-01 3.348083496093750000e-01 3.215332031250000000e-01 3.082580566406250000e-01 2.949523925781250000e-01 2.816467285156250000e-01 2.683105468750000000e-01 2.549743652343750000e-01 2.416381835937500000e-01 2.282714843750000000e-01 2.149047851562500000e-01 2.015380859375000000e-01 1.881408691406250000e-01 1.747436523437500000e-01 1.613464355468750000e-01 1.479187011718750000e-01 1.344909667968750000e-01 1.210632324218750000e-01 1.076354980468750000e-01 9.420776367187500000e-02 8.074951171875000000e-02 6.729125976562500000e-02 5.383300781250000000e-02 4.037475585937500000e-02 2.691650390625000000e-02 1.345825195312500000e-02 0.000000000000000000e+00 -1.345825195312500000e-02 -2.691650390625000000e-02 -4.037475585937500000e-02 -5.383300781250000000e-02 -6.729125976562500000e-02 -8.074951171875000000e-02 -9.420776367187500000e-02 -1.076660156250000000e-01 -1.211242675781250000e-01 -1.345520019531250000e-01 -1.479797363281250000e-01 -1.614074707031250000e-01 -1.748352050781250000e-01 -1.882629394531250000e-01 -2.016601562500000000e-01 -2.150573730468750000e-01 -2.284545898437500000e-01 -2.418212890625000000e-01 -2.551879882812500000e-01 -2.685546875000000000e-01 -2.818908691406250000e-01 -2.952270507812500000e-01 -3.085632324218750000e-01 -3.218688964843750000e-01 -3.351745605468750000e-01 -3.484497070312500000e-01 -3.617248535156250000e-01 -3.749694824218750000e-01 -3.882141113281250000e-01 -4.014282226562500000e-01 -4.146423339843750000e-01 -4.278259277343750000e-01 -4.410095214843750000e-01 -4.541625976562500000e-01 -4.672851562500000000e-01 -4.804077148437500000e-01 -4.934997558593750000e-01 -5.065612792968750000e-01 -5.196228027343750000e-01 -5.326538085937500000e-01 -5.456542968750000000e-01 -5.586242675781250000e-01 -5.715637207031250000e-01 -5.845031738281250000e-01 -5.974121093750000000e-01 -6.102905273437500000e-01 -6.231384277343750000e-01 -6.359558105468750000e-01 -6.487426757812500000e-01 -6.614990234375000000e-01 -6.742248535156250000e-01 -6.869506835937500000e-01 -6.996154785156250000e-01 -7.122497558593750000e-01 -7.248535156250000000e-01 -7.374267578125000000e-01 -7.499694824218750000e-01 -7.624816894531250000e-01 -7.749633789062500000e-01 -7.874145507812500000e-01 -7.998352050781250000e-01 -8.122253417968750000e-01 -8.245849609375000000e-01 -8.368835449218750000e-01 -8.491516113281250000e-01 -8.613891601562500000e-01 -8.735961914062500000e-01 -8.857421875000000000e-01 -8.978576660156250000e-01 -9.099426269531250000e-01 -9.219665527343750000e-01 -9.339599609375000000e-01 -9.459228515625000000e-01 -9.578247070312500000e-01 -9.696960449218750000e-01 -9.815063476562500000e-01 -9.932861328125000000e-01 -1.005004882812500000e+00 -1.016693115234375000e+00 -1.028320312500000000e+00 -1.039916992187500000e+00 -1.051452636718750000e+00 -1.062927246093750000e+00 -1.074371337890625000e+00 -1.085754394531250000e+00 -1.097106933593750000e+00 -1.108398437500000000e+00 -1.119628906250000000e+00 -1.130798339843750000e+00 -1.141937255859375000e+00 -1.153015136718750000e+00 -1.164031982421875000e+00 -1.175018310546875000e+00 -1.185943603515625000e+00 -1.196807861328125000e+00 -1.207611083984375000e+00 -1.218353271484375000e+00 -1.229034423828125000e+00 -1.239654541015625000e+00 -1.250213623046875000e+00 -1.260711669921875000e+00 -1.271148681640625000e+00 -1.281524658203125000e+00 -1.291839599609375000e+00 -1.302093505859375000e+00 -1.312286376953125000e+00 -1.322418212890625000e+00 -1.332489013671875000e+00 -1.342498779296875000e+00 -1.352447509765625000e+00 -1.362335205078125000e+00 -1.372161865234375000e+00 -1.381927490234375000e+00 -1.391601562500000000e+00 -1.401214599609375000e+00 -1.410766601562500000e+00 -1.420257568359375000e+00 -1.429656982421875000e+00 -1.438995361328125000e+00 -1.448272705078125000e+00 -1.457458496093750000e+00 -1.466583251953125000e+00 -1.475646972656250000e+00 -1.484619140625000000e+00 -1.493530273437500000e+00 -1.502349853515625000e+00 -1.511108398437500000e+00 -1.519775390625000000e+00 -1.528381347656250000e+00 -1.536895751953125000e+00 -1.545349121093750000e+00 -1.553710937500000000e+00 -1.562011718750000000e+00 -1.570220947265625000e+00 -1.578338623046875000e+00 -1.586395263671875000e+00 -1.594360351562500000e+00 -1.602233886718750000e+00 -1.610046386718750000e+00 -1.617767333984375000e+00 -1.625396728515625000e+00 -1.632934570312500000e+00 -1.640411376953125000e+00 -1.647796630859375000e+00 -1.655090332031250000e+00 -1.662292480468750000e+00 -1.669403076171875000e+00 -1.676422119140625000e+00 -1.683349609375000000e+00 -1.690185546875000000e+00 -1.696929931640625000e+00 -1.703613281250000000e+00 -1.710205078125000000e+00 -1.716705322265625000e+00 -1.723114013671875000e+00 -1.729431152343750000e+00 -1.735626220703125000e+00 -1.741729736328125000e+00 -1.747741699218750000e+00 -1.753662109375000000e+00 -1.759490966796875000e+00 -1.765228271484375000e+00 -1.770874023437500000e+00 -1.776428222656250000e+00 -1.781860351562500000e+00 -1.787200927734375000e+00 -1.792449951171875000e+00 -1.797607421875000000e+00 -1.802642822265625000e+00 -1.807586669921875000e+00 -1.812438964843750000e+00 -1.817169189453125000e+00 -1.821807861328125000e+00 -1.826354980468750000e+00 -1.830780029296875000e+00 -1.835113525390625000e+00 -1.839324951171875000e+00 -1.843444824218750000e+00 -1.847473144531250000e+00 -1.851379394531250000e+00 -1.855194091796875000e+00 -1.858886718750000000e+00 -1.862487792968750000e+00 -1.865966796875000000e+00 -1.869354248046875000e+00 -1.872619628906250000e+00 -1.875793457031250000e+00 -1.878845214843750000e+00 -1.881774902343750000e+00 -1.884613037109375000e+00 -1.887329101562500000e+00 -1.889923095703125000e+00 -1.892425537109375000e+00 -1.894805908203125000e+00 -1.897064208984375000e+00 -1.899230957031250000e+00 -1.901275634765625000e+00 -1.903198242187500000e+00 -1.904998779296875000e+00 -1.906707763671875000e+00 -1.908294677734375000e+00 -1.909759521484375000e+00 -1.911102294921875000e+00 -1.912353515625000000e+00 -1.913482666015625000e+00 -1.914489746093750000e+00 -1.915374755859375000e+00 -1.916137695312500000e+00 -1.916809082031250000e+00 -1.917358398437500000e+00 -1.917785644531250000e+00 -1.918090820312500000e+00 -1.918273925781250000e+00 -1.918334960937500000e+00 -1.918273925781250000e+00 -1.918121337890625000e+00 -1.917846679687500000e+00 -1.917449951171875000e+00 -1.916931152343750000e+00 -1.916290283203125000e+00 -1.915527343750000000e+00 -1.914642333984375000e+00 -1.913635253906250000e+00 -1.912506103515625000e+00 -1.911254882812500000e+00 -1.909881591796875000e+00 -1.908386230468750000e+00 -1.906768798828125000e+00 -1.905029296875000000e+00 -1.903167724609375000e+00 -1.901184082031250000e+00 -1.899078369140625000e+00 -1.896850585937500000e+00 -1.894500732421875000e+00 -1.892028808593750000e+00 -1.889434814453125000e+00 -1.886688232421875000e+00 -1.883819580078125000e+00 -1.880828857421875000e+00 -1.877716064453125000e+00 -1.874481201171875000e+00 -1.871124267578125000e+00 -1.867645263671875000e+00 -1.864013671875000000e+00 -1.860260009765625000e+00 -1.856384277343750000e+00 -1.852386474609375000e+00 -1.848266601562500000e+00 -1.843994140625000000e+00 -1.839599609375000000e+00 -1.835083007812500000e+00 -1.830444335937500000e+00 -1.825683593750000000e+00 -1.820800781250000000e+00 -1.815795898437500000e+00 -1.810668945312500000e+00 -1.805389404296875000e+00 -1.799987792968750000e+00 -1.794464111328125000e+00 -1.788818359375000000e+00 -1.783050537109375000e+00 -1.777130126953125000e+00 -1.771087646484375000e+00 -1.764923095703125000e+00 -1.758636474609375000e+00 -1.752227783203125000e+00 -1.745697021484375000e+00 -1.739044189453125000e+00 -1.732269287109375000e+00 -1.725372314453125000e+00 -1.718353271484375000e+00 -1.711181640625000000e+00 -1.703887939453125000e+00 -1.696472167968750000e+00 -1.688934326171875000e+00 -1.681274414062500000e+00 -1.673492431640625000e+00 -1.665588378906250000e+00 -1.657562255859375000e+00 -1.649414062500000000e+00 -1.641143798828125000e+00 -1.632751464843750000e+00 -1.624237060546875000e+00 -1.615600585937500000e+00 -1.606842041015625000e+00 -1.597961425781250000e+00 -1.588958740234375000e+00 -1.579833984375000000e+00 -1.570617675781250000e+00 -1.561279296875000000e+00 -1.551818847656250000e+00 -1.542236328125000000e+00 -1.532531738281250000e+00 -1.522705078125000000e+00 -1.512756347656250000e+00 -1.502716064453125000e+00 -1.492553710937500000e+00 -1.482269287109375000e+00 -1.471862792968750000e+00 -1.461364746093750000e+00 -1.450744628906250000e+00 -1.440002441406250000e+00 -1.429168701171875000e+00 -1.418212890625000000e+00 -1.407135009765625000e+00 -1.395965576171875000e+00 -1.384674072265625000e+00 -1.373291015625000000e+00 -1.361785888671875000e+00 -1.350158691406250000e+00 -1.338439941406250000e+00 -1.326629638671875000e+00 -1.314697265625000000e+00 -1.302673339843750000e+00 -1.290527343750000000e+00 -1.278289794921875000e+00 -1.265960693359375000e+00 -1.253509521484375000e+00 -1.240966796875000000e+00 -1.228332519531250000e+00 -1.215606689453125000e+00 -1.202758789062500000e+00 -1.189819335937500000e+00 -1.176788330078125000e+00 -1.163665771484375000e+00 -1.150451660156250000e+00 -1.137145996093750000e+00 -1.123748779296875000e+00 -1.110260009765625000e+00 -1.096679687500000000e+00 -1.083007812500000000e+00 -1.069244384765625000e+00 -1.055389404296875000e+00 -1.041442871093750000e+00 -1.027404785156250000e+00 -1.013305664062500000e+00 -9.991149902343750000e-01 -9.848327636718750000e-01 -9.704895019531250000e-01 -9.560546875000000000e-01 -9.415283203125000000e-01 -9.269409179687500000e-01 -9.122619628906250000e-01 -8.975219726562500000e-01 -8.826904296875000000e-01 -8.677978515625000000e-01 -8.528137207031250000e-01 -8.377685546875000000e-01 -8.226623535156250000e-01 -8.074951171875000000e-01 -7.922363281250000000e-01 -7.769165039062500000e-01 -7.615356445312500000e-01 -7.460937500000000000e-01 -7.305908203125000000e-01 -7.150268554687500000e-01 -6.994018554687500000e-01 -6.837158203125000000e-01 -6.679687500000000000e-01 -6.521606445312500000e-01 -6.362915039062500000e-01 -6.203613281250000000e-01 -6.044006347656250000e-01 -5.883789062500000000e-01 -5.722961425781250000e-01 -5.561828613281250000e-01 -5.400085449218750000e-01 -5.238037109375000000e-01 -5.075378417968750000e-01 -4.912414550781250000e-01 -4.748840332031250000e-01 -4.584960937500000000e-01 -4.420776367187500000e-01 -4.255981445312500000e-01 -4.090881347656250000e-01 -3.925476074218750000e-01 -3.759765625000000000e-01 -3.593750000000000000e-01 -3.427429199218750000e-01 -3.260803222656250000e-01 -3.093872070312500000e-01 -2.926635742187500000e-01 -2.759094238281250000e-01 -2.591247558593750000e-01 -2.423095703125000000e-01 -2.254943847656250000e-01 -2.086486816406250000e-01 -1.917724609375000000e-01 -1.748962402343750000e-01 -1.579895019531250000e-01 -1.410827636718750000e-01 -1.241455078125000000e-01 -1.072082519531250000e-01 -9.027099609375000000e-02 -7.330322265625000000e-02 -5.633544921875000000e-02 -3.936767578125000000e-02 -2.239990234375000000e-02 -5.432128906250000000e-03 1.153564453125000000e-02 2.850341796875000000e-02 4.547119140625000000e-02 6.243896484375000000e-02 7.940673828125000000e-02 9.637451171875000000e-02 1.133422851562500000e-01 1.303100585937500000e-01 1.472473144531250000e-01 1.641845703125000000e-01 1.811218261718750000e-01 1.980285644531250000e-01 2.149353027343750000e-01 2.318115234375000000e-01 2.486572265625000000e-01 2.655029296875000000e-01 2.823181152343750000e-01 2.991027832031250000e-01 3.158569335937500000e-01 3.326110839843750000e-01 3.493347167968750000e-01 3.660278320312500000e-01 3.826904296875000000e-01 3.993225097656250000e-01 4.159240722656250000e-01 4.324951171875000000e-01 4.490051269531250000e-01 4.654846191406250000e-01 4.819335937500000000e-01 4.983520507812500000e-01 5.147094726562500000e-01 5.310363769531250000e-01 5.473327636718750000e-01 5.635681152343750000e-01 5.797729492187500000e-01 5.959167480468750000e-01 6.120300292968750000e-01 6.280822753906250000e-01 6.440734863281250000e-01 6.600036621093750000e-01 6.759033203125000000e-01 6.917419433593750000e-01 7.075195312500000000e-01 7.232360839843750000e-01 7.388916015625000000e-01 7.544860839843750000e-01 7.700195312500000000e-01 7.854919433593750000e-01 8.009033203125000000e-01 8.162536621093750000e-01 8.315429687500000000e-01 8.467407226562500000e-01 8.618774414062500000e-01 8.769531250000000000e-01 8.919677734375000000e-01 9.068908691406250000e-01 9.217529296875000000e-01 9.365234375000000000e-01 9.512329101562500000e-01 9.658508300781250000e-01 9.804077148437500000e-01 9.948730468750000000e-01 1.009277343750000000e+00 1.023590087890625000e+00 1.037811279296875000e+00 1.051940917968750000e+00 1.066009521484375000e+00 1.079986572265625000e+00 1.093872070312500000e+00 1.107666015625000000e+00 1.121368408203125000e+00 1.134979248046875000e+00 1.148498535156250000e+00 1.161926269531250000e+00 1.175262451171875000e+00 1.188507080078125000e+00 1.201660156250000000e+00 1.214721679687500000e+00 1.227691650390625000e+00 1.240570068359375000e+00 1.253356933593750000e+00 1.266021728515625000e+00 1.278594970703125000e+00 1.291076660156250000e+00 1.303436279296875000e+00 1.315704345703125000e+00 1.327880859375000000e+00 1.339935302734375000e+00 1.351898193359375000e+00 1.363739013671875000e+00 1.375488281250000000e+00 1.387145996093750000e+00 1.398681640625000000e+00 1.410095214843750000e+00 1.421417236328125000e+00 1.432617187500000000e+00 1.443725585937500000e+00 1.454711914062500000e+00 1.465576171875000000e+00 1.476348876953125000e+00 1.486999511718750000e+00 1.497528076171875000e+00 1.507965087890625000e+00 1.518280029296875000e+00 1.528472900390625000e+00 1.538543701171875000e+00 1.548492431640625000e+00 1.558349609375000000e+00 1.568084716796875000e+00 1.577697753906250000e+00 1.587188720703125000e+00 1.596557617187500000e+00 1.605804443359375000e+00 1.614929199218750000e+00 1.623931884765625000e+00 1.632812500000000000e+00 1.641571044921875000e+00 1.650207519531250000e+00 1.658752441406250000e+00 1.667144775390625000e+00 1.675415039062500000e+00 1.683563232421875000e+00 1.691589355468750000e+00 1.699493408203125000e+00 1.707275390625000000e+00 1.714935302734375000e+00 1.722473144531250000e+00 1.729888916015625000e+00 1.737182617187500000e+00 1.744354248046875000e+00 1.751403808593750000e+00 1.758331298828125000e+00 1.765106201171875000e+00 1.771759033203125000e+00 1.778289794921875000e+00 1.784698486328125000e+00 1.790985107421875000e+00 1.797149658203125000e+00 1.803192138671875000e+00 1.809112548828125000e+00 1.814880371093750000e+00 1.820526123046875000e+00 1.826049804687500000e+00 1.831451416015625000e+00 1.836730957031250000e+00 1.841857910156250000e+00 1.846862792968750000e+00 1.851745605468750000e+00 1.856506347656250000e+00 1.861145019531250000e+00 1.865661621093750000e+00 1.870025634765625000e+00 1.874267578125000000e+00 1.878387451171875000e+00 1.882385253906250000e+00 1.886230468750000000e+00 1.889953613281250000e+00 1.893554687500000000e+00 1.897033691406250000e+00 1.900390625000000000e+00 1.903625488281250000e+00 1.906707763671875000e+00 1.909667968750000000e+00 1.912506103515625000e+00 1.915222167968750000e+00 1.917816162109375000e+00 1.920288085937500000e+00 1.922637939453125000e+00 1.924865722656250000e+00 1.926971435546875000e+00 1.928924560546875000e+00 1.930755615234375000e+00 1.932464599609375000e+00 1.934051513671875000e+00 1.935516357421875000e+00 1.936859130859375000e+00 1.938049316406250000e+00 1.939117431640625000e+00 1.940063476562500000e+00 1.940887451171875000e+00 1.941589355468750000e+00 1.942169189453125000e+00 1.942626953125000000e+00 1.942962646484375000e+00 1.943176269531250000e+00 1.943267822265625000e+00 1.943237304687500000e+00 1.943084716796875000e+00 1.942810058593750000e+00 1.942413330078125000e+00 1.941894531250000000e+00 1.941253662109375000e+00 1.940490722656250000e+00 1.939605712890625000e+00 1.938598632812500000e+00 1.937469482421875000e+00 1.936218261718750000e+00 1.934844970703125000e+00 1.933349609375000000e+00 1.931732177734375000e+00 1.929992675781250000e+00
