# Supplementary material for: Molecular dynamics on quantum annealers
Source: Sci Rep. 2022 Oct 7;12:16824. doi: 10.1038/s41598-022-21163-x (PMC9547079; doi:10.1038/s41598-022-21163-x)
Supplement: Supplementary file 2 — Supplementary Information 2. [file 41598_2022_21163_MOESM2_ESM.zip › results/dwave/eq_2/attempts_1/greedy/r0_1.3/N_31/solution.txt]

1.300000000000000044e+00 1.299987792968750000e+00 1.307983398437500000e+00 1.323944091796875000e+00 1.347167968750000000e+00 1.376220703125000000e+00 1.409118652343750000e+00 1.443634033203125000e+00 1.477386474609375000e+00 1.508209228515625000e+00 1.534179687500000000e+00 1.553710937500000000e+00 1.565582275390625000e+00 1.568969726562500000e+00 1.563385009765625000e+00 1.548706054687500000e+00 1.525146484375000000e+00 1.493286132812500000e+00 1.454193115234375000e+00 1.409393310546875000e+00 1.361053466796875000e+00 1.311950683593750000e+00 1.265594482421875000e+00 1.226135253906250000e+00 1.198059082031250000e+00 1.185668945312500000e+00 1.192382812500000000e+00 1.219757080078125000e+00 1.266937255859375000e+00 1.330566406250000000e+00 1.405426025390625000e+00
0.000000000000000000e+00 5.502014160156250000e-01 1.100494384765625000e+00 1.599761962890625000e+00 2.000732421875000000e+00 2.266784667968750000e+00 2.376831054687500000e+00 2.326293945312500000e+00 2.124206542968750000e+00 1.789367675781250000e+00 1.345611572265625000e+00 8.185729980468750000e-01 2.336730957031250000e-01 -3.844909667968750000e-01 -1.011901855468750000e+00 -1.624023437500000000e+00 -2.194488525390625000e+00 -2.693420410156250000e+00 -3.085845947265625000e+00 -3.331054687500000000e+00 -3.382873535156250000e+00 -3.193115234375000000e+00 -2.718719482421875000e+00 -1.934906005859375000e+00 -8.530273437500000000e-01 4.621276855468750000e-01 1.886230468750000000e+00 3.250823974609375000e+00 4.384094238281250000e+00 5.158355712890625000e+00 5.519897460937500000e+00
