# Supplementary material for: Molecular dynamics on quantum annealers
Source: Sci Rep. 2022 Oct 7;12:16824. doi: 10.1038/s41598-022-21163-x (PMC9547079; doi:10.1038/s41598-022-21163-x)
Supplement: Supplementary file 2 — Supplementary Information 2. [file 41598_2022_21163_MOESM2_ESM.zip › results/dwave/eq_2/attempts_1/greedy/r0_1.3/N_316/solution.txt]

1.300000000000000044e+00 1.299987792968750000e+00 1.300048828125000000e+00 1.300201416015625000e+00 1.300415039062500000e+00 1.300689697265625000e+00 1.301055908203125000e+00 1.301483154296875000e+00 1.302001953125000000e+00 1.302581787109375000e+00 1.303222656250000000e+00 1.303955078125000000e+00 1.304748535156250000e+00 1.305603027343750000e+00 1.306518554687500000e+00 1.307525634765625000e+00 1.308593750000000000e+00 1.309722900390625000e+00 1.310913085937500000e+00 1.312164306640625000e+00 1.313476562500000000e+00 1.314849853515625000e+00 1.316284179687500000e+00 1.317779541015625000e+00 1.319335937500000000e+00 1.320953369140625000e+00 1.322631835937500000e+00 1.324371337890625000e+00 1.326141357421875000e+00 1.327972412109375000e+00 1.329864501953125000e+00 1.331787109375000000e+00 1.333770751953125000e+00 1.335815429687500000e+00 1.337890625000000000e+00 1.339996337890625000e+00 1.342163085937500000e+00 1.344360351562500000e+00 1.346588134765625000e+00 1.348876953125000000e+00 1.351196289062500000e+00 1.353546142578125000e+00 1.355926513671875000e+00 1.358337402343750000e+00 1.360778808593750000e+00 1.363250732421875000e+00 1.365753173828125000e+00 1.368255615234375000e+00 1.370788574218750000e+00 1.373352050781250000e+00 1.375915527343750000e+00 1.378509521484375000e+00 1.381103515625000000e+00 1.383728027343750000e+00 1.386352539062500000e+00 1.388977050781250000e+00 1.391632080078125000e+00 1.394287109375000000e+00 1.396942138671875000e+00 1.399597167968750000e+00 1.402252197265625000e+00 1.404907226562500000e+00 1.407562255859375000e+00 1.410217285156250000e+00 1.412872314453125000e+00 1.415527343750000000e+00 1.418151855468750000e+00 1.420776367187500000e+00 1.423370361328125000e+00 1.425964355468750000e+00 1.428558349609375000e+00 1.431121826171875000e+00 1.433654785156250000e+00 1.436187744140625000e+00 1.438690185546875000e+00 1.441162109375000000e+00 1.443634033203125000e+00 1.446075439453125000e+00 1.448486328125000000e+00 1.450866699218750000e+00 1.453216552734375000e+00 1.455535888671875000e+00 1.457824707031250000e+00 1.460083007812500000e+00 1.462310791015625000e+00 1.464508056640625000e+00 1.466644287109375000e+00 1.468750000000000000e+00 1.470825195312500000e+00 1.472869873046875000e+00 1.474853515625000000e+00 1.476806640625000000e+00 1.478698730468750000e+00 1.480560302734375000e+00 1.482391357421875000e+00 1.484161376953125000e+00 1.485900878906250000e+00 1.487579345703125000e+00 1.489196777343750000e+00 1.490783691406250000e+00 1.492309570312500000e+00 1.493804931640625000e+00 1.495239257812500000e+00 1.496612548828125000e+00 1.497924804687500000e+00 1.499206542968750000e+00 1.500427246093750000e+00 1.501586914062500000e+00 1.502685546875000000e+00 1.503753662109375000e+00 1.504760742187500000e+00 1.505706787109375000e+00 1.506591796875000000e+00 1.507415771484375000e+00 1.508178710937500000e+00 1.508880615234375000e+00 1.509521484375000000e+00 1.510101318359375000e+00 1.510650634765625000e+00 1.511138916015625000e+00 1.511566162109375000e+00 1.511932373046875000e+00 1.512237548828125000e+00 1.512481689453125000e+00 1.512664794921875000e+00 1.512786865234375000e+00 1.512847900390625000e+00 1.512847900390625000e+00 1.512786865234375000e+00 1.512664794921875000e+00 1.512481689453125000e+00 1.512237548828125000e+00 1.511932373046875000e+00 1.511566162109375000e+00 1.511138916015625000e+00 1.510650634765625000e+00 1.510101318359375000e+00 1.509490966796875000e+00 1.508819580078125000e+00 1.508087158203125000e+00 1.507293701171875000e+00 1.506439208984375000e+00 1.505554199218750000e+00 1.504608154296875000e+00 1.503601074218750000e+00 1.502532958984375000e+00 1.501403808593750000e+00 1.500213623046875000e+00 1.498962402343750000e+00 1.497680664062500000e+00 1.496337890625000000e+00 1.494934082031250000e+00 1.493469238281250000e+00 1.491973876953125000e+00 1.490417480468750000e+00 1.488800048828125000e+00 1.487152099609375000e+00 1.485443115234375000e+00 1.483673095703125000e+00 1.481872558593750000e+00 1.480010986328125000e+00 1.478118896484375000e+00 1.476165771484375000e+00 1.474182128906250000e+00 1.472137451171875000e+00 1.470062255859375000e+00 1.467956542968750000e+00 1.465789794921875000e+00 1.463592529296875000e+00 1.461364746093750000e+00 1.459106445312500000e+00 1.456787109375000000e+00 1.454437255859375000e+00 1.452056884765625000e+00 1.449645996093750000e+00 1.447204589843750000e+00 1.444732666015625000e+00 1.442230224609375000e+00 1.439697265625000000e+00 1.437133789062500000e+00 1.434570312500000000e+00 1.431976318359375000e+00 1.429351806640625000e+00 1.426696777343750000e+00 1.424041748046875000e+00 1.421356201171875000e+00 1.418670654296875000e+00 1.415954589843750000e+00 1.413238525390625000e+00 1.410522460937500000e+00 1.407775878906250000e+00 1.405029296875000000e+00 1.402282714843750000e+00 1.399536132812500000e+00 1.396789550781250000e+00 1.394042968750000000e+00 1.391296386718750000e+00 1.388549804687500000e+00 1.385803222656250000e+00 1.383056640625000000e+00 1.380310058593750000e+00 1.377593994140625000e+00 1.374877929687500000e+00 1.372161865234375000e+00 1.369476318359375000e+00 1.366821289062500000e+00 1.364166259765625000e+00 1.361541748046875000e+00 1.358947753906250000e+00 1.356353759765625000e+00 1.353790283203125000e+00 1.351257324218750000e+00 1.348754882812500000e+00 1.346282958984375000e+00 1.343841552734375000e+00 1.341461181640625000e+00 1.339111328125000000e+00 1.336791992187500000e+00 1.334503173828125000e+00 1.332275390625000000e+00 1.330078125000000000e+00 1.327941894531250000e+00 1.325836181640625000e+00 1.323791503906250000e+00 1.321807861328125000e+00 1.319854736328125000e+00 1.317962646484375000e+00 1.316131591796875000e+00 1.314361572265625000e+00 1.312652587890625000e+00 1.311004638671875000e+00 1.309417724609375000e+00 1.307891845703125000e+00 1.306427001953125000e+00 1.305023193359375000e+00 1.303680419921875000e+00 1.302429199218750000e+00 1.301239013671875000e+00 1.300109863281250000e+00 1.299072265625000000e+00 1.298095703125000000e+00 1.297180175781250000e+00 1.296356201171875000e+00 1.295593261718750000e+00 1.294921875000000000e+00 1.294311523437500000e+00 1.293792724609375000e+00 1.293334960937500000e+00 1.292968750000000000e+00 1.292663574218750000e+00 1.292449951171875000e+00 1.292297363281250000e+00 1.292236328125000000e+00 1.292266845703125000e+00 1.292358398437500000e+00 1.292541503906250000e+00 1.292785644531250000e+00 1.293121337890625000e+00 1.293548583984375000e+00 1.294036865234375000e+00 1.294616699218750000e+00 1.295257568359375000e+00 1.295989990234375000e+00 1.296783447265625000e+00 1.297668457031250000e+00 1.298614501953125000e+00 1.299652099609375000e+00 1.300750732421875000e+00 1.301910400390625000e+00 1.303161621093750000e+00 1.304473876953125000e+00 1.305847167968750000e+00 1.307312011718750000e+00 1.308837890625000000e+00 1.310424804687500000e+00 1.312072753906250000e+00 1.313781738281250000e+00 1.315551757812500000e+00 1.317382812500000000e+00 1.319274902343750000e+00 1.321228027343750000e+00 1.323242187500000000e+00 1.325317382812500000e+00 1.327453613281250000e+00 1.329620361328125000e+00 1.331848144531250000e+00 1.334106445312500000e+00 1.336425781250000000e+00 1.338775634765625000e+00 1.341186523437500000e+00 1.343627929687500000e+00 1.346130371093750000e+00 1.348663330078125000e+00 1.351226806640625000e+00 1.353820800781250000e+00 1.356445312500000000e+00 1.359100341796875000e+00 1.361785888671875000e+00 1.364501953125000000e+00 1.367248535156250000e+00 1.369995117187500000e+00 1.372772216796875000e+00 1.375579833984375000e+00 1.378387451171875000e+00 1.381225585937500000e+00 1.384063720703125000e+00 1.386932373046875000e+00 1.389801025390625000e+00 1.392669677734375000e+00 1.395538330078125000e+00 1.398406982421875000e+00 1.401275634765625000e+00 1.404144287109375000e+00 1.407012939453125000e+00 1.409881591796875000e+00 1.412750244140625000e+00
0.000000000000000000e+00 5.239868164062500000e-02 1.047973632812500000e-01 1.571655273437500000e-01 2.094421386718750000e-01 2.615966796875000000e-01 3.135681152343750000e-01 3.653259277343750000e-01 4.168090820312500000e-01 4.679870605468750000e-01 5.187988281250000000e-01 5.692138671875000000e-01 6.192016601562500000e-01 6.687011718750000000e-01 7.176818847656250000e-01 7.661132812500000000e-01 8.139343261718750000e-01 8.611145019531250000e-01 9.076232910156250000e-01 9.534301757812500000e-01 9.984741210937500000e-01 1.042755126953125000e+00 1.086212158203125000e+00 1.128845214843750000e+00 1.170593261718750000e+00 1.211425781250000000e+00 1.251342773437500000e+00 1.290283203125000000e+00 1.328216552734375000e+00 1.365142822265625000e+00 1.401031494140625000e+00 1.435852050781250000e+00 1.469604492187500000e+00 1.502258300781250000e+00 1.533752441406250000e+00 1.564117431640625000e+00 1.593322753906250000e+00 1.621368408203125000e+00 1.648223876953125000e+00 1.673858642578125000e+00 1.698272705078125000e+00 1.721466064453125000e+00 1.743438720703125000e+00 1.764160156250000000e+00 1.783630371093750000e+00 1.801849365234375000e+00 1.818786621093750000e+00 1.834472656250000000e+00 1.848907470703125000e+00 1.862060546875000000e+00 1.873962402343750000e+00 1.884582519531250000e+00 1.893951416015625000e+00 1.902069091796875000e+00 1.908935546875000000e+00 1.914550781250000000e+00 1.918914794921875000e+00 1.922027587890625000e+00 1.923919677734375000e+00 1.924591064453125000e+00 1.924041748046875000e+00 1.922302246093750000e+00 1.919372558593750000e+00 1.915252685546875000e+00 1.909942626953125000e+00 1.903472900390625000e+00 1.895843505859375000e+00 1.887084960937500000e+00 1.877227783203125000e+00 1.866271972656250000e+00 1.854217529296875000e+00 1.841094970703125000e+00 1.826904296875000000e+00 1.811676025390625000e+00 1.795410156250000000e+00 1.778137207031250000e+00 1.759857177734375000e+00 1.740600585937500000e+00 1.720397949218750000e+00 1.699249267578125000e+00 1.677185058593750000e+00 1.654205322265625000e+00 1.630340576171875000e+00 1.605621337890625000e+00 1.580047607421875000e+00 1.553619384765625000e+00 1.526397705078125000e+00 1.498382568359375000e+00 1.469604492187500000e+00 1.440063476562500000e+00 1.409790039062500000e+00 1.378814697265625000e+00 1.347137451171875000e+00 1.314788818359375000e+00 1.281768798828125000e+00 1.248107910156250000e+00 1.213836669921875000e+00 1.178985595703125000e+00 1.143554687500000000e+00 1.107574462890625000e+00 1.071044921875000000e+00 1.033996582031250000e+00 9.964599609375000000e-01 9.584350585937500000e-01 9.199523925781250000e-01 8.810424804687500000e-01 8.417053222656250000e-01 8.019714355468750000e-01 7.618408203125000000e-01 7.213745117187500000e-01 6.805419921875000000e-01 6.393737792968750000e-01 5.979003906250000000e-01 5.561523437500000000e-01 5.141296386718750000e-01 4.718933105468750000e-01 4.294128417968750000e-01 3.867187500000000000e-01 3.438415527343750000e-01 3.008117675781250000e-01 2.576293945312500000e-01 2.142944335937500000e-01 1.708374023437500000e-01 1.272888183593750000e-01 8.367919921875000000e-02 4.000854492187500000e-02 -3.692626953125000000e-03 -4.742431640625000000e-02 -9.115600585937500000e-02 -1.348571777343750000e-01 -1.785278320312500000e-01 -2.221374511718750000e-01 -2.656860351562500000e-01 -3.091430664062500000e-01 -3.524780273437500000e-01 -3.956604003906250000e-01 -4.386901855468750000e-01 -4.815673828125000000e-01 -5.242309570312500000e-01 -5.666809082031250000e-01 -6.089172363281250000e-01 -6.508789062500000000e-01 -6.925659179687500000e-01 -7.339782714843750000e-01 -7.750854492187500000e-01 -8.158569335937500000e-01 -8.562927246093750000e-01 -8.963623046875000000e-01 -9.360351562500000000e-01 -9.753112792968750000e-01 -1.014160156250000000e+00 -1.052551269531250000e+00 -1.090484619140625000e+00 -1.127929687500000000e+00 -1.164855957031250000e+00 -1.201263427734375000e+00 -1.237121582031250000e+00 -1.272399902343750000e+00 -1.307098388671875000e+00 -1.341186523437500000e+00 -1.374664306640625000e+00 -1.407470703125000000e+00 -1.439605712890625000e+00 -1.471069335937500000e+00 -1.501831054687500000e+00 -1.531829833984375000e+00 -1.561096191406250000e+00 -1.589599609375000000e+00 -1.617309570312500000e+00 -1.644195556640625000e+00 -1.670257568359375000e+00 -1.695465087890625000e+00 -1.719818115234375000e+00 -1.743255615234375000e+00 -1.765777587890625000e+00 -1.787384033203125000e+00 -1.808044433593750000e+00 -1.827728271484375000e+00 -1.846405029296875000e+00 -1.864074707031250000e+00 -1.880737304687500000e+00 -1.896331787109375000e+00 -1.910888671875000000e+00 -1.924346923828125000e+00 -1.936706542968750000e+00 -1.947967529296875000e+00 -1.958068847656250000e+00 -1.967041015625000000e+00 -1.974853515625000000e+00 -1.981475830078125000e+00 -1.986907958984375000e+00 -1.991119384765625000e+00 -1.994110107421875000e+00 -1.995880126953125000e+00 -1.996398925781250000e+00 -1.995666503906250000e+00 -1.993652343750000000e+00 -1.990386962890625000e+00 -1.985809326171875000e+00 -1.979949951171875000e+00 -1.972778320312500000e+00 -1.964294433593750000e+00 -1.954498291015625000e+00 -1.943359375000000000e+00 -1.930877685546875000e+00 -1.917053222656250000e+00 -1.901916503906250000e+00 -1.885437011718750000e+00 -1.867614746093750000e+00 -1.848449707031250000e+00 -1.827941894531250000e+00 -1.806121826171875000e+00 -1.782958984375000000e+00 -1.758453369140625000e+00 -1.732635498046875000e+00 -1.705505371093750000e+00 -1.677093505859375000e+00 -1.647399902343750000e+00 -1.616424560546875000e+00 -1.584197998046875000e+00 -1.550720214843750000e+00 -1.516021728515625000e+00 -1.480102539062500000e+00 -1.442993164062500000e+00 -1.404724121093750000e+00 -1.365295410156250000e+00 -1.324737548828125000e+00 -1.283081054687500000e+00 -1.240356445312500000e+00 -1.196594238281250000e+00 -1.151824951171875000e+00 -1.106079101562500000e+00 -1.059387207031250000e+00 -1.011779785156250000e+00 -9.632873535156250000e-01 -9.139404296875000000e-01 -8.638000488281250000e-01 -8.128967285156250000e-01 -7.612609863281250000e-01 -7.089233398437500000e-01 -6.559448242187500000e-01 -6.023559570312500000e-01 -5.482177734375000000e-01 -4.935607910156250000e-01 -4.384460449218750000e-01 -3.829040527343750000e-01 -3.269653320312500000e-01 -2.707214355468750000e-01 -2.141723632812500000e-01 -1.574096679687500000e-01 -1.004638671875000000e-01 -4.336547851562500000e-02 1.382446289062500000e-02 7.104492187500000000e-02 1.282653808593750000e-01 1.854248046875000000e-01 2.424621582031250000e-01 2.993469238281250000e-01 3.560180664062500000e-01 4.124145507812500000e-01 4.685058593750000000e-01 5.242309570312500000e-01 5.795593261718750000e-01 6.344299316406250000e-01 6.888122558593750000e-01 7.426452636718750000e-01 7.958984375000000000e-01 8.485107421875000000e-01 9.004516601562500000e-01 9.516906738281250000e-01 1.002166748046875000e+00 1.051849365234375000e+00 1.100677490234375000e+00 1.148620605468750000e+00 1.195648193359375000e+00 1.241729736328125000e+00 1.286834716796875000e+00 1.330932617187500000e+00 1.373992919921875000e+00 1.415985107421875000e+00 1.456878662109375000e+00 1.496643066406250000e+00 1.535247802734375000e+00 1.572662353515625000e+00 1.608856201171875000e+00 1.643829345703125000e+00 1.677551269531250000e+00 1.709991455078125000e+00 1.741149902343750000e+00 1.771026611328125000e+00 1.799591064453125000e+00 1.826843261718750000e+00 1.852722167968750000e+00 1.877258300781250000e+00 1.900451660156250000e+00 1.922271728515625000e+00 1.942718505859375000e+00 1.961791992187500000e+00 1.979492187500000000e+00 1.995819091796875000e+00 2.010742187500000000e+00 2.024291992187500000e+00 2.036468505859375000e+00 2.047271728515625000e+00 2.056701660156250000e+00 2.064758300781250000e+00 2.071441650390625000e+00 2.076782226562500000e+00 2.080749511718750000e+00 2.083374023437500000e+00 2.084686279296875000e+00 2.084686279296875000e+00 2.083374023437500000e+00 2.080780029296875000e+00 2.076904296875000000e+00 2.071746826171875000e+00
