# Supplementary material for: Molecular dynamics on quantum annealers
Source: Sci Rep. 2022 Oct 7;12:16824. doi: 10.1038/s41598-022-21163-x (PMC9547079; doi:10.1038/s41598-022-21163-x)
Supplement: Supplementary file 2 — Supplementary Information 2. [file 41598_2022_21163_MOESM2_ESM.zip › results/dwave/eq_2/attempts_1/greedy/r0_1.3/N_50/chain/solution_0.txt]

1.300000000000000044e+00 1.299987792968750000e+00 1.302978515625000000e+00 1.308959960937500000e+00 1.317840576171875000e+00 1.329406738281250000e+00 1.343353271484375000e+00 1.359313964843750000e+00 1.376831054687500000e+00 1.395416259765625000e+00 1.414581298828125000e+00 1.433837890625000000e+00 1.452667236328125000e+00 1.470642089843750000e+00 1.487304687500000000e+00 1.502288818359375000e+00 1.515258789062500000e+00 1.525909423828125000e+00 1.534027099609375000e+00 1.539428710937500000e+00 1.541961669921875000e+00 1.541534423828125000e+00 1.538116455078125000e+00 1.531707763671875000e+00 1.522369384765625000e+00 1.510192871093750000e+00 1.495361328125000000e+00 1.478057861328125000e+00 1.458587646484375000e+00 1.437286376953125000e+00 1.414550781250000000e+00 1.390869140625000000e+00 1.366760253906250000e+00 1.342864990234375000e+00 1.319824218750000000e+00 1.298370361328125000e+00 1.279235839843750000e+00 1.263153076171875000e+00 1.250823974609375000e+00 1.242858886718750000e+00 1.239746093750000000e+00 1.241790771484375000e+00 1.249145507812500000e+00 1.261718750000000000e+00 1.279205322265625000e+00 1.301116943359375000e+00 1.326782226562500000e+00 1.355407714843750000e+00 1.386108398437500000e+00 1.417999267578125000e+00
0.000000000000000000e+00 3.368530273437500000e-01 6.737670898437500000e-01 9.989013671875000000e-01 1.300811767578125000e+00 1.568969726562500000e+00 1.794525146484375000e+00 1.970581054687500000e+00 2.092498779296875000e+00 2.157958984375000000e+00 2.166748046875000000e+00 2.120422363281250000e+00 2.022003173828125000e+00 1.875640869140625000e+00 1.686157226562500000e+00 1.458953857421875000e+00 1.199554443359375000e+00 9.135742187500000000e-01 6.066284179687500000e-01 2.842407226562500000e-01 -4.821777343750000000e-02 -3.853149414062500000e-01 -7.216186523437500000e-01 -1.051635742187500000e+00 -1.369659423828125000e+00 -1.669708251953125000e+00 -1.945434570312500000e+00 -2.190155029296875000e+00 -2.396667480468750000e+00 -2.557495117187500000e+00 -2.664916992187500000e+00 -2.711151123046875000e+00 -2.688781738281250000e+00 -2.591217041015625000e+00 -2.413452148437500000e+00 -2.152709960937500000e+00 -1.809387207031250000e+00 -1.387939453125000000e+00 -8.973388671875000000e-01 -3.515319824218750000e-01 2.309875488281250000e-01 8.280944824218750000e-01 1.415588378906250000e+00 1.969055175781250000e+00 2.465972900390625000e+00 2.887573242187500000e+00 3.220031738281250000e+00 3.455108642578125000e+00 3.590057373046875000e+00 3.626831054687500000e+00
