# Supplementary material for: Molecular dynamics on quantum annealers
Source: Sci Rep. 2022 Oct 7;12:16824. doi: 10.1038/s41598-022-21163-x (PMC9547079; doi:10.1038/s41598-022-21163-x)
Supplement: Supplementary file 2 — Supplementary Information 2. [file 41598_2022_21163_MOESM2_ESM.zip › results/dwave/eq_2/attempts_1/greedy/r0_1.3/N_50/full/nohup.out]

Solving ODE... Solver=QUBOSolver; N=50.

Percentage of samples with high rates of breaks (> 0.10) is  0.0

Percentage of samples with high rates of breaks (> 0.10) is  0.0

Percentage of samples with high rates of breaks (> 0.10) is  0.0

Percentage of samples with high rates of breaks (> 0.10) is  0.0

Percentage of samples with high rates of breaks (> 0.10) is  0.0

Percentage of samples with high rates of breaks (> 0.10) is  0.0

Percentage of samples with high rates of breaks (> 0.10) is  0.0

Percentage of samples with high rates of breaks (> 0.10) is  0.0

Percentage of samples with high rates of breaks (> 0.10) is  0.0

Percentage of samples with high rates of breaks (> 0.10) is  0.0

Percentage of samples with high rates of breaks (> 0.10) is  0.0

Percentage of samples with high rates of breaks (> 0.10) is  0.0

Percentage of samples with high rates of breaks (> 0.10) is  0.0

Percentage of samples with high rates of breaks (> 0.10) is  0.0

Percentage of samples with high rates of breaks (> 0.10) is  0.0

Percentage of samples with high rates of breaks (> 0.10) is  0.0

Percentage of samples with high rates of breaks (> 0.10) is  0.0

Percentage of samples with high rates of breaks (> 0.10) is  0.0

Percentage of samples with high rates of breaks (> 0.10) is  0.0

Percentage of samples with high rates of breaks (> 0.10) is  0.0

Percentage of samples with high rates of breaks (> 0.10) is  0.0

Percentage of samples with high rates of breaks (> 0.10) is  0.0

Percentage of samples with high rates of breaks (> 0.10) is  0.0

Percentage of samples with high rates of breaks (> 0.10) is  0.0

Percentage of samples with high rates of breaks (> 0.10) is  0.0

Percentage of samples with high rates of breaks (> 0.10) is  0.0

Percentage of samples with high rates of breaks (> 0.10) is  0.0

Percentage of samples with high rates of breaks (> 0.10) is  0.0

Percentage of samples with high rates of breaks (> 0.10) is  0.0

Percentage of samples with high rates of breaks (> 0.10) is  0.0

Percentage of samples with high rates of breaks (> 0.10) is  0.0

Percentage of samples with high rates of breaks (> 0.10) is  0.0

Percentage of samples with high rates of breaks (> 0.10) is  0.0

Percentage of samples with high rates of breaks (> 0.10) is  0.0

Percentage of samples with high rates of breaks (> 0.10) is  0.0

Percentage of samples with high rates of breaks (> 0.10) is  0.0

Percentage of samples with high rates of breaks (> 0.10) is  0.0

Percentage of samples with high rates of breaks (> 0.10) is  0.0

Percentage of samples with high rates of breaks (> 0.10) is  0.0

Percentage of samples with high rates of breaks (> 0.10) is  0.0

Percentage of samples with high rates of breaks (> 0.10) is  0.0

Percentage of samples with high rates of breaks (> 0.10) is  0.0

Percentage of samples with high rates of breaks (> 0.10) is  0.0

Percentage of samples with high rates of breaks (> 0.10) is  0.0

Percentage of samples with high rates of breaks (> 0.10) is  0.0

Percentage of samples with high rates of breaks (> 0.10) is  0.0

Percentage of samples with high rates of breaks (> 0.10) is  0.0

Percentage of samples with high rates of breaks (> 0.10) is  0.0

Percentage of samples with high rates of breaks (> 0.10) is  0.0
