# Supplementary material for: Molecular dynamics on quantum annealers
Source: Sci Rep. 2022 Oct 7;12:16824. doi: 10.1038/s41598-022-21163-x (PMC9547079; doi:10.1038/s41598-022-21163-x)
Supplement: Supplementary file 2 — Supplementary Information 2. [file 41598_2022_21163_MOESM2_ESM.zip › results/dwave/eq_2/attempts_1/greedy/r0_1.3/N_50/num_reads_default/nohup.out]

Solving ODE... Solver=QUBOSolver; N=50.

Percentage of samples with high rates of breaks (> 0.10) is  0.0

Percentage of samples with high rates of breaks (> 0.10) is  0.0

Percentage of samples with high rates of breaks (> 0.10) is  0.0

Percentage of samples with high rates of breaks (> 0.10) is  0.0

Percentage of samples with high rates of breaks (> 0.10) is  0.0

Percentage of samples with high rates of breaks (> 0.10) is  0.0

Percentage of samples with high rates of breaks (> 0.10) is  0.0

Percentage of samples with high rates of breaks (> 0.10) is  0.0

Percentage of samples with high rates of breaks (> 0.10) is  0.0

Percentage of samples with high rates of breaks (> 0.10) is  0.0

Percentage of samples with high rates of breaks (> 0.10) is  0.0

Percentage of samples with high rates of breaks (> 0.10) is  0.0

Percentage of samples with high rates of breaks (> 0.10) is  0.0

Percentage of samples with high rates of breaks (> 0.10) is  0.0

Percentage of samples with high rates of breaks (> 0.10) is  0.0

Percentage of samples with high rates of breaks (> 0.10) is  0.0

Percentage of samples with high rates of breaks (> 0.10) is  0.0

Percentage of samples with high rates of breaks (> 0.10) is  0.0

Percentage of samples with high rates of breaks (> 0.10) is  0.0

Percentage of samples with high rates of breaks (> 0.10) is  0.0

Percentage of samples with high rates of breaks (> 0.10) is  0.0

Percentage of samples with high rates of breaks (> 0.10) is  0.0

Percentage of samples with high rates of breaks (> 0.10) is  0.0

Percentage of samples with high rates of breaks (> 0.10) is  0.0

Percentage of samples with high rates of breaks (> 0.10) is  0.0

Percentage of samples with high rates of breaks (> 0.10) is  0.0

Percentage of samples with high rates of breaks (> 0.10) is  0.0

Percentage of samples with high rates of breaks (> 0.10) is  0.0

Percentage of samples with high rates of breaks (> 0.10) is  0.0

Percentage of samples with high rates of breaks (> 0.10) is  0.0

Percentage of samples with high rates of breaks (> 0.10) is  0.0

Percentage of samples with high rates of breaks (> 0.10) is  0.0

Percentage of samples with high rates of breaks (> 0.10) is  0.0

Percentage of samples with high rates of breaks (> 0.10) is  0.0

Percentage of samples with high rates of breaks (> 0.10) is  0.0

Percentage of samples with high rates of breaks (> 0.10) is  0.0

Percentage of samples with high rates of breaks (> 0.10) is  0.0

Percentage of samples with high rates of breaks (> 0.10) is  0.0

Percentage of samples with high rates of breaks (> 0.10) is  0.0

Percentage of samples with high rates of breaks (> 0.10) is  0.0

Percentage of samples with high rates of breaks (> 0.10) is  0.0

Percentage of samples with high rates of breaks (> 0.10) is  0.0

Percentage of samples with high rates of breaks (> 0.10) is  0.0

Percentage of samples with high rates of breaks (> 0.10) is  0.0

Percentage of samples with high rates of breaks (> 0.10) is  0.0

Percentage of samples with high rates of breaks (> 0.10) is  0.0

Percentage of samples with high rates of breaks (> 0.10) is  0.0

Percentage of samples with high rates of breaks (> 0.10) is  0.0

Percentage of samples with high rates of breaks (> 0.10) is  0.0
Solving ODE... Solver=QUBOSolver; N=50.

Percentage of samples with high rates of breaks (> 0.10) is  0.0

Percentage of samples with high rates of breaks (> 0.10) is  0.0

Percentage of samples with high rates of breaks (> 0.10) is  0.0

Percentage of samples with high rates of breaks (> 0.10) is  0.0

Percentage of samples with high rates of breaks (> 0.10) is  0.0

Percentage of samples with high rates of breaks (> 0.10) is  0.0

Percentage of samples with high rates of breaks (> 0.10) is  0.0

Percentage of samples with high rates of breaks (> 0.10) is  0.0

Percentage of samples with high rates of breaks (> 0.10) is  0.0

Percentage of samples with high rates of breaks (> 0.10) is  0.0

Percentage of samples with high rates of breaks (> 0.10) is  0.0

Percentage of samples with high rates of breaks (> 0.10) is  0.0

Percentage of samples with high rates of breaks (> 0.10) is  0.0

Percentage of samples with high rates of breaks (> 0.10) is  0.0

Percentage of samples with high rates of breaks (> 0.10) is  0.0

Percentage of samples with high rates of breaks (> 0.10) is  0.0

Percentage of samples with high rates of breaks (> 0.10) is  0.0

Percentage of samples with high rates of breaks (> 0.10) is  0.0

Percentage of samples with high rates of breaks (> 0.10) is  0.0

Percentage of samples with high rates of breaks (> 0.10) is  0.0

Percentage of samples with high rates of breaks (> 0.10) is  0.0

Percentage of samples with high rates of breaks (> 0.10) is  0.0

Percentage of samples with high rates of breaks (> 0.10) is  0.0

Percentage of samples with high rates of breaks (> 0.10) is  0.0

Percentage of samples with high rates of breaks (> 0.10) is  0.0

Percentage of samples with high rates of breaks (> 0.10) is  0.0

Percentage of samples with high rates of breaks (> 0.10) is  0.0

Percentage of samples with high rates of breaks (> 0.10) is  0.0

Percentage of samples with high rates of breaks (> 0.10) is  0.0

Percentage of samples with high rates of breaks (> 0.10) is  0.0

Percentage of samples with high rates of breaks (> 0.10) is  0.0

Percentage of samples with high rates of breaks (> 0.10) is  0.0

Percentage of samples with high rates of breaks (> 0.10) is  0.0

Percentage of samples with high rates of breaks (> 0.10) is  0.0

Percentage of samples with high rates of breaks (> 0.10) is  0.0

Percentage of samples with high rates of breaks (> 0.10) is  0.0

Percentage of samples with high rates of breaks (> 0.10) is  0.0

Percentage of samples with high rates of breaks (> 0.10) is  0.0

Percentage of samples with high rates of breaks (> 0.10) is  0.0

Percentage of samples with high rates of breaks (> 0.10) is  0.0

Percentage of samples with high rates of breaks (> 0.10) is  0.0

Percentage of samples with high rates of breaks (> 0.10) is  0.0

Percentage of samples with high rates of breaks (> 0.10) is  0.0

Percentage of samples with high rates of breaks (> 0.10) is  0.0

Percentage of samples with high rates of breaks (> 0.10) is  0.0

Percentage of samples with high rates of breaks (> 0.10) is  0.0

Percentage of samples with high rates of breaks (> 0.10) is  0.0

Percentage of samples with high rates of breaks (> 0.10) is  0.0

Percentage of samples with high rates of breaks (> 0.10) is  0.0
Solving ODE... Solver=QUBOSolver; N=50.

Percentage of samples with high rates of breaks (> 0.10) is  0.0

Percentage of samples with high rates of breaks (> 0.10) is  0.0

Percentage of samples with high rates of breaks (> 0.10) is  0.0

Percentage of samples with high rates of breaks (> 0.10) is  0.0

Percentage of samples with high rates of breaks (> 0.10) is  0.0

Percentage of samples with high rates of breaks (> 0.10) is  0.0

Percentage of samples with high rates of breaks (> 0.10) is  0.0

Percentage of samples with high rates of breaks (> 0.10) is  0.0

Percentage of samples with high rates of breaks (> 0.10) is  0.0

Percentage of samples with high rates of breaks (> 0.10) is  0.0

Percentage of samples with high rates of breaks (> 0.10) is  0.0

Percentage of samples with high rates of breaks (> 0.10) is  0.0

Percentage of samples with high rates of breaks (> 0.10) is  0.0

Percentage of samples with high rates of breaks (> 0.10) is  0.0

Percentage of samples with high rates of breaks (> 0.10) is  0.0

Percentage of samples with high rates of breaks (> 0.10) is  0.0

Percentage of samples with high rates of breaks (> 0.10) is  0.0

Percentage of samples with high rates of breaks (> 0.10) is  0.0

Percentage of samples with high rates of breaks (> 0.10) is  0.0

Percentage of samples with high rates of breaks (> 0.10) is  0.0

Percentage of samples with high rates of breaks (> 0.10) is  0.0

Percentage of samples with high rates of breaks (> 0.10) is  0.0

Percentage of samples with high rates of breaks (> 0.10) is  0.0

Percentage of samples with high rates of breaks (> 0.10) is  0.0

Percentage of samples with high rates of breaks (> 0.10) is  0.0

Percentage of samples with high rates of breaks (> 0.10) is  0.0

Percentage of samples with high rates of breaks (> 0.10) is  0.0

Percentage of samples with high rates of breaks (> 0.10) is  0.0

Percentage of samples with high rates of breaks (> 0.10) is  0.0

Percentage of samples with high rates of breaks (> 0.10) is  0.0

Percentage of samples with high rates of breaks (> 0.10) is  0.0

Percentage of samples with high rates of breaks (> 0.10) is  0.0

Percentage of samples with high rates of breaks (> 0.10) is  0.0

Percentage of samples with high rates of breaks (> 0.10) is  0.0

Percentage of samples with high rates of breaks (> 0.10) is  0.0

Percentage of samples with high rates of breaks (> 0.10) is  0.0

Percentage of samples with high rates of breaks (> 0.10) is  0.0

Percentage of samples with high rates of breaks (> 0.10) is  0.0

Percentage of samples with high rates of breaks (> 0.10) is  0.0

Percentage of samples with high rates of breaks (> 0.10) is  0.0

Percentage of samples with high rates of breaks (> 0.10) is  0.0

Percentage of samples with high rates of breaks (> 0.10) is  0.01

Percentage of samples with high rates of breaks (> 0.10) is  0.0

Percentage of samples with high rates of breaks (> 0.10) is  0.0

Percentage of samples with high rates of breaks (> 0.10) is  0.0

Percentage of samples with high rates of breaks (> 0.10) is  0.0

Percentage of samples with high rates of breaks (> 0.10) is  0.0

Percentage of samples with high rates of breaks (> 0.10) is  0.0

Percentage of samples with high rates of breaks (> 0.10) is  0.0
288.65user 3.67system 5:32.31elapsed 87%CPU (0avgtext+0avgdata 104692maxresident)k
16inputs+104outputs (0major+2924457minor)pagefaults 0swaps
