# Supplementary material for: Molecular dynamics on quantum annealers
Source: Sci Rep. 2022 Oct 7;12:16824. doi: 10.1038/s41598-022-21163-x (PMC9547079; doi:10.1038/s41598-022-21163-x)
Supplement: Supplementary file 2 — Supplementary Information 2. [file 41598_2022_21163_MOESM2_ESM.zip › results/dwave/eq_2/attempts_1/greedy/r0_1.3/N_50/num_reads_default/solution_0.txt]

1.300000000000000044e+00 -3.051757812500000000e-05 -3.051757812500000000e-05 2.499694824218750000e-01 5.351562500000000000e-01 1.000000000000000000e+00 2.000000000000000000e+00 1.999969482421875000e+00 -3.051757812500000000e-05 5.000000000000000000e-01 7.812194824218750000e-01 -3.051757812500000000e-05 2.843322753906250000e-01 -3.051757812500000000e-05 -3.051757812500000000e-05 3.125000000000000000e-01 -3.051757812500000000e-05 2.499694824218750000e-01 -3.051757812500000000e-05 2.843627929687500000e-01 -3.051757812500000000e-05 -3.051757812500000000e-05 2.499694824218750000e-01 -3.051757812500000000e-05 2.843627929687500000e-01 1.000000000000000000e+00 -3.051757812500000000e-05 2.499694824218750000e-01 -3.051757812500000000e-05 -3.051757812500000000e-05 -3.051757812500000000e-05 -3.051757812500000000e-05 2.499694824218750000e-01 5.343627929687500000e-01 -3.051757812500000000e-05 -3.051757812500000000e-05 -3.051757812500000000e-05 2.851562500000000000e-01 4.999694824218750000e-01 7.843627929687500000e-01 1.062469482421875000e+00 2.000000000000000000e+00 2.249969482421875000e+00 2.499969482421875000e+00 2.773406982421875000e+00 2.999969482421875000e+00 3.265594482421875000e+00 4.000000000000000000e+00 3.999969482421875000e+00 4.248809814453125000e+00
0.000000000000000000e+00 -3.051757812500000000e-05 3.199996948242187500e+01 3.199996948242187500e+01 3.199996948242187500e+01 3.199996948242187500e+01 3.199996948242187500e+01 3.124996948242187500e+01 3.054806518554687500e+01 3.199996948242187500e+01 3.199996948242187500e+01 3.199996948242187500e+01 3.199996948242187500e+01 3.199996948242187500e+01 3.199996948242187500e+01 3.199996948242187500e+01 3.199996948242187500e+01 3.199996948242187500e+01 3.199996948242187500e+01 3.199996948242187500e+01 3.199996948242187500e+01 3.199996948242187500e+01 3.199996948242187500e+01 3.199996948242187500e+01 3.199996948242187500e+01 3.199996948242187500e+01 3.199996948242187500e+01 3.199996948242187500e+01 3.199996948242187500e+01 3.199996948242187500e+01 3.199996948242187500e+01 3.199996948242187500e+01 3.199996948242187500e+01 3.199996948242187500e+01 3.199996948242187500e+01 3.199996948242187500e+01 3.199996948242187500e+01 3.199996948242187500e+01 3.199996948242187500e+01 3.199996948242187500e+01 3.199996948242187500e+01 3.199996948242187500e+01 3.150000000000000000e+01 3.081246948242187500e+01 3.020065307617187500e+01 3.000000000000000000e+01 2.956246948242187500e+01 2.925000000000000000e+01 2.799996948242187500e+01 2.774996948242187500e+01
