# Supplementary material for: Molecular dynamics on quantum annealers
Source: Sci Rep. 2022 Oct 7;12:16824. doi: 10.1038/s41598-022-21163-x (PMC9547079; doi:10.1038/s41598-022-21163-x)
Supplement: Supplementary file 2 — Supplementary Information 2. [file 41598_2022_21163_MOESM2_ESM.zip › results/dwave/eq_2/attempts_1/greedy/r0_1.3/N_50/num_reads_default/solution_1.txt]

1.300000000000000044e+00 -3.051757812500000000e-05 2.899169921875000000e-03 -3.051757812500000000e-05 -3.051757812500000000e-05 -3.051757812500000000e-05 -3.051757812500000000e-05 2.812194824218750000e-01 4.999694824218750000e-01 -3.051757812500000000e-05 2.841491699218750000e-01 4.999694824218750000e-01 7.843627929687500000e-01 -3.051757812500000000e-05 2.499694824218750000e-01 4.999694824218750000e-01 -3.051757812500000000e-05 2.499694824218750000e-01 -3.051757812500000000e-05 -3.051757812500000000e-05 2.499694824218750000e-01 5.351562500000000000e-01 1.000000000000000000e+00 9.999694824218750000e-01 -3.051757812500000000e-05 2.812194824218750000e-01 5.624694824218750000e-01 8.437194824218750000e-01 1.128906250000000000e+00 1.413299560546875000e+00 -3.051757812500000000e-05 5.000000000000000000e-01 7.812194824218750000e-01 1.062469482421875000e+00 1.346923828125000000e+00 1.631317138671875000e+00 1.916015625000000000e+00 2.187469482421875000e+00 -3.051757812500000000e-05 2.666015625000000000e-01 -3.051757812500000000e-05 2.812194824218750000e-01 5.624694824218750000e-01 1.000000000000000000e+00 1.284149169921875000e+00 1.499969482421875000e+00 -3.051757812500000000e-05 -3.051757812500000000e-05 2.499694824218750000e-01 -3.051757812500000000e-05
0.000000000000000000e+00 3.437500000000000000e-01 3.199996948242187500e+01 3.199996948242187500e+01 3.199996948242187500e+01 3.199996948242187500e+01 3.199996948242187500e+01 3.199996948242187500e+01 3.199996948242187500e+01 3.199996948242187500e+01 3.199996948242187500e+01 3.199996948242187500e+01 3.199996948242187500e+01 3.199996948242187500e+01 3.199996948242187500e+01 3.199996948242187500e+01 3.199996948242187500e+01 3.199996948242187500e+01 3.199996948242187500e+01 3.199996948242187500e+01 3.199996948242187500e+01 3.199996948242187500e+01 3.199996948242187500e+01 3.199996948242187500e+01 3.199996948242187500e+01 3.199996948242187500e+01 3.199996948242187500e+01 3.199996948242187500e+01 3.199996948242187500e+01 3.199996948242187500e+01 3.195724487304687500e+01 3.199996948242187500e+01 3.199996948242187500e+01 3.199996948242187500e+01 3.199996948242187500e+01 3.199996948242187500e+01 3.149996948242187500e+01 3.081246948242187500e+01 2.999996948242187500e+01 3.199996948242187500e+01 3.199996948242187500e+01 3.199996948242187500e+01 3.199996948242187500e+01 3.199996948242187500e+01 3.199996948242187500e+01 3.199996948242187500e+01 3.175000000000000000e+01 3.199996948242187500e+01 3.199996948242187500e+01 3.199996948242187500e+01
