# Supplementary material for: Molecular dynamics on quantum annealers
Source: Sci Rep. 2022 Oct 7;12:16824. doi: 10.1038/s41598-022-21163-x (PMC9547079; doi:10.1038/s41598-022-21163-x)
Supplement: Supplementary file 2 — Supplementary Information 2. [file 41598_2022_21163_MOESM2_ESM.zip › results/dwave/eq_2/attempts_1/greedy/r0_1.3/N_50/num_reads_default/solution_2.txt]

1.300000000000000044e+00 -3.051757812500000000e-05 -3.051757812500000000e-05 2.844238281250000000e-01 -3.051757812500000000e-05 2.841491699218750000e-01 -3.051757812500000000e-05 2.851562500000000000e-01 -3.051757812500000000e-05 -3.051757812500000000e-05 -3.051757812500000000e-05 2.843627929687500000e-01 5.683288574218750000e-01 -3.051757812500000000e-05 -3.051757812500000000e-05 2.812194824218750000e-01 4.999694824218750000e-01 8.125000000000000000e-01 -3.051757812500000000e-05 2.499694824218750000e-01 4.999694824218750000e-01 -3.051757812500000000e-05 -3.051757812500000000e-05 2.851562500000000000e-01 -3.051757812500000000e-05 -3.051757812500000000e-05 2.812194824218750000e-01 5.653991699218750000e-01 -3.051757812500000000e-05 2.812194824218750000e-01 -3.051757812500000000e-05 2.812194824218750000e-01 -3.051757812500000000e-05 2.843627929687500000e-01 5.624694824218750000e-01 1.000000000000000000e+00 2.000000000000000000e+00 2.284149169921875000e+00 4.000000000000000000e+00 4.273315429687500000e+00 3.999969482421875000e+00 4.269500732421875000e+00 4.538452148437500000e+00 -3.051757812500000000e-05 -3.051757812500000000e-05 2.843627929687500000e-01 5.624694824218750000e-01 8.437194824218750000e-01 -3.051757812500000000e-05 2.844238281250000000e-01
0.000000000000000000e+00 5.000000000000000000e-01 3.199996948242187500e+01 3.199996948242187500e+01 3.199996948242187500e+01 3.199996948242187500e+01 3.199996948242187500e+01 3.199996948242187500e+01 3.199996948242187500e+01 3.199996948242187500e+01 3.199996948242187500e+01 3.199996948242187500e+01 3.199996948242187500e+01 3.199996948242187500e+01 3.199996948242187500e+01 3.199996948242187500e+01 3.199996948242187500e+01 3.199996948242187500e+01 3.199996948242187500e+01 3.199996948242187500e+01 3.199996948242187500e+01 3.199996948242187500e+01 3.199996948242187500e+01 3.199996948242187500e+01 3.199996948242187500e+01 3.199996948242187500e+01 3.199996948242187500e+01 3.199996948242187500e+01 3.199996948242187500e+01 3.199996948242187500e+01 3.199996948242187500e+01 3.199996948242187500e+01 3.199996948242187500e+01 3.199996948242187500e+01 3.199996948242187500e+01 3.199996948242187500e+01 3.199996948242187500e+01 3.131250000000000000e+01 3.075000000000000000e+01 3.057418823242187500e+01 3.043942260742187500e+01 3.026562500000000000e+01 3.013046264648437500e+01 3.002734375000000000e+01 3.199996948242187500e+01 3.199996948242187500e+01 3.199996948242187500e+01 3.199996948242187500e+01 3.199996948242187500e+01 3.199996948242187500e+01
