# Supplementary material for: Molecular dynamics on quantum annealers
Source: Sci Rep. 2022 Oct 7;12:16824. doi: 10.1038/s41598-022-21163-x (PMC9547079; doi:10.1038/s41598-022-21163-x)
Supplement: Supplementary file 2 — Supplementary Information 2. [file 41598_2022_21163_MOESM2_ESM.zip › results/dwave/eq_2/attempts_1/N_10/solution.txt]

1.300000000000000044e+00 1.300781250000000000e+00 1.349853515625000000e+00 1.444641113281250000e+00 1.731079101562500000e+00 1.910247802734375000e+00 1.915527343750000000e+00 1.856262207031250000e+00 1.754943847656250000e+00 1.252258300781250000e+00
0.000000000000000000e+00 2.028198242187500000e+00 3.817199707031250000e+00 4.583984375000000000e+00 3.872528076171875000e+00 6.395263671875000000e-01 -3.022216796875000000e+00 -6.845977783203125000e+00 -1.069989013671875000e+01 -1.395886230468750000e+01
