# Supplementary material for: Molecular dynamics on quantum annealers
Source: Sci Rep. 2022 Oct 7;12:16824. doi: 10.1038/s41598-022-21163-x (PMC9547079; doi:10.1038/s41598-022-21163-x)
Supplement: Supplementary file 2 — Supplementary Information 2. [file 41598_2022_21163_MOESM2_ESM.zip › results/dwave/eq_2/attempts_1/N_100/solution.txt]

1.300000000000000044e+00 1.239227294921875000e+00 1.281951904296875000e+00 1.283660888671875000e+00 1.313568115234375000e+00 1.325195312500000000e+00 1.149322509765625000e+00 1.104888916015625000e+00 1.183044433593750000e+00 1.186035156250000000e+00 1.266662597656250000e+00 1.334655761718750000e+00 1.428039550781250000e+00 1.572937011718750000e+00 1.761932373046875000e+00 1.751525878906250000e+00 1.840576171875000000e+00 2.088775634765625000e+00 1.925109863281250000e+00 1.804809570312500000e+00 1.774932861328125000e+00 1.742950439453125000e+00 1.895629882812500000e+00 2.011840820312500000e+00 1.918090820312500000e+00 1.851898193359375000e+00 1.899993896484375000e+00 2.007019042968750000e+00 2.136474609375000000e+00 1.848968505859375000e+00 1.781433105468750000e+00 1.715301513671875000e+00 1.730072021484375000e+00 1.762023925781250000e+00 1.781036376953125000e+00 1.761199951171875000e+00 1.821655273437500000e+00 1.784332275390625000e+00 1.672027587890625000e+00 1.640441894531250000e+00 1.349639892578125000e+00 1.295043945312500000e+00 1.186645507812500000e+00 1.216766357421875000e+00 1.277893066406250000e+00 1.189300537109375000e+00 1.269256591796875000e+00 1.201690673828125000e+00 1.123168945312500000e+00 1.143524169921875000e+00 1.227325439453125000e+00 1.224090576171875000e+00 1.153106689453125000e+00 1.180786132812500000e+00 1.212860107421875000e+00 1.184570312500000000e+00 1.102569580078125000e+00 1.174804687500000000e+00 1.006652832031250000e+00 1.151000976562500000e+00 1.187561035156250000e+00 1.093750000000000000e+00 1.110900878906250000e+00 1.037780761718750000e+00 1.027343750000000000e+00 1.072082519531250000e+00 1.101806640625000000e+00 1.294189453125000000e+00 1.292663574218750000e+00 1.440368652343750000e+00 1.433410644531250000e+00 1.488342285156250000e+00 1.517669677734375000e+00 1.646240234375000000e+00 1.653228759765625000e+00 1.638732910156250000e+00 1.600769042968750000e+00 1.687805175781250000e+00 1.990570068359375000e+00 2.020324707031250000e+00 2.044616699218750000e+00 2.016662597656250000e+00 1.994415283203125000e+00 2.103302001953125000e+00 2.248321533203125000e+00 2.364837646484375000e+00 2.384918212890625000e+00 2.457855224609375000e+00 2.270874023437500000e+00 2.286224365234375000e+00 2.305786132812500000e+00 2.219482421875000000e+00 2.438995361328125000e+00 2.378173828125000000e+00 2.566192626953125000e+00 2.437652587890625000e+00 2.541595458984375000e+00 2.502166748046875000e+00 2.449584960937500000e+00 2.502410888671875000e+00
0.000000000000000000e+00 2.086791992187500000e-01 4.681396484375000000e-01 8.675537109375000000e-01 9.901123046875000000e-01 1.132812500000000000e+00 1.323944091796875000e+00 1.933563232421875000e+00 2.660949707031250000e+00 3.059295654296875000e+00 3.317016601562500000e+00 3.377197265625000000e+00 3.567504882812500000e+00 3.542816162109375000e+00 3.254852294921875000e+00 2.899658203125000000e+00 2.754730224609375000e+00 2.601928710937500000e+00 2.264953613281250000e+00 1.839843750000000000e+00 1.520324707031250000e+00 1.135528564453125000e+00 8.791198730468750000e-01 5.993041992187500000e-01 3.762512207031250000e-01 -1.211547851562500000e-02 -2.640686035156250000e-01 -5.052490234375000000e-01 -1.061248779296875000e+00 -1.320251464843750000e+00 -1.601104736328125000e+00 -1.877868652343750000e+00 -2.217834472656250000e+00 -2.454284667968750000e+00 -2.537841796875000000e+00 -2.909057617187500000e+00 -3.357849121093750000e+00 -3.677551269531250000e+00 -3.976440429687500000e+00 -4.365600585937500000e+00 -4.468200683593750000e+00 -4.370086669921875000e+00 -4.135406494140625000e+00 -3.737518310546875000e+00 -3.357147216796875000e+00 -3.114044189453125000e+00 -2.650634765625000000e+00 -2.418762207031250000e+00 -1.931884765625000000e+00 -1.346282958984375000e+00 -8.370971679687500000e-01 -5.436096191406250000e-01 -1.523132324218750000e-01 3.154296875000000000e-01 7.479553222656250000e-01 1.091918945312500000e+00 1.393524169921875000e+00 2.119110107421875000e+00 2.448638916015625000e+00 3.425231933593750000e+00 4.060882568359375000e+00 4.576690673828125000e+00 5.404724121093750000e+00 5.900177001953125000e+00 6.914703369140625000e+00 7.780364990234375000e+00 8.674041748046875000e+00 9.299255371093750000e+00 9.586181640625000000e+00 9.756866455078125000e+00 9.582305908203125000e+00 9.575744628906250000e+00 9.265686035156250000e+00 9.311614990234375000e+00 9.006469726562500000e+00 8.654510498046875000e+00 8.479248046875000000e+00 8.344207763671875000e+00 7.922973632812500000e+00 7.403015136718750000e+00 7.088256835937500000e+00 6.758117675781250000e+00 6.470214843750000000e+00 6.230712890625000000e+00 5.870208740234375000e+00 5.582031250000000000e+00 5.284912109375000000e+00 5.033416748046875000e+00 4.782226562500000000e+00 4.500213623046875000e+00 4.146942138671875000e+00 3.733215332031250000e+00 3.424468994140625000e+00 3.173797607421875000e+00 2.710906982421875000e+00 2.509246826171875000e+00 2.012298583984375000e+00 1.445373535156250000e+00 1.177429199218750000e+00 8.242492675781250000e-01
