# Supplementary material for: Molecular dynamics on quantum annealers
Source: Sci Rep. 2022 Oct 7;12:16824. doi: 10.1038/s41598-022-21163-x (PMC9547079; doi:10.1038/s41598-022-21163-x)
Supplement: Supplementary file 2 — Supplementary Information 2. [file 41598_2022_21163_MOESM2_ESM.zip › results/dwave/eq_2/attempts_1/N_1000/solution.txt]

1.300000000000000044e+00 1.198944091796875000e+00 1.190368652343750000e+00 1.130920410156250000e+00 1.160614013671875000e+00 1.181121826171875000e+00 1.153778076171875000e+00 1.156250000000000000e+00 1.092437744140625000e+00 1.329040527343750000e+00 1.321289062500000000e+00 1.238220214843750000e+00 1.238281250000000000e+00 1.254699707031250000e+00 1.285766601562500000e+00 1.271392822265625000e+00 1.266113281250000000e+00 1.260101318359375000e+00 1.328033447265625000e+00 1.296203613281250000e+00 1.309600830078125000e+00 1.286407470703125000e+00 1.347259521484375000e+00 1.404541015625000000e+00 1.367706298828125000e+00 1.490722656250000000e+00 1.518402099609375000e+00 1.601928710937500000e+00 1.635101318359375000e+00 1.615142822265625000e+00 1.585998535156250000e+00 1.564575195312500000e+00 1.517486572265625000e+00 1.562194824218750000e+00 1.518463134765625000e+00 1.590087890625000000e+00 1.582855224609375000e+00 1.640838623046875000e+00 1.531494140625000000e+00 1.543090820312500000e+00 1.506530761718750000e+00 1.518310546875000000e+00 1.579559326171875000e+00 1.448303222656250000e+00 1.593933105468750000e+00 1.681365966796875000e+00 1.627624511718750000e+00 1.641662597656250000e+00 1.558471679687500000e+00 1.630065917968750000e+00 1.761383056640625000e+00 1.739776611328125000e+00 1.754394531250000000e+00 1.782653808593750000e+00 1.777862548828125000e+00 1.863922119140625000e+00 1.875030517578125000e+00 1.785491943359375000e+00 1.851867675781250000e+00 1.965667724609375000e+00 1.926666259765625000e+00 1.904815673828125000e+00 2.010650634765625000e+00 2.073181152343750000e+00 2.151367187500000000e+00 2.185760498046875000e+00 2.271881103515625000e+00 2.221282958984375000e+00 2.248596191406250000e+00 2.283752441406250000e+00 2.268493652343750000e+00 2.256591796875000000e+00 2.373870849609375000e+00 2.330169677734375000e+00 2.242980957031250000e+00 2.117065429687500000e+00 2.048339843750000000e+00 2.132171630859375000e+00 2.037231445312500000e+00 2.082519531250000000e+00 2.123779296875000000e+00 2.004486083984375000e+00 2.005004882812500000e+00 2.132904052734375000e+00 2.177032470703125000e+00 2.164611816406250000e+00 2.094696044921875000e+00 1.961944580078125000e+00 2.066467285156250000e+00 2.001678466796875000e+00 2.140533447265625000e+00 2.182861328125000000e+00 2.203857421875000000e+00 2.186614990234375000e+00 2.239624023437500000e+00 2.274597167968750000e+00 2.185577392578125000e+00 2.345855712890625000e+00 2.364929199218750000e+00 2.273681640625000000e+00 2.346282958984375000e+00 2.294860839843750000e+00 2.224548339843750000e+00 1.941528320312500000e+00 1.896789550781250000e+00 1.973266601562500000e+00 1.839477539062500000e+00 1.719635009765625000e+00 1.649291992187500000e+00 1.650451660156250000e+00 1.649353027343750000e+00 1.607452392578125000e+00 1.690368652343750000e+00 1.803741455078125000e+00 1.734649658203125000e+00 1.796905517578125000e+00 1.728271484375000000e+00 1.806854248046875000e+00 1.861999511718750000e+00 1.793701171875000000e+00 1.876190185546875000e+00 2.010253906250000000e+00 2.119476318359375000e+00 2.110015869140625000e+00 2.204162597656250000e+00 2.103668212890625000e+00 2.068389892578125000e+00 1.802368164062500000e+00 1.794525146484375000e+00 1.679718017578125000e+00 1.654418945312500000e+00 1.752319335937500000e+00 1.664215087890625000e+00 1.701019287109375000e+00 1.671081542968750000e+00 1.715606689453125000e+00 1.710021972656250000e+00 1.628540039062500000e+00 1.523620605468750000e+00 1.563995361328125000e+00 1.502288818359375000e+00 1.529998779296875000e+00 1.578399658203125000e+00 1.561950683593750000e+00 1.608398437500000000e+00 1.508148193359375000e+00 1.626007080078125000e+00 1.641357421875000000e+00 1.725311279296875000e+00 1.646850585937500000e+00 1.710266113281250000e+00 1.596160888671875000e+00 1.571563720703125000e+00 1.449798583984375000e+00 1.376953125000000000e+00 1.501037597656250000e+00 1.399444580078125000e+00 1.385009765625000000e+00 1.291442871093750000e+00 1.262939453125000000e+00 1.254486083984375000e+00 1.325256347656250000e+00 1.358337402343750000e+00 1.329681396484375000e+00 1.231567382812500000e+00 1.187683105468750000e+00 1.440551757812500000e+00 1.423980712890625000e+00 1.415008544921875000e+00 1.443908691406250000e+00 1.432067871093750000e+00 1.388580322265625000e+00 1.293853759765625000e+00 1.210144042968750000e+00 1.315277099609375000e+00 1.403076171875000000e+00 1.410308837890625000e+00 1.457794189453125000e+00 1.626464843750000000e+00 1.573608398437500000e+00 1.516967773437500000e+00 1.462615966796875000e+00 1.416198730468750000e+00 1.459564208984375000e+00 1.464752197265625000e+00 1.387573242187500000e+00 1.330352783203125000e+00 1.390075683593750000e+00 1.379425048828125000e+00 1.204742431640625000e+00 1.118682861328125000e+00 1.115173339843750000e+00 1.147125244140625000e+00 1.208740234375000000e+00 1.235809326171875000e+00 1.167114257812500000e+00 1.164703369140625000e+00 1.257873535156250000e+00 1.173522949218750000e+00 1.132019042968750000e+00 1.195404052734375000e+00 1.333709716796875000e+00 1.392456054687500000e+00 1.395019531250000000e+00 1.343902587890625000e+00 1.384063720703125000e+00 1.509521484375000000e+00 1.404327392578125000e+00 1.413726806640625000e+00 1.433441162109375000e+00 1.425903320312500000e+00 1.274047851562500000e+00 1.259857177734375000e+00 1.235351562500000000e+00 1.130493164062500000e+00 1.112518310546875000e+00 1.159484863281250000e+00 1.193023681640625000e+00 1.248016357421875000e+00 1.282989501953125000e+00 1.279632568359375000e+00 1.190765380859375000e+00 1.166107177734375000e+00 1.143890380859375000e+00 1.146179199218750000e+00 1.156036376953125000e+00 1.157958984375000000e+00 1.203277587890625000e+00 1.277038574218750000e+00 1.306152343750000000e+00 1.330108642578125000e+00 1.353393554687500000e+00 1.202911376953125000e+00 1.192718505859375000e+00 1.064910888671875000e+00 9.332275390625000000e-01 9.501342773437500000e-01 9.174194335937500000e-01 1.046325683593750000e+00 9.229125976562500000e-01 8.811035156250000000e-01 7.366027832031250000e-01 6.398925781250000000e-01 6.237182617187500000e-01 6.021728515625000000e-01 6.045532226562500000e-01 5.477600097656250000e-01 4.458923339843750000e-01 4.443054199218750000e-01 4.707946777343750000e-01 4.650573730468750000e-01 6.196899414062500000e-01 6.832580566406250000e-01 6.935119628906250000e-01 5.967712402343750000e-01 4.542236328125000000e-01 5.551757812500000000e-01 5.019836425781250000e-01 5.430297851562500000e-01 5.473632812500000000e-01 5.452880859375000000e-01 6.025695800781250000e-01 6.810607910156250000e-01 6.325073242187500000e-01 6.662597656250000000e-01 5.558166503906250000e-01 5.088500976562500000e-01 5.323181152343750000e-01 5.260314941406250000e-01 4.938049316406250000e-01 4.384155273437500000e-01 5.910644531250000000e-01 5.440063476562500000e-01 5.211181640625000000e-01 4.284973144531250000e-01 6.025695800781250000e-01 5.079345703125000000e-01 5.253601074218750000e-01 6.263732910156250000e-01 5.860290527343750000e-01 5.360107421875000000e-01 5.597534179687500000e-01 5.710449218750000000e-01 5.274047851562500000e-01 5.122070312500000000e-01 4.923095703125000000e-01 5.736389160156250000e-01 4.768676757812500000e-01 6.407470703125000000e-01 6.501159667968750000e-01 5.936279296875000000e-01 6.562805175781250000e-01 8.643493652343750000e-01 8.133544921875000000e-01 7.248535156250000000e-01 7.977294921875000000e-01 8.156127929687500000e-01 7.812194824218750000e-01 7.634887695312500000e-01 7.510681152343750000e-01 8.192749023437500000e-01 8.546142578125000000e-01 8.207397460937500000e-01 8.402404785156250000e-01 8.973083496093750000e-01 1.017669677734375000e+00 1.074218750000000000e+00 1.097808837890625000e+00 1.144165039062500000e+00 1.231658935546875000e+00 1.307464599609375000e+00 1.259246826171875000e+00 1.270172119140625000e+00 1.221130371093750000e+00 1.201660156250000000e+00 1.207183837890625000e+00 1.152923583984375000e+00 1.265808105468750000e+00 1.290069580078125000e+00 1.281616210937500000e+00 1.367340087890625000e+00 1.264831542968750000e+00 1.278991699218750000e+00 1.283355712890625000e+00 1.314880371093750000e+00 1.342041015625000000e+00 1.344543457031250000e+00 1.269927978515625000e+00 1.259552001953125000e+00 1.339080810546875000e+00 1.359497070312500000e+00 1.306884765625000000e+00 1.467590332031250000e+00 1.455200195312500000e+00 1.268371582031250000e+00 1.296081542968750000e+00 1.398498535156250000e+00 1.417755126953125000e+00 1.447143554687500000e+00 1.518096923828125000e+00 1.491516113281250000e+00 1.547821044921875000e+00 1.526245117187500000e+00 1.628112792968750000e+00 1.703460693359375000e+00 1.676147460937500000e+00 1.761199951171875000e+00 1.763977050781250000e+00 1.756835937500000000e+00 1.763427734375000000e+00 1.769897460937500000e+00 1.792480468750000000e+00 1.923767089843750000e+00 1.950195312500000000e+00 1.842102050781250000e+00 1.911621093750000000e+00 1.954498291015625000e+00 2.056060791015625000e+00 2.001678466796875000e+00 1.962188720703125000e+00 2.070373535156250000e+00 2.034362792968750000e+00 2.112182617187500000e+00 2.053314208984375000e+00 2.109954833984375000e+00 2.086761474609375000e+00 2.164062500000000000e+00 2.127716064453125000e+00 2.098663330078125000e+00 2.059387207031250000e+00 2.056762695312500000e+00 2.073852539062500000e+00 2.310668945312500000e+00 2.231475830078125000e+00 2.190032958984375000e+00 2.151397705078125000e+00 2.189697265625000000e+00 2.255126953125000000e+00 2.260284423828125000e+00 2.258056640625000000e+00 2.289886474609375000e+00 2.258117675781250000e+00 2.220977783203125000e+00 2.269195556640625000e+00 2.263061523437500000e+00 2.257324218750000000e+00 2.273529052734375000e+00 2.334075927734375000e+00 2.408081054687500000e+00 2.426757812500000000e+00 2.388092041015625000e+00 2.357940673828125000e+00 2.414306640625000000e+00 2.436340332031250000e+00 2.508666992187500000e+00 2.546661376953125000e+00 2.443328857421875000e+00 2.500274658203125000e+00 2.429565429687500000e+00 2.431152343750000000e+00 2.473968505859375000e+00 2.565917968750000000e+00 2.532135009765625000e+00 2.533233642578125000e+00 2.615264892578125000e+00 2.317504882812500000e+00 2.281250000000000000e+00 2.167419433593750000e+00 2.142303466796875000e+00 2.180725097656250000e+00 2.138702392578125000e+00 2.163909912109375000e+00 2.262756347656250000e+00 2.470153808593750000e+00 2.438751220703125000e+00 2.570312500000000000e+00 2.548492431640625000e+00 2.518676757812500000e+00 2.572631835937500000e+00 2.559600830078125000e+00 2.570800781250000000e+00 2.546508789062500000e+00 2.644348144531250000e+00 2.602050781250000000e+00 2.570068359375000000e+00 2.452056884765625000e+00 2.416961669921875000e+00 2.408782958984375000e+00 2.523986816406250000e+00 2.610168457031250000e+00 2.636810302734375000e+00 2.758972167968750000e+00 2.783294677734375000e+00 2.845306396484375000e+00 2.831054687500000000e+00 2.682312011718750000e+00 2.709686279296875000e+00 2.752197265625000000e+00 2.778594970703125000e+00 2.759307861328125000e+00 2.793090820312500000e+00 2.658325195312500000e+00 2.593994140625000000e+00 2.529235839843750000e+00 2.469665527343750000e+00 2.395416259765625000e+00 2.478424072265625000e+00 2.523712158203125000e+00 2.508148193359375000e+00 2.476654052734375000e+00 2.434326171875000000e+00 2.405273437500000000e+00 2.395324707031250000e+00 2.337768554687500000e+00 2.055969238281250000e+00 1.978790283203125000e+00 1.859069824218750000e+00 1.892974853515625000e+00 1.923034667968750000e+00 1.953887939453125000e+00 1.884277343750000000e+00 1.713623046875000000e+00 1.775085449218750000e+00 1.707061767578125000e+00 1.601928710937500000e+00 1.607452392578125000e+00 1.694488525390625000e+00 1.718750000000000000e+00 1.642517089843750000e+00 1.540161132812500000e+00 1.571563720703125000e+00 1.455871582031250000e+00 1.412811279296875000e+00 1.391204833984375000e+00 1.408660888671875000e+00 1.577148437500000000e+00 1.553497314453125000e+00 2.367858886718750000e+00 2.444610595703125000e+00 2.448852539062500000e+00 2.484954833984375000e+00 2.390838623046875000e+00 2.470520019531250000e+00 2.712280273437500000e+00 2.582855224609375000e+00 2.666259765625000000e+00 2.691711425781250000e+00 2.674133300781250000e+00 2.525146484375000000e+00 2.626831054687500000e+00 2.603942871093750000e+00 2.665344238281250000e+00 2.599639892578125000e+00 2.613800048828125000e+00 2.789733886718750000e+00 2.789855957031250000e+00 2.777740478515625000e+00 2.881500244140625000e+00 2.855285644531250000e+00 2.823516845703125000e+00 2.853393554687500000e+00 2.788085937500000000e+00 2.888946533203125000e+00 2.922912597656250000e+00 2.945434570312500000e+00 2.944000244140625000e+00 2.877288818359375000e+00 3.136718750000000000e+00 3.079864501953125000e+00 3.070220947265625000e+00 3.066131591796875000e+00 3.055175781250000000e+00 3.133911132812500000e+00 3.085510253906250000e+00 3.033966064453125000e+00 3.022216796875000000e+00 2.948333740234375000e+00 3.023498535156250000e+00 3.178924560546875000e+00 3.221221923828125000e+00 3.277740478515625000e+00 3.272552490234375000e+00 3.307525634765625000e+00 3.444732666015625000e+00 3.513275146484375000e+00 3.490905761718750000e+00 3.329711914062500000e+00 3.346649169921875000e+00 3.351135253906250000e+00 3.508422851562500000e+00 3.619079589843750000e+00 3.855712890625000000e+00 3.880187988281250000e+00 3.861267089843750000e+00 4.080749511718750000e+00 4.009429931640625000e+00 4.065368652343750000e+00 4.159576416015625000e+00 4.148864746093750000e+00 4.193511962890625000e+00 4.319366455078125000e+00 4.395965576171875000e+00 4.257873535156250000e+00 4.367462158203125000e+00 4.378326416015625000e+00 4.366302490234375000e+00 4.442382812500000000e+00 4.357055664062500000e+00 4.403472900390625000e+00 4.467346191406250000e+00 4.477386474609375000e+00 4.446258544921875000e+00 4.297607421875000000e+00 4.276977539062500000e+00 4.314483642578125000e+00 4.342468261718750000e+00 4.384704589843750000e+00 4.367462158203125000e+00 4.448730468750000000e+00 4.280487060546875000e+00 4.251403808593750000e+00 4.288085937500000000e+00 4.252563476562500000e+00 4.171325683593750000e+00 4.220153808593750000e+00 4.243743896484375000e+00 4.293579101562500000e+00 4.357727050781250000e+00 4.516601562500000000e+00 4.395660400390625000e+00 4.431488037109375000e+00 4.376464843750000000e+00 4.450775146484375000e+00 4.431030273437500000e+00 4.475189208984375000e+00 4.511230468750000000e+00 4.494659423828125000e+00 4.459716796875000000e+00 4.363403320312500000e+00 4.474639892578125000e+00 4.501770019531250000e+00 4.471008300781250000e+00 4.520904541015625000e+00 4.446044921875000000e+00 4.394714355468750000e+00 4.299285888671875000e+00 4.305572509765625000e+00 4.369598388671875000e+00 4.417175292968750000e+00 4.416229248046875000e+00 4.422027587890625000e+00 4.382537841796875000e+00 4.410614013671875000e+00 4.414337158203125000e+00 4.495910644531250000e+00 4.502685546875000000e+00 4.373046875000000000e+00 4.508789062500000000e+00 4.575622558593750000e+00 4.593872070312500000e+00 4.599029541015625000e+00 4.551300048828125000e+00 4.488189697265625000e+00 4.445343017578125000e+00 4.468322753906250000e+00 4.464569091796875000e+00 4.526977539062500000e+00 4.524932861328125000e+00 4.701232910156250000e+00 4.893035888671875000e+00 4.995605468750000000e+00 5.139495849609375000e+00 5.129394531250000000e+00 5.268341064453125000e+00 5.495544433593750000e+00 5.465667724609375000e+00 5.560852050781250000e+00 5.503448486328125000e+00 5.379516601562500000e+00 5.399047851562500000e+00 5.298217773437500000e+00 5.285675048828125000e+00 5.311706542968750000e+00 5.370697021484375000e+00 5.287353515625000000e+00 5.280517578125000000e+00 5.255035400390625000e+00 5.298004150390625000e+00 5.340698242187500000e+00 5.226806640625000000e+00 5.023651123046875000e+00 5.016632080078125000e+00 5.036895751953125000e+00 5.022338867187500000e+00 4.968627929687500000e+00 4.932495117187500000e+00 4.898864746093750000e+00 4.821136474609375000e+00 4.676910400390625000e+00 4.609741210937500000e+00 4.618560791015625000e+00 4.691101074218750000e+00 4.686401367187500000e+00 5.238647460937500000e+00 5.320587158203125000e+00 5.338043212890625000e+00 5.412963867187500000e+00 5.335174560546875000e+00 5.160400390625000000e+00 5.256866455078125000e+00 5.302886962890625000e+00 5.339996337890625000e+00 5.306854248046875000e+00 5.321685791015625000e+00 5.355010986328125000e+00 5.487487792968750000e+00 5.601409912109375000e+00 5.600921630859375000e+00 5.649444580078125000e+00 5.662658691406250000e+00 5.551940917968750000e+00 5.547119140625000000e+00 5.789489746093750000e+00 5.728759765625000000e+00 5.952545166015625000e+00 5.944793701171875000e+00 6.045410156250000000e+00 5.963378906250000000e+00 5.916748046875000000e+00 5.829681396484375000e+00 5.813385009765625000e+00 5.895904541015625000e+00 5.875366210937500000e+00 5.985717773437500000e+00 6.046356201171875000e+00 6.146575927734375000e+00 6.181457519531250000e+00 6.063659667968750000e+00 6.011840820312500000e+00 6.034484863281250000e+00 6.094726562500000000e+00 6.064697265625000000e+00 6.133361816406250000e+00 5.842529296875000000e+00 5.750335693359375000e+00 5.688232421875000000e+00 5.865783691406250000e+00 5.757141113281250000e+00 5.799896240234375000e+00 5.607238769531250000e+00 5.649108886718750000e+00 5.652252197265625000e+00 5.720611572265625000e+00 5.622741699218750000e+00 5.573730468750000000e+00 5.514892578125000000e+00 5.618835449218750000e+00 5.631103515625000000e+00 5.614685058593750000e+00 5.650543212890625000e+00 5.717437744140625000e+00 5.830993652343750000e+00 5.825805664062500000e+00 5.708557128906250000e+00 6.116821289062500000e+00 6.127441406250000000e+00 6.017639160156250000e+00 6.068420410156250000e+00 6.249053955078125000e+00 6.245971679687500000e+00 6.206146240234375000e+00 6.216278076171875000e+00 6.268341064453125000e+00 6.324981689453125000e+00 6.383331298828125000e+00 6.385345458984375000e+00 6.253570556640625000e+00 6.193206787109375000e+00 6.251373291015625000e+00 6.271606445312500000e+00 6.282684326171875000e+00 6.220733642578125000e+00 6.193054199218750000e+00 6.258392333984375000e+00 6.260498046875000000e+00 6.246978759765625000e+00 6.326812744140625000e+00 6.350860595703125000e+00 6.244567871093750000e+00 6.199951171875000000e+00 6.258361816406250000e+00 6.257812500000000000e+00 6.269409179687500000e+00 6.097290039062500000e+00 6.085266113281250000e+00 5.946807861328125000e+00 5.879119873046875000e+00 6.022644042968750000e+00 6.052734375000000000e+00 6.034240722656250000e+00 6.050537109375000000e+00 6.097625732421875000e+00 6.054077148437500000e+00 6.099822998046875000e+00 6.175415039062500000e+00 6.091247558593750000e+00 6.047180175781250000e+00 6.027038574218750000e+00 6.062469482421875000e+00 6.122131347656250000e+00 6.023529052734375000e+00 5.994659423828125000e+00 5.904632568359375000e+00 5.819366455078125000e+00 5.732788085937500000e+00 5.617462158203125000e+00 5.570068359375000000e+00 5.556030273437500000e+00 5.541259765625000000e+00 5.667236328125000000e+00 5.729217529296875000e+00 5.688476562500000000e+00 5.656890869140625000e+00 5.695678710937500000e+00 5.590911865234375000e+00 5.614501953125000000e+00 5.388885498046875000e+00 5.462310791015625000e+00 5.531433105468750000e+00 5.530395507812500000e+00 5.482452392578125000e+00 5.466217041015625000e+00 5.453491210937500000e+00 5.476623535156250000e+00 5.541046142578125000e+00 5.544952392578125000e+00 5.541625976562500000e+00 5.462707519531250000e+00 5.529663085937500000e+00 5.549804687500000000e+00 5.622161865234375000e+00 5.756744384765625000e+00 5.783782958984375000e+00 6.056823730468750000e+00 6.159210205078125000e+00 6.309631347656250000e+00 6.378143310546875000e+00 6.250000000000000000e+00 6.327880859375000000e+00 6.396240234375000000e+00 6.438873291015625000e+00 6.474945068359375000e+00 6.477966308593750000e+00 6.472564697265625000e+00 6.500854492187500000e+00 6.481414794921875000e+00 6.398620605468750000e+00 6.432708740234375000e+00 6.496734619140625000e+00 6.529937744140625000e+00 6.622161865234375000e+00 6.637023925781250000e+00 6.534027099609375000e+00 6.670013427734375000e+00 6.539794921875000000e+00 6.444946289062500000e+00 6.440795898437500000e+00 6.296844482421875000e+00 6.251068115234375000e+00 6.240783691406250000e+00 6.154693603515625000e+00 5.852508544921875000e+00 5.806243896484375000e+00 5.802124023437500000e+00 5.755493164062500000e+00 5.775573730468750000e+00 5.675506591796875000e+00 5.789916992187500000e+00 5.857971191406250000e+00 5.892211914062500000e+00 5.874786376953125000e+00 6.029632568359375000e+00 5.961059570312500000e+00 6.071319580078125000e+00 6.067840576171875000e+00 6.141754150390625000e+00 6.317352294921875000e+00 6.315704345703125000e+00 6.249633789062500000e+00 6.463073730468750000e+00 6.582763671875000000e+00 6.594451904296875000e+00 6.523040771484375000e+00 6.586639404296875000e+00 6.580200195312500000e+00 6.615814208984375000e+00 6.448059082031250000e+00 6.443054199218750000e+00 6.534606933593750000e+00 6.522644042968750000e+00 6.570190429687500000e+00 6.529632568359375000e+00 6.484222412109375000e+00 6.495513916015625000e+00 6.389282226562500000e+00 6.357574462890625000e+00 6.291839599609375000e+00 6.366546630859375000e+00 6.181793212890625000e+00 6.020782470703125000e+00 4.987304687500000000e+00 4.883850097656250000e+00 4.893005371093750000e+00 4.915313720703125000e+00 4.697265625000000000e+00 4.586608886718750000e+00 4.620574951171875000e+00 4.541229248046875000e+00 4.544281005859375000e+00 4.540161132812500000e+00 4.515930175781250000e+00 4.450439453125000000e+00 4.504486083984375000e+00 4.320770263671875000e+00 4.185913085937500000e+00 4.148254394531250000e+00 4.152496337890625000e+00 4.067169189453125000e+00 4.019866943359375000e+00 4.087036132812500000e+00 4.016052246093750000e+00 3.960174560546875000e+00 4.024017333984375000e+00 4.075622558593750000e+00 4.064636230468750000e+00 3.848297119140625000e+00 4.005401611328125000e+00 3.950714111328125000e+00 3.989746093750000000e+00 4.218231201171875000e+00 4.392059326171875000e+00 4.460540771484375000e+00 4.450592041015625000e+00 4.518768310546875000e+00 4.496459960937500000e+00 4.508361816406250000e+00 4.533355712890625000e+00 4.798309326171875000e+00 4.755462646484375000e+00 4.930877685546875000e+00 4.899871826171875000e+00 4.841796875000000000e+00 4.851715087890625000e+00 4.925811767578125000e+00 4.964813232421875000e+00 4.985565185546875000e+00 4.954925537109375000e+00 4.984375000000000000e+00 4.912811279296875000e+00 4.735198974609375000e+00 4.664855957031250000e+00 4.670257568359375000e+00 4.868194580078125000e+00 4.926269531250000000e+00 5.041992187500000000e+00 5.114624023437500000e+00 5.175506591796875000e+00 5.129425048828125000e+00 5.187561035156250000e+00 5.174041748046875000e+00 5.095336914062500000e+00 5.036621093750000000e+00 5.068481445312500000e+00 5.036560058593750000e+00 5.168243408203125000e+00 5.218444824218750000e+00 5.170318603515625000e+00 5.089599609375000000e+00 5.043457031250000000e+00 4.939849853515625000e+00 4.945800781250000000e+00 4.911865234375000000e+00 4.849731445312500000e+00 4.765441894531250000e+00 4.773895263671875000e+00 4.689056396484375000e+00 4.727966308593750000e+00 4.689575195312500000e+00 4.809509277343750000e+00 4.843963623046875000e+00 4.970123291015625000e+00 5.074829101562500000e+00 5.054931640625000000e+00 5.087677001953125000e+00 5.017730712890625000e+00 4.819946289062500000e+00 4.829803466796875000e+00 4.803863525390625000e+00 4.698730468750000000e+00 4.703002929687500000e+00 4.702636718750000000e+00 4.738525390625000000e+00 4.737426757812500000e+00 4.925628662109375000e+00 4.953277587890625000e+00 4.995483398437500000e+00 5.067047119140625000e+00 5.149017333984375000e+00 5.144622802734375000e+00 5.137512207031250000e+00 5.019805908203125000e+00 5.141632080078125000e+00 5.219543457031250000e+00 5.138275146484375000e+00 5.101287841796875000e+00 5.091339111328125000e+00 4.980895996093750000e+00 5.079559326171875000e+00 5.111816406250000000e+00 5.083282470703125000e+00 5.168029785156250000e+00 5.244049072265625000e+00 5.310577392578125000e+00 5.250244140625000000e+00 5.179138183593750000e+00 5.285491943359375000e+00 5.269195556640625000e+00 5.316986083984375000e+00 5.468139648437500000e+00 5.438781738281250000e+00 5.477203369140625000e+00 5.493530273437500000e+00 5.520538330078125000e+00 5.571472167968750000e+00 5.620513916015625000e+00 5.533050537109375000e+00 5.672241210937500000e+00 5.641723632812500000e+00 5.664886474609375000e+00 5.678955078125000000e+00 5.857604980468750000e+00 5.829467773437500000e+00 6.074493408203125000e+00 6.092498779296875000e+00 6.127105712890625000e+00 6.244720458984375000e+00 6.255310058593750000e+00 6.373565673828125000e+00 6.390686035156250000e+00 6.264587402343750000e+00 6.256866455078125000e+00 6.379241943359375000e+00 6.477294921875000000e+00 6.503479003906250000e+00 6.517486572265625000e+00 6.578979492187500000e+00 6.545562744140625000e+00 6.508056640625000000e+00 6.503723144531250000e+00 6.506286621093750000e+00
0.000000000000000000e+00 3.906250000000000000e-02 9.548950195312500000e-02 1.098327636718750000e-01 1.449279785156250000e-01 1.270446777343750000e-01 1.478271484375000000e-01 1.960144042968750000e-01 2.564086914062500000e-01 3.907165527343750000e-01 3.299865722656250000e-01 2.462768554687500000e-01 1.462402343750000000e-01 2.051696777343750000e-01 1.561584472656250000e-01 1.308593750000000000e-01 1.320800781250000000e-01 1.912841796875000000e-01 1.997375488281250000e-01 9.375000000000000000e-02 1.676025390625000000e-01 1.297912597656250000e-01 5.493164062500000000e-02 6.665039062500000000e-02 1.470947265625000000e-01 7.168579101562500000e-02 1.928710937500000000e-01 4.394531250000000000e-02 7.040405273437500000e-02 1.431274414062500000e-02 7.156372070312500000e-02 4.360961914062500000e-02 3.857421875000000000e-02 6.958007812500000000e-03 1.116943359375000000e-01 1.129150390625000000e-03 -9.582519531250000000e-02 -8.346557617187500000e-02 -2.742614746093750000e-01 -2.445373535156250000e-01 -3.178100585937500000e-01 -3.330078125000000000e-01 -3.051757812500000000e-01 -2.636413574218750000e-01 -3.101806640625000000e-01 -3.273925781250000000e-01 -6.082153320312500000e-01 -6.280212402343750000e-01 -6.647949218750000000e-01 -5.971679687500000000e-01 -5.593872070312500000e-01 -3.981018066406250000e-01 -3.505249023437500000e-01 -4.692993164062500000e-01 -4.801025390625000000e-01 -6.865844726562500000e-01 -6.716308593750000000e-01 -5.982666015625000000e-01 -5.843200683593750000e-01 -6.355590820312500000e-01 -6.754760742187500000e-01 -6.497802734375000000e-01 -5.761718750000000000e-01 -6.071166992187500000e-01 -6.551818847656250000e-01 -7.490234375000000000e-01 -6.294555664062500000e-01 -6.799926757812500000e-01 -6.308288574218750000e-01 -8.098754882812500000e-01 -8.575744628906250000e-01 -9.031372070312500000e-01 -9.571838378906250000e-01 -9.662780761718750000e-01 -8.749389648437500000e-01 -7.982788085937500000e-01 -9.520263671875000000e-01 -9.589843750000000000e-01 -9.687805175781250000e-01 -9.063110351562500000e-01 -7.134399414062500000e-01 -6.479187011718750000e-01 -5.914611816406250000e-01 -6.417541503906250000e-01 -6.537780761718750000e-01 -7.869567871093750000e-01 -8.664550781250000000e-01 -9.208068847656250000e-01 -1.039794921875000000e+00 -1.083953857421875000e+00 -1.043457031250000000e+00 -1.088745117187500000e+00 -1.139160156250000000e+00 -1.110168457031250000e+00 -1.243682861328125000e+00 -1.256774902343750000e+00 -1.177093505859375000e+00 -1.292449951171875000e+00 -1.224029541015625000e+00 -1.282012939453125000e+00 -1.248626708984375000e+00 -1.243530273437500000e+00 -1.143188476562500000e+00 -1.139465332031250000e+00 -1.249237060546875000e+00 -1.248352050781250000e+00 -1.184936523437500000e+00 -1.228271484375000000e+00 -1.263061523437500000e+00 -1.186096191406250000e+00 -1.147949218750000000e+00 -1.428558349609375000e+00 -1.407226562500000000e+00 -1.402160644531250000e+00 -1.488677978515625000e+00 -1.538787841796875000e+00 -1.631805419921875000e+00 -1.724884033203125000e+00 -1.746551513671875000e+00 -1.932769775390625000e+00 -1.940307617187500000e+00 -1.851654052734375000e+00 -1.902557373046875000e+00 -1.952819824218750000e+00 -1.982421875000000000e+00 -2.006256103515625000e+00 -2.144409179687500000e+00 -2.211029052734375000e+00 -2.188690185546875000e+00 -2.100219726562500000e+00 -1.914276123046875000e+00 -1.984069824218750000e+00 -1.975158691406250000e+00 -1.964355468750000000e+00 -1.997192382812500000e+00 -2.207427978515625000e+00 -2.177490234375000000e+00 -2.050079345703125000e+00 -2.105712890625000000e+00 -2.170837402343750000e+00 -2.294738769531250000e+00 -2.435180664062500000e+00 -2.427703857421875000e+00 -2.474548339843750000e+00 -2.477416992187500000e+00 -2.524597167968750000e+00 -2.472229003906250000e+00 -2.496582031250000000e+00 -2.584289550781250000e+00 -2.623565673828125000e+00 -2.609344482421875000e+00 -2.622619628906250000e+00 -2.613952636718750000e+00 -2.709350585937500000e+00 -2.804077148437500000e+00 -2.703765869140625000e+00 -2.870544433593750000e+00 -2.805084228515625000e+00 -2.835662841796875000e+00 -2.803833007812500000e+00 -2.804138183593750000e+00 -2.740997314453125000e+00 -2.726531982421875000e+00 -2.685516357421875000e+00 -2.668823242187500000e+00 -2.600585937500000000e+00 -2.397918701171875000e+00 -2.399627685546875000e+00 -2.473968505859375000e+00 -2.528442382812500000e+00 -2.462890625000000000e+00 -2.457855224609375000e+00 -2.433288574218750000e+00 -2.529357910156250000e+00 -2.667846679687500000e+00 -2.703704833984375000e+00 -2.623779296875000000e+00 -2.880462646484375000e+00 -2.839935302734375000e+00 -2.988739013671875000e+00 -3.179138183593750000e+00 -3.275604248046875000e+00 -3.305969238281250000e+00 -3.224914550781250000e+00 -3.209930419921875000e+00 -3.224395751953125000e+00 -3.449493408203125000e+00 -3.468261718750000000e+00 -3.346832275390625000e+00 -3.272430419921875000e+00 -3.244720458984375000e+00 -3.383148193359375000e+00 -3.348663330078125000e+00 -3.249664306640625000e+00 -3.462890625000000000e+00 -3.374664306640625000e+00 -3.243164062500000000e+00 -3.270812988281250000e+00 -3.361053466796875000e+00 -3.238494873046875000e+00 -3.088470458984375000e+00 -2.943328857421875000e+00 -2.834350585937500000e+00 -2.903015136718750000e+00 -2.935241699218750000e+00 -2.888427734375000000e+00 -3.065460205078125000e+00 -3.107910156250000000e+00 -2.984497070312500000e+00 -3.045104980468750000e+00 -3.024780273437500000e+00 -3.086944580078125000e+00 -3.083923339843750000e+00 -3.093261718750000000e+00 -3.292266845703125000e+00 -3.253509521484375000e+00 -3.210662841796875000e+00 -3.204254150390625000e+00 -3.265350341796875000e+00 -3.271087646484375000e+00 -3.268585205078125000e+00 -3.353546142578125000e+00 -3.286529541015625000e+00 -3.275177001953125000e+00 -3.145416259765625000e+00 -3.206298828125000000e+00 -3.258850097656250000e+00 -3.130706787109375000e+00 -3.105377197265625000e+00 -3.011474609375000000e+00 -2.978546142578125000e+00 -2.843292236328125000e+00 -2.996551513671875000e+00 -3.217987060546875000e+00 -3.135772705078125000e+00 -2.834106445312500000e+00 -2.716613769531250000e+00 -2.587127685546875000e+00 -2.440277099609375000e+00 -2.312011718750000000e+00 -2.050689697265625000e+00 -1.768218994140625000e+00 -1.447631835937500000e+00 -1.205017089843750000e+00 -7.885742187500000000e-01 -3.383178710937500000e-01 3.201293945312500000e-02 4.425354003906250000e-01 1.101104736328125000e+00 1.783691406250000000e+00 2.422943115234375000e+00 3.160095214843750000e+00 3.465972900390625000e+00 3.910430908203125000e+00 4.185699462890625000e+00 4.713989257812500000e+00 5.214111328125000000e+00 5.645538330078125000e+00 6.063232421875000000e+00 6.675018310546875000e+00 7.158264160156250000e+00 7.529449462890625000e+00 7.679748535156250000e+00 8.084045410156250000e+00 8.524414062500000000e+00 8.860778808593750000e+00 9.391387939453125000e+00 9.796936035156250000e+00 1.044482421875000000e+01 1.104263305664062500e+01 1.143499755859375000e+01 1.200375366210937500e+01 1.266311645507812500e+01 1.310205078125000000e+01 1.348507690429687500e+01 1.428060913085937500e+01 1.459057617187500000e+01 1.504269409179687500e+01 1.544598388671875000e+01 1.590643310546875000e+01 1.627362060546875000e+01 1.678375244140625000e+01 1.728094482421875000e+01 1.765109252929687500e+01 1.818338012695312500e+01 1.870281982421875000e+01 1.919012451171875000e+01 1.961965942382812500e+01 2.017544555664062500e+01 2.056341552734375000e+01 2.093490600585937500e+01 2.131607055664062500e+01 2.162057495117187500e+01 2.180273437500000000e+01 2.205938720703125000e+01 2.240969848632812500e+01 2.264758300781250000e+01 2.273559570312500000e+01 2.310327148437500000e+01 2.344329833984375000e+01 2.369567871093750000e+01 2.391564941406250000e+01 2.414926147460937500e+01 2.447076416015625000e+01 2.466979980468750000e+01 2.479669189453125000e+01 2.487927246093750000e+01 2.496926879882812500e+01 2.501690673828125000e+01 2.503808593750000000e+01 2.508190917968750000e+01 2.509973144531250000e+01 2.512509155273437500e+01 2.524249267578125000e+01 2.535412597656250000e+01 2.533050537109375000e+01 2.556448364257812500e+01 2.566195678710937500e+01 2.561248779296875000e+01 2.559997558593750000e+01 2.566229248046875000e+01 2.571307373046875000e+01 2.576879882812500000e+01 2.587713623046875000e+01 2.591143798828125000e+01 2.586758422851562500e+01 2.573257446289062500e+01 2.578912353515625000e+01 2.591018676757812500e+01 2.593527221679687500e+01 2.600305175781250000e+01 2.601477050781250000e+01 2.603173828125000000e+01 2.609658813476562500e+01 2.616476440429687500e+01 2.607995605468750000e+01 2.601364135742187500e+01 2.608776855468750000e+01 2.609176635742187500e+01 2.606732177734375000e+01 2.610937500000000000e+01 2.613403320312500000e+01 2.626153564453125000e+01 2.631558227539062500e+01 2.620223999023437500e+01 2.617031860351562500e+01 2.627471923828125000e+01 2.615383911132812500e+01 2.614938354492187500e+01 2.616961669921875000e+01 2.619451904296875000e+01 2.619244384765625000e+01 2.613229370117187500e+01 2.609301757812500000e+01 2.601986694335937500e+01 2.603796386718750000e+01 2.594635009765625000e+01 2.585998535156250000e+01 2.588284301757812500e+01 2.585174560546875000e+01 2.575585937500000000e+01 2.575802612304687500e+01 2.564779663085937500e+01 2.560733032226562500e+01 2.556835937500000000e+01 2.553475952148437500e+01 2.555630493164062500e+01 2.550091552734375000e+01 2.544311523437500000e+01 2.539224243164062500e+01 2.532800292968750000e+01 2.526763916015625000e+01 2.534860229492187500e+01 2.533416748046875000e+01 2.527661132812500000e+01 2.520773315429687500e+01 2.515841674804687500e+01 2.502136230468750000e+01 2.500021362304687500e+01 2.489340209960937500e+01 2.478176879882812500e+01 2.478909301757812500e+01 2.474945068359375000e+01 2.467456054687500000e+01 2.459893798828125000e+01 2.454125976562500000e+01 2.456420898437500000e+01 2.453329467773437500e+01 2.456253051757812500e+01 2.451745605468750000e+01 2.445803833007812500e+01 2.446105957031250000e+01 2.450881958007812500e+01 2.443811035156250000e+01 2.434808349609375000e+01 2.430902099609375000e+01 2.413858032226562500e+01 2.406915283203125000e+01 2.400155639648437500e+01 2.393057250976562500e+01 2.395211791992187500e+01 2.392126464843750000e+01 2.388449096679687500e+01 2.387725830078125000e+01 2.400225830078125000e+01 2.390924072265625000e+01 2.407028198242187500e+01 2.411828613281250000e+01 2.409225463867187500e+01 2.372906494140625000e+01 2.374008178710937500e+01 2.395962524414062500e+01 2.403564453125000000e+01 2.405084228515625000e+01 2.418774414062500000e+01 2.422091674804687500e+01 2.420733642578125000e+01 2.431283569335937500e+01 2.421380615234375000e+01 2.421139526367187500e+01 2.417098999023437500e+01 2.409414672851562500e+01 2.404937744140625000e+01 2.412841796875000000e+01 2.415637207031250000e+01 2.416952514648437500e+01 2.408605957031250000e+01 2.404721069335937500e+01 2.400637817382812500e+01 2.405899047851562500e+01 2.411459350585937500e+01 2.409082031250000000e+01 2.408828735351562500e+01 2.406347656250000000e+01 2.409277343750000000e+01 2.396887207031250000e+01 2.424609375000000000e+01 2.418435668945312500e+01 2.414178466796875000e+01 2.411065673828125000e+01 2.410861206054687500e+01 2.406445312500000000e+01 2.406613159179687500e+01 2.401187133789062500e+01 2.402050781250000000e+01 2.391973876953125000e+01 2.373791503906250000e+01 2.348171997070312500e+01 2.344821166992187500e+01 2.346255493164062500e+01 2.350930786132812500e+01 2.346731567382812500e+01 2.352426147460937500e+01 2.350570678710937500e+01 2.326577758789062500e+01 2.320483398437500000e+01 2.313745117187500000e+01 2.309521484375000000e+01 2.307092285156250000e+01 2.310305786132812500e+01 2.301400756835937500e+01 2.309533691406250000e+01 2.306320190429687500e+01 2.302682495117187500e+01 2.310351562500000000e+01 2.310296630859375000e+01 2.304067993164062500e+01 2.302371215820312500e+01 2.295806884765625000e+01 2.295727539062500000e+01 2.297116088867187500e+01 2.284841918945312500e+01 2.279501342773437500e+01 2.290237426757812500e+01 2.291146850585937500e+01 2.295587158203125000e+01 2.301779174804687500e+01 2.350720214843750000e+01 2.346014404296875000e+01 2.339581298828125000e+01 2.332299804687500000e+01 2.331964111328125000e+01 2.331692504882812500e+01 2.325189208984375000e+01 2.314086914062500000e+01 2.308419799804687500e+01 2.309103393554687500e+01 2.306985473632812500e+01 2.289968872070312500e+01 2.282080078125000000e+01 2.291036987304687500e+01 2.296484375000000000e+01 2.303955078125000000e+01 2.305181884765625000e+01 2.295336914062500000e+01 2.286734008789062500e+01 2.292794799804687500e+01 2.297668457031250000e+01 2.296945190429687500e+01 2.288598632812500000e+01 2.291995239257812500e+01 2.301135253906250000e+01 2.303915405273437500e+01 2.301074218750000000e+01 2.296951293945312500e+01 2.308517456054687500e+01 2.306637573242187500e+01 2.295568847656250000e+01 2.296682739257812500e+01 2.313879394531250000e+01 2.303613281250000000e+01 2.322070312500000000e+01 2.322183227539062500e+01 2.310058593750000000e+01 2.299029541015625000e+01 2.300708007812500000e+01 2.302047729492187500e+01 2.307546997070312500e+01 2.307727050781250000e+01 2.308428955078125000e+01 2.323352050781250000e+01 2.327389526367187500e+01 2.317782592773437500e+01 2.324407958984375000e+01 2.329040527343750000e+01 2.333343505859375000e+01 2.323513793945312500e+01 2.328338623046875000e+01 2.336779785156250000e+01 2.348049926757812500e+01 2.360964965820312500e+01 2.365039062500000000e+01 2.369375610351562500e+01 2.391494750976562500e+01 2.390756225585937500e+01 2.402951049804687500e+01 2.403750610351562500e+01 2.412673950195312500e+01 2.412078857421875000e+01 2.411270141601562500e+01 2.405252075195312500e+01 2.396902465820312500e+01 2.387237548828125000e+01 2.376565551757812500e+01 2.375280761718750000e+01 2.363137817382812500e+01 2.366790771484375000e+01 2.383761596679687500e+01 2.377798461914062500e+01 2.376596069335937500e+01 2.375265502929687500e+01 2.378256225585937500e+01 2.382083129882812500e+01 2.374237060546875000e+01 2.378649902343750000e+01 2.371963500976562500e+01 2.368920898437500000e+01 2.365969848632812500e+01 2.377456665039062500e+01 2.382348632812500000e+01 2.394360351562500000e+01 2.408166503906250000e+01 2.399844360351562500e+01 2.390679931640625000e+01 2.383312988281250000e+01 2.373275756835937500e+01 2.368859863281250000e+01 2.356866455078125000e+01 2.369433593750000000e+01 2.376718139648437500e+01 2.381301879882812500e+01 2.383670043945312500e+01 2.382940673828125000e+01 2.400158691406250000e+01 2.389898681640625000e+01 2.400793457031250000e+01 2.400039672851562500e+01 2.405557250976562500e+01 2.414666748046875000e+01 2.415847778320312500e+01 2.408282470703125000e+01 2.418423461914062500e+01 2.421453857421875000e+01 2.428482055664062500e+01 2.427819824218750000e+01 2.423303222656250000e+01 2.418933105468750000e+01 2.413366699218750000e+01 2.417431640625000000e+01 2.419241333007812500e+01 2.416558837890625000e+01 2.409527587890625000e+01 2.409667968750000000e+01 2.409738159179687500e+01 2.397161865234375000e+01 2.402279663085937500e+01 2.404244995117187500e+01 2.404003906250000000e+01 2.405825805664062500e+01 2.404071044921875000e+01 2.405105590820312500e+01 2.403021240234375000e+01 2.410406494140625000e+01 2.410192871093750000e+01 2.410464477539062500e+01 2.412002563476562500e+01 2.419882202148437500e+01 2.416619873046875000e+01 2.428781127929687500e+01 2.437393188476562500e+01 2.429953002929687500e+01 2.434088134765625000e+01 2.449145507812500000e+01 2.469177246093750000e+01 2.460870361328125000e+01 2.475488281250000000e+01 2.451467895507812500e+01 2.464855957031250000e+01 2.465969848632812500e+01 2.462414550781250000e+01 2.455172729492187500e+01 2.455578613281250000e+01 2.451770019531250000e+01 2.447360229492187500e+01 2.442996215820312500e+01 2.445626831054687500e+01 2.464642333984375000e+01 2.465747070312500000e+01 2.464334106445312500e+01 2.468856811523437500e+01 2.488311767578125000e+01 2.485266113281250000e+01 2.482629394531250000e+01 2.464999389648437500e+01 2.461718750000000000e+01 2.460272216796875000e+01 2.464074707031250000e+01 2.473956298828125000e+01 2.468591308593750000e+01 2.463583374023437500e+01 2.453186035156250000e+01 2.455459594726562500e+01 2.448339843750000000e+01 2.443283081054687500e+01 2.440127563476562500e+01 2.437899780273437500e+01 2.434942626953125000e+01 2.438430786132812500e+01 2.434103393554687500e+01 2.431515502929687500e+01 2.428561401367187500e+01 2.417218017578125000e+01 2.425219726562500000e+01 2.427481079101562500e+01 2.412573242187500000e+01 2.408499145507812500e+01 2.400814819335937500e+01 2.398541259765625000e+01 2.403063964843750000e+01 2.402017211914062500e+01 2.410214233398437500e+01 2.401754760742187500e+01 2.432406616210937500e+01 2.384222412109375000e+01 2.383386230468750000e+01 2.383789062500000000e+01 2.384497070312500000e+01 2.402502441406250000e+01 2.400036621093750000e+01 2.391149902343750000e+01 2.389416503906250000e+01 2.379901123046875000e+01 2.382400512695312500e+01 2.398483276367187500e+01 2.406588745117187500e+01 2.398345947265625000e+01 2.397708129882812500e+01 2.411682128906250000e+01 2.393051147460937500e+01 2.389898681640625000e+01 2.370916748046875000e+01 2.362762451171875000e+01 2.366488647460937500e+01 2.402145385742187500e+01 2.400119018554687500e+01 2.387722778320312500e+01 2.401898193359375000e+01 2.407864379882812500e+01 2.418078613281250000e+01 2.427389526367187500e+01 2.430517578125000000e+01 2.436816406250000000e+01 2.433398437500000000e+01 2.431466674804687500e+01 2.429333496093750000e+01 2.429504394531250000e+01 2.417272949218750000e+01 2.418182373046875000e+01 2.389114379882812500e+01 2.420532226562500000e+01 2.435910034179687500e+01 2.432879638671875000e+01 2.426153564453125000e+01 2.396194458007812500e+01 2.381542968750000000e+01 2.370867919921875000e+01 2.388043212890625000e+01 2.396780395507812500e+01 2.405261230468750000e+01 2.400259399414062500e+01 2.403933715820312500e+01 2.413433837890625000e+01 2.426477050781250000e+01 2.421743774414062500e+01 2.430072021484375000e+01 2.434106445312500000e+01 2.440808105468750000e+01 2.440887451171875000e+01 2.434979248046875000e+01 2.425506591796875000e+01 2.423693847656250000e+01 2.410852050781250000e+01 2.405151367187500000e+01 2.400912475585937500e+01 2.402194213867187500e+01 2.401007080078125000e+01 2.394155883789062500e+01 2.391992187500000000e+01 2.388061523437500000e+01 2.386810302734375000e+01 2.404223632812500000e+01 2.408300781250000000e+01 2.390145874023437500e+01 2.405062866210937500e+01 2.405639648437500000e+01 2.406161499023437500e+01 2.397036743164062500e+01 2.400598144531250000e+01 2.400518798828125000e+01 2.406265258789062500e+01 2.416061401367187500e+01 2.411828613281250000e+01 2.418096923828125000e+01 2.414233398437500000e+01 2.426675415039062500e+01 2.425610351562500000e+01 2.421307373046875000e+01 2.419631958007812500e+01 2.412475585937500000e+01 2.411932373046875000e+01 2.403259277343750000e+01 2.406829833984375000e+01 2.388784790039062500e+01 2.393753051757812500e+01 2.405102539062500000e+01 2.398513793945312500e+01 2.400665283203125000e+01 2.401983642578125000e+01 2.407269287109375000e+01 2.409524536132812500e+01 2.399914550781250000e+01 2.386437988281250000e+01 2.378598022460937500e+01 2.378503417968750000e+01 2.376873779296875000e+01 2.387603759765625000e+01 2.414294433593750000e+01 2.410745239257812500e+01 2.422769165039062500e+01 2.421081542968750000e+01 2.422897338867187500e+01 2.414788818359375000e+01 2.413150024414062500e+01 2.410693359375000000e+01 2.401806640625000000e+01 2.404415893554687500e+01 2.410009765625000000e+01 2.412121582031250000e+01 2.409072875976562500e+01 2.410931396484375000e+01 2.406170654296875000e+01 2.406054687500000000e+01 2.397048950195312500e+01 2.410107421875000000e+01 2.405673217773437500e+01 2.405984497070312500e+01 2.421939086914062500e+01 2.432183837890625000e+01 2.434658813476562500e+01 2.421008300781250000e+01 2.420794677734375000e+01 2.413461303710937500e+01 2.414709472656250000e+01 2.400433349609375000e+01 2.402310180664062500e+01 2.400921630859375000e+01 2.406744384765625000e+01 2.411480712890625000e+01 2.409829711914062500e+01 2.401177978515625000e+01 2.395904541015625000e+01 2.393103027343750000e+01 2.388757324218750000e+01 2.401577758789062500e+01 2.380810546875000000e+01 2.367346191406250000e+01 2.353720092773437500e+01 2.352764892578125000e+01 2.358422851562500000e+01 2.362396240234375000e+01 2.360504150390625000e+01 2.333471679687500000e+01 2.336752319335937500e+01 2.323971557617187500e+01 2.321124267578125000e+01 2.323492431640625000e+01 2.349932861328125000e+01 2.345489501953125000e+01 2.340341186523437500e+01 2.332525634765625000e+01 2.341598510742187500e+01 2.329644775390625000e+01 2.334875488281250000e+01 2.336334228515625000e+01 2.334411621093750000e+01 2.335864257812500000e+01 2.325314331054687500e+01 2.326113891601562500e+01 2.329470825195312500e+01 2.286074829101562500e+01 2.272363281250000000e+01 2.266555786132812500e+01 2.265704345703125000e+01 2.277230834960937500e+01 2.276629638671875000e+01 2.269763183593750000e+01 2.321435546875000000e+01 2.326614379882812500e+01 2.333465576171875000e+01 2.327981567382812500e+01 2.325857543945312500e+01 2.320825195312500000e+01 2.319107055664062500e+01 2.316867065429687500e+01 2.302581787109375000e+01 2.317352294921875000e+01 2.309976196289062500e+01 2.300570678710937500e+01 2.291220092773437500e+01 2.276541137695312500e+01 2.339404296875000000e+01 2.319796752929687500e+01 2.327294921875000000e+01 2.330575561523437500e+01 2.309271240234375000e+01 2.312927246093750000e+01 2.307824707031250000e+01 2.324127197265625000e+01 2.320211791992187500e+01 2.320849609375000000e+01 2.327154541015625000e+01 2.326629638671875000e+01 2.328713989257812500e+01 2.333087158203125000e+01 2.353936767578125000e+01 2.358822631835937500e+01 2.355465698242187500e+01 2.350820922851562500e+01 2.345349121093750000e+01 2.358224487304687500e+01 2.354833984375000000e+01 2.352017211914062500e+01 2.347790527343750000e+01 2.352694702148437500e+01 2.345922851562500000e+01 2.376980590820312500e+01 2.389035034179687500e+01 2.395599365234375000e+01 2.388574218750000000e+01 2.379962158203125000e+01 2.387860107421875000e+01 2.402761840820312500e+01 2.403521728515625000e+01 2.405529785156250000e+01 2.412847900390625000e+01 2.413363647460937500e+01 2.407766723632812500e+01 2.400613403320312500e+01 2.399420166015625000e+01 2.401641845703125000e+01 2.401443481445312500e+01 2.400158691406250000e+01 2.406716918945312500e+01 2.396713256835937500e+01 2.395666503906250000e+01 2.414306640625000000e+01 2.406604003906250000e+01 2.410156250000000000e+01 2.416641235351562500e+01 2.421978759765625000e+01 2.430114746093750000e+01 2.432431030273437500e+01 2.455017089843750000e+01 2.454800415039062500e+01 2.454229736328125000e+01 2.450109863281250000e+01 2.438604736328125000e+01 2.450909423828125000e+01 2.430990600585937500e+01 2.436590576171875000e+01 2.431674194335937500e+01 2.415850830078125000e+01 2.409725952148437500e+01 2.403683471679687500e+01 2.400225830078125000e+01 2.401632690429687500e+01 2.404125976562500000e+01 2.403405761718750000e+01 2.405886840820312500e+01 2.402212524414062500e+01 2.399639892578125000e+01 2.405526733398437500e+01 2.407604980468750000e+01 2.399960327148437500e+01 2.398733520507812500e+01 2.397937011718750000e+01 2.401107788085937500e+01 2.401818847656250000e+01 2.412246704101562500e+01 2.399972534179687500e+01 2.401696777343750000e+01 2.424487304687500000e+01 2.418243408203125000e+01 2.413452148437500000e+01 2.408660888671875000e+01 2.405487060546875000e+01 2.408590698242187500e+01 2.407400512695312500e+01 2.403408813476562500e+01 2.402877807617187500e+01 2.405673217773437500e+01 2.408850097656250000e+01 2.402877807617187500e+01 2.412152099609375000e+01 2.412252807617187500e+01 2.402099609375000000e+01 2.400280761718750000e+01 2.387225341796875000e+01 2.400869750976562500e+01 2.393856811523437500e+01 2.402236938476562500e+01 2.400302124023437500e+01 2.398455810546875000e+01 2.413635253906250000e+01 2.414651489257812500e+01 2.421875000000000000e+01 2.422198486328125000e+01 2.418609619140625000e+01 2.421597290039062500e+01 2.424838256835937500e+01 2.424505615234375000e+01 2.419168090820312500e+01 2.407583618164062500e+01 2.398184204101562500e+01 2.407882690429687500e+01 2.405255126953125000e+01 2.415393066406250000e+01 2.409173583984375000e+01 2.404083251953125000e+01 2.406576538085937500e+01 2.406448364257812500e+01 2.413674926757812500e+01 2.412133789062500000e+01 2.418869018554687500e+01 2.419982910156250000e+01 2.419503784179687500e+01 2.433416748046875000e+01 2.434564208984375000e+01 2.435079956054687500e+01 2.450540161132812500e+01 2.439178466796875000e+01 2.433612060546875000e+01 2.445770263671875000e+01 2.441491699218750000e+01 2.437734985351562500e+01 2.439196777343750000e+01 2.426315307617187500e+01 2.415625000000000000e+01 2.408404541015625000e+01 2.403079223632812500e+01 2.405746459960937500e+01 2.417977905273437500e+01 2.421975708007812500e+01 2.392382812500000000e+01 2.400244140625000000e+01 2.403204345703125000e+01 2.408773803710937500e+01 2.407302856445312500e+01 2.397515869140625000e+01 2.385592651367187500e+01
