# Supplementary material for: Molecular dynamics on quantum annealers
Source: Sci Rep. 2022 Oct 7;12:16824. doi: 10.1038/s41598-022-21163-x (PMC9547079; doi:10.1038/s41598-022-21163-x)
Supplement: Supplementary file 2 — Supplementary Information 2. [file 41598_2022_21163_MOESM2_ESM.zip › results/dwave/eq_2/attempts_1/N_31/solution.txt]

1.300000000000000044e+00 1.270965576171875000e+00 1.062438964843750000e+00 1.016662597656250000e+00 1.140228271484375000e+00 1.347106933593750000e+00 1.319824218750000000e+00 1.438140869140625000e+00 1.498626708984375000e+00 1.709136962890625000e+00 1.793975830078125000e+00 1.886383056640625000e+00 2.052185058593750000e+00 2.015808105468750000e+00 2.041534423828125000e+00 2.145812988281250000e+00 2.180175781250000000e+00 2.116912841796875000e+00 2.143280029296875000e+00 2.080322265625000000e+00 2.094604492187500000e+00 1.973388671875000000e+00 1.994720458984375000e+00 2.053802490234375000e+00 1.923400878906250000e+00 1.651245117187500000e+00 1.458862304687500000e+00 1.071472167968750000e+00 9.523925781250000000e-01 7.267456054687500000e-01 6.647033691406250000e-01
0.000000000000000000e+00 4.670410156250000000e-01 1.221740722656250000e+00 4.004516601562500000e+00 7.366668701171875000e+00 9.097778320312500000e+00 9.439331054687500000e+00 1.004675292968750000e+01 9.867309570312500000e+00 9.534790039062500000e+00 8.599212646484375000e+00 7.534667968750000000e+00 6.346527099609375000e+00 5.171905517578125000e+00 3.924743652343750000e+00 2.737426757812500000e+00 1.562957763671875000e+00 3.360595703125000000e-01 -7.380065917968750000e-01 -1.809783935546875000e+00 -2.988769531250000000e+00 -4.201232910156250000e+00 -5.272277832031250000e+00 -6.476135253906250000e+00 -7.627014160156250000e+00 -8.647979736328125000e+00 -9.618560791015625000e+00 -9.964752197265625000e+00 -7.373077392578125000e+00 -3.123443603515625000e+00 6.329986572265625000e+00
