# Supplementary material for: Molecular dynamics on quantum annealers
Source: Sci Rep. 2022 Oct 7;12:16824. doi: 10.1038/s41598-022-21163-x (PMC9547079; doi:10.1038/s41598-022-21163-x)
Supplement: Supplementary file 2 — Supplementary Information 2. [file 41598_2022_21163_MOESM2_ESM.zip › results/dwave/eq_2/attempts_1/N_316/solution.txt]

1.300000000000000044e+00 1.289886474609375000e+00 1.315246582031250000e+00 1.332946777343750000e+00 1.341400146484375000e+00 1.217102050781250000e+00 1.009033203125000000e+00 1.035003662109375000e+00 1.071258544921875000e+00 1.035522460937500000e+00 1.023956298828125000e+00 1.003845214843750000e+00 9.667053222656250000e-01 9.576110839843750000e-01 1.016937255859375000e+00 1.062133789062500000e+00 9.690856933593750000e-01 9.571533203125000000e-01 9.698791503906250000e-01 1.003051757812500000e+00 1.050903320312500000e+00 1.137207031250000000e+00 1.153076171875000000e+00 1.199951171875000000e+00 1.181152343750000000e+00 1.180816650390625000e+00 1.080474853515625000e+00 1.039428710937500000e+00 1.059082031250000000e+00 1.131683349609375000e+00 1.174987792968750000e+00 1.156494140625000000e+00 1.032714843750000000e+00 8.874206542968750000e-01 9.881591796875000000e-01 9.709167480468750000e-01 9.452819824218750000e-01 9.600524902343750000e-01 8.228759765625000000e-01 1.001861572265625000e+00 1.001281738281250000e+00 1.166198730468750000e+00 1.052215576171875000e+00 9.551086425781250000e-01 1.067413330078125000e+00 1.026000976562500000e+00 1.048034667968750000e+00 9.943237304687500000e-01 7.592163085937500000e-01 7.120666503906250000e-01 6.373596191406250000e-01 7.500610351562500000e-01 7.653503417968750000e-01 8.029785156250000000e-01 8.782958984375000000e-01 1.005828857421875000e+00 1.013916015625000000e+00 1.135955810546875000e+00 1.228759765625000000e+00 1.191802978515625000e+00 1.300262451171875000e+00 1.379547119140625000e+00 1.412872314453125000e+00 1.498596191406250000e+00 1.468811035156250000e+00 1.316802978515625000e+00 1.440093994140625000e+00 1.533569335937500000e+00 1.562805175781250000e+00 1.551757812500000000e+00 1.406829833984375000e+00 1.415832519531250000e+00 1.124084472656250000e+00 1.147308349609375000e+00 1.264099121093750000e+00 1.232086181640625000e+00 1.182617187500000000e+00 1.181152343750000000e+00 7.424621582031250000e-01 7.054748535156250000e-01 9.209899902343750000e-01 9.260253906250000000e-01 1.147033691406250000e+00 1.251434326171875000e+00 1.177185058593750000e+00 1.102539062500000000e+00 1.154479980468750000e+00 1.280456542968750000e+00 1.230285644531250000e+00 1.252075195312500000e+00 1.218078613281250000e+00 1.244842529296875000e+00 1.341247558593750000e+00 1.285217285156250000e+00 1.277526855468750000e+00 1.406372070312500000e+00 1.426910400390625000e+00 1.439605712890625000e+00 1.473449707031250000e+00 1.510406494140625000e+00 1.536407470703125000e+00 1.562866210937500000e+00 1.758270263671875000e+00 1.910858154296875000e+00 1.950592041015625000e+00 2.008575439453125000e+00 2.027832031250000000e+00 2.011138916015625000e+00 2.058258056640625000e+00 2.146820068359375000e+00 2.132354736328125000e+00 2.206817626953125000e+00 2.339538574218750000e+00 2.541107177734375000e+00 2.625213623046875000e+00 2.769958496093750000e+00 2.850677490234375000e+00 2.895202636718750000e+00 2.963836669921875000e+00 2.950378417968750000e+00 2.872650146484375000e+00 3.020721435546875000e+00 3.323242187500000000e+00 3.231658935546875000e+00 3.128479003906250000e+00 3.160247802734375000e+00 2.910308837890625000e+00 2.927276611328125000e+00 2.951538085937500000e+00 2.981475830078125000e+00 2.938476562500000000e+00 2.990447998046875000e+00 3.125976562500000000e+00 3.095367431640625000e+00 3.098632812500000000e+00 3.126800537109375000e+00 3.165466308593750000e+00 3.277893066406250000e+00 3.217468261718750000e+00 3.382934570312500000e+00 3.494110107421875000e+00 3.520385742187500000e+00 3.546966552734375000e+00 3.718750000000000000e+00 3.735717773437500000e+00 3.846038818359375000e+00 3.781799316406250000e+00 4.026428222656250000e+00 4.172943115234375000e+00 3.962890625000000000e+00 4.048278808593750000e+00 4.143493652343750000e+00 4.098876953125000000e+00 4.126892089843750000e+00 4.145233154296875000e+00 4.048919677734375000e+00 4.013122558593750000e+00 4.082733154296875000e+00 4.068725585937500000e+00 3.886047363281250000e+00 3.865295410156250000e+00 3.893585205078125000e+00 3.649963378906250000e+00 3.567047119140625000e+00 3.799621582031250000e+00 3.880004882812500000e+00 3.917114257812500000e+00 3.957305908203125000e+00 4.042022705078125000e+00 4.189453125000000000e+00 4.205017089843750000e+00 4.213958740234375000e+00 4.256683349609375000e+00 4.256042480468750000e+00 4.368316650390625000e+00 4.208007812500000000e+00 4.159362792968750000e+00 4.400054931640625000e+00 4.428344726562500000e+00 4.553375244140625000e+00 4.513092041015625000e+00 4.837005615234375000e+00 4.820648193359375000e+00 4.877685546875000000e+00 4.964904785156250000e+00 4.833007812500000000e+00 4.824584960937500000e+00 4.902709960937500000e+00 4.905517578125000000e+00 4.886749267578125000e+00 4.881042480468750000e+00 4.894775390625000000e+00 4.773681640625000000e+00 4.922821044921875000e+00 4.910919189453125000e+00 5.094085693359375000e+00 5.066314697265625000e+00 5.169921875000000000e+00 5.163574218750000000e+00 5.191833496093750000e+00 5.223144531250000000e+00 5.169097900390625000e+00 5.126464843750000000e+00 5.127746582031250000e+00 4.446258544921875000e+00 4.690002441406250000e+00 4.753356933593750000e+00 4.827087402343750000e+00 4.829650878906250000e+00 4.782775878906250000e+00 4.647583007812500000e+00 4.719177246093750000e+00 4.838470458984375000e+00 4.909332275390625000e+00 5.009155273437500000e+00 5.084960937500000000e+00 4.787719726562500000e+00 4.859527587890625000e+00 4.974792480468750000e+00 4.958526611328125000e+00 4.928070068359375000e+00 5.002563476562500000e+00 5.102355957031250000e+00 5.154357910156250000e+00 5.158843994140625000e+00 4.958068847656250000e+00 4.926910400390625000e+00 4.968200683593750000e+00 5.046905517578125000e+00 4.768676757812500000e+00 4.971740722656250000e+00 5.062988281250000000e+00 5.209075927734375000e+00 5.297424316406250000e+00 5.346343994140625000e+00 5.294464111328125000e+00 5.312408447265625000e+00 5.344299316406250000e+00 5.231079101562500000e+00 5.378662109375000000e+00 5.478576660156250000e+00 5.586700439453125000e+00 5.674041748046875000e+00 5.703277587890625000e+00 5.785522460937500000e+00 5.775756835937500000e+00 5.958099365234375000e+00 6.028991699218750000e+00 5.927886962890625000e+00 6.012603759765625000e+00 6.093627929687500000e+00 6.052917480468750000e+00 6.052185058593750000e+00 6.128997802734375000e+00 6.259552001953125000e+00 6.281311035156250000e+00 6.293762207031250000e+00 6.010528564453125000e+00 6.006500244140625000e+00 6.071807861328125000e+00 6.304626464843750000e+00 6.400482177734375000e+00 6.561584472656250000e+00 6.353973388671875000e+00 6.461608886718750000e+00 6.415313720703125000e+00 6.549804687500000000e+00 6.545593261718750000e+00 6.534576416015625000e+00 6.409606933593750000e+00 6.387329101562500000e+00 6.517669677734375000e+00 6.430786132812500000e+00 6.520904541015625000e+00 6.603363037109375000e+00 6.685058593750000000e+00 6.570617675781250000e+00 6.505920410156250000e+00 6.594116210937500000e+00 6.701568603515625000e+00 6.618469238281250000e+00 6.600708007812500000e+00 6.553649902343750000e+00 6.657867431640625000e+00 6.588531494140625000e+00 6.602081298828125000e+00 6.413543701171875000e+00 6.597167968750000000e+00 6.683593750000000000e+00 6.690856933593750000e+00 6.780395507812500000e+00 6.880645751953125000e+00 6.984558105468750000e+00 7.201538085937500000e+00 7.142578125000000000e+00 7.168701171875000000e+00 7.133148193359375000e+00 7.091400146484375000e+00 7.018066406250000000e+00 7.195892333984375000e+00 7.232727050781250000e+00 7.270629882812500000e+00 7.220428466796875000e+00 7.260009765625000000e+00 7.217834472656250000e+00 7.458709716796875000e+00 7.553833007812500000e+00 7.802551269531250000e+00 7.827209472656250000e+00 7.795288085937500000e+00 7.821777343750000000e+00 8.153259277343750000e+00 8.142883300781250000e+00 8.231292724609375000e+00 8.320800781250000000e+00 8.267761230468750000e+00
0.000000000000000000e+00 -7.049560546875000000e-03 3.421020507812500000e-02 2.352905273437500000e-02 7.348632812500000000e-02 4.980468750000000000e-02 1.342773437500000000e-01 4.934082031250000000e-01 8.433227539062500000e-01 1.018920898437500000e+00 1.325317382812500000e+00 1.590209960937500000e+00 2.004211425781250000e+00 2.432891845703125000e+00 2.683654785156250000e+00 2.981018066406250000e+00 3.387115478515625000e+00 3.750823974609375000e+00 4.266662597656250000e+00 4.713745117187500000e+00 5.087341308593750000e+00 5.430175781250000000e+00 5.665802001953125000e+00 5.857025146484375000e+00 6.017059326171875000e+00 6.091125488281250000e+00 6.127960205078125000e+00 6.505371093750000000e+00 6.703765869140625000e+00 7.015258789062500000e+00 7.157592773437500000e+00 7.275360107421875000e+00 7.403869628906250000e+00 7.813659667968750000e+00 8.318145751953125000e+00 8.578582763671875000e+00 8.986816406250000000e+00 9.362152099609375000e+00 9.728668212890625000e+00 1.022570800781250000e+01 1.058929443359375000e+01 1.103100585937500000e+01 1.055792236328125000e+01 1.079177856445312500e+01 1.108157348632812500e+01 1.147564697265625000e+01 1.173910522460937500e+01 1.206265258789062500e+01 1.250067138671875000e+01 1.322961425781250000e+01 1.429074096679687500e+01 1.531628417968750000e+01 1.617236328125000000e+01 1.705215454101562500e+01 1.769689941406250000e+01 1.829641723632812500e+01 1.863552856445312500e+01 1.900897216796875000e+01 1.908450317382812500e+01 1.924227905273437500e+01 1.928179931640625000e+01 1.942474365234375000e+01 1.943444824218750000e+01 1.945666503906250000e+01 1.951513671875000000e+01 1.952169799804687500e+01 1.975869750976562500e+01 1.960363769531250000e+01 1.957037353515625000e+01 1.947558593750000000e+01 1.948895263671875000e+01 1.952136230468750000e+01 1.972802734375000000e+01 1.999520874023437500e+01 2.013052368164062500e+01 2.020349121093750000e+01 2.020352172851562500e+01 2.040731811523437500e+01 2.032531738281250000e+01 2.118966674804687500e+01 2.234732055664062500e+01 2.290524291992187500e+01 2.344140625000000000e+01 2.367413330078125000e+01 2.366033935546875000e+01 2.396694946289062500e+01 2.423129272460937500e+01 2.447769165039062500e+01 2.456365966796875000e+01 2.465057373046875000e+01 2.478515625000000000e+01 2.490649414062500000e+01 2.499652099609375000e+01 2.512622070312500000e+01 2.522506713867187500e+01 2.532156372070312500e+01 2.526419067382812500e+01 2.520785522460937500e+01 2.517651367187500000e+01 2.516717529296875000e+01 2.506723022460937500e+01 2.505392456054687500e+01 2.514410400390625000e+01 2.497341918945312500e+01 2.486715698242187500e+01 2.473681640625000000e+01 2.460601806640625000e+01 2.452700805664062500e+01 2.445901489257812500e+01 2.444125366210937500e+01 2.429638671875000000e+01 2.419372558593750000e+01 2.395040893554687500e+01 2.389172363281250000e+01 2.401239013671875000e+01 2.407138061523437500e+01 2.390893554687500000e+01 2.384155273437500000e+01 2.367340087890625000e+01 2.364965820312500000e+01 2.358462524414062500e+01 2.350283813476562500e+01 2.351620483398437500e+01 2.329229736328125000e+01 2.325540161132812500e+01 2.316799926757812500e+01 2.304171752929687500e+01 2.304791259765625000e+01 2.311047363281250000e+01 2.307415771484375000e+01 2.303631591796875000e+01 2.284994506835937500e+01 2.273254394531250000e+01 2.276290893554687500e+01 2.269299316406250000e+01 2.258633422851562500e+01 2.255987548828125000e+01 2.257635498046875000e+01 2.245535278320312500e+01 2.230926513671875000e+01 2.237921142578125000e+01 2.230957031250000000e+01 2.233157348632812500e+01 2.233627319335937500e+01 2.238800048828125000e+01 2.234393310546875000e+01 2.234478759765625000e+01 2.230200195312500000e+01 2.223519897460937500e+01 2.201202392578125000e+01 2.198098754882812500e+01 2.179202270507812500e+01 2.175970458984375000e+01 2.179693603515625000e+01 2.182830810546875000e+01 2.158728027343750000e+01 2.159121704101562500e+01 2.150180053710937500e+01 2.143374633789062500e+01 2.117263793945312500e+01 2.113082885742187500e+01 2.100439453125000000e+01 2.106762695312500000e+01 2.097393798828125000e+01 2.087149047851562500e+01 2.087811279296875000e+01 2.089807128906250000e+01 2.083248901367187500e+01 2.075927734375000000e+01 2.078338623046875000e+01 2.074279785156250000e+01 2.069790649414062500e+01 2.072866821289062500e+01 2.075955200195312500e+01 2.083227539062500000e+01 2.064746093750000000e+01 2.072311401367187500e+01 2.081393432617187500e+01 2.096896362304687500e+01 2.083715820312500000e+01 2.094509887695312500e+01 2.081658935546875000e+01 2.079330444335937500e+01 2.086398315429687500e+01 2.085317993164062500e+01 2.085919189453125000e+01 2.087265014648437500e+01 2.081680297851562500e+01 2.086209106445312500e+01 2.068341064453125000e+01 2.079574584960937500e+01 2.081991577148437500e+01 2.055102539062500000e+01 2.068951416015625000e+01 2.060314941406250000e+01 2.060595703125000000e+01 2.052612304687500000e+01 2.063052368164062500e+01 2.055557250976562500e+01 2.055996704101562500e+01 2.059631347656250000e+01 2.055834960937500000e+01 2.055761718750000000e+01 2.058032226562500000e+01 1.976794433593750000e+01 1.978521728515625000e+01 1.978741455078125000e+01 1.949716186523437500e+01 1.946600341796875000e+01 1.950457763671875000e+01 1.935781860351562500e+01 1.915835571289062500e+01 1.934674072265625000e+01 1.924484252929687500e+01 1.915087890625000000e+01 1.919464111328125000e+01 1.966485595703125000e+01 1.969720458984375000e+01 1.994692993164062500e+01 1.981756591796875000e+01 1.970297241210937500e+01 1.982824707031250000e+01 1.978677368164062500e+01 1.967803955078125000e+01 1.963180541992187500e+01 2.021054077148437500e+01 2.008425903320312500e+01 2.015377807617187500e+01 2.007968139648437500e+01 1.998101806640625000e+01 2.025378417968750000e+01 2.017205810546875000e+01 2.019000244140625000e+01 2.022161865234375000e+01 2.023474121093750000e+01 1.995837402343750000e+01 1.990664672851562500e+01 1.995565795898437500e+01 1.998098754882812500e+01 1.999636840820312500e+01 1.993835449218750000e+01 1.995639038085937500e+01 2.002404785156250000e+01 2.005487060546875000e+01 1.992303466796875000e+01 2.011773681640625000e+01 1.993414306640625000e+01 1.988839721679687500e+01 1.994674682617187500e+01 2.003134155273437500e+01 2.032711791992187500e+01 2.021389770507812500e+01 2.027124023437500000e+01 2.052664184570312500e+01 2.044592285156250000e+01 2.028704833984375000e+01 2.023892211914062500e+01 2.008221435546875000e+01 2.000225830078125000e+01 2.009683227539062500e+01 2.013287353515625000e+01 2.009994506835937500e+01 2.005438232421875000e+01 2.015191650390625000e+01 2.023004150390625000e+01 2.015228271484375000e+01 2.003140258789062500e+01 2.002819824218750000e+01 1.994436645507812500e+01 1.983670043945312500e+01 1.990545654296875000e+01 1.991784667968750000e+01 2.012551879882812500e+01 2.017581176757812500e+01 2.032989501953125000e+01 2.018701171875000000e+01 2.014907836914062500e+01 2.016491699218750000e+01 2.003298950195312500e+01 2.027255249023437500e+01 2.017745971679687500e+01 2.015686035156250000e+01 2.037588500976562500e+01 2.037271118164062500e+01 2.049703979492187500e+01 2.062716674804687500e+01 2.060580444335937500e+01 2.056460571289062500e+01 2.056277465820312500e+01 2.053738403320312500e+01 2.061108398437500000e+01 2.055456542968750000e+01 2.055136108398437500e+01 2.037911987304687500e+01 2.040582275390625000e+01 2.029876708984375000e+01 2.036663818359375000e+01 2.030581665039062500e+01 2.040322875976562500e+01 2.038400268554687500e+01 2.059045410156250000e+01 2.057348632812500000e+01 2.070318603515625000e+01 2.067318725585937500e+01 2.068927001953125000e+01 2.074923706054687500e+01 2.072567749023437500e+01 2.062588500976562500e+01 2.065042114257812500e+01 2.043383789062500000e+01 2.033316040039062500e+01 2.033288574218750000e+01 2.020791625976562500e+01 2.018075561523437500e+01 2.013894653320312500e+01 2.012805175781250000e+01
