# Supplementary material for: Molecular dynamics on quantum annealers
Source: Sci Rep. 2022 Oct 7;12:16824. doi: 10.1038/s41598-022-21163-x (PMC9547079; doi:10.1038/s41598-022-21163-x)
Supplement: Supplementary file 2 — Supplementary Information 2. [file 41598_2022_21163_MOESM2_ESM.zip › results/dwave/eq_2/attempts_1/N_50/nohup.out]

Solving ODE... Solver=QUBOSolver; N=50.

Percentage of samples with high rates of breaks (> 0.10) is  0.03

Percentage of samples with high rates of breaks (> 0.10) is  0.02

Percentage of samples with high rates of breaks (> 0.10) is  0.05

Percentage of samples with high rates of breaks (> 0.10) is  0.02

Percentage of samples with high rates of breaks (> 0.10) is  0.0

Percentage of samples with high rates of breaks (> 0.10) is  0.09

Percentage of samples with high rates of breaks (> 0.10) is  0.05

Percentage of samples with high rates of breaks (> 0.10) is  0.12

Percentage of samples with high rates of breaks (> 0.10) is  0.05

Percentage of samples with high rates of breaks (> 0.10) is  0.27999999999999997

Percentage of samples with high rates of breaks (> 0.10) is  0.01

Percentage of samples with high rates of breaks (> 0.10) is  0.04

Percentage of samples with high rates of breaks (> 0.10) is  0.08

Percentage of samples with high rates of breaks (> 0.10) is  0.09

Percentage of samples with high rates of breaks (> 0.10) is  0.0

Percentage of samples with high rates of breaks (> 0.10) is  0.05

Percentage of samples with high rates of breaks (> 0.10) is  0.06999999999999999

Percentage of samples with high rates of breaks (> 0.10) is  0.02

Percentage of samples with high rates of breaks (> 0.10) is  0.05

Percentage of samples with high rates of breaks (> 0.10) is  0.05

Percentage of samples with high rates of breaks (> 0.10) is  0.08

Percentage of samples with high rates of breaks (> 0.10) is  0.0

Percentage of samples with high rates of breaks (> 0.10) is  0.01

Percentage of samples with high rates of breaks (> 0.10) is  0.08

Percentage of samples with high rates of breaks (> 0.10) is  0.05

Percentage of samples with high rates of breaks (> 0.10) is  0.02

Percentage of samples with high rates of breaks (> 0.10) is  0.02

Percentage of samples with high rates of breaks (> 0.10) is  0.08

Percentage of samples with high rates of breaks (> 0.10) is  0.05

Percentage of samples with high rates of breaks (> 0.10) is  0.03

Percentage of samples with high rates of breaks (> 0.10) is  0.06

Percentage of samples with high rates of breaks (> 0.10) is  0.04

Percentage of samples with high rates of breaks (> 0.10) is  0.06

Percentage of samples with high rates of breaks (> 0.10) is  0.05

Percentage of samples with high rates of breaks (> 0.10) is  0.01

Percentage of samples with high rates of breaks (> 0.10) is  0.0

Percentage of samples with high rates of breaks (> 0.10) is  0.0

Percentage of samples with high rates of breaks (> 0.10) is  0.16

Percentage of samples with high rates of breaks (> 0.10) is  0.06

Percentage of samples with high rates of breaks (> 0.10) is  0.0

Percentage of samples with high rates of breaks (> 0.10) is  0.03

Percentage of samples with high rates of breaks (> 0.10) is  0.0

Percentage of samples with high rates of breaks (> 0.10) is  0.06999999999999999

Percentage of samples with high rates of breaks (> 0.10) is  0.03

Percentage of samples with high rates of breaks (> 0.10) is  0.03

Percentage of samples with high rates of breaks (> 0.10) is  0.03

Percentage of samples with high rates of breaks (> 0.10) is  0.0

Percentage of samples with high rates of breaks (> 0.10) is  0.01

Percentage of samples with high rates of breaks (> 0.10) is  0.1
Solving ODE... Solver=QUBOSolver; N=50.

Percentage of samples with high rates of breaks (> 0.10) is  0.0

Percentage of samples with high rates of breaks (> 0.10) is  0.03

Percentage of samples with high rates of breaks (> 0.10) is  0.1

Percentage of samples with high rates of breaks (> 0.10) is  0.02

Percentage of samples with high rates of breaks (> 0.10) is  0.03

Percentage of samples with high rates of breaks (> 0.10) is  0.02

Percentage of samples with high rates of breaks (> 0.10) is  0.02

Percentage of samples with high rates of breaks (> 0.10) is  0.02

Percentage of samples with high rates of breaks (> 0.10) is  0.08

Percentage of samples with high rates of breaks (> 0.10) is  0.08

Percentage of samples with high rates of breaks (> 0.10) is  0.03

Percentage of samples with high rates of breaks (> 0.10) is  0.08

Percentage of samples with high rates of breaks (> 0.10) is  0.04

Percentage of samples with high rates of breaks (> 0.10) is  0.06

Percentage of samples with high rates of breaks (> 0.10) is  0.1

Percentage of samples with high rates of breaks (> 0.10) is  0.12

Percentage of samples with high rates of breaks (> 0.10) is  0.11

Percentage of samples with high rates of breaks (> 0.10) is  0.0

Percentage of samples with high rates of breaks (> 0.10) is  0.02

Percentage of samples with high rates of breaks (> 0.10) is  0.12

Percentage of samples with high rates of breaks (> 0.10) is  0.1

Percentage of samples with high rates of breaks (> 0.10) is  0.15

Percentage of samples with high rates of breaks (> 0.10) is  0.05

Percentage of samples with high rates of breaks (> 0.10) is  0.02

Percentage of samples with high rates of breaks (> 0.10) is  0.03

Percentage of samples with high rates of breaks (> 0.10) is  0.06

Percentage of samples with high rates of breaks (> 0.10) is  0.01

Percentage of samples with high rates of breaks (> 0.10) is  0.0

Percentage of samples with high rates of breaks (> 0.10) is  0.05

Percentage of samples with high rates of breaks (> 0.10) is  0.04

Percentage of samples with high rates of breaks (> 0.10) is  0.08

Percentage of samples with high rates of breaks (> 0.10) is  0.03

Percentage of samples with high rates of breaks (> 0.10) is  0.0

Percentage of samples with high rates of breaks (> 0.10) is  0.03

Percentage of samples with high rates of breaks (> 0.10) is  0.03

Percentage of samples with high rates of breaks (> 0.10) is  0.05

Percentage of samples with high rates of breaks (> 0.10) is  0.04

Percentage of samples with high rates of breaks (> 0.10) is  0.02

Percentage of samples with high rates of breaks (> 0.10) is  0.08

Percentage of samples with high rates of breaks (> 0.10) is  0.08

Percentage of samples with high rates of breaks (> 0.10) is  0.06999999999999999

Percentage of samples with high rates of breaks (> 0.10) is  0.06999999999999999

Percentage of samples with high rates of breaks (> 0.10) is  0.13999999999999999

Percentage of samples with high rates of breaks (> 0.10) is  0.15

Percentage of samples with high rates of breaks (> 0.10) is  0.08

Percentage of samples with high rates of breaks (> 0.10) is  0.26

Percentage of samples with high rates of breaks (> 0.10) is  0.02

Percentage of samples with high rates of breaks (> 0.10) is  0.12

Percentage of samples with high rates of breaks (> 0.10) is  0.08
Solving ODE... Solver=QUBOSolver; N=50.

Percentage of samples with high rates of breaks (> 0.10) is  0.18

Percentage of samples with high rates of breaks (> 0.10) is  0.01

Percentage of samples with high rates of breaks (> 0.10) is  0.02

Percentage of samples with high rates of breaks (> 0.10) is  0.08

Percentage of samples with high rates of breaks (> 0.10) is  0.03

Percentage of samples with high rates of breaks (> 0.10) is  0.06

Percentage of samples with high rates of breaks (> 0.10) is  0.05

Percentage of samples with high rates of breaks (> 0.10) is  0.06

Percentage of samples with high rates of breaks (> 0.10) is  0.03

Percentage of samples with high rates of breaks (> 0.10) is  0.05

Percentage of samples with high rates of breaks (> 0.10) is  0.05

Percentage of samples with high rates of breaks (> 0.10) is  0.02

Percentage of samples with high rates of breaks (> 0.10) is  0.0

Percentage of samples with high rates of breaks (> 0.10) is  0.0

Percentage of samples with high rates of breaks (> 0.10) is  0.06

Percentage of samples with high rates of breaks (> 0.10) is  0.11

Percentage of samples with high rates of breaks (> 0.10) is  0.03

Percentage of samples with high rates of breaks (> 0.10) is  0.06999999999999999

Percentage of samples with high rates of breaks (> 0.10) is  0.06

Percentage of samples with high rates of breaks (> 0.10) is  0.15

Percentage of samples with high rates of breaks (> 0.10) is  0.15

Percentage of samples with high rates of breaks (> 0.10) is  0.08

Percentage of samples with high rates of breaks (> 0.10) is  0.38999999999999996

Percentage of samples with high rates of breaks (> 0.10) is  0.06999999999999999

Percentage of samples with high rates of breaks (> 0.10) is  0.13

Percentage of samples with high rates of breaks (> 0.10) is  0.02

Percentage of samples with high rates of breaks (> 0.10) is  0.03

Percentage of samples with high rates of breaks (> 0.10) is  0.03

Percentage of samples with high rates of breaks (> 0.10) is  0.11

Percentage of samples with high rates of breaks (> 0.10) is  0.01

Percentage of samples with high rates of breaks (> 0.10) is  0.09

Percentage of samples with high rates of breaks (> 0.10) is  0.02

Percentage of samples with high rates of breaks (> 0.10) is  0.02

Percentage of samples with high rates of breaks (> 0.10) is  0.04

Percentage of samples with high rates of breaks (> 0.10) is  0.03

Percentage of samples with high rates of breaks (> 0.10) is  0.03

Percentage of samples with high rates of breaks (> 0.10) is  0.03

Percentage of samples with high rates of breaks (> 0.10) is  0.0

Percentage of samples with high rates of breaks (> 0.10) is  0.0

Percentage of samples with high rates of breaks (> 0.10) is  0.0

Percentage of samples with high rates of breaks (> 0.10) is  0.01

Percentage of samples with high rates of breaks (> 0.10) is  0.01

Percentage of samples with high rates of breaks (> 0.10) is  0.03

Percentage of samples with high rates of breaks (> 0.10) is  0.04

Percentage of samples with high rates of breaks (> 0.10) is  0.03

Percentage of samples with high rates of breaks (> 0.10) is  0.01

Percentage of samples with high rates of breaks (> 0.10) is  0.05

Percentage of samples with high rates of breaks (> 0.10) is  0.04

Percentage of samples with high rates of breaks (> 0.10) is  0.01
557.80user 122.65system 12:50.25elapsed 88%CPU (0avgtext+0avgdata 3325208maxresident)k
16inputs+104outputs (0major+7195533minor)pagefaults 0swaps
