# Supplementary material for: Molecular dynamics on quantum annealers
Source: Sci Rep. 2022 Oct 7;12:16824. doi: 10.1038/s41598-022-21163-x (PMC9547079; doi:10.1038/s41598-022-21163-x)
Supplement: Supplementary file 2 — Supplementary Information 2. [file 41598_2022_21163_MOESM2_ESM.zip › results/dwave/eq_2/attempts_1/N_50/solution_0.txt]

1.300000000000000044e+00 1.182495117187500000e+00 1.273040771484375000e+00 1.188812255859375000e+00 1.021026611328125000e+00 8.952941894531250000e-01 1.032226562500000000e+00 1.098632812500000000e+00 1.131561279296875000e+00 1.092773437500000000e+00 1.633392333984375000e+00 1.702178955078125000e+00 1.774627685546875000e+00 1.847625732421875000e+00 2.009490966796875000e+00 2.238098144531250000e+00 2.438018798828125000e+00 2.630432128906250000e+00 2.530426025390625000e+00 2.642395019531250000e+00 2.673034667968750000e+00 2.796844482421875000e+00 2.892578125000000000e+00 3.011230468750000000e+00 3.014343261718750000e+00 3.178009033203125000e+00 3.336700439453125000e+00 3.470581054687500000e+00 3.499176025390625000e+00 3.560150146484375000e+00 3.616302490234375000e+00 3.720825195312500000e+00 3.767639160156250000e+00 3.844390869140625000e+00 3.858489990234375000e+00 3.823150634765625000e+00 3.782135009765625000e+00 3.786926269531250000e+00 3.834869384765625000e+00 3.754577636718750000e+00 3.883361816406250000e+00 3.909729003906250000e+00 3.909332275390625000e+00 4.059173583984375000e+00 4.101318359375000000e+00 4.085968017578125000e+00 3.988647460937500000e+00 4.138580322265625000e+00 4.179321289062500000e+00 4.040252685546875000e+00
0.000000000000000000e+00 3.577880859375000000e-01 1.106781005859375000e+00 1.501983642578125000e+00 2.252960205078125000e+00 4.216644287109375000e+00 7.577545166015625000e+00 9.289672851562500000e+00 1.060595703125000000e+01 1.176638793945312500e+01 1.305319213867187500e+01 1.264993286132812500e+01 1.211691284179687500e+01 1.145208740234375000e+01 1.090216064453125000e+01 1.028262329101562500e+01 9.494842529296875000e+00 8.950714111328125000e+00 8.343292236328125000e+00 7.746856689453125000e+00 7.168426513671875000e+00 6.607177734375000000e+00 6.084136962890625000e+00 5.536773681640625000e+00 5.365173339843750000e+00 4.969055175781250000e+00 4.627960205078125000e+00 4.255920410156250000e+00 4.050079345703125000e+00 3.725524902343750000e+00 3.400177001953125000e+00 3.163574218750000000e+00 2.952178955078125000e+00 2.664031982421875000e+00 2.590454101562500000e+00 2.423858642578125000e+00 2.270111083984375000e+00 2.075469970703125000e+00 1.842102050781250000e+00 1.638397216796875000e+00 1.479156494140625000e+00 1.317230224609375000e+00 1.167602539062500000e+00 8.529663085937500000e-01 6.817626953125000000e-01 5.751953125000000000e-01 4.109191894531250000e-01 2.642211914062500000e-01 1.467590332031250000e-01 -2.767944335937500000e-02
