# Supplementary material for: Molecular dynamics on quantum annealers
Source: Sci Rep. 2022 Oct 7;12:16824. doi: 10.1038/s41598-022-21163-x (PMC9547079; doi:10.1038/s41598-022-21163-x)
Supplement: Supplementary file 2 — Supplementary Information 2. [file 41598_2022_21163_MOESM2_ESM.zip › results/dwave/eq_2/attempts_1/N_50/solution_1.txt]

1.300000000000000044e+00 1.246887207031250000e+00 1.170196533203125000e+00 1.215576171875000000e+00 1.185638427734375000e+00 1.016052246093750000e+00 1.177093505859375000e+00 1.173706054687500000e+00 1.173706054687500000e+00 1.267608642578125000e+00 1.329650878906250000e+00 1.407104492187500000e+00 1.344238281250000000e+00 1.868225097656250000e+00 1.953582763671875000e+00 2.161407470703125000e+00 2.472045898437500000e+00 2.540161132812500000e+00 2.640747070312500000e+00 2.659057617187500000e+00 2.564086914062500000e+00 2.388031005859375000e+00 2.410339355468750000e+00 2.616851806640625000e+00 2.762847900390625000e+00 2.834289550781250000e+00 2.660705566406250000e+00 2.761810302734375000e+00 2.780822753906250000e+00 2.713928222656250000e+00 2.703369140625000000e+00 2.678924560546875000e+00 2.793670654296875000e+00 2.752166748046875000e+00 2.784423828125000000e+00 2.685363769531250000e+00 2.818908691406250000e+00 2.987884521484375000e+00 2.982574462890625000e+00 2.947448730468750000e+00 2.799987792968750000e+00 2.720794677734375000e+00 2.652343750000000000e+00 2.825347900390625000e+00 2.609649658203125000e+00 2.445770263671875000e+00 2.432006835937500000e+00 2.310546875000000000e+00 2.251434326171875000e+00 2.215759277343750000e+00
0.000000000000000000e+00 3.796081542968750000e-01 8.992309570312500000e-01 1.774993896484375000e+00 2.493164062500000000e+00 3.447906494140625000e+00 5.673767089843750000e+00 6.541229248046875000e+00 7.470733642578125000e+00 8.401733398437500000e+00 8.904571533203125000e+00 9.291137695312500000e+00 9.263458251953125000e+00 9.695343017578125000e+00 8.991851806640625000e+00 8.338623046875000000e+00 7.637298583984375000e+00 7.083251953125000000e+00 6.452362060546875000e+00 6.111541748046875000e+00 5.774505615234375000e+00 5.083862304687500000e+00 4.596282958984375000e+00 3.560302734375000000e+00 3.104614257812500000e+00 2.528564453125000000e+00 1.992919921875000000e+00 1.481994628906250000e+00 9.385681152343750000e-01 5.055236816406250000e-01 1.426086425781250000e-01 -4.089965820312500000e-01 -1.057037353515625000e+00 -1.562438964843750000e+00 -2.086975097656250000e+00 -2.533386230468750000e+00 -3.095733642578125000e+00 -3.578033447265625000e+00 -3.886322021484375000e+00 -4.444122314453125000e+00 -5.002929687500000000e+00 -5.448486328125000000e+00 -6.090423583984375000e+00 -6.840576171875000000e+00 -7.267242431640625000e+00 -7.991210937500000000e+00 -8.540832519531250000e+00 -9.198272705078125000e+00 -9.833312988281250000e+00 -1.057601928710937500e+01
