# Supplementary material for: Molecular dynamics on quantum annealers
Source: Sci Rep. 2022 Oct 7;12:16824. doi: 10.1038/s41598-022-21163-x (PMC9547079; doi:10.1038/s41598-022-21163-x)
Supplement: Supplementary file 2 — Supplementary Information 2. [file 41598_2022_21163_MOESM2_ESM.zip › results/dwave/eq_2/attempts_1/N_50/solution_2.txt]

1.300000000000000044e+00 1.425079345703125000e+00 1.465057373046875000e+00 1.433959960937500000e+00 1.500091552734375000e+00 1.549926757812500000e+00 1.547851562500000000e+00 1.582580566406250000e+00 1.518646240234375000e+00 1.483215332031250000e+00 1.502410888671875000e+00 1.257141113281250000e+00 1.098968505859375000e+00 9.860534667968750000e-01 9.472351074218750000e-01 1.191497802734375000e+00 1.140502929687500000e+00 1.166198730468750000e+00 1.217712402343750000e+00 1.311737060546875000e+00 1.302642822265625000e+00 1.571868896484375000e+00 1.963287353515625000e+00 2.128784179687500000e+00 2.063293457031250000e+00 2.156188964843750000e+00 2.313842773437500000e+00 2.313354492187500000e+00 2.446380615234375000e+00 2.684661865234375000e+00 2.786621093750000000e+00 2.730072021484375000e+00 2.835388183593750000e+00 2.836029052734375000e+00 2.871643066406250000e+00 2.951080322265625000e+00 2.949737548828125000e+00 3.032562255859375000e+00 3.049011230468750000e+00 3.068481445312500000e+00 2.925750732421875000e+00 2.921508789062500000e+00 3.041809082031250000e+00 3.031677246093750000e+00 3.058471679687500000e+00 3.053070068359375000e+00 3.159149169921875000e+00 3.009552001953125000e+00 2.830902099609375000e+00 2.723419189453125000e+00
0.000000000000000000e+00 5.112304687500000000e-01 2.903747558593750000e-01 1.385803222656250000e-01 1.169738769531250000e-01 -1.343994140625000000e-01 -6.131591796875000000e-01 -9.562988281250000000e-01 -1.347595214843750000e+00 -1.636840820312500000e+00 -1.782501220703125000e+00 -1.819366455078125000e+00 -1.346405029296875000e+00 -4.379272460937500000e-02 2.243438720703125000e+00 5.085357666015625000e+00 5.863708496093750000e+00 7.003540039062500000e+00 8.022583007812500000e+00 8.743927001953125000e+00 9.073181152343750000e+00 9.675231933593750000e+00 9.284484863281250000e+00 8.569030761718750000e+00 7.828216552734375000e+00 7.113159179687500000e+00 6.527343750000000000e+00 5.840850830078125000e+00 5.135986328125000000e+00 4.386688232421875000e+00 3.803558349609375000e+00 3.267486572265625000e+00 2.771789550781250000e+00 2.278381347656250000e+00 1.751342773437500000e+00 1.360076904296875000e+00 9.573669433593750000e-01 6.569519042968750000e-01 2.553405761718750000e-01 -1.653137207031250000e-01 -5.514526367187500000e-01 -9.491882324218750000e-01 -1.401519775390625000e+00 -1.793762207031250000e+00 -2.194763183593750000e+00 -2.625152587890625000e+00 -3.161834716796875000e+00 -3.486846923828125000e+00 -3.979400634765625000e+00 -4.421661376953125000e+00
