# Supplementary material for: Molecular dynamics on quantum annealers
Source: Sci Rep. 2022 Oct 7;12:16824. doi: 10.1038/s41598-022-21163-x (PMC9547079; doi:10.1038/s41598-022-21163-x)
Supplement: Supplementary file 2 — Supplementary Information 2. [file 41598_2022_21163_MOESM2_ESM.zip › results/dwave/eq_2/attempts_1/scaled_2/advantage/N_10/solution.txt]

1.300000000000000044e+00 1.281225585937499911e+00 1.407202148437499911e+00 1.591864013671874911e+00 1.793280029296874911e+00 1.917395019531249911e+00 1.940435791015624911e+00 1.806097412109374911e+00 1.424505615234374911e+00 1.259741210937499911e+00
0.000000000000000000e+00 3.129272460937500000e+00 3.114013671875000000e+00 3.117065429687500000e+00 2.874145507812500000e+00 1.912841796875000000e+00 -1.035156250000000000e+00 -5.438232421875000000e+00 -7.295532226562500000e+00 -8.020629882812500000e+00
