# Supplementary material for: Molecular dynamics on quantum annealers
Source: Sci Rep. 2022 Oct 7;12:16824. doi: 10.1038/s41598-022-21163-x (PMC9547079; doi:10.1038/s41598-022-21163-x)
Supplement: Supplementary file 2 — Supplementary Information 2. [file 41598_2022_21163_MOESM2_ESM.zip › results/dwave/eq_2/attempts_1/scaled_2/advantage/N_100/solution.txt]

1.300000000000000044e+00 1.130743408203124911e+00 1.167578124999999911e+00 1.185247802734374911e+00 1.286383056640624911e+00 1.386419677734374911e+00 1.362036132812499911e+00 1.277014160156249911e+00 1.295416259765624911e+00 1.273901367187499911e+00 1.329504394531249911e+00 1.300177001953124911e+00 1.323248291015624911e+00 1.354803466796874911e+00 1.244207763671874911e+00 1.215124511718749911e+00 1.280981445312499911e+00 1.489630126953124911e+00 1.563970947265624911e+00 1.773413085937499911e+00 1.854864501953124911e+00 1.906317138671874911e+00 1.889593505859374911e+00 2.075628662109374911e+00 2.172583007812499911e+00 2.113928222656249911e+00 2.206152343749999911e+00 2.347631835937499911e+00 2.359747314453124911e+00 2.437017822265624911e+00 2.452886962890624911e+00 2.462499999999999911e+00 2.495794677734374911e+00 2.583990478515624911e+00 2.646917724609374911e+00 2.688696289062499911e+00 2.649237060546874911e+00 2.701361083984374911e+00 2.814093017578124911e+00 2.885687255859374911e+00 2.866308593749999911e+00 2.933721923828124911e+00 2.974462890624999911e+00 2.924261474609374911e+00 2.914373779296874911e+00 2.915045166015624911e+00 2.910681152343749911e+00 2.867132568359374911e+00 2.784429931640624911e+00 2.809118652343749911e+00 2.697943115234374911e+00 2.690374755859374911e+00 2.740698242187499911e+00 2.861669921874999911e+00 2.956091308593749911e+00 3.064642333984374911e+00 3.081762695312499911e+00 3.172338867187499911e+00 3.176428222656249911e+00 3.087194824218749911e+00 3.008489990234374911e+00 2.918859863281249911e+00 2.928656005859374911e+00 2.910742187499999911e+00 2.933966064453124911e+00 2.799841308593749911e+00 2.737799072265624911e+00 2.710485839843749911e+00 2.719671630859374911e+00 2.869604492187499911e+00 2.923101806640624911e+00 2.889318847656249911e+00 3.070135498046874911e+00 3.030218505859374911e+00 2.945227050781249911e+00 2.860174560546874911e+00 2.900946044921874911e+00 3.216070556640624911e+00 3.197241210937499911e+00 3.180853271484374911e+00 3.244726562499999911e+00 3.295690917968749911e+00 3.307165527343749911e+00 3.480993652343749911e+00 3.397070312499999911e+00 3.398107910156249911e+00 3.236853027343749911e+00 3.244757080078124911e+00 3.241308593749999911e+00 3.277655029296874911e+00 3.175848388671874911e+00 3.126470947265624911e+00 3.115057373046874911e+00 3.187780761718749911e+00 3.249334716796874911e+00 3.223638916015624911e+00 3.161230468749999911e+00 3.118139648437499911e+00 3.169805908203124911e+00 3.242559814453124911e+00
0.000000000000000000e+00 -5.786132812500000000e-01 -2.563476562500000000e-01 1.427001953125000000e+00 2.238159179687500000e+00 2.161254882812500000e+00 3.493652343750000000e+00 4.156494140625000000e+00 6.727905273437500000e+00 5.587768554687500000e+00 7.327270507812500000e+00 7.860107421875000000e+00 7.907104492187500000e+00 8.161010742187500000e+00 1.020385742187500000e+01 1.255615234375000000e+01 1.276123046875000000e+01 1.301757812500000000e+01 1.383728027343750000e+01 1.620910644531250000e+01 1.563415527343750000e+01 1.519104003906250000e+01 1.578002929687500000e+01 1.425048828125000000e+01 1.348205566406250000e+01 1.319641113281250000e+01 1.495178222656250000e+01 1.448059082031250000e+01 7.951049804687500000e+00 7.032470703125000000e+00 7.003784179687500000e+00 5.139160156250000000e+00 4.965209960937500000e+00 3.103027343750000000e+00 2.293701171875000000e+00 3.203125000000000000e+00 -1.324462890625000000e-01 -8.251953125000000000e-01 2.288818359375000000e-01 3.265380859375000000e-01 1.343383789062500000e+00 1.858520507812500000e+00 -4.211425781250000000e-02 6.866455078125000000e-01 2.137451171875000000e+00 3.024902343750000000e+00 2.662353515625000000e+00 5.108642578125000000e+00 2.714233398437500000e+00 8.587646484375000000e-01 -2.746582031250000000e-01 -4.040527343750000000e-01 8.636474609375000000e-01 1.055908203125000000e+00 2.636718750000000000e-01 1.825561523437500000e+00 -2.026367187500000000e-01 -3.585205078125000000e+00 -4.116210937500000000e+00 -5.434570312500000000e+00 -6.115112304687500000e+00 -7.619628906250000000e+00 -7.733764648437500000e+00 -5.996704101562500000e+00 -5.509643554687500000e+00 -2.500610351562500000e+00 1.220703125000000000e-02 7.116699218750000000e-01 9.698486328125000000e-01 1.476440429687500000e+00 1.056518554687500000e+00 4.217529296875000000e-01 -1.202392578125000000e+00 -4.606933593750000000e+00 -3.036499023437500000e+00 -1.093750000000000000e+00 7.080078125000000000e-02 3.403930664062500000e+00 3.926391601562500000e+00 1.260986328125000000e+00 2.843627929687500000e+00 4.772949218750000000e+00 5.888671875000000000e+00 3.063354492187500000e+00 1.823730468750000000e+00 2.576904296875000000e+00 2.142333984375000000e+00 4.686889648437500000e+00 5.727539062500000000e+00 4.735717773437500000e+00 3.056640625000000000e+00 4.354248046875000000e+00 6.259155273437500000e+00 6.480712890625000000e+00 6.176757812500000000e+00 5.493774414062500000e+00 4.923095703125000000e+00 5.728759765625000000e+00 4.713745117187500000e+00 3.647460937500000000e+00
