# Supplementary material for: Molecular dynamics on quantum annealers
Source: Sci Rep. 2022 Oct 7;12:16824. doi: 10.1038/s41598-022-21163-x (PMC9547079; doi:10.1038/s41598-022-21163-x)
Supplement: Supplementary file 2 — Supplementary Information 2. [file 41598_2022_21163_MOESM2_ESM.zip › results/dwave/eq_2/attempts_1/scaled_2/advantage/N_31/solution.txt]

1.300000000000000044e+00 1.411016845703124911e+00 1.455114746093749911e+00 1.469274902343749911e+00 1.508856201171874911e+00 1.571081542968749911e+00 1.463598632812499911e+00 1.370184326171874911e+00 1.427770996093749911e+00 1.285009765624999911e+00 1.159643554687499911e+00 1.036016845703124911e+00 9.547485351562499112e-01 9.088500976562499112e-01 9.951843261718749112e-01 1.040777587890624911e+00 1.092321777343749911e+00 1.152563476562499911e+00 1.227728271484374911e+00 1.548406982421874911e+00 1.936407470703124911e+00 2.179296874999999911e+00 2.350622558593749911e+00 2.533422851562499911e+00 2.733679199218749911e+00 3.205480957031249911e+00 3.344702148437499911e+00 3.591467285156249911e+00 3.727270507812499911e+00 3.902502441406249911e+00 3.804846191406249911e+00
0.000000000000000000e+00 4.742431640625000000e-01 2.258300781250000000e+00 -6.121826171875000000e-01 4.113769531250000000e-01 -2.695922851562500000e+00 -4.030761718750000000e+00 -4.976196289062500000e+00 -4.985961914062500000e+00 -5.202636718750000000e+00 -8.530273437500000000e+00 -6.014404296875000000e+00 -2.210083007812500000e+00 2.041625976562500000e+00 5.399169921875000000e+00 8.049926757812500000e+00 1.110839843750000000e+01 1.361816406250000000e+01 1.424011230468750000e+01 1.639160156250000000e+01 1.765502929687500000e+01 1.694580078125000000e+01 1.379821777343750000e+01 1.145812988281250000e+01 1.096679687500000000e+01 1.051574707031250000e+01 1.082153320312500000e+01 1.050964355468750000e+01 8.630371093750000000e+00 9.254760742187500000e+00 6.267700195312500000e+00
