# Supplementary material for: Molecular dynamics on quantum annealers
Source: Sci Rep. 2022 Oct 7;12:16824. doi: 10.1038/s41598-022-21163-x (PMC9547079; doi:10.1038/s41598-022-21163-x)
Supplement: Supplementary file 2 — Supplementary Information 2. [file 41598_2022_21163_MOESM2_ESM.zip › results/dwave/eq_2/attempts_1/scaled_2/advantage/N_316/solution.txt]

1.300000000000000044e+00 1.321173095703124911e+00 1.319769287109374911e+00 1.424017333984374911e+00 1.484533691406249911e+00 1.587774658203124911e+00 1.708044433593749911e+00 1.723059082031249911e+00 1.771124267578124911e+00 1.836889648437499911e+00 1.852026367187499911e+00 2.008764648437499911e+00 2.044042968749999911e+00 2.011419677734374911e+00 2.037145996093749911e+00 2.011175537109374911e+00 2.026708984374999911e+00 1.977362060546874911e+00 2.023565673828124911e+00 2.014135742187499911e+00 2.128363037109374911e+00 2.208319091796874911e+00 2.180944824218749911e+00 2.199072265624999911e+00 2.120092773437499911e+00 2.061712646484374911e+00 2.023992919921874911e+00 2.019750976562499911e+00 1.957464599609374911e+00 1.975775146484374911e+00 1.982885742187499911e+00 1.945684814453124911e+00 1.984991455078124911e+00 1.909460449218749911e+00 1.965826416015624911e+00 1.885015869140624911e+00 1.804266357421874911e+00 1.781378173828124911e+00 1.889654541015624911e+00 1.973883056640624911e+00 1.928686523437499911e+00 1.839208984374999911e+00 1.792425537109374911e+00 1.731726074218749911e+00 1.663610839843749911e+00 1.690222167968749911e+00 1.413031005859374911e+00 1.375952148437499911e+00 1.451727294921874911e+00 1.364508056640624911e+00 1.440435791015624911e+00 1.333685302734374911e+00 1.309179687499999911e+00 1.308752441406249911e+00 1.142431640624999911e+00 1.098547363281249911e+00 1.101904296874999911e+00 1.079870605468749911e+00 1.092535400390624911e+00 1.039221191406249911e+00 1.161352539062499911e+00 1.049566650390624911e+00 1.034063720703124911e+00 9.405273437499999112e-01 1.026586914062499911e+00 1.111669921874999911e+00 8.391784667968749112e-01 9.314636230468749112e-01 9.085144042968749112e-01 9.234374999999999112e-01 9.001831054687499112e-01 9.455627441406249112e-01 7.284301757812499112e-01 7.136596679687499112e-01 7.175964355468749112e-01 7.808288574218749112e-01 7.861999511718749112e-01 6.194824218749999112e-01 6.262268066406249112e-01 6.919921874999999112e-01 6.308349609374999112e-01 6.775268554687499112e-01 6.996826171874999112e-01 7.506469726562499112e-01 9.549316406249999112e-01 1.064062499999999911e+00 1.060644531249999911e+00 1.013616943359374911e+00 1.052740478515624911e+00 1.094824218749999911e+00 1.067968749999999911e+00 1.168127441406249911e+00 1.131567382812499911e+00 1.253332519531249911e+00 1.434790039062499911e+00 1.473944091796874911e+00 1.585607910156249911e+00 1.737249755859374911e+00 1.657507324218749911e+00 1.826208496093749911e+00 1.863623046874999911e+00 1.950903320312499911e+00 2.064916992187499911e+00 2.069128417968749911e+00 2.134191894531249911e+00 2.060095214843749911e+00 2.084478759765624911e+00 2.068365478515624911e+00 2.043310546874999911e+00 2.081427001953124911e+00 2.169073486328124911e+00 2.257727050781249911e+00 2.340643310546874911e+00 2.463690185546874911e+00 2.466375732421874911e+00 2.610540771484374911e+00 2.692877197265624911e+00 2.712316894531249911e+00 2.718511962890624911e+00 2.681494140624999911e+00 2.781408691406249911e+00 2.863989257812499911e+00 2.723364257812499911e+00 2.734014892578124911e+00 2.809423828124999911e+00 2.842321777343749911e+00 2.851812744140624911e+00 3.025457763671874911e+00 2.994329833984374911e+00 3.035223388671874911e+00 3.137121582031249911e+00 3.172033691406249911e+00 3.168829345703124911e+00 3.195684814453124911e+00 3.290289306640624911e+00 3.252996826171874911e+00 3.227758789062499911e+00 3.250158691406249911e+00 3.261022949218749911e+00 3.346228027343749911e+00 3.422491455078124911e+00 3.299200439453124911e+00 3.353430175781249911e+00 3.404882812499999911e+00 3.537084960937499911e+00 3.562719726562499911e+00 3.486578369140624911e+00 3.524176025390624911e+00 3.360388183593749911e+00 3.408514404296874911e+00 3.488043212890624911e+00 3.398199462890624911e+00 3.426092529296874911e+00 3.516394042968749911e+00 3.649176025390624911e+00 3.710089111328124911e+00 3.720587158203124911e+00 3.712957763671874911e+00 3.748815917968749911e+00 3.739965820312499911e+00 3.883276367187499911e+00 3.996191406249999911e+00 4.061132812500000355e+00 4.092199707031250355e+00 4.139593505859375355e+00 4.238287353515625355e+00 4.117559814453125355e+00 4.150946044921875355e+00 4.154638671875000355e+00 4.003729248046875355e+00 3.937139892578124911e+00 4.152929687500000355e+00 4.144445800781250355e+00 4.265783691406250355e+00 4.310583496093750355e+00 4.305975341796875355e+00 4.245062255859375355e+00 4.483465576171875355e+00 4.571386718750000355e+00 4.630895996093750355e+00 4.908087158203125355e+00 4.929327392578125355e+00 4.991400146484375355e+00 4.970007324218750355e+00 5.143896484375000355e+00 5.232000732421875355e+00 5.423956298828125355e+00 5.480718994140625355e+00 5.470465087890625355e+00 5.368872070312500355e+00 5.416296386718750355e+00 5.253637695312500355e+00 5.317724609375000355e+00 5.426184082031250355e+00 5.318243408203125355e+00 5.409582519531250355e+00 5.560888671875000355e+00 5.618872070312500355e+00 5.691259765625000355e+00 5.701300048828125355e+00 5.872473144531250355e+00 5.825994873046875355e+00 5.893133544921875355e+00 5.813177490234375355e+00 5.883093261718750355e+00 5.925054931640625355e+00 6.043035888671875355e+00 5.949896240234375355e+00 5.829748535156250355e+00 6.071478271484375355e+00 6.219000244140625355e+00 6.372259521484375355e+00 6.387731933593750355e+00 6.401892089843750355e+00 6.515142822265625355e+00 6.614050292968750355e+00 6.773260498046875355e+00 6.824316406250000355e+00 6.702978515625000355e+00 6.627600097656250355e+00 6.690557861328125355e+00 6.820654296875000355e+00 6.869207763671875355e+00 6.814459228515625355e+00 7.114965820312500355e+00 7.038000488281250355e+00 7.174230957031250355e+00 7.217169189453125355e+00 7.349615478515625355e+00 7.347448730468750355e+00 7.494573974609375355e+00 7.637487792968750355e+00 7.720129394531250355e+00 7.923284912109375355e+00 7.940649414062500355e+00 8.109259033203125355e+00 8.177587890625000355e+00 8.357916259765625355e+00 8.260107421875000355e+00 8.458898925781250355e+00 8.556616210937500355e+00 8.594427490234375355e+00 8.710852050781250355e+00 8.727972412109375355e+00 8.772894287109375355e+00 8.967291259765625355e+00 8.982611083984375355e+00 9.006597900390625355e+00 9.147314453125000355e+00 9.073431396484375355e+00 9.197912597656250355e+00 9.351660156250000355e+00 9.470098876953125355e+00 9.457434082031250355e+00 9.534124755859375355e+00 9.700384521484375355e+00 9.974096679687500355e+00 1.013693847656250036e+01 1.024246826171875036e+01 1.033951416015625036e+01 1.039496459960937536e+01 1.052689208984375036e+01 1.056921997070312536e+01 1.064404907226562536e+01 1.069800415039062536e+01 1.084561767578125036e+01 1.093500366210937536e+01 1.094757690429687536e+01 1.102744140625000036e+01 1.090823974609375036e+01 1.100260009765625036e+01 1.095758666992187536e+01 1.087567749023437536e+01 1.085217895507812536e+01 1.090466918945312536e+01 1.093292846679687536e+01 1.079492797851562536e+01 1.086008300781250036e+01 1.098666992187500036e+01 1.122427978515625036e+01 1.146036376953125036e+01 1.142627563476562536e+01 1.167755737304687536e+01 1.170398559570312536e+01 1.182208862304687536e+01 1.178067626953125036e+01 1.156043090820312536e+01 1.158850708007812536e+01 1.156326904296875036e+01 1.170780029296875036e+01 1.195398559570312536e+01 1.218552246093750036e+01 1.220661010742187536e+01 1.224225463867187536e+01 1.217685546875000036e+01 1.198370971679687536e+01 1.186304321289062536e+01 1.190183105468750036e+01 1.197348632812500036e+01 1.199240722656250036e+01 1.215329589843750036e+01 1.218958129882812536e+01 1.217297973632812536e+01 1.217474975585937536e+01 1.218549194335937536e+01 1.245709838867187536e+01 1.257916870117187536e+01 1.254764404296875036e+01 1.263913574218750036e+01 1.253717651367187536e+01 1.263202514648437536e+01 1.265891113281250036e+01 1.261972656250000036e+01 1.269788208007812536e+01 1.260800781250000036e+01 1.268411865234375036e+01
0.000000000000000000e+00 -7.861328125000000000e-01 1.843261718750000000e-01 9.020996093750000000e-01 2.755737304687500000e+00 -7.147216796875000000e-01 3.618164062500000000e+00 3.437500000000000000e+00 4.622192382812500000e+00 4.082641601562500000e+00 4.247436523437500000e+00 5.340576171875000000e+00 5.499877929687500000e+00 3.514404296875000000e+00 1.019287109375000000e+00 1.632080078125000000e+00 -1.204833984375000000e+00 -7.757568359375000000e-01 -9.722900390625000000e-01 6.408691406250000000e-01 -1.152954101562500000e+00 -2.590332031250000000e+00 -2.407836914062500000e+00 -2.459716796875000000e+00 -4.617309570312500000e+00 -5.599975585937500000e+00 -4.357299804687500000e+00 -4.747924804687500000e+00 -2.301025390625000000e+00 -6.585693359375000000e-01 5.621337890625000000e-01 -2.795410156250000000e-01 -1.903686523437500000e+00 -1.179199218750000000e+00 2.167968750000000000e+00 2.182006835937500000e+00 2.774658203125000000e+00 4.254150390625000000e+00 4.892578125000000000e+00 7.285766601562500000e+00 5.181274414062500000e+00 3.245849609375000000e+00 3.333740234375000000e+00 5.167846679687500000e+00 5.144042968750000000e+00 4.205932617187500000e+00 5.737304687500000000e+00 4.276123046875000000e+00 3.742675781250000000e+00 2.778930664062500000e+00 5.354003906250000000e+00 3.026733398437500000e+00 2.554931640625000000e+00 4.091796875000000000e+00 8.171386718750000000e+00 8.521118164062500000e+00 8.098144531250000000e+00 8.452758789062500000e+00 8.408203125000000000e+00 7.238159179687500000e+00 -2.905273437500000000e-01 -1.403808593750000000e+00 -2.307128906250000000e-01 1.721801757812500000e+00 2.982788085937500000e+00 4.670410156250000000e+00 3.316650390625000000e+00 5.078735351562500000e+00 4.772338867187500000e+00 7.471923828125000000e+00 9.348144531250000000e+00 9.666137695312500000e+00 1.116638183593750000e+01 1.394714355468750000e+01 1.490722656250000000e+01 1.676208496093750000e+01 1.732849121093750000e+01 1.863281250000000000e+01 2.018066406250000000e+01 2.038879394531250000e+01 2.227294921875000000e+01 2.300659179687500000e+01 2.264160156250000000e+01 2.385864257812500000e+01 2.575561523437500000e+01 2.775695800781250000e+01 2.997436523437500000e+01 2.969543457031250000e+01 2.992492675781250000e+01 3.138610839843750000e+01 3.106262207031250000e+01 3.422851562500000000e+01 3.518615722656250000e+01 3.568908691406250000e+01 3.435791015625000000e+01 3.504333496093750000e+01 3.552185058593750000e+01 3.724853515625000000e+01 3.809387207031250000e+01 4.060241699218750000e+01 4.110046386718750000e+01 4.059997558593750000e+01 4.107910156250000000e+01 4.024353027343750000e+01 3.690917968750000000e+01 3.468078613281250000e+01 3.365356445312500000e+01 3.352294921875000000e+01 3.690734863281250000e+01 3.408325195312500000e+01 3.323669433593750000e+01 3.280822753906250000e+01 3.126770019531250000e+01 3.196899414062500000e+01 2.987060546875000000e+01 2.859375000000000000e+01 2.869750976562500000e+01 2.858764648437500000e+01 2.642028808593750000e+01 3.109313964843750000e+01 3.350158691406250000e+01 3.000549316406250000e+01 2.961425781250000000e+01 2.919799804687500000e+01 2.418884277343750000e+01 2.698425292968750000e+01 2.549438476562500000e+01 2.654541015625000000e+01 2.701599121093750000e+01 2.458190917968750000e+01 2.225524902343750000e+01 2.232910156250000000e+01 2.328369140625000000e+01 2.352661132812500000e+01 2.175048828125000000e+01 1.891113281250000000e+01 1.801818847656250000e+01 1.899291992187500000e+01 1.936157226562500000e+01 2.156372070312500000e+01 2.007202148437500000e+01 2.079528808593750000e+01 2.005371093750000000e+01 1.829650878906250000e+01 2.272827148437500000e+01 2.020202636718750000e+01 2.035888671875000000e+01 2.021972656250000000e+01 2.134704589843750000e+01 2.323974609375000000e+01 2.116027832031250000e+01 2.124633789062500000e+01 2.177612304687500000e+01 1.832885742187500000e+01 2.287841796875000000e+01 2.218688964843750000e+01 2.296447753906250000e+01 2.339843750000000000e+01 2.596923828125000000e+01 2.424621582031250000e+01 2.481079101562500000e+01 2.484985351562500000e+01 2.413513183593750000e+01 2.362976074218750000e+01 2.423645019531250000e+01 2.432006835937500000e+01 2.580810546875000000e+01 2.493957519531250000e+01 2.351013183593750000e+01 2.584594726562500000e+01 2.482849121093750000e+01 2.618469238281250000e+01 2.744140625000000000e+01 3.010498046875000000e+01 3.002807617187500000e+01 3.000671386718750000e+01 3.107971191406250000e+01 3.418029785156250000e+01 3.454956054687500000e+01 3.437255859375000000e+01 3.360961914062500000e+01 3.367736816406250000e+01 3.645751953125000000e+01 3.650085449218750000e+01 3.782165527343750000e+01 3.641967773437500000e+01 3.903381347656250000e+01 3.809936523437500000e+01 3.798278808593750000e+01 4.027099609375000000e+01 4.024414062500000000e+01 4.322143554687500000e+01 4.652465820312500000e+01 4.482910156250000000e+01 4.659790039062500000e+01 4.827392578125000000e+01 4.888366699218750000e+01 5.122314453125000000e+01 5.123107910156250000e+01 5.262268066406250000e+01 5.345581054687500000e+01 5.327026367187500000e+01 5.357666015625000000e+01 5.600891113281250000e+01 5.455566406250000000e+01 5.386352539062500000e+01 5.556396484375000000e+01 5.830078125000000000e+01 6.201416015625000000e+01 6.097839355468750000e+01 5.767639160156250000e+01 5.798828125000000000e+01 5.949401855468750000e+01 5.711975097656250000e+01 5.689758300781250000e+01 5.514831542968750000e+01 5.304016113281250000e+01 5.369873046875000000e+01 5.786743164062500000e+01 5.390991210937500000e+01 5.705871582031250000e+01 5.484863281250000000e+01 5.523498535156250000e+01 5.730529785156250000e+01 5.833374023437500000e+01 6.199157714843750000e+01 5.976928710937500000e+01 6.045837402343750000e+01 5.783691406250000000e+01 5.397888183593750000e+01 5.432189941406250000e+01 5.376098632812500000e+01 5.573181152343750000e+01 5.493041992187500000e+01 5.364685058593750000e+01 5.445739746093750000e+01 5.075805664062500000e+01 5.333557128906250000e+01 5.203430175781250000e+01 4.712646484375000000e+01 4.677062988281250000e+01 4.678222656250000000e+01 4.683715820312500000e+01 4.385070800781250000e+01 4.333374023437500000e+01 4.396911621093750000e+01 4.530822753906250000e+01 4.617248535156250000e+01 4.702453613281250000e+01 4.550109863281250000e+01 4.826904296875000000e+01 4.904357910156250000e+01 4.789489746093750000e+01 4.869995117187500000e+01 4.791687011718750000e+01 4.490356445312500000e+01 4.270385742187500000e+01 4.195495605468750000e+01 4.353515625000000000e+01 4.493774414062500000e+01 4.568237304687500000e+01 4.557250976562500000e+01 4.420104980468750000e+01 4.201599121093750000e+01 4.138244628906250000e+01 4.231140136718750000e+01 4.391845703125000000e+01 4.332824707031250000e+01 3.994018554687500000e+01 3.733154296875000000e+01 3.613647460937500000e+01 3.680908203125000000e+01 4.010375976562500000e+01 4.005615234375000000e+01 4.007507324218750000e+01 3.967773437500000000e+01 3.619018554687500000e+01 3.667480468750000000e+01 3.456115722656250000e+01 3.549194335937500000e+01 3.504516601562500000e+01 3.581481933593750000e+01 4.131713867187500000e+01 3.976379394531250000e+01 4.012634277343750000e+01 3.982360839843750000e+01 4.271301269531250000e+01 4.189331054687500000e+01 3.753234863281250000e+01 3.838562011718750000e+01 3.804626464843750000e+01 3.440795898437500000e+01 3.344665527343750000e+01 3.349975585937500000e+01 3.826171875000000000e+01 3.469421386718750000e+01 3.803283691406250000e+01 3.814514160156250000e+01 3.774291992187500000e+01 3.799377441406250000e+01 4.075256347656250000e+01 3.800476074218750000e+01 3.659790039062500000e+01 3.645507812500000000e+01 3.170776367187500000e+01 3.038757324218750000e+01 2.989013671875000000e+01 2.970336914062500000e+01 3.120605468750000000e+01 3.125732421875000000e+01 3.135620117187500000e+01 3.212646484375000000e+01 3.403747558593750000e+01 3.213684082031250000e+01 3.229431152343750000e+01 3.067443847656250000e+01
