# Supplementary material for: Molecular dynamics on quantum annealers
Source: Sci Rep. 2022 Oct 7;12:16824. doi: 10.1038/s41598-022-21163-x (PMC9547079; doi:10.1038/s41598-022-21163-x)
Supplement: Supplementary file 2 — Supplementary Information 2. [file 41598_2022_21163_MOESM2_ESM.zip › results/dwave/eq_2/attempts_1/scaled_2/advantage/nohup.out]

Solving ODE... Solver=QUBOSolver; N=10.

Progress: |███████████-----------------------------------------------------------------------------------------| 11.11% Complete

Progress: |██████████████████████------------------------------------------------------------------------------| 22.22% Complete

Progress: |█████████████████████████████████-------------------------------------------------------------------| 33.33% Complete

Progress: |████████████████████████████████████████████--------------------------------------------------------| 44.44% Complete

Progress: |███████████████████████████████████████████████████████---------------------------------------------| 55.56% Complete

Progress: |██████████████████████████████████████████████████████████████████----------------------------------| 66.67% Complete

Progress: |█████████████████████████████████████████████████████████████████████████████-----------------------| 77.78% Complete

Progress: |████████████████████████████████████████████████████████████████████████████████████████------------| 88.89% Complete

Progress: |████████████████████████████████████████████████████████████████████████████████████████████████████| 100.00% Complete
Solving ODE... Solver=QUBOSolver; N=31.

Progress: |███-------------------------------------------------------------------------------------------------| 3.33% Complete

Progress: |██████----------------------------------------------------------------------------------------------| 6.67% Complete

Progress: |██████████------------------------------------------------------------------------------------------| 10.00% Complete

Progress: |█████████████---------------------------------------------------------------------------------------| 13.33% Complete

Progress: |████████████████------------------------------------------------------------------------------------| 16.67% Complete

Progress: |████████████████████--------------------------------------------------------------------------------| 20.00% Complete

Progress: |███████████████████████-----------------------------------------------------------------------------| 23.33% Complete

Progress: |██████████████████████████--------------------------------------------------------------------------| 26.67% Complete

Progress: |██████████████████████████████----------------------------------------------------------------------| 30.00% Complete

Progress: |█████████████████████████████████-------------------------------------------------------------------| 33.33% Complete

Progress: |████████████████████████████████████----------------------------------------------------------------| 36.67% Complete

Progress: |████████████████████████████████████████------------------------------------------------------------| 40.00% Complete

Progress: |███████████████████████████████████████████---------------------------------------------------------| 43.33% Complete

Progress: |██████████████████████████████████████████████------------------------------------------------------| 46.67% Complete

Progress: |██████████████████████████████████████████████████--------------------------------------------------| 50.00% Complete

Progress: |█████████████████████████████████████████████████████-----------------------------------------------| 53.33% Complete

Progress: |████████████████████████████████████████████████████████--------------------------------------------| 56.67% Complete

Progress: |████████████████████████████████████████████████████████████----------------------------------------| 60.00% Complete

Progress: |███████████████████████████████████████████████████████████████-------------------------------------| 63.33% Complete

Progress: |██████████████████████████████████████████████████████████████████----------------------------------| 66.67% Complete

Progress: |██████████████████████████████████████████████████████████████████████------------------------------| 70.00% Complete

Progress: |█████████████████████████████████████████████████████████████████████████---------------------------| 73.33% Complete

Progress: |████████████████████████████████████████████████████████████████████████████------------------------| 76.67% Complete

Progress: |████████████████████████████████████████████████████████████████████████████████--------------------| 80.00% Complete

Progress: |███████████████████████████████████████████████████████████████████████████████████-----------------| 83.33% Complete

Progress: |██████████████████████████████████████████████████████████████████████████████████████--------------| 86.67% Complete

Progress: |██████████████████████████████████████████████████████████████████████████████████████████----------| 90.00% Complete

Progress: |█████████████████████████████████████████████████████████████████████████████████████████████-------| 93.33% Complete

Progress: |████████████████████████████████████████████████████████████████████████████████████████████████----| 96.67% Complete

Progress: |████████████████████████████████████████████████████████████████████████████████████████████████████| 100.00% Complete
Solving ODE... Solver=QUBOSolver; N=100.

Progress: |█---------------------------------------------------------------------------------------------------| 1.01% Complete

Progress: |██--------------------------------------------------------------------------------------------------| 2.02% Complete

Progress: |███-------------------------------------------------------------------------------------------------| 3.03% Complete

Progress: |████------------------------------------------------------------------------------------------------| 4.04% Complete

Progress: |█████-----------------------------------------------------------------------------------------------| 5.05% Complete

Progress: |██████----------------------------------------------------------------------------------------------| 6.06% Complete

Progress: |███████---------------------------------------------------------------------------------------------| 7.07% Complete

Progress: |████████--------------------------------------------------------------------------------------------| 8.08% Complete

Progress: |█████████-------------------------------------------------------------------------------------------| 9.09% Complete

Progress: |██████████------------------------------------------------------------------------------------------| 10.10% Complete

Progress: |███████████-----------------------------------------------------------------------------------------| 11.11% Complete

Progress: |████████████----------------------------------------------------------------------------------------| 12.12% Complete

Progress: |█████████████---------------------------------------------------------------------------------------| 13.13% Complete

Progress: |██████████████--------------------------------------------------------------------------------------| 14.14% Complete

Progress: |███████████████-------------------------------------------------------------------------------------| 15.15% Complete

Progress: |████████████████------------------------------------------------------------------------------------| 16.16% Complete

Progress: |█████████████████-----------------------------------------------------------------------------------| 17.17% Complete

Progress: |██████████████████----------------------------------------------------------------------------------| 18.18% Complete

Progress: |███████████████████---------------------------------------------------------------------------------| 19.19% Complete

Progress: |████████████████████--------------------------------------------------------------------------------| 20.20% Complete

Progress: |█████████████████████-------------------------------------------------------------------------------| 21.21% Complete

Progress: |██████████████████████------------------------------------------------------------------------------| 22.22% Complete

Progress: |███████████████████████-----------------------------------------------------------------------------| 23.23% Complete

Progress: |████████████████████████----------------------------------------------------------------------------| 24.24% Complete

Progress: |█████████████████████████---------------------------------------------------------------------------| 25.25% Complete

Progress: |██████████████████████████--------------------------------------------------------------------------| 26.26% Complete

Progress: |███████████████████████████-------------------------------------------------------------------------| 27.27% Complete

Progress: |████████████████████████████------------------------------------------------------------------------| 28.28% Complete

Progress: |█████████████████████████████-----------------------------------------------------------------------| 29.29% Complete

Progress: |██████████████████████████████----------------------------------------------------------------------| 30.30% Complete

Progress: |███████████████████████████████---------------------------------------------------------------------| 31.31% Complete

Progress: |████████████████████████████████--------------------------------------------------------------------| 32.32% Complete

Progress: |█████████████████████████████████-------------------------------------------------------------------| 33.33% Complete

Progress: |██████████████████████████████████------------------------------------------------------------------| 34.34% Complete

Progress: |███████████████████████████████████-----------------------------------------------------------------| 35.35% Complete

Progress: |████████████████████████████████████----------------------------------------------------------------| 36.36% Complete

Progress: |█████████████████████████████████████---------------------------------------------------------------| 37.37% Complete

Progress: |██████████████████████████████████████--------------------------------------------------------------| 38.38% Complete

Progress: |███████████████████████████████████████-------------------------------------------------------------| 39.39% Complete

Progress: |████████████████████████████████████████------------------------------------------------------------| 40.40% Complete

Progress: |█████████████████████████████████████████-----------------------------------------------------------| 41.41% Complete

Progress: |██████████████████████████████████████████----------------------------------------------------------| 42.42% Complete

Progress: |███████████████████████████████████████████---------------------------------------------------------| 43.43% Complete

Progress: |████████████████████████████████████████████--------------------------------------------------------| 44.44% Complete

Progress: |█████████████████████████████████████████████-------------------------------------------------------| 45.45% Complete

Progress: |██████████████████████████████████████████████------------------------------------------------------| 46.46% Complete

Progress: |███████████████████████████████████████████████-----------------------------------------------------| 47.47% Complete

Progress: |████████████████████████████████████████████████----------------------------------------------------| 48.48% Complete

Progress: |█████████████████████████████████████████████████---------------------------------------------------| 49.49% Complete

Progress: |██████████████████████████████████████████████████--------------------------------------------------| 50.51% Complete

Progress: |███████████████████████████████████████████████████-------------------------------------------------| 51.52% Complete

Progress: |████████████████████████████████████████████████████------------------------------------------------| 52.53% Complete

Progress: |█████████████████████████████████████████████████████-----------------------------------------------| 53.54% Complete

Progress: |██████████████████████████████████████████████████████----------------------------------------------| 54.55% Complete

Progress: |███████████████████████████████████████████████████████---------------------------------------------| 55.56% Complete

Progress: |████████████████████████████████████████████████████████--------------------------------------------| 56.57% Complete

Progress: |█████████████████████████████████████████████████████████-------------------------------------------| 57.58% Complete

Progress: |██████████████████████████████████████████████████████████------------------------------------------| 58.59% Complete

Progress: |███████████████████████████████████████████████████████████-----------------------------------------| 59.60% Complete

Progress: |████████████████████████████████████████████████████████████----------------------------------------| 60.61% Complete

Progress: |█████████████████████████████████████████████████████████████---------------------------------------| 61.62% Complete

Progress: |██████████████████████████████████████████████████████████████--------------------------------------| 62.63% Complete

Progress: |███████████████████████████████████████████████████████████████-------------------------------------| 63.64% Complete

Progress: |████████████████████████████████████████████████████████████████------------------------------------| 64.65% Complete

Progress: |█████████████████████████████████████████████████████████████████-----------------------------------| 65.66% Complete

Progress: |██████████████████████████████████████████████████████████████████----------------------------------| 66.67% Complete

Progress: |███████████████████████████████████████████████████████████████████---------------------------------| 67.68% Complete

Progress: |████████████████████████████████████████████████████████████████████--------------------------------| 68.69% Complete

Progress: |█████████████████████████████████████████████████████████████████████-------------------------------| 69.70% Complete

Progress: |██████████████████████████████████████████████████████████████████████------------------------------| 70.71% Complete

Progress: |███████████████████████████████████████████████████████████████████████-----------------------------| 71.72% Complete

Progress: |████████████████████████████████████████████████████████████████████████----------------------------| 72.73% Complete

Progress: |█████████████████████████████████████████████████████████████████████████---------------------------| 73.74% Complete

Progress: |██████████████████████████████████████████████████████████████████████████--------------------------| 74.75% Complete

Progress: |███████████████████████████████████████████████████████████████████████████-------------------------| 75.76% Complete

Progress: |████████████████████████████████████████████████████████████████████████████------------------------| 76.77% Complete

Progress: |█████████████████████████████████████████████████████████████████████████████-----------------------| 77.78% Complete

Progress: |██████████████████████████████████████████████████████████████████████████████----------------------| 78.79% Complete

Progress: |███████████████████████████████████████████████████████████████████████████████---------------------| 79.80% Complete

Progress: |████████████████████████████████████████████████████████████████████████████████--------------------| 80.81% Complete

Progress: |█████████████████████████████████████████████████████████████████████████████████-------------------| 81.82% Complete

Progress: |██████████████████████████████████████████████████████████████████████████████████------------------| 82.83% Complete

Progress: |███████████████████████████████████████████████████████████████████████████████████-----------------| 83.84% Complete

Progress: |████████████████████████████████████████████████████████████████████████████████████----------------| 84.85% Complete

Progress: |█████████████████████████████████████████████████████████████████████████████████████---------------| 85.86% Complete

Progress: |██████████████████████████████████████████████████████████████████████████████████████--------------| 86.87% Complete

Progress: |███████████████████████████████████████████████████████████████████████████████████████-------------| 87.88% Complete

Progress: |████████████████████████████████████████████████████████████████████████████████████████------------| 88.89% Complete

Progress: |█████████████████████████████████████████████████████████████████████████████████████████-----------| 89.90% Complete

Progress: |██████████████████████████████████████████████████████████████████████████████████████████----------| 90.91% Complete

Progress: |███████████████████████████████████████████████████████████████████████████████████████████---------| 91.92% Complete

Progress: |████████████████████████████████████████████████████████████████████████████████████████████--------| 92.93% Complete

Progress: |█████████████████████████████████████████████████████████████████████████████████████████████-------| 93.94% Complete

Progress: |██████████████████████████████████████████████████████████████████████████████████████████████------| 94.95% Complete

Progress: |███████████████████████████████████████████████████████████████████████████████████████████████-----| 95.96% Complete

Progress: |████████████████████████████████████████████████████████████████████████████████████████████████----| 96.97% Complete

Progress: |█████████████████████████████████████████████████████████████████████████████████████████████████---| 97.98% Complete

Progress: |██████████████████████████████████████████████████████████████████████████████████████████████████--| 98.99% Complete

Progress: |████████████████████████████████████████████████████████████████████████████████████████████████████| 100.00% Complete
Solving ODE... Solver=QUBOSolver; N=316.

Progress: |----------------------------------------------------------------------------------------------------| 0.32% Complete

Progress: |----------------------------------------------------------------------------------------------------| 0.63% Complete

Progress: |----------------------------------------------------------------------------------------------------| 0.95% Complete

Progress: |█---------------------------------------------------------------------------------------------------| 1.27% Complete

Progress: |█---------------------------------------------------------------------------------------------------| 1.59% Complete

Progress: |█---------------------------------------------------------------------------------------------------| 1.90% Complete

Progress: |██--------------------------------------------------------------------------------------------------| 2.22% Complete

Progress: |██--------------------------------------------------------------------------------------------------| 2.54% Complete

Progress: |██--------------------------------------------------------------------------------------------------| 2.86% Complete

Progress: |███-------------------------------------------------------------------------------------------------| 3.17% Complete

Progress: |███-------------------------------------------------------------------------------------------------| 3.49% Complete

Progress: |███-------------------------------------------------------------------------------------------------| 3.81% Complete

Progress: |████------------------------------------------------------------------------------------------------| 4.13% Complete

Progress: |████------------------------------------------------------------------------------------------------| 4.44% Complete

Progress: |████------------------------------------------------------------------------------------------------| 4.76% Complete

Progress: |█████-----------------------------------------------------------------------------------------------| 5.08% Complete

Progress: |█████-----------------------------------------------------------------------------------------------| 5.40% Complete

Progress: |█████-----------------------------------------------------------------------------------------------| 5.71% Complete

Progress: |██████----------------------------------------------------------------------------------------------| 6.03% Complete

Progress: |██████----------------------------------------------------------------------------------------------| 6.35% Complete

Progress: |██████----------------------------------------------------------------------------------------------| 6.67% Complete

Progress: |██████----------------------------------------------------------------------------------------------| 6.98% Complete

Progress: |███████---------------------------------------------------------------------------------------------| 7.30% Complete

Progress: |███████---------------------------------------------------------------------------------------------| 7.62% Complete

Progress: |███████---------------------------------------------------------------------------------------------| 7.94% Complete

Progress: |████████--------------------------------------------------------------------------------------------| 8.25% Complete

Progress: |████████--------------------------------------------------------------------------------------------| 8.57% Complete

Progress: |████████--------------------------------------------------------------------------------------------| 8.89% Complete

Progress: |█████████-------------------------------------------------------------------------------------------| 9.21% Complete

Progress: |█████████-------------------------------------------------------------------------------------------| 9.52% Complete

Progress: |█████████-------------------------------------------------------------------------------------------| 9.84% Complete

Progress: |██████████------------------------------------------------------------------------------------------| 10.16% Complete

Progress: |██████████------------------------------------------------------------------------------------------| 10.48% Complete

Progress: |██████████------------------------------------------------------------------------------------------| 10.79% Complete

Progress: |███████████-----------------------------------------------------------------------------------------| 11.11% Complete

Progress: |███████████-----------------------------------------------------------------------------------------| 11.43% Complete

Progress: |███████████-----------------------------------------------------------------------------------------| 11.75% Complete

Progress: |████████████----------------------------------------------------------------------------------------| 12.06% Complete

Progress: |████████████----------------------------------------------------------------------------------------| 12.38% Complete

Progress: |████████████----------------------------------------------------------------------------------------| 12.70% Complete

Progress: |█████████████---------------------------------------------------------------------------------------| 13.02% Complete

Progress: |█████████████---------------------------------------------------------------------------------------| 13.33% Complete

Progress: |█████████████---------------------------------------------------------------------------------------| 13.65% Complete

Progress: |█████████████---------------------------------------------------------------------------------------| 13.97% Complete

Progress: |██████████████--------------------------------------------------------------------------------------| 14.29% Complete

Progress: |██████████████--------------------------------------------------------------------------------------| 14.60% Complete

Progress: |██████████████--------------------------------------------------------------------------------------| 14.92% Complete

Progress: |███████████████-------------------------------------------------------------------------------------| 15.24% Complete

Progress: |███████████████-------------------------------------------------------------------------------------| 15.56% Complete

Progress: |███████████████-------------------------------------------------------------------------------------| 15.87% Complete

Progress: |████████████████------------------------------------------------------------------------------------| 16.19% Complete

Progress: |████████████████------------------------------------------------------------------------------------| 16.51% Complete

Progress: |████████████████------------------------------------------------------------------------------------| 16.83% Complete

Progress: |█████████████████-----------------------------------------------------------------------------------| 17.14% Complete

Progress: |█████████████████-----------------------------------------------------------------------------------| 17.46% Complete

Progress: |█████████████████-----------------------------------------------------------------------------------| 17.78% Complete

Progress: |██████████████████----------------------------------------------------------------------------------| 18.10% Complete

Progress: |██████████████████----------------------------------------------------------------------------------| 18.41% Complete

Progress: |██████████████████----------------------------------------------------------------------------------| 18.73% Complete

Progress: |███████████████████---------------------------------------------------------------------------------| 19.05% Complete

Progress: |███████████████████---------------------------------------------------------------------------------| 19.37% Complete

Progress: |███████████████████---------------------------------------------------------------------------------| 19.68% Complete

Progress: |████████████████████--------------------------------------------------------------------------------| 20.00% Complete

Progress: |████████████████████--------------------------------------------------------------------------------| 20.32% Complete

Progress: |████████████████████--------------------------------------------------------------------------------| 20.63% Complete

Progress: |████████████████████--------------------------------------------------------------------------------| 20.95% Complete

Progress: |█████████████████████-------------------------------------------------------------------------------| 21.27% Complete

Progress: |█████████████████████-------------------------------------------------------------------------------| 21.59% Complete

Progress: |█████████████████████-------------------------------------------------------------------------------| 21.90% Complete

Progress: |██████████████████████------------------------------------------------------------------------------| 22.22% Complete

Progress: |██████████████████████------------------------------------------------------------------------------| 22.54% Complete

Progress: |██████████████████████------------------------------------------------------------------------------| 22.86% Complete

Progress: |███████████████████████-----------------------------------------------------------------------------| 23.17% Complete

Progress: |███████████████████████-----------------------------------------------------------------------------| 23.49% Complete

Progress: |███████████████████████-----------------------------------------------------------------------------| 23.81% Complete

Progress: |████████████████████████----------------------------------------------------------------------------| 24.13% Complete

Progress: |████████████████████████----------------------------------------------------------------------------| 24.44% Complete

Progress: |████████████████████████----------------------------------------------------------------------------| 24.76% Complete

Progress: |█████████████████████████---------------------------------------------------------------------------| 25.08% Complete

Progress: |█████████████████████████---------------------------------------------------------------------------| 25.40% Complete

Progress: |█████████████████████████---------------------------------------------------------------------------| 25.71% Complete

Progress: |██████████████████████████--------------------------------------------------------------------------| 26.03% Complete

Progress: |██████████████████████████--------------------------------------------------------------------------| 26.35% Complete

Progress: |██████████████████████████--------------------------------------------------------------------------| 26.67% Complete

Progress: |██████████████████████████--------------------------------------------------------------------------| 26.98% Complete

Progress: |███████████████████████████-------------------------------------------------------------------------| 27.30% Complete

Progress: |███████████████████████████-------------------------------------------------------------------------| 27.62% Complete

Progress: |███████████████████████████-------------------------------------------------------------------------| 27.94% Complete

Progress: |████████████████████████████------------------------------------------------------------------------| 28.25% Complete

Progress: |████████████████████████████------------------------------------------------------------------------| 28.57% Complete

Progress: |████████████████████████████------------------------------------------------------------------------| 28.89% Complete

Progress: |█████████████████████████████-----------------------------------------------------------------------| 29.21% Complete

Progress: |█████████████████████████████-----------------------------------------------------------------------| 29.52% Complete

Progress: |█████████████████████████████-----------------------------------------------------------------------| 29.84% Complete

Progress: |██████████████████████████████----------------------------------------------------------------------| 30.16% Complete

Progress: |██████████████████████████████----------------------------------------------------------------------| 30.48% Complete

Progress: |██████████████████████████████----------------------------------------------------------------------| 30.79% Complete

Progress: |███████████████████████████████---------------------------------------------------------------------| 31.11% Complete

Progress: |███████████████████████████████---------------------------------------------------------------------| 31.43% Complete

Progress: |███████████████████████████████---------------------------------------------------------------------| 31.75% Complete

Progress: |████████████████████████████████--------------------------------------------------------------------| 32.06% Complete

Progress: |████████████████████████████████--------------------------------------------------------------------| 32.38% Complete

Progress: |████████████████████████████████--------------------------------------------------------------------| 32.70% Complete

Progress: |█████████████████████████████████-------------------------------------------------------------------| 33.02% Complete

Progress: |█████████████████████████████████-------------------------------------------------------------------| 33.33% Complete

Progress: |█████████████████████████████████-------------------------------------------------------------------| 33.65% Complete

Progress: |█████████████████████████████████-------------------------------------------------------------------| 33.97% Complete

Progress: |██████████████████████████████████------------------------------------------------------------------| 34.29% Complete

Progress: |██████████████████████████████████------------------------------------------------------------------| 34.60% Complete

Progress: |██████████████████████████████████------------------------------------------------------------------| 34.92% Complete

Progress: |███████████████████████████████████-----------------------------------------------------------------| 35.24% Complete

Progress: |███████████████████████████████████-----------------------------------------------------------------| 35.56% Complete

Progress: |███████████████████████████████████-----------------------------------------------------------------| 35.87% Complete

Progress: |████████████████████████████████████----------------------------------------------------------------| 36.19% Complete

Progress: |████████████████████████████████████----------------------------------------------------------------| 36.51% Complete

Progress: |████████████████████████████████████----------------------------------------------------------------| 36.83% Complete

Progress: |█████████████████████████████████████---------------------------------------------------------------| 37.14% Complete

Progress: |█████████████████████████████████████---------------------------------------------------------------| 37.46% Complete

Progress: |█████████████████████████████████████---------------------------------------------------------------| 37.78% Complete

Progress: |██████████████████████████████████████--------------------------------------------------------------| 38.10% Complete

Progress: |██████████████████████████████████████--------------------------------------------------------------| 38.41% Complete

Progress: |██████████████████████████████████████--------------------------------------------------------------| 38.73% Complete

Progress: |███████████████████████████████████████-------------------------------------------------------------| 39.05% Complete

Progress: |███████████████████████████████████████-------------------------------------------------------------| 39.37% Complete

Progress: |███████████████████████████████████████-------------------------------------------------------------| 39.68% Complete

Progress: |████████████████████████████████████████------------------------------------------------------------| 40.00% Complete

Progress: |████████████████████████████████████████------------------------------------------------------------| 40.32% Complete

Progress: |████████████████████████████████████████------------------------------------------------------------| 40.63% Complete

Progress: |████████████████████████████████████████------------------------------------------------------------| 40.95% Complete

Progress: |█████████████████████████████████████████-----------------------------------------------------------| 41.27% Complete

Progress: |█████████████████████████████████████████-----------------------------------------------------------| 41.59% Complete

Progress: |█████████████████████████████████████████-----------------------------------------------------------| 41.90% Complete

Progress: |██████████████████████████████████████████----------------------------------------------------------| 42.22% Complete

Progress: |██████████████████████████████████████████----------------------------------------------------------| 42.54% Complete

Progress: |██████████████████████████████████████████----------------------------------------------------------| 42.86% Complete

Progress: |███████████████████████████████████████████---------------------------------------------------------| 43.17% Complete

Progress: |███████████████████████████████████████████---------------------------------------------------------| 43.49% Complete

Progress: |███████████████████████████████████████████---------------------------------------------------------| 43.81% Complete

Progress: |████████████████████████████████████████████--------------------------------------------------------| 44.13% Complete

Progress: |████████████████████████████████████████████--------------------------------------------------------| 44.44% Complete

Progress: |████████████████████████████████████████████--------------------------------------------------------| 44.76% Complete

Progress: |█████████████████████████████████████████████-------------------------------------------------------| 45.08% Complete

Progress: |█████████████████████████████████████████████-------------------------------------------------------| 45.40% Complete

Progress: |█████████████████████████████████████████████-------------------------------------------------------| 45.71% Complete

Progress: |██████████████████████████████████████████████------------------------------------------------------| 46.03% Complete

Progress: |██████████████████████████████████████████████------------------------------------------------------| 46.35% Complete

Progress: |██████████████████████████████████████████████------------------------------------------------------| 46.67% Complete

Progress: |██████████████████████████████████████████████------------------------------------------------------| 46.98% Complete

Progress: |███████████████████████████████████████████████-----------------------------------------------------| 47.30% Complete

Progress: |███████████████████████████████████████████████-----------------------------------------------------| 47.62% Complete

Progress: |███████████████████████████████████████████████-----------------------------------------------------| 47.94% Complete

Progress: |████████████████████████████████████████████████----------------------------------------------------| 48.25% Complete

Progress: |████████████████████████████████████████████████----------------------------------------------------| 48.57% Complete

Progress: |████████████████████████████████████████████████----------------------------------------------------| 48.89% Complete

Progress: |█████████████████████████████████████████████████---------------------------------------------------| 49.21% Complete

Progress: |█████████████████████████████████████████████████---------------------------------------------------| 49.52% Complete

Progress: |█████████████████████████████████████████████████---------------------------------------------------| 49.84% Complete

Progress: |██████████████████████████████████████████████████--------------------------------------------------| 50.16% Complete

Progress: |██████████████████████████████████████████████████--------------------------------------------------| 50.48% Complete

Progress: |██████████████████████████████████████████████████--------------------------------------------------| 50.79% Complete

Progress: |███████████████████████████████████████████████████-------------------------------------------------| 51.11% Complete

Progress: |███████████████████████████████████████████████████-------------------------------------------------| 51.43% Complete

Progress: |███████████████████████████████████████████████████-------------------------------------------------| 51.75% Complete

Progress: |████████████████████████████████████████████████████------------------------------------------------| 52.06% Complete

Progress: |████████████████████████████████████████████████████------------------------------------------------| 52.38% Complete

Progress: |████████████████████████████████████████████████████------------------------------------------------| 52.70% Complete

Progress: |█████████████████████████████████████████████████████-----------------------------------------------| 53.02% Complete

Progress: |█████████████████████████████████████████████████████-----------------------------------------------| 53.33% Complete

Progress: |█████████████████████████████████████████████████████-----------------------------------------------| 53.65% Complete

Progress: |█████████████████████████████████████████████████████-----------------------------------------------| 53.97% Complete

Progress: |██████████████████████████████████████████████████████----------------------------------------------| 54.29% Complete

Progress: |██████████████████████████████████████████████████████----------------------------------------------| 54.60% Complete

Progress: |██████████████████████████████████████████████████████----------------------------------------------| 54.92% Complete

Progress: |███████████████████████████████████████████████████████---------------------------------------------| 55.24% Complete

Progress: |███████████████████████████████████████████████████████---------------------------------------------| 55.56% Complete

Progress: |███████████████████████████████████████████████████████---------------------------------------------| 55.87% Complete

Progress: |████████████████████████████████████████████████████████--------------------------------------------| 56.19% Complete

Progress: |████████████████████████████████████████████████████████--------------------------------------------| 56.51% Complete

Progress: |████████████████████████████████████████████████████████--------------------------------------------| 56.83% Complete

Progress: |█████████████████████████████████████████████████████████-------------------------------------------| 57.14% Complete

Progress: |█████████████████████████████████████████████████████████-------------------------------------------| 57.46% Complete

Progress: |█████████████████████████████████████████████████████████-------------------------------------------| 57.78% Complete

Progress: |██████████████████████████████████████████████████████████------------------------------------------| 58.10% Complete

Progress: |██████████████████████████████████████████████████████████------------------------------------------| 58.41% Complete

Progress: |██████████████████████████████████████████████████████████------------------------------------------| 58.73% Complete

Progress: |███████████████████████████████████████████████████████████-----------------------------------------| 59.05% Complete

Progress: |███████████████████████████████████████████████████████████-----------------------------------------| 59.37% Complete

Progress: |███████████████████████████████████████████████████████████-----------------------------------------| 59.68% Complete

Progress: |████████████████████████████████████████████████████████████----------------------------------------| 60.00% Complete

Progress: |████████████████████████████████████████████████████████████----------------------------------------| 60.32% Complete

Progress: |████████████████████████████████████████████████████████████----------------------------------------| 60.63% Complete

Progress: |████████████████████████████████████████████████████████████----------------------------------------| 60.95% Complete

Progress: |█████████████████████████████████████████████████████████████---------------------------------------| 61.27% Complete

Progress: |█████████████████████████████████████████████████████████████---------------------------------------| 61.59% Complete

Progress: |█████████████████████████████████████████████████████████████---------------------------------------| 61.90% Complete

Progress: |██████████████████████████████████████████████████████████████--------------------------------------| 62.22% Complete

Progress: |██████████████████████████████████████████████████████████████--------------------------------------| 62.54% Complete

Progress: |██████████████████████████████████████████████████████████████--------------------------------------| 62.86% Complete

Progress: |███████████████████████████████████████████████████████████████-------------------------------------| 63.17% Complete

Progress: |███████████████████████████████████████████████████████████████-------------------------------------| 63.49% Complete

Progress: |███████████████████████████████████████████████████████████████-------------------------------------| 63.81% Complete

Progress: |████████████████████████████████████████████████████████████████------------------------------------| 64.13% Complete

Progress: |████████████████████████████████████████████████████████████████------------------------------------| 64.44% Complete

Progress: |████████████████████████████████████████████████████████████████------------------------------------| 64.76% Complete

Progress: |█████████████████████████████████████████████████████████████████-----------------------------------| 65.08% Complete

Progress: |█████████████████████████████████████████████████████████████████-----------------------------------| 65.40% Complete

Progress: |█████████████████████████████████████████████████████████████████-----------------------------------| 65.71% Complete

Progress: |██████████████████████████████████████████████████████████████████----------------------------------| 66.03% Complete

Progress: |██████████████████████████████████████████████████████████████████----------------------------------| 66.35% Complete

Progress: |██████████████████████████████████████████████████████████████████----------------------------------| 66.67% Complete

Progress: |██████████████████████████████████████████████████████████████████----------------------------------| 66.98% Complete

Progress: |███████████████████████████████████████████████████████████████████---------------------------------| 67.30% Complete

Progress: |███████████████████████████████████████████████████████████████████---------------------------------| 67.62% Complete

Progress: |███████████████████████████████████████████████████████████████████---------------------------------| 67.94% Complete

Progress: |████████████████████████████████████████████████████████████████████--------------------------------| 68.25% Complete

Progress: |████████████████████████████████████████████████████████████████████--------------------------------| 68.57% Complete

Progress: |████████████████████████████████████████████████████████████████████--------------------------------| 68.89% Complete

Progress: |█████████████████████████████████████████████████████████████████████-------------------------------| 69.21% Complete

Progress: |█████████████████████████████████████████████████████████████████████-------------------------------| 69.52% Complete

Progress: |█████████████████████████████████████████████████████████████████████-------------------------------| 69.84% Complete

Progress: |██████████████████████████████████████████████████████████████████████------------------------------| 70.16% Complete

Progress: |██████████████████████████████████████████████████████████████████████------------------------------| 70.48% Complete

Progress: |██████████████████████████████████████████████████████████████████████------------------------------| 70.79% Complete

Progress: |███████████████████████████████████████████████████████████████████████-----------------------------| 71.11% Complete

Progress: |███████████████████████████████████████████████████████████████████████-----------------------------| 71.43% Complete

Progress: |███████████████████████████████████████████████████████████████████████-----------------------------| 71.75% Complete

Progress: |████████████████████████████████████████████████████████████████████████----------------------------| 72.06% Complete

Progress: |████████████████████████████████████████████████████████████████████████----------------------------| 72.38% Complete

Progress: |████████████████████████████████████████████████████████████████████████----------------------------| 72.70% Complete

Progress: |█████████████████████████████████████████████████████████████████████████---------------------------| 73.02% Complete

Progress: |█████████████████████████████████████████████████████████████████████████---------------------------| 73.33% Complete

Progress: |█████████████████████████████████████████████████████████████████████████---------------------------| 73.65% Complete

Progress: |█████████████████████████████████████████████████████████████████████████---------------------------| 73.97% Complete

Progress: |██████████████████████████████████████████████████████████████████████████--------------------------| 74.29% Complete

Progress: |██████████████████████████████████████████████████████████████████████████--------------------------| 74.60% Complete

Progress: |██████████████████████████████████████████████████████████████████████████--------------------------| 74.92% Complete

Progress: |███████████████████████████████████████████████████████████████████████████-------------------------| 75.24% Complete

Progress: |███████████████████████████████████████████████████████████████████████████-------------------------| 75.56% Complete

Progress: |███████████████████████████████████████████████████████████████████████████-------------------------| 75.87% Complete

Progress: |████████████████████████████████████████████████████████████████████████████------------------------| 76.19% Complete

Progress: |████████████████████████████████████████████████████████████████████████████------------------------| 76.51% Complete

Progress: |████████████████████████████████████████████████████████████████████████████------------------------| 76.83% Complete

Progress: |█████████████████████████████████████████████████████████████████████████████-----------------------| 77.14% Complete

Progress: |█████████████████████████████████████████████████████████████████████████████-----------------------| 77.46% Complete

Progress: |█████████████████████████████████████████████████████████████████████████████-----------------------| 77.78% Complete

Progress: |██████████████████████████████████████████████████████████████████████████████----------------------| 78.10% Complete

Progress: |██████████████████████████████████████████████████████████████████████████████----------------------| 78.41% Complete

Progress: |██████████████████████████████████████████████████████████████████████████████----------------------| 78.73% Complete

Progress: |███████████████████████████████████████████████████████████████████████████████---------------------| 79.05% Complete

Progress: |███████████████████████████████████████████████████████████████████████████████---------------------| 79.37% Complete

Progress: |███████████████████████████████████████████████████████████████████████████████---------------------| 79.68% Complete

Progress: |████████████████████████████████████████████████████████████████████████████████--------------------| 80.00% Complete

Progress: |████████████████████████████████████████████████████████████████████████████████--------------------| 80.32% Complete

Progress: |████████████████████████████████████████████████████████████████████████████████--------------------| 80.63% Complete

Progress: |████████████████████████████████████████████████████████████████████████████████--------------------| 80.95% Complete

Progress: |█████████████████████████████████████████████████████████████████████████████████-------------------| 81.27% Complete

Progress: |█████████████████████████████████████████████████████████████████████████████████-------------------| 81.59% Complete

Progress: |█████████████████████████████████████████████████████████████████████████████████-------------------| 81.90% Complete

Progress: |██████████████████████████████████████████████████████████████████████████████████------------------| 82.22% Complete

Progress: |██████████████████████████████████████████████████████████████████████████████████------------------| 82.54% Complete

Progress: |██████████████████████████████████████████████████████████████████████████████████------------------| 82.86% Complete

Progress: |███████████████████████████████████████████████████████████████████████████████████-----------------| 83.17% Complete

Progress: |███████████████████████████████████████████████████████████████████████████████████-----------------| 83.49% Complete

Progress: |███████████████████████████████████████████████████████████████████████████████████-----------------| 83.81% Complete

Progress: |████████████████████████████████████████████████████████████████████████████████████----------------| 84.13% Complete

Progress: |████████████████████████████████████████████████████████████████████████████████████----------------| 84.44% Complete

Progress: |████████████████████████████████████████████████████████████████████████████████████----------------| 84.76% Complete

Progress: |█████████████████████████████████████████████████████████████████████████████████████---------------| 85.08% Complete

Progress: |█████████████████████████████████████████████████████████████████████████████████████---------------| 85.40% Complete

Progress: |█████████████████████████████████████████████████████████████████████████████████████---------------| 85.71% Complete

Progress: |██████████████████████████████████████████████████████████████████████████████████████--------------| 86.03% Complete

Progress: |██████████████████████████████████████████████████████████████████████████████████████--------------| 86.35% Complete

Progress: |██████████████████████████████████████████████████████████████████████████████████████--------------| 86.67% Complete

Progress: |██████████████████████████████████████████████████████████████████████████████████████--------------| 86.98% Complete

Progress: |███████████████████████████████████████████████████████████████████████████████████████-------------| 87.30% Complete

Progress: |███████████████████████████████████████████████████████████████████████████████████████-------------| 87.62% Complete

Progress: |███████████████████████████████████████████████████████████████████████████████████████-------------| 87.94% Complete

Progress: |████████████████████████████████████████████████████████████████████████████████████████------------| 88.25% Complete

Progress: |████████████████████████████████████████████████████████████████████████████████████████------------| 88.57% Complete

Progress: |████████████████████████████████████████████████████████████████████████████████████████------------| 88.89% Complete

Progress: |█████████████████████████████████████████████████████████████████████████████████████████-----------| 89.21% Complete

Progress: |█████████████████████████████████████████████████████████████████████████████████████████-----------| 89.52% Complete

Progress: |█████████████████████████████████████████████████████████████████████████████████████████-----------| 89.84% Complete

Progress: |██████████████████████████████████████████████████████████████████████████████████████████----------| 90.16% Complete

Progress: |██████████████████████████████████████████████████████████████████████████████████████████----------| 90.48% Complete

Progress: |██████████████████████████████████████████████████████████████████████████████████████████----------| 90.79% Complete

Progress: |███████████████████████████████████████████████████████████████████████████████████████████---------| 91.11% Complete

Progress: |███████████████████████████████████████████████████████████████████████████████████████████---------| 91.43% Complete

Progress: |███████████████████████████████████████████████████████████████████████████████████████████---------| 91.75% Complete

Progress: |████████████████████████████████████████████████████████████████████████████████████████████--------| 92.06% Complete

Progress: |████████████████████████████████████████████████████████████████████████████████████████████--------| 92.38% Complete

Progress: |████████████████████████████████████████████████████████████████████████████████████████████--------| 92.70% Complete

Progress: |█████████████████████████████████████████████████████████████████████████████████████████████-------| 93.02% Complete

Progress: |█████████████████████████████████████████████████████████████████████████████████████████████-------| 93.33% Complete

Progress: |█████████████████████████████████████████████████████████████████████████████████████████████-------| 93.65% Complete

Progress: |█████████████████████████████████████████████████████████████████████████████████████████████-------| 93.97% Complete

Progress: |██████████████████████████████████████████████████████████████████████████████████████████████------| 94.29% Complete

Progress: |██████████████████████████████████████████████████████████████████████████████████████████████------| 94.60% Complete

Progress: |██████████████████████████████████████████████████████████████████████████████████████████████------| 94.92% Complete

Progress: |███████████████████████████████████████████████████████████████████████████████████████████████-----| 95.24% Complete

Progress: |███████████████████████████████████████████████████████████████████████████████████████████████-----| 95.56% Complete

Progress: |███████████████████████████████████████████████████████████████████████████████████████████████-----| 95.87% Complete

Progress: |████████████████████████████████████████████████████████████████████████████████████████████████----| 96.19% Complete

Progress: |████████████████████████████████████████████████████████████████████████████████████████████████----| 96.51% Complete

Progress: |████████████████████████████████████████████████████████████████████████████████████████████████----| 96.83% Complete

Progress: |█████████████████████████████████████████████████████████████████████████████████████████████████---| 97.14% Complete

Progress: |█████████████████████████████████████████████████████████████████████████████████████████████████---| 97.46% Complete

Progress: |█████████████████████████████████████████████████████████████████████████████████████████████████---| 97.78% Complete

Progress: |██████████████████████████████████████████████████████████████████████████████████████████████████--| 98.10% Complete

Progress: |██████████████████████████████████████████████████████████████████████████████████████████████████--| 98.41% Complete

Progress: |██████████████████████████████████████████████████████████████████████████████████████████████████--| 98.73% Complete

Progress: |███████████████████████████████████████████████████████████████████████████████████████████████████-| 99.05% Complete

Progress: |███████████████████████████████████████████████████████████████████████████████████████████████████-| 99.37% Complete

Progress: |███████████████████████████████████████████████████████████████████████████████████████████████████-| 99.68% Complete

Progress: |████████████████████████████████████████████████████████████████████████████████████████████████████| 100.00% Complete
1856.18user 417.41system 41:54.76elapsed 90%CPU (0avgtext+0avgdata 11622920maxresident)k
0inputs+416outputs (0major+83592336minor)pagefaults 0swaps
