# Supplementary material for: Molecular dynamics on quantum annealers
Source: Sci Rep. 2022 Oct 7;12:16824. doi: 10.1038/s41598-022-21163-x (PMC9547079; doi:10.1038/s41598-022-21163-x)
Supplement: Supplementary file 2 — Supplementary Information 2. [file 41598_2022_21163_MOESM2_ESM.zip › results/dwave/eq_2/attempts_1/scaled_2/N_10/solution.txt]

1.300000000000000044e+00 1.222479248046874911e+00 1.153631591796874911e+00 1.413092041015624911e+00 2.012518310546874911e+00 2.746801757812499911e+00 3.450903320312499911e+00 4.005285644531250355e+00 4.559759521484375355e+00 5.235876464843750355e+00
0.000000000000000000e+00 6.817626953125000000e-01 6.804199218750000000e+00 1.382263183593750000e+01 1.465759277343750000e+01 1.391845703125000000e+01 1.003906250000000000e+01 1.105102539062500000e+01 1.082336425781250000e+01 1.124938964843750000e+01
