# Supplementary material for: Molecular dynamics on quantum annealers
Source: Sci Rep. 2022 Oct 7;12:16824. doi: 10.1038/s41598-022-21163-x (PMC9547079; doi:10.1038/s41598-022-21163-x)
Supplement: Supplementary file 2 — Supplementary Information 2. [file 41598_2022_21163_MOESM2_ESM.zip › results/dwave/eq_2/attempts_1/scaled_2/N_100/solution.txt]

1.300000000000000044e+00 1.152624511718749911e+00 1.153387451171874911e+00 1.153295898437499911e+00 1.264562988281249911e+00 1.248388671874999911e+00 1.243322753906249911e+00 1.257391357421874911e+00 1.262731933593749911e+00 1.248419189453124911e+00 1.337835693359374911e+00 1.375799560546874911e+00 1.340765380859374911e+00 1.215734863281249911e+00 1.194311523437499911e+00 1.273016357421874911e+00 1.292242431640624911e+00 1.437261962890624911e+00 1.422766113281249911e+00 1.396704101562499911e+00 1.465795898437499911e+00 1.479498291015624911e+00 1.382543945312499911e+00 1.487493896484374911e+00 1.284155273437499911e+00 1.408361816406249911e+00 1.441778564453124911e+00 1.508245849609374911e+00 1.524237060546874911e+00 1.518164062499999911e+00 1.333105468749999911e+00 1.420660400390624911e+00 1.361517333984374911e+00 1.321813964843749911e+00 1.415228271484374911e+00 1.440832519531249911e+00 1.437902832031249911e+00 1.494665527343749911e+00 1.312750244140624911e+00 1.171148681640624911e+00 1.278112792968749911e+00 1.343908691406249911e+00 1.201971435546874911e+00 1.235906982421874911e+00 1.318731689453124911e+00 1.252905273437499911e+00 1.354467773437499911e+00 1.465917968749999911e+00 1.415472412109374911e+00 1.439581298828124911e+00 1.612188720703124911e+00 1.609014892578124911e+00 1.632910156249999911e+00 1.806036376953124911e+00 1.800268554687499911e+00 1.768255615234374911e+00 1.782110595703124911e+00 1.748205566406249911e+00 1.800238037109374911e+00 1.866705322265624911e+00 1.935919189453124911e+00 1.917974853515624911e+00 1.848974609374999911e+00 1.838812255859374911e+00 1.859472656249999911e+00 1.878851318359374911e+00 1.840277099609374911e+00 1.614477539062499911e+00 1.594915771484374911e+00 1.561712646484374911e+00 1.564093017578124911e+00 1.600347900390624911e+00 1.644140624999999911e+00 1.575994873046874911e+00 1.700048828124999911e+00 1.759863281249999911e+00 1.835028076171874911e+00 1.784185791015624911e+00 1.792578124999999911e+00 1.916937255859374911e+00 2.111273193359374911e+00 2.111242675781249911e+00 2.112005615234374911e+00 2.195166015624999911e+00 2.141180419921874911e+00 2.107733154296874911e+00 1.916937255859374911e+00 1.975164794921874911e+00 1.874395751953124911e+00 1.803533935546874911e+00 1.660894775390624911e+00 1.579290771484374911e+00 1.392034912109374911e+00 1.402471923828124911e+00 1.387091064453124911e+00 1.366186523437499911e+00 1.257116699218749911e+00 1.251135253906249911e+00 9.469055175781249112e-01 9.202636718749999112e-01
0.000000000000000000e+00 -4.077148437500000000e-01 2.215576171875000000e+00 3.477783203125000000e+00 4.125976562500000000e+00 5.184936523437500000e+00 9.814453125000000000e-01 2.280273437500000000e+00 3.192749023437500000e+00 4.895019531250000000e+00 4.945678710937500000e+00 5.976562500000000000e+00 5.245361328125000000e+00 3.182373046875000000e+00 1.347045898437500000e+00 -1.145629882812500000e+00 7.434082031250000000e-01 1.880493164062500000e+00 1.185913085937500000e+00 2.122192382812500000e+00 -3.173828125000000000e-02 9.521484375000000000e-02 7.208251953125000000e-01 3.582763671875000000e-01 1.649169921875000000e+00 9.436035156250000000e-01 6.085205078125000000e-01 2.419433593750000000e+00 2.662963867187500000e+00 3.150634765625000000e+00 1.343383789062500000e+00 1.699218750000000000e+00 1.643066406250000000e+00 2.877807617187500000e+00 1.054077148437500000e+00 1.384887695312500000e+00 1.909179687500000000e+00 3.048095703125000000e+00 -4.638671875000000000e-02 -6.591796875000000000e-01 -1.428222656250000000e-01 1.485595703125000000e+00 5.911865234375000000e+00 6.422729492187500000e+00 6.594848632812500000e+00 6.303100585937500000e+00 4.838256835937500000e+00 5.970458984375000000e+00 2.834472656250000000e+00 8.026123046875000000e-01 5.010375976562500000e+00 5.059814453125000000e+00 5.056152343750000000e+00 2.188110351562500000e+00 4.542846679687500000e+00 3.411865234375000000e-01 4.254150390625000000e-01 -9.954833984375000000e-01 -2.679443359375000000e-01 2.044677734375000000e-01 -5.902099609375000000e-01 -1.510009765625000000e+00 -2.885131835937500000e+00 -2.440795898437500000e+00 -3.656616210937500000e+00 -3.648071289062500000e+00 -4.476318359375000000e+00 2.332153320312500000e+00 2.261962890625000000e+00 2.988281250000000000e+00 2.238769531250000000e+00 4.108886718750000000e+00 7.855224609375000000e-01 9.014892578125000000e-01 2.173461914062500000e+00 2.180175781250000000e+00 3.191528320312500000e+00 4.705810546875000000e+00 3.686523437500000000e+00 3.503417968750000000e+00 -1.936645507812500000e+00 -3.320312500000000000e-01 -5.618896484375000000e+00 -2.648315429687500000e+00 -2.690429687500000000e+00 -3.546752929687500000e+00 -7.584838867187500000e+00 -8.825073242187500000e+00 -1.037353515625000000e+01 -9.343872070312500000e+00 -9.253540039062500000e+00 -9.176635742187500000e+00 -8.570556640625000000e+00 -6.932373046875000000e+00 -5.413208007812500000e+00 -6.589965820312500000e+00 -4.076538085937500000e+00 -4.594116210937500000e+00 7.525634765625000000e-01 -3.997802734375000000e-01
