# Supplementary material for: Molecular dynamics on quantum annealers
Source: Sci Rep. 2022 Oct 7;12:16824. doi: 10.1038/s41598-022-21163-x (PMC9547079; doi:10.1038/s41598-022-21163-x)
Supplement: Supplementary file 2 — Supplementary Information 2. [file 41598_2022_21163_MOESM2_ESM.zip › results/dwave/eq_2/attempts_1/scaled_2/N_31/solution.txt]

1.300000000000000044e+00 1.403875732421874911e+00 1.169744873046874911e+00 1.134497070312499911e+00 1.080541992187499911e+00 1.147894287109374911e+00 1.103338623046874911e+00 1.151129150390624911e+00 1.327642822265624911e+00 1.514501953124999911e+00 1.686560058593749911e+00 1.870489501953124911e+00 1.997106933593749911e+00 2.223516845703124911e+00 2.304022216796874911e+00 2.310034179687499911e+00 2.435552978515624911e+00 2.375982666015624911e+00 2.283789062499999911e+00 2.220526123046874911e+00 2.362524414062499911e+00 2.627142333984374911e+00 2.882513427734374911e+00 2.967749023437499911e+00 2.703924560546874911e+00 2.866613769531249911e+00 3.048498535156249911e+00 3.198217773437499911e+00 3.358831787109374911e+00 3.395544433593749911e+00 3.500585937499999911e+00
0.000000000000000000e+00 -8.850097656250000000e-01 2.591552734375000000e+00 1.356201171875000000e+00 3.517456054687500000e+00 5.737304687500000000e+00 6.345825195312500000e+00 1.078796386718750000e+01 1.207946777343750000e+01 1.272766113281250000e+01 1.126770019531250000e+01 1.100769042968750000e+01 1.029418945312500000e+01 6.991577148437500000e+00 5.260620117187500000e+00 3.988037109375000000e+00 5.877685546875000000e-01 7.397460937500000000e-01 -4.766845703125000000e-01 1.006958007812500000e+01 1.091979980468750000e+01 1.260131835937500000e+01 1.128112792968750000e+01 1.189453125000000000e+01 1.080139160156250000e+01 7.347412109375000000e+00 7.212524414062500000e+00 2.834472656250000000e+00 -2.667236328125000000e-01 -7.769775390625000000e-01 4.333496093750000000e-01
