# Supplementary material for: Molecular dynamics on quantum annealers
Source: Sci Rep. 2022 Oct 7;12:16824. doi: 10.1038/s41598-022-21163-x (PMC9547079; doi:10.1038/s41598-022-21163-x)
Supplement: Supplementary file 2 — Supplementary Information 2. [file 41598_2022_21163_MOESM2_ESM.zip › results/dwave/eq_2/attempts_1/scaled_2/N_316/solution.txt]

1.300000000000000044e+00 1.307318115234374911e+00 1.302282714843749911e+00 1.227178955078124911e+00 1.308172607421874911e+00 1.454931640624999911e+00 1.456732177734374911e+00 1.473242187499999911e+00 1.356542968749999911e+00 1.373205566406249911e+00 1.406927490234374911e+00 1.409246826171874911e+00 1.466741943359374911e+00 1.370611572265624911e+00 1.369726562499999911e+00 1.388708496093749911e+00 1.472845458984374911e+00 1.417211914062499911e+00 1.449316406249999911e+00 1.382421874999999911e+00 1.377569580078124911e+00 1.441229248046874911e+00 1.488226318359374911e+00 1.358160400390624911e+00 1.353521728515624911e+00 1.358282470703124911e+00 1.345037841796874911e+00 1.339392089843749911e+00 1.294744873046874911e+00 1.404547119140624911e+00 1.415838623046874911e+00 1.364416503906249911e+00 1.414556884765624911e+00 1.290136718749999911e+00 1.253851318359374911e+00 1.159521484374999911e+00 1.188085937499999911e+00 1.142614746093749911e+00 1.276037597656249911e+00 1.306311035156249911e+00 1.455236816406249911e+00 1.476751708984374911e+00 1.539465332031249911e+00 1.470800781249999911e+00 1.522497558593749911e+00 1.486883544921874911e+00 1.511450195312499911e+00 1.527014160156249911e+00 1.444830322265624911e+00 1.397406005859374911e+00 1.358374023437499911e+00 1.441625976562499911e+00 1.465185546874999911e+00 1.399847412109374911e+00 1.392614746093749911e+00 1.412054443359374911e+00 1.462683105468749911e+00 1.528784179687499911e+00 1.507421874999999911e+00 1.528784179687499911e+00 1.533544921874999911e+00 1.498510742187499911e+00 1.489538574218749911e+00 1.387487792968749911e+00 1.346228027343749911e+00 1.347723388671874911e+00 1.350256347656249911e+00 1.340368652343749911e+00 1.459783935546874911e+00 1.555334472656249911e+00 1.588751220703124911e+00 1.601110839843749911e+00 1.355047607421874911e+00 1.446783447265624911e+00 1.465063476562499911e+00 1.496252441406249911e+00 1.674871826171874911e+00 1.585455322265624911e+00 1.629187011718749911e+00 1.702978515624999911e+00 1.667364501953124911e+00 1.576605224609374911e+00 1.446569824218749911e+00 1.438177490234374911e+00 1.815313720703124911e+00 1.724981689453124911e+00 1.776892089843749911e+00 1.760137939453124911e+00 1.717199707031249911e+00 1.788366699218749911e+00 1.745672607421874911e+00 1.812811279296874911e+00 1.673223876953124911e+00 1.727545166015624911e+00 1.656927490234374911e+00 1.658209228515624911e+00 1.630163574218749911e+00 1.672552490234374911e+00 1.723730468749999911e+00 1.624639892578124911e+00 1.573034667968749911e+00 1.451910400390624911e+00 1.410742187499999911e+00 1.332861328124999911e+00 1.417059326171874911e+00 1.392187499999999911e+00 1.280737304687499911e+00 1.119665527343749911e+00 1.121832275390624911e+00 1.072485351562499911e+00 1.236273193359374911e+00 1.253088378906249911e+00 1.221990966796874911e+00 1.131872558593749911e+00 1.090979003906249911e+00 8.779968261718749112e-01 9.566406249999999112e-01 8.820556640624999112e-01 7.577575683593749112e-01 6.974243164062499112e-01 7.956604003906249112e-01 8.927368164062499112e-01 9.739746093749999112e-01 9.024108886718749112e-01 6.637023925781249112e-01 5.091003417968749112e-01 5.367492675781249112e-01 5.662902832031249112e-01 4.954284667968749112e-01 5.036987304687499112e-01 5.267700195312499112e-01 4.580139160156249112e-01 5.145324707031249112e-01 4.836486816406249112e-01 4.283203124999999112e-01 3.633483886718749112e-01 3.309997558593749112e-01 2.675537109374999112e-01 3.487304687499999112e-01 2.731079101562499112e-01 4.873413085937499112e-01 3.611206054687499112e-01 4.039672851562499112e-01 5.429138183593749112e-01 6.332458496093749112e-01 7.253173828124999112e-01 5.785583496093749112e-01 6.223205566406249112e-01 6.863769531249999112e-01 6.662048339843749112e-01 6.763977050781249112e-01 6.775878906249999112e-01 6.692871093749999112e-01 7.461914062499999112e-01 7.517761230468749112e-01 7.495788574218749112e-01 8.835815429687499112e-01 9.247497558593749112e-01 7.908386230468749112e-01 8.570312499999999112e-01 9.546874999999999112e-01 9.912170410156249112e-01 9.321350097656249112e-01 1.081884765624999911e+00 1.125311279296874911e+00 1.043493652343749911e+00 1.316076660156249911e+00 1.309820556640624911e+00 1.490881347656249911e+00 1.545263671874999911e+00 1.551000976562499911e+00 1.560888671874999911e+00 1.570043945312499911e+00 1.571508789062499911e+00 1.336035156249999911e+00 1.336737060546874911e+00 1.362188720703124911e+00 1.375555419921874911e+00 1.393896484374999911e+00 1.326940917968749911e+00 1.290350341796874911e+00 1.326971435546874911e+00 1.348089599609374911e+00 1.362280273437499911e+00 1.379064941406249911e+00 1.513403320312499911e+00 1.522558593749999911e+00 1.626226806640624911e+00 1.643713378906249911e+00 1.647161865234374911e+00 1.781835937499999911e+00 1.751440429687499911e+00 1.913854980468749911e+00 1.958959960937499911e+00 1.996008300781249911e+00 1.938360595703124911e+00 2.144232177734374911e+00 2.127905273437499911e+00 2.035620117187499911e+00 2.089422607421874911e+00 2.212652587890624911e+00 2.224920654296874911e+00 2.216711425781249911e+00 2.306646728515624911e+00 2.363500976562499911e+00 2.442510986328124911e+00 2.526678466796874911e+00 2.613104248046874911e+00 2.717230224609374911e+00 2.728216552734374911e+00 2.929571533203124911e+00 3.057470703124999911e+00 3.089819335937499911e+00 3.155798339843749911e+00 3.429266357421874911e+00 3.560675048828124911e+00 3.539739990234374911e+00 3.462438964843749911e+00 3.460699462890624911e+00 3.440100097656249911e+00 3.457037353515624911e+00 3.518621826171874911e+00 3.556921386718749911e+00 3.683111572265624911e+00 3.808264160156249911e+00 3.823583984374999911e+00 3.912695312499999911e+00 4.054205322265625355e+00 4.108068847656250355e+00 4.225653076171875355e+00 4.302526855468750355e+00 4.369757080078125355e+00 4.468481445312500355e+00 4.590826416015625355e+00 4.580206298828125355e+00 4.569067382812500355e+00 4.734808349609375355e+00 4.857855224609375355e+00 4.939367675781250355e+00 5.030187988281250355e+00 4.949987792968750355e+00 4.888128662109375355e+00 4.920233154296875355e+00 4.931250000000000355e+00 4.946356201171875355e+00 5.262823486328125355e+00 5.411566162109375355e+00 5.439825439453125355e+00 5.482702636718750355e+00 5.678198242187500355e+00 5.739324951171875355e+00 5.996923828125000355e+00 6.134039306640625355e+00 6.298956298828125355e+00 6.340093994140625355e+00 6.470617675781250355e+00 6.504888916015625355e+00 6.619696044921875355e+00 6.672277832031250355e+00 6.696478271484375355e+00 6.658880615234375355e+00 6.710333251953125355e+00 6.876379394531250355e+00 6.989019775390625355e+00 7.116979980468750355e+00 6.939764404296875355e+00 6.844122314453125355e+00 6.887487792968750355e+00 7.028326416015625355e+00 7.101202392578125355e+00 7.208319091796875355e+00 7.220251464843750355e+00 7.250646972656250355e+00 7.319006347656250355e+00 7.493261718750000355e+00 7.565100097656250355e+00 7.677954101562500355e+00 7.736883544921875355e+00 7.696081542968750355e+00 7.718145751953125355e+00 7.750463867187500355e+00 7.892340087890625355e+00 7.788946533203125355e+00 7.864660644531250355e+00 8.017828369140625355e+00 8.110235595703125355e+00 8.203497314453125355e+00 8.325933837890625355e+00 8.478918457031250355e+00 8.337072753906250355e+00 8.511877441406250355e+00 8.609503173828125355e+00 8.154699707031250355e+00 8.122656250000000355e+00 7.872564697265625355e+00 7.985540771484375355e+00 8.275671386718750355e+00 8.189459228515625355e+00 8.183020019531250355e+00 8.233801269531250355e+00 8.168157958984375355e+00 8.207037353515625355e+00 8.472143554687500355e+00 8.637945556640625355e+00 8.643316650390625355e+00 8.961492919921875355e+00 8.960180664062500355e+00 8.969702148437500355e+00 9.022131347656250355e+00 9.017553710937500355e+00 9.037420654296875355e+00 9.020300292968750355e+00 9.156011962890625355e+00 9.409765625000000355e+00 9.617773437500000355e+00 9.776770019531250355e+00
0.000000000000000000e+00 -1.326904296875000000e+00 -1.618041992187500000e+00 -7.031250000000000000e-01 3.784179687500000000e-01 -5.444335937500000000e-01 9.405517578125000000e-01 1.558227539062500000e+00 -2.087402343750000000e-01 -5.322265625000000000e-01 -6.378173828125000000e-01 -5.047607421875000000e-01 -2.143554687500000000e+00 6.274414062500000000e-01 4.003906250000000000e-01 1.740112304687500000e+00 2.657470703125000000e+00 -7.348632812500000000e-01 -1.995239257812500000e+00 -1.181640625000000000e+00 -1.489257812500000000e+00 -2.034301757812500000e+00 -1.009521484375000000e+00 -2.946777343750000000e+00 -4.335327148437500000e+00 -4.434814453125000000e+00 -2.680664062500000000e+00 -1.117553710937500000e+00 -1.241455078125000000e+00 1.330566406250000000e+00 9.783935546875000000e-01 1.257324218750000000e+00 3.845214843750000000e-01 3.009033203125000000e-01 1.911621093750000000e+00 2.438354492187500000e+00 2.927246093750000000e+00 3.811645507812500000e+00 5.771484375000000000e+00 7.472534179687500000e+00 -2.441406250000000000e-01 -8.087158203125000000e-01 1.027832031250000000e+00 1.845703125000000000e+00 4.620361328125000000e-01 8.612060546875000000e-01 5.493164062500000000e-02 -1.317749023437500000e+00 -1.394042968750000000e+00 -9.753417968750000000e-01 -8.929443359375000000e-01 3.839111328125000000e-01 3.125000000000000000e-01 -1.678466796875000000e-01 -7.818603515625000000e-01 -1.585693359375000000e+00 -4.692382812500000000e+00 -4.765014648437500000e+00 -4.999389648437500000e+00 -5.281982421875000000e+00 -7.776489257812500000e+00 -9.114379882812500000e+00 -9.262084960937500000e+00 -6.563720703125000000e+00 -6.365966796875000000e+00 -8.605957031250000000e+00 -9.310913085937500000e+00 -1.046630859375000000e+01 -9.788208007812500000e+00 -9.237060546875000000e+00 -1.285644531250000000e+01 -1.407714843750000000e+01 -1.419616699218750000e+01 -1.541748046875000000e+01 -1.228271484375000000e+01 -1.459960937500000000e+01 -1.471130371093750000e+01 -1.378295898437500000e+01 -1.426147460937500000e+01 -1.165405273437500000e+01 -1.507141113281250000e+01 -1.645690917968750000e+01 -1.890441894531250000e+01 -1.815429687500000000e+01 -1.349548339843750000e+01 -1.358703613281250000e+01 -1.124755859375000000e+01 -1.068847656250000000e+01 -1.176696777343750000e+01 -1.350036621093750000e+01 -1.995239257812500000e+01 -1.877868652343750000e+01 -2.033691406250000000e+01 -2.164184570312500000e+01 -2.228637695312500000e+01 -2.194763183593750000e+01 -2.210510253906250000e+01 -2.609497070312500000e+01 -2.421691894531250000e+01 -2.558166503906250000e+01 -2.613037109375000000e+01 -2.605834960937500000e+01 -2.483703613281250000e+01 -2.286743164062500000e+01 -2.310119628906250000e+01 -2.406982421875000000e+01 -2.238281250000000000e+01 -2.134277343750000000e+01 -2.097595214843750000e+01 -1.961547851562500000e+01 -1.982238769531250000e+01 -2.040588378906250000e+01 -2.086059570312500000e+01 -2.162658691406250000e+01 -1.815307617187500000e+01 -1.627685546875000000e+01 -1.703430175781250000e+01 -1.562927246093750000e+01 -1.444274902343750000e+01 -1.419616699218750000e+01 -1.451965332031250000e+01 -1.317138671875000000e+01 -1.169311523437500000e+01 -1.297729492187500000e+01 -1.157653808593750000e+01 -1.088989257812500000e+01 -9.932861328125000000e+00 -6.608886718750000000e+00 -5.859375000000000000e+00 -3.932495117187500000e+00 -1.638793945312500000e+00 -1.508789062500000000e+00 1.329956054687500000e+00 2.473144531250000000e+00 1.059570312500000000e+00 3.045654296875000000e+00 5.448608398437500000e+00 8.967895507812500000e+00 8.782958984375000000e+00 1.070861816406250000e+01 1.051940917968750000e+01 1.148071289062500000e+01 1.237060546875000000e+01 1.061218261718750000e+01 1.126281738281250000e+01 1.084716796875000000e+01 1.222717285156250000e+01 1.734191894531250000e+01 2.105224609375000000e+01 2.204833984375000000e+01 2.418945312500000000e+01 2.481079101562500000e+01 2.531738281250000000e+01 2.482849121093750000e+01 2.492553710937500000e+01 2.546813964843750000e+01 2.678405761718750000e+01 2.722106933593750000e+01 2.765502929687500000e+01 2.942443847656250000e+01 3.026306152343750000e+01 2.950439453125000000e+01 3.000427246093750000e+01 3.088806152343750000e+01 3.177856445312500000e+01 3.589355468750000000e+01 3.301574707031250000e+01 3.191528320312500000e+01 3.179077148437500000e+01 3.014770507812500000e+01 3.016601562500000000e+01 2.999084472656250000e+01 2.997497558593750000e+01 2.939025878906250000e+01 3.053894042968750000e+01 2.930297851562500000e+01 3.046508789062500000e+01 3.125366210937500000e+01 3.260070800781250000e+01 3.424377441406250000e+01 3.256896972656250000e+01 3.247436523437500000e+01 3.076843261718750000e+01 3.133850097656250000e+01 3.277465820312500000e+01 2.990539550781250000e+01 3.178833007812500000e+01 3.153991699218750000e+01 3.436340332031250000e+01 3.437316894531250000e+01 3.413696289062500000e+01 3.354370117187500000e+01 3.524291992187500000e+01 3.490051269531250000e+01 3.650390625000000000e+01 3.424072265625000000e+01 3.723205566406250000e+01 3.619506835937500000e+01 3.328369140625000000e+01 3.413696289062500000e+01 3.402648925781250000e+01 3.354675292968750000e+01 3.440124511718750000e+01 3.530822753906250000e+01 3.461791992187500000e+01 3.284240722656250000e+01 3.214538574218750000e+01 3.211242675781250000e+01 3.215026855468750000e+01 3.288513183593750000e+01 3.312072753906250000e+01 3.198486328125000000e+01 3.081909179687500000e+01 3.097778320312500000e+01 3.044372558593750000e+01 2.940979003906250000e+01 2.990722656250000000e+01 3.033996582031250000e+01 2.900756835937500000e+01 3.150146484375000000e+01 3.326293945312500000e+01 3.417724609375000000e+01 3.330810546875000000e+01 3.551574707031250000e+01 3.623107910156250000e+01 3.842773437500000000e+01 3.618713378906250000e+01 3.632568359375000000e+01 3.445190429687500000e+01 3.471252441406250000e+01 3.611022949218750000e+01 3.561462402343750000e+01 3.528625488281250000e+01 3.168395996093750000e+01 3.237182617187500000e+01 3.206359863281250000e+01 3.259216308593750000e+01 3.233032226562500000e+01 3.225769042968750000e+01 3.113098144531250000e+01 2.962585449218750000e+01 2.986511230468750000e+01 3.063110351562500000e+01 3.115600585937500000e+01 3.156188964843750000e+01 3.384826660156250000e+01 3.885437011718750000e+01 3.915100097656250000e+01 3.796264648437500000e+01 3.616516113281250000e+01 3.517333984375000000e+01 3.642761230468750000e+01 3.848022460937500000e+01 4.021911621093750000e+01 3.949829101562500000e+01 3.989013671875000000e+01 3.987609863281250000e+01 4.080444335937500000e+01 4.114562988281250000e+01 4.190917968750000000e+01 4.241699218750000000e+01 4.110168457031250000e+01 4.310791015625000000e+01 4.254821777343750000e+01 4.087097167968750000e+01 3.807800292968750000e+01 3.483398437500000000e+01 3.406005859375000000e+01 3.515380859375000000e+01 3.695312500000000000e+01 3.833557128906250000e+01 3.860412597656250000e+01 3.920837402343750000e+01 3.649108886718750000e+01 4.028869628906250000e+01 4.038391113281250000e+01 4.082458496093750000e+01 4.164672851562500000e+01 4.138854980468750000e+01 3.947875976562500000e+01 4.139099121093750000e+01 3.801818847656250000e+01 3.389343261718750000e+01 3.656921386718750000e+01 3.654907226562500000e+01 4.005615234375000000e+01 4.073913574218750000e+01 4.506896972656250000e+01 4.339904785156250000e+01 4.406372070312500000e+01 4.609436035156250000e+01 4.652893066406250000e+01 4.758178710937500000e+01 4.835937500000000000e+01 4.609863281250000000e+01 4.450866699218750000e+01 4.562377929687500000e+01 4.755615234375000000e+01 4.784118652343750000e+01 4.588378906250000000e+01 4.540710449218750000e+01 4.450073242187500000e+01 4.295410156250000000e+01 3.911621093750000000e+01 4.055541992187500000e+01 4.310668945312500000e+01 4.462280273437500000e+01 4.593261718750000000e+01 4.381225585937500000e+01 4.635986328125000000e+01 4.836791992187500000e+01 4.661804199218750000e+01 4.427368164062500000e+01 4.795349121093750000e+01 4.933898925781250000e+01 4.758850097656250000e+01
