# Supplementary material for: Molecular dynamics on quantum annealers
Source: Sci Rep. 2022 Oct 7;12:16824. doi: 10.1038/s41598-022-21163-x (PMC9547079; doi:10.1038/s41598-022-21163-x)
Supplement: Supplementary file 2 — Supplementary Information 2. [file 41598_2022_21163_MOESM2_ESM.zip › results/dwave/eq_2/attempts_10/at_20/N_10/solution.txt]

1.300000000000000044e+00 1.236602783203125000e+00 1.196929931640625000e+00 1.437255859375000000e+00 1.866790771484375000e+00 2.303405761718750000e+00 2.537078857421875000e+00 2.624908447265625000e+00 2.559570312500000000e+00 2.316436767578125000e+00
0.000000000000000000e+00 1.871124267578125000e+00 5.233398437500000000e+00 9.668518066406250000e+00 9.164825439453125000e+00 5.518280029296875000e+00 1.814056396484375000e+00 -1.466156005859375000e+00 -4.548645019531250000e+00 -7.718841552734375000e+00
