# Supplementary material for: Molecular dynamics on quantum annealers
Source: Sci Rep. 2022 Oct 7;12:16824. doi: 10.1038/s41598-022-21163-x (PMC9547079; doi:10.1038/s41598-022-21163-x)
Supplement: Supplementary file 2 — Supplementary Information 2. [file 41598_2022_21163_MOESM2_ESM.zip › results/dwave/eq_2/attempts_10/at_20/N_100/solution.txt]

1.300000000000000044e+00 1.291503906250000000e+00 1.182647705078125000e+00 1.231903076171875000e+00 1.307281494140625000e+00 1.267364501953125000e+00 1.263977050781250000e+00 1.264617919921875000e+00 1.299224853515625000e+00 1.274566650390625000e+00 1.259155273437500000e+00 1.327453613281250000e+00 1.331390380859375000e+00 1.402740478515625000e+00 1.458129882812500000e+00 1.497009277343750000e+00 1.548950195312500000e+00 1.474822998046875000e+00 1.503753662109375000e+00 1.543273925781250000e+00 1.528839111328125000e+00 1.534606933593750000e+00 1.528167724609375000e+00 1.491119384765625000e+00 1.427368164062500000e+00 1.437011718750000000e+00 1.441009521484375000e+00 1.453094482421875000e+00 1.498870849609375000e+00 1.532989501953125000e+00 1.579803466796875000e+00 1.581268310546875000e+00 1.589843750000000000e+00 1.604919433593750000e+00 1.601715087890625000e+00 1.563110351562500000e+00 1.588897705078125000e+00 1.579162597656250000e+00 1.558288574218750000e+00 1.527069091796875000e+00 1.474792480468750000e+00 1.467620849609375000e+00 1.441833496093750000e+00 1.474395751953125000e+00 1.428833007812500000e+00 1.426208496093750000e+00 1.357635498046875000e+00 1.320190429687500000e+00 1.365631103515625000e+00 1.327728271484375000e+00 1.359924316406250000e+00 1.353820800781250000e+00 1.358001708984375000e+00 1.377685546875000000e+00 1.295227050781250000e+00 1.327819824218750000e+00 1.309020996093750000e+00 1.347778320312500000e+00 1.365966796875000000e+00 1.353179931640625000e+00 1.331695556640625000e+00 1.289154052734375000e+00 1.275817871093750000e+00 1.207580566406250000e+00 1.186981201171875000e+00 1.090759277343750000e+00 1.186157226562500000e+00 1.107849121093750000e+00 1.001434326171875000e+00 1.118652343750000000e+00 1.219482421875000000e+00 1.264312744140625000e+00 1.328094482421875000e+00 1.392303466796875000e+00 1.363586425781250000e+00 1.335174560546875000e+00 1.341552734375000000e+00 1.370147705078125000e+00 1.363311767578125000e+00 1.417724609375000000e+00 1.418121337890625000e+00 1.476959228515625000e+00 1.535217285156250000e+00 1.550720214843750000e+00 1.628448486328125000e+00 1.625732421875000000e+00 1.592987060546875000e+00 1.584747314453125000e+00 1.593719482421875000e+00 1.665863037109375000e+00 1.689971923828125000e+00 1.658508300781250000e+00 1.660797119140625000e+00 1.759857177734375000e+00 1.792907714843750000e+00 1.785766601562500000e+00 1.867126464843750000e+00 1.873107910156250000e+00 1.847412109375000000e+00 1.810638427734375000e+00
0.000000000000000000e+00 1.152343750000000000e-01 3.026733398437500000e-01 7.612915039062500000e-01 1.074066162109375000e+00 1.256896972656250000e+00 1.480377197265625000e+00 1.716339111328125000e+00 1.923248291015625000e+00 2.083221435546875000e+00 2.280456542968750000e+00 2.567382812500000000e+00 2.676910400390625000e+00 2.760406494140625000e+00 2.768920898437500000e+00 2.765533447265625000e+00 2.685577392578125000e+00 2.510498046875000000e+00 2.436187744140625000e+00 2.374511718750000000e+00 2.181304931640625000e+00 2.032470703125000000e+00 1.840576171875000000e+00 1.718444824218750000e+00 1.624206542968750000e+00 1.564758300781250000e+00 1.517181396484375000e+00 1.401214599609375000e+00 1.343261718750000000e+00 1.171356201171875000e+00 1.008666992187500000e+00 8.061523437500000000e-01 5.828857421875000000e-01 3.671569824218750000e-01 1.280822753906250000e-01 -1.231994628906250000e-01 -3.796691894531250000e-01 -5.353088378906250000e-01 -8.018798828125000000e-01 -9.726257324218750000e-01 -1.108581542968750000e+00 -1.210845947265625000e+00 -1.295013427734375000e+00 -1.378051757812500000e+00 -1.504302978515625000e+00 -1.546173095703125000e+00 -1.540344238281250000e+00 -1.505706787109375000e+00 -1.357757568359375000e+00 -1.359466552734375000e+00 -1.180114746093750000e+00 -1.113891601562500000e+00 -1.040161132812500000e+00 -9.893188476562500000e-01 -1.000396728515625000e+00 -8.240051269531250000e-01 -6.105346679687500000e-01 -4.700012207031250000e-01 -4.016723632812500000e-01 -3.731079101562500000e-01 -3.385925292968750000e-01 -2.340393066406250000e-01 -8.096313476562500000e-02 1.401367187500000000e-01 4.740905761718750000e-01 8.622741699218750000e-01 1.611297607421875000e+00 1.992462158203125000e+00 2.666076660156250000e+00 3.784454345703125000e+00 4.434448242187500000e+00 4.773193359375000000e+00 4.934173583984375000e+00 4.987976074218750000e+00 4.998443603515625000e+00 5.023071289062500000e+00 5.101379394531250000e+00 5.212310791015625000e+00 5.226959228515625000e+00 5.360229492187500000e+00 5.405029296875000000e+00 5.473724365234375000e+00 5.308441162109375000e+00 5.158721923828125000e+00 5.054687500000000000e+00 4.827331542968750000e+00 4.636810302734375000e+00 4.460632324218750000e+00 4.293121337890625000e+00 4.087341308593750000e+00 3.826965332031250000e+00 3.524322509765625000e+00 3.329589843750000000e+00 3.127532958984375000e+00 2.834381103515625000e+00 2.443786621093750000e+00 2.142700195312500000e+00 1.861419677734375000e+00 1.507690429687500000e+00 1.208984375000000000e+00
