# Supplementary material for: Molecular dynamics on quantum annealers
Source: Sci Rep. 2022 Oct 7;12:16824. doi: 10.1038/s41598-022-21163-x (PMC9547079; doi:10.1038/s41598-022-21163-x)
Supplement: Supplementary file 2 — Supplementary Information 2. [file 41598_2022_21163_MOESM2_ESM.zip › results/dwave/eq_2/attempts_10/at_20/N_1000/solution.txt]

1.300000000000000044e+00 1.278259277343750000e+00 1.221282958984375000e+00 1.270751953125000000e+00 1.321258544921875000e+00 1.439666748046875000e+00 1.450836181640625000e+00 1.426483154296875000e+00 1.438598632812500000e+00 1.382110595703125000e+00 1.440917968750000000e+00 1.414184570312500000e+00 1.416381835937500000e+00 1.444641113281250000e+00 1.471923828125000000e+00 1.449157714843750000e+00 1.424713134765625000e+00 1.489318847656250000e+00 1.394500732421875000e+00 1.344116210937500000e+00 1.298706054687500000e+00 1.312377929687500000e+00 1.215270996093750000e+00 1.236968994140625000e+00 1.292236328125000000e+00 1.363433837890625000e+00 1.355804443359375000e+00 1.352996826171875000e+00 1.287475585937500000e+00 1.271148681640625000e+00 1.296936035156250000e+00 1.360595703125000000e+00 1.354400634765625000e+00 1.398773193359375000e+00 1.437042236328125000e+00 1.409515380859375000e+00 1.426605224609375000e+00 1.430908203125000000e+00 1.382720947265625000e+00 1.412780761718750000e+00 1.373687744140625000e+00 1.365447998046875000e+00 1.363067626953125000e+00 1.314178466796875000e+00 1.286437988281250000e+00 1.212768554687500000e+00 1.202056884765625000e+00 1.178009033203125000e+00 1.139312744140625000e+00 1.107360839843750000e+00 1.093322753906250000e+00 1.121551513671875000e+00 1.119415283203125000e+00 1.102905273437500000e+00 1.170959472656250000e+00 1.191894531250000000e+00 1.217864990234375000e+00 1.138916015625000000e+00 1.157806396484375000e+00 1.219848632812500000e+00 1.282440185546875000e+00 1.286163330078125000e+00 1.307952880859375000e+00 1.306243896484375000e+00 1.349212646484375000e+00 1.420745849609375000e+00 1.472564697265625000e+00 1.554382324218750000e+00 1.515716552734375000e+00 1.545501708984375000e+00 1.519653320312500000e+00 1.478668212890625000e+00 1.529754638671875000e+00 1.528442382812500000e+00 1.527923583984375000e+00 1.603942871093750000e+00 1.600402832031250000e+00 1.639434814453125000e+00 1.664428710937500000e+00 1.713897705078125000e+00 1.726928710937500000e+00 1.649383544921875000e+00 1.676361083984375000e+00 1.643859863281250000e+00 1.640930175781250000e+00 1.638580322265625000e+00 1.623443603515625000e+00 1.663909912109375000e+00 1.650024414062500000e+00 1.644378662109375000e+00 1.603729248046875000e+00 1.604217529296875000e+00 1.616058349609375000e+00 1.646942138671875000e+00 1.591003417968750000e+00 1.525817871093750000e+00 1.508880615234375000e+00 1.495544433593750000e+00 1.459838867187500000e+00 1.509918212890625000e+00 1.531219482421875000e+00 1.451599121093750000e+00 1.404968261718750000e+00 1.377868652343750000e+00 1.352874755859375000e+00 1.313903808593750000e+00 1.264770507812500000e+00 1.258728027343750000e+00 1.279998779296875000e+00 1.336517333984375000e+00 1.291442871093750000e+00 1.314514160156250000e+00 1.303863525390625000e+00 1.388885498046875000e+00 1.371795654296875000e+00 1.390686035156250000e+00 1.415222167968750000e+00 1.352996826171875000e+00 1.229553222656250000e+00 1.235961914062500000e+00 1.191925048828125000e+00 1.094757080078125000e+00 1.057617187500000000e+00 1.076690673828125000e+00 1.031188964843750000e+00 9.799194335937500000e-01 1.017059326171875000e+00 1.045654296875000000e+00 1.028259277343750000e+00 9.701538085937500000e-01 1.059356689453125000e+00 1.091735839843750000e+00 1.054229736328125000e+00 9.963989257812500000e-01 9.640808105468750000e-01 9.272155761718750000e-01 8.839721679687500000e-01 8.747558593750000000e-01 8.977050781250000000e-01 9.229736328125000000e-01 9.306640625000000000e-01 9.448547363281250000e-01 9.026489257812500000e-01 8.692016601562500000e-01 8.990173339843750000e-01 8.633117675781250000e-01 8.717041015625000000e-01 9.615478515625000000e-01 9.761047363281250000e-01 9.996643066406250000e-01 1.019378662109375000e+00 9.530639648437500000e-01 9.929809570312500000e-01 1.066253662109375000e+00 1.131134033203125000e+00 1.101684570312500000e+00 1.152069091796875000e+00 1.169830322265625000e+00 1.135803222656250000e+00 1.071136474609375000e+00 1.094787597656250000e+00 1.021820068359375000e+00 1.028106689453125000e+00 9.804687500000000000e-01 9.452209472656250000e-01 9.257202148437500000e-01 9.596862792968750000e-01 1.019317626953125000e+00 9.725646972656250000e-01 1.026123046875000000e+00 9.353637695312500000e-01 9.768981933593750000e-01 9.493713378906250000e-01 9.304504394531250000e-01 9.858703613281250000e-01 1.006866455078125000e+00 9.824829101562500000e-01 9.938659667968750000e-01 9.495849609375000000e-01 9.039611816406250000e-01 8.995666503906250000e-01 8.320922851562500000e-01 8.514404296875000000e-01 8.442382812500000000e-01 8.115234375000000000e-01 7.434692382812500000e-01 7.114257812500000000e-01 7.591857910156250000e-01 7.838439941406250000e-01 7.658081054687500000e-01 8.560791015625000000e-01 8.578796386718750000e-01 8.888244628906250000e-01 9.428100585937500000e-01 9.406433105468750000e-01 1.013885498046875000e+00 1.065887451171875000e+00 1.083709716796875000e+00 1.013854980468750000e+00 1.045135498046875000e+00 1.168518066406250000e+00 1.190002441406250000e+00 1.210052490234375000e+00 1.126647949218750000e+00 1.131896972656250000e+00 1.079467773437500000e+00 1.084655761718750000e+00 1.105590820312500000e+00 1.000640869140625000e+00 1.029327392578125000e+00 9.795227050781250000e-01 9.575195312500000000e-01 9.675903320312500000e-01 9.886169433593750000e-01 9.369201660156250000e-01 9.649047851562500000e-01 9.793395996093750000e-01 9.540710449218750000e-01 9.760742187500000000e-01 9.439086914062500000e-01 9.272155761718750000e-01 9.410400390625000000e-01 1.006469726562500000e+00 9.832153320312500000e-01 8.710021972656250000e-01 8.670043945312500000e-01 9.355468750000000000e-01 9.658203125000000000e-01 9.277343750000000000e-01 9.757690429687500000e-01 8.870849609375000000e-01 8.316650390625000000e-01 8.761596679687500000e-01 9.057617187500000000e-01 8.977355957031250000e-01 9.667663574218750000e-01 9.913635253906250000e-01 9.200134277343750000e-01 9.949035644531250000e-01 9.855957031250000000e-01 1.048339843750000000e+00 9.978637695312500000e-01 1.004089355468750000e+00 9.904785156250000000e-01 9.954223632812500000e-01 1.054595947265625000e+00 1.118682861328125000e+00 1.144958496093750000e+00 1.124328613281250000e+00 1.177307128906250000e+00 1.174438476562500000e+00 1.231109619140625000e+00 1.257781982421875000e+00 1.331329345703125000e+00 1.309417724609375000e+00 1.403320312500000000e+00 1.405822753906250000e+00 1.405883789062500000e+00 1.426177978515625000e+00 1.432952880859375000e+00 1.562438964843750000e+00 1.534118652343750000e+00 1.489074707031250000e+00 1.461395263671875000e+00 1.358398437500000000e+00 1.355560302734375000e+00 1.451751708984375000e+00 1.523956298828125000e+00 1.510925292968750000e+00 1.467712402343750000e+00 1.392852783203125000e+00 1.343719482421875000e+00 1.394195556640625000e+00 1.369506835937500000e+00 1.390319824218750000e+00 1.454101562500000000e+00 1.472564697265625000e+00 1.523773193359375000e+00 1.536437988281250000e+00 1.519714355468750000e+00 1.499084472656250000e+00 1.534393310546875000e+00 1.534362792968750000e+00 1.536193847656250000e+00 1.615600585937500000e+00 1.592773437500000000e+00 1.606842041015625000e+00 1.558105468750000000e+00 1.544189453125000000e+00 1.510192871093750000e+00 1.441894531250000000e+00 1.404846191406250000e+00 1.388977050781250000e+00 1.384185791015625000e+00 1.491790771484375000e+00 1.444732666015625000e+00 1.467132568359375000e+00 1.487243652343750000e+00 1.497131347656250000e+00 1.545776367187500000e+00 1.505065917968750000e+00 1.514221191406250000e+00 1.494110107421875000e+00 1.603179931640625000e+00 1.608184814453125000e+00 1.584777832031250000e+00 1.572418212890625000e+00 1.581512451171875000e+00 1.583343505859375000e+00 1.571746826171875000e+00 1.482482910156250000e+00 1.503479003906250000e+00 1.540618896484375000e+00 1.589904785156250000e+00 1.627441406250000000e+00 1.610046386718750000e+00 1.628814697265625000e+00 1.619201660156250000e+00 1.572509765625000000e+00 1.564819335937500000e+00 1.519897460937500000e+00 1.535400390625000000e+00 1.430755615234375000e+00 1.410675048828125000e+00 1.347625732421875000e+00 1.465911865234375000e+00 1.418060302734375000e+00 1.355224609375000000e+00 1.398101806640625000e+00 1.365936279296875000e+00 1.292022705078125000e+00 1.363159179687500000e+00 1.411804199218750000e+00 1.363433837890625000e+00 1.385620117187500000e+00 1.306610107421875000e+00 1.319793701171875000e+00 1.440185546875000000e+00 1.450958251953125000e+00 1.382537841796875000e+00 1.320495605468750000e+00 1.431121826171875000e+00 1.446411132812500000e+00 1.431091308593750000e+00 1.409973144531250000e+00 1.421661376953125000e+00 1.413055419921875000e+00 1.364898681640625000e+00 1.390258789062500000e+00 1.321350097656250000e+00 1.241546630859375000e+00 1.209838867187500000e+00 1.267120361328125000e+00 1.210296630859375000e+00 1.261138916015625000e+00 1.273345947265625000e+00 1.330169677734375000e+00 1.320739746093750000e+00 1.404937744140625000e+00 1.442779541015625000e+00 1.411926269531250000e+00 1.446899414062500000e+00 1.472198486328125000e+00 1.573791503906250000e+00 1.566833496093750000e+00 1.560943603515625000e+00 1.562011718750000000e+00 1.608581542968750000e+00 1.640594482421875000e+00 1.558166503906250000e+00 1.567718505859375000e+00 1.527770996093750000e+00 1.496978759765625000e+00 1.481140136718750000e+00 1.469451904296875000e+00 1.438995361328125000e+00 1.383270263671875000e+00 1.404022216796875000e+00 1.470123291015625000e+00 1.460205078125000000e+00 1.518218994140625000e+00 1.622741699218750000e+00 1.636535644531250000e+00 1.695495605468750000e+00 1.687927246093750000e+00 1.697967529296875000e+00 1.739898681640625000e+00 1.739807128906250000e+00 1.801483154296875000e+00 1.851165771484375000e+00 1.867919921875000000e+00 1.830017089843750000e+00 1.872680664062500000e+00 1.944763183593750000e+00 1.897735595703125000e+00 1.993682861328125000e+00 2.020294189453125000e+00 2.062408447265625000e+00 1.993530273437500000e+00 2.049377441406250000e+00 2.149475097656250000e+00 2.096038818359375000e+00 2.117401123046875000e+00 2.112976074218750000e+00 2.054199218750000000e+00 2.115295410156250000e+00 2.118774414062500000e+00 1.993041992187500000e+00 2.095458984375000000e+00 2.125518798828125000e+00 2.191345214843750000e+00 2.237579345703125000e+00 2.199340820312500000e+00 2.218261718750000000e+00 2.297241210937500000e+00 2.243347167968750000e+00 2.295318603515625000e+00 2.297210693359375000e+00 2.175689697265625000e+00 2.169281005859375000e+00 2.116058349609375000e+00 2.060241699218750000e+00 2.012390136718750000e+00 1.974334716796875000e+00 1.959808349609375000e+00 1.888946533203125000e+00 1.903472900390625000e+00 1.903869628906250000e+00 1.900329589843750000e+00 1.900421142578125000e+00 1.878448486328125000e+00 1.867279052734375000e+00 1.864257812500000000e+00 1.845031738281250000e+00 1.839324951171875000e+00 1.832000732421875000e+00 1.751403808593750000e+00 1.735168457031250000e+00 1.764312744140625000e+00 1.809478759765625000e+00 1.821594238281250000e+00 1.859039306640625000e+00 1.872985839843750000e+00 1.931213378906250000e+00 1.913665771484375000e+00 1.951812744140625000e+00 1.940460205078125000e+00 1.900390625000000000e+00 1.991668701171875000e+00 1.924438476562500000e+00 1.944732666015625000e+00 1.886505126953125000e+00 1.912445068359375000e+00 1.986968994140625000e+00 2.088470458984375000e+00 2.111450195312500000e+00 2.198699951171875000e+00 2.185821533203125000e+00 2.208129882812500000e+00 2.255645751953125000e+00 2.310607910156250000e+00 2.402618408203125000e+00 2.410461425781250000e+00 2.368865966796875000e+00 2.477996826171875000e+00 2.505584716796875000e+00 2.523284912109375000e+00 2.518127441406250000e+00 2.555206298828125000e+00 2.582733154296875000e+00 2.585906982421875000e+00 2.670684814453125000e+00 2.674926757812500000e+00 2.698211669921875000e+00 2.767211914062500000e+00 2.773956298828125000e+00 2.804412841796875000e+00 2.782043457031250000e+00 2.820892333984375000e+00 2.865081787109375000e+00 2.807861328125000000e+00 2.880432128906250000e+00 2.949829101562500000e+00 2.944274902343750000e+00 2.932037353515625000e+00 2.944763183593750000e+00 2.958831787109375000e+00 2.987304687500000000e+00 3.007659912109375000e+00 2.964538574218750000e+00 3.038787841796875000e+00 3.026672363281250000e+00 3.024719238281250000e+00 2.993713378906250000e+00 2.993316650390625000e+00 2.987823486328125000e+00 3.012756347656250000e+00 2.999450683593750000e+00 2.955688476562500000e+00 2.916412353515625000e+00 2.927337646484375000e+00 2.895812988281250000e+00 2.860321044921875000e+00 2.919311523437500000e+00 2.956146240234375000e+00 2.900939941406250000e+00 2.906402587890625000e+00 3.029907226562500000e+00 3.086425781250000000e+00 3.120513916015625000e+00 3.189178466796875000e+00 3.243194580078125000e+00 3.249420166015625000e+00 3.260467529296875000e+00 3.175354003906250000e+00 3.080902099609375000e+00 3.118835449218750000e+00 3.114593505859375000e+00 3.096343994140625000e+00 3.156066894531250000e+00 3.148681640625000000e+00 3.208038330078125000e+00 3.157836914062500000e+00 3.108062744140625000e+00 3.067901611328125000e+00 3.037628173828125000e+00 3.132598876953125000e+00 3.152557373046875000e+00 3.233764648437500000e+00 3.194580078125000000e+00 3.248199462890625000e+00 3.202362060546875000e+00 3.209197998046875000e+00 3.164886474609375000e+00 3.197235107421875000e+00 3.162445068359375000e+00 3.060852050781250000e+00 3.082855224609375000e+00 3.132446289062500000e+00 3.221160888671875000e+00 3.220703125000000000e+00 3.217346191406250000e+00 3.267059326171875000e+00 3.240173339843750000e+00 3.259582519531250000e+00 3.221984863281250000e+00 3.159698486328125000e+00 3.152038574218750000e+00 3.071685791015625000e+00 3.050079345703125000e+00 3.079467773437500000e+00 3.075836181640625000e+00 3.075988769531250000e+00 3.119201660156250000e+00 3.140808105468750000e+00 3.099487304687500000e+00 3.099182128906250000e+00 3.177764892578125000e+00 3.215911865234375000e+00 3.196197509765625000e+00 3.240753173828125000e+00 3.161712646484375000e+00 3.114379882812500000e+00 3.085998535156250000e+00 3.102508544921875000e+00 3.100128173828125000e+00 3.159088134765625000e+00 3.206726074218750000e+00 3.203125000000000000e+00 3.236663818359375000e+00 3.339752197265625000e+00 3.311767578125000000e+00 3.344543457031250000e+00 3.378112792968750000e+00 3.470489501953125000e+00 3.457275390625000000e+00 3.452697753906250000e+00 3.475830078125000000e+00 3.421112060546875000e+00 3.365386962890625000e+00 3.336914062500000000e+00 3.296356201171875000e+00 3.394653320312500000e+00 3.382476806640625000e+00 3.381195068359375000e+00 3.338317871093750000e+00 3.306884765625000000e+00 3.273712158203125000e+00 3.180114746093750000e+00 3.181488037109375000e+00 3.182464599609375000e+00 3.171386718750000000e+00 3.181091308593750000e+00 3.213256835937500000e+00 3.154571533203125000e+00 3.214050292968750000e+00 3.232238769531250000e+00 3.240631103515625000e+00 3.244171142578125000e+00 3.225402832031250000e+00 3.198242187500000000e+00 3.225616455078125000e+00 3.295959472656250000e+00 3.310974121093750000e+00 3.395477294921875000e+00 3.420867919921875000e+00 3.529602050781250000e+00 3.540496826171875000e+00 3.499542236328125000e+00 3.542449951171875000e+00 3.672454833984375000e+00 3.581268310546875000e+00 3.592742919921875000e+00 3.594879150390625000e+00 3.663757324218750000e+00 3.625396728515625000e+00 3.562225341796875000e+00 3.539031982421875000e+00 3.595428466796875000e+00 3.593261718750000000e+00 3.635345458984375000e+00 3.658294677734375000e+00 3.686553955078125000e+00 3.627258300781250000e+00 3.616119384765625000e+00 3.680267333984375000e+00 3.620178222656250000e+00 3.612884521484375000e+00 3.603576660156250000e+00 3.598815917968750000e+00 3.561096191406250000e+00 3.618835449218750000e+00 3.694366455078125000e+00 3.812896728515625000e+00 3.796508789062500000e+00 3.842102050781250000e+00 3.891693115234375000e+00 3.936920166015625000e+00 3.941040039062500000e+00 3.946624755859375000e+00 3.905822753906250000e+00 3.932617187500000000e+00 3.970703125000000000e+00 3.958679199218750000e+00 3.911193847656250000e+00 3.984649658203125000e+00 3.930847167968750000e+00 3.970977783203125000e+00 3.984191894531250000e+00 4.042663574218750000e+00 4.038604736328125000e+00 4.097076416015625000e+00 4.116149902343750000e+00 4.130462646484375000e+00 4.222320556640625000e+00 4.186340332031250000e+00 4.268768310546875000e+00 4.266174316406250000e+00 4.316497802734375000e+00 4.315856933593750000e+00 4.324676513671875000e+00 4.344146728515625000e+00 4.442840576171875000e+00 4.365325927734375000e+00 4.394744873046875000e+00 4.430145263671875000e+00 4.475891113281250000e+00 4.394409179687500000e+00 4.433715820312500000e+00 4.359558105468750000e+00 4.373748779296875000e+00 4.378143310546875000e+00 4.426330566406250000e+00 4.404937744140625000e+00 4.404663085937500000e+00 4.339294433593750000e+00 4.428100585937500000e+00 4.494598388671875000e+00 4.465698242187500000e+00 4.450378417968750000e+00 4.422180175781250000e+00 4.477600097656250000e+00 4.471496582031250000e+00 4.480346679687500000e+00 4.481170654296875000e+00 4.419128417968750000e+00 4.441314697265625000e+00 4.475067138671875000e+00 4.412445068359375000e+00 4.350341796875000000e+00 4.324188232421875000e+00 4.322875976562500000e+00 4.279113769531250000e+00 4.228546142578125000e+00 4.249206542968750000e+00 4.191040039062500000e+00 4.113739013671875000e+00 4.184020996093750000e+00 4.226867675781250000e+00 4.172119140625000000e+00 4.229309082031250000e+00 4.077667236328125000e+00 4.105285644531250000e+00 4.178955078125000000e+00 4.135772705078125000e+00 4.137634277343750000e+00 4.213012695312500000e+00 4.243041992187500000e+00 4.229156494140625000e+00 4.202270507812500000e+00 4.213806152343750000e+00 4.163635253906250000e+00 4.182464599609375000e+00 4.105041503906250000e+00 4.069519042968750000e+00 4.053344726562500000e+00 4.028320312500000000e+00 3.957153320312500000e+00 3.931365966796875000e+00 3.990600585937500000e+00 3.904266357421875000e+00 3.916839599609375000e+00 3.851806640625000000e+00 3.861419677734375000e+00 3.870910644531250000e+00 3.937316894531250000e+00 3.955993652343750000e+00 3.899658203125000000e+00 3.854461669921875000e+00 3.869567871093750000e+00 3.880157470703125000e+00 3.864288330078125000e+00 3.833007812500000000e+00 3.835479736328125000e+00 3.957611083984375000e+00 3.939575195312500000e+00 3.916046142578125000e+00 3.878601074218750000e+00 3.907348632812500000e+00 3.850463867187500000e+00 3.804565429687500000e+00 3.778259277343750000e+00 3.788055419921875000e+00 3.841644287109375000e+00 3.842315673828125000e+00 3.876525878906250000e+00 3.781616210937500000e+00 3.853210449218750000e+00 3.933166503906250000e+00 3.934967041015625000e+00 3.997833251953125000e+00 3.958099365234375000e+00 3.934417724609375000e+00 3.955230712890625000e+00 3.987213134765625000e+00 4.007690429687500000e+00 4.010253906250000000e+00 3.985687255859375000e+00 3.985168457031250000e+00 3.969207763671875000e+00 4.032806396484375000e+00 4.082489013671875000e+00 3.983795166015625000e+00 3.997070312500000000e+00 4.072479248046875000e+00 3.980743408203125000e+00 4.022766113281250000e+00 4.006805419921875000e+00 4.032592773437500000e+00 3.960266113281250000e+00 3.932800292968750000e+00 3.907623291015625000e+00 3.887878417968750000e+00 3.862518310546875000e+00 3.882781982421875000e+00 3.914642333984375000e+00 3.980438232421875000e+00 3.964416503906250000e+00 3.863983154296875000e+00 3.758514404296875000e+00 3.788452148437500000e+00 3.750213623046875000e+00 3.751342773437500000e+00 3.733703613281250000e+00 3.772918701171875000e+00 3.744323730468750000e+00 3.763610839843750000e+00 3.700561523437500000e+00 3.728485107421875000e+00 3.707702636718750000e+00 3.711120605468750000e+00 3.731109619140625000e+00 3.808380126953125000e+00 3.789794921875000000e+00 3.820404052734375000e+00 3.860870361328125000e+00 3.857940673828125000e+00 3.882781982421875000e+00 3.971618652343750000e+00 3.916412353515625000e+00 3.936981201171875000e+00 3.996459960937500000e+00 3.984252929687500000e+00 3.964935302734375000e+00 3.991973876953125000e+00 4.028656005859375000e+00 4.003814697265625000e+00 3.963104248046875000e+00 3.975952148437500000e+00 3.901824951171875000e+00 3.821594238281250000e+00 3.789154052734375000e+00 3.851806640625000000e+00 3.863677978515625000e+00 3.857604980468750000e+00 3.807373046875000000e+00 3.791442871093750000e+00 3.820983886718750000e+00 3.861175537109375000e+00 3.917388916015625000e+00 3.954376220703125000e+00 3.925201416015625000e+00 3.947052001953125000e+00 3.965270996093750000e+00 3.967559814453125000e+00 4.025512695312500000e+00 3.967956542968750000e+00 4.005096435546875000e+00 3.921813964843750000e+00 3.938873291015625000e+00 3.880126953125000000e+00 3.864501953125000000e+00 3.937286376953125000e+00 3.921142578125000000e+00 3.924407958984375000e+00 3.986968994140625000e+00 3.964385986328125000e+00 3.967803955078125000e+00 3.936340332031250000e+00 3.992614746093750000e+00 3.965423583984375000e+00 3.984405517578125000e+00 3.965240478515625000e+00 3.909393310546875000e+00 3.869903564453125000e+00 3.896850585937500000e+00 3.954071044921875000e+00 3.978179931640625000e+00 3.986053466796875000e+00 3.992645263671875000e+00 3.961639404296875000e+00 3.983703613281250000e+00 4.055908203125000000e+00 3.979187011718750000e+00 3.994476318359375000e+00 3.934570312500000000e+00 3.955596923828125000e+00 3.987213134765625000e+00 3.980255126953125000e+00 4.028747558593750000e+00 4.064147949218750000e+00 4.062927246093750000e+00 4.075042724609375000e+00 4.075653076171875000e+00 4.108306884765625000e+00 4.131774902343750000e+00 4.179962158203125000e+00 4.213684082031250000e+00 4.215026855468750000e+00 4.241973876953125000e+00 4.235473632812500000e+00 4.214660644531250000e+00 4.239196777343750000e+00 4.210052490234375000e+00 4.161712646484375000e+00 4.145904541015625000e+00 4.188018798828125000e+00 4.149169921875000000e+00 4.177703857421875000e+00 4.154296875000000000e+00 4.143402099609375000e+00 4.137359619140625000e+00 4.153259277343750000e+00 4.204559326171875000e+00 4.248779296875000000e+00 4.288635253906250000e+00 4.347351074218750000e+00 4.343261718750000000e+00 4.323120117187500000e+00 4.356964111328125000e+00 4.339447021484375000e+00 4.389190673828125000e+00 4.546813964843750000e+00 4.547393798828125000e+00 4.490386962890625000e+00 4.450195312500000000e+00 4.406982421875000000e+00 4.460113525390625000e+00 4.472686767578125000e+00 4.449523925781250000e+00 4.358581542968750000e+00 4.411956787109375000e+00 4.432708740234375000e+00 4.476867675781250000e+00 4.443908691406250000e+00 4.430694580078125000e+00 4.436492919921875000e+00 4.466400146484375000e+00 4.477844238281250000e+00 4.431915283203125000e+00 4.400390625000000000e+00 4.429504394531250000e+00 4.466430664062500000e+00 4.451782226562500000e+00 4.506744384765625000e+00 4.511230468750000000e+00 4.440155029296875000e+00 4.436157226562500000e+00 4.380950927734375000e+00 4.425811767578125000e+00 4.446990966796875000e+00 4.418609619140625000e+00 4.409271240234375000e+00 4.412475585937500000e+00 4.451873779296875000e+00 4.487121582031250000e+00 4.485992431640625000e+00 4.477905273437500000e+00 4.525299072265625000e+00 4.514984130859375000e+00 4.488616943359375000e+00 4.525817871093750000e+00 4.515899658203125000e+00 4.496002197265625000e+00 4.472137451171875000e+00 4.513916015625000000e+00 4.483795166015625000e+00 4.539093017578125000e+00 4.494049072265625000e+00 4.492156982421875000e+00 4.468353271484375000e+00 4.509460449218750000e+00 4.542083740234375000e+00 4.503356933593750000e+00 4.412841796875000000e+00 4.453125000000000000e+00 4.462524414062500000e+00 4.469116210937500000e+00 4.482299804687500000e+00 4.431732177734375000e+00 4.475494384765625000e+00 4.436218261718750000e+00 4.454406738281250000e+00 4.488342285156250000e+00 4.468109130859375000e+00 4.456207275390625000e+00 4.416656494140625000e+00 4.390441894531250000e+00 4.394775390625000000e+00 4.406860351562500000e+00 4.474243164062500000e+00 4.452575683593750000e+00 4.475189208984375000e+00 4.441162109375000000e+00 4.475616455078125000e+00 4.468597412109375000e+00 4.537109375000000000e+00 4.560485839843750000e+00 4.599395751953125000e+00 4.610900878906250000e+00 4.622741699218750000e+00 4.640960693359375000e+00 4.589111328125000000e+00 4.593811035156250000e+00 4.611267089843750000e+00 4.588531494140625000e+00 4.564666748046875000e+00 4.583679199218750000e+00 4.566833496093750000e+00 4.555358886718750000e+00 4.475982666015625000e+00 4.465484619140625000e+00 4.521820068359375000e+00 4.548645019531250000e+00 4.624114990234375000e+00 4.606323242187500000e+00 4.581451416015625000e+00 4.607666015625000000e+00 4.646301269531250000e+00 4.618682861328125000e+00 4.553436279296875000e+00 4.561157226562500000e+00 4.510345458984375000e+00 4.498504638671875000e+00 4.488677978515625000e+00 4.462554931640625000e+00 4.482391357421875000e+00 4.447021484375000000e+00 4.436889648437500000e+00 4.428436279296875000e+00
0.000000000000000000e+00 2.703857421875000000e-02 1.318054199218750000e-01 2.532348632812500000e-01 2.692871093750000000e-01 3.315734863281250000e-01 3.085021972656250000e-01 3.149414062500000000e-01 2.706604003906250000e-01 2.570495605468750000e-01 2.912902832031250000e-01 3.426513671875000000e-01 3.529052734375000000e-01 3.787841796875000000e-01 3.874816894531250000e-01 3.810729980468750000e-01 3.200378417968750000e-01 3.506774902343750000e-01 3.566589355468750000e-01 3.667907714843750000e-01 4.600830078125000000e-01 4.215087890625000000e-01 4.623718261718750000e-01 5.262756347656250000e-01 5.317993164062500000e-01 5.796813964843750000e-01 5.923461914062500000e-01 6.249694824218750000e-01 5.558776855468750000e-01 5.512084960937500000e-01 6.023864746093750000e-01 5.593261718750000000e-01 4.797973632812500000e-01 4.709472656250000000e-01 4.489135742187500000e-01 4.538879394531250000e-01 4.838256835937500000e-01 5.073242187500000000e-01 5.264282226562500000e-01 5.554504394531250000e-01 4.996032714843750000e-01 5.014343261718750000e-01 4.651794433593750000e-01 4.479064941406250000e-01 4.507751464843750000e-01 4.311218261718750000e-01 4.591064453125000000e-01 4.628295898437500000e-01 5.055847167968750000e-01 6.578674316406250000e-01 6.809387207031250000e-01 7.757263183593750000e-01 6.877746582031250000e-01 7.889099121093750000e-01 7.950744628906250000e-01 8.734436035156250000e-01 9.969482421875000000e-01 1.095153808593750000e+00 1.019012451171875000e+00 9.996032714843750000e-01 1.002044677734375000e+00 1.043701171875000000e+00 9.546508789062500000e-01 9.993896484375000000e-01 9.401855468750000000e-01 9.329223632812500000e-01 1.020904541015625000e+00 9.554138183593750000e-01 8.418273925781250000e-01 8.645324707031250000e-01 7.737731933593750000e-01 7.368469238281250000e-01 7.135620117187500000e-01 7.571105957031250000e-01 7.217407226562500000e-01 7.469787597656250000e-01 7.546997070312500000e-01 8.380432128906250000e-01 8.849182128906250000e-01 9.322509765625000000e-01 8.966369628906250000e-01 9.088439941406250000e-01 9.589538574218750000e-01 9.475708007812500000e-01 9.438476562500000000e-01 8.944702148437500000e-01 8.557434082031250000e-01 7.691345214843750000e-01 7.858886718750000000e-01 7.511291503906250000e-01 6.540222167968750000e-01 6.941528320312500000e-01 7.205200195312500000e-01 7.182922363281250000e-01 6.030883789062500000e-01 5.371093750000000000e-01 5.090942382812500000e-01 4.975280761718750000e-01 5.530395507812500000e-01 4.926147460937500000e-01 4.742736816406250000e-01 3.880920410156250000e-01 2.648315429687500000e-01 2.528991699218750000e-01 2.791442871093750000e-01 2.573547363281250000e-01 2.409973144531250000e-01 2.528991699218750000e-01 2.568969726562500000e-01 2.077331542968750000e-01 2.241821289062500000e-01 3.024291992187500000e-01 2.684326171875000000e-01 2.930908203125000000e-01 2.425231933593750000e-01 1.899719238281250000e-01 2.167053222656250000e-01 2.342834472656250000e-01 1.157531738281250000e-01 8.810424804687500000e-02 1.089782714843750000e-01 2.019958496093750000e-01 2.074890136718750000e-01 1.756896972656250000e-01 3.021240234375000000e-01 3.498840332031250000e-01 4.934082031250000000e-01 5.910339355468750000e-01 7.225952148437500000e-01 8.598022460937500000e-01 9.342651367187500000e-01 1.060241699218750000e+00 1.117980957031250000e+00 1.225646972656250000e+00 1.427124023437500000e+00 1.466369628906250000e+00 1.647735595703125000e+00 1.851806640625000000e+00 2.032257080078125000e+00 2.225555419921875000e+00 2.383331298828125000e+00 2.496368408203125000e+00 2.638122558593750000e+00 2.750701904296875000e+00 2.929107666015625000e+00 3.000335693359375000e+00 3.211029052734375000e+00 3.426849365234375000e+00 3.631561279296875000e+00 3.764556884765625000e+00 3.900970458984375000e+00 3.983062744140625000e+00 4.169738769531250000e+00 4.220184326171875000e+00 4.356567382812500000e+00 4.450469970703125000e+00 4.622497558593750000e+00 4.663757324218750000e+00 4.731384277343750000e+00 4.937255859375000000e+00 5.008636474609375000e+00 5.053070068359375000e+00 5.214477539062500000e+00 5.249359130859375000e+00 5.307769775390625000e+00 5.446594238281250000e+00 5.604339599609375000e+00 5.743835449218750000e+00 5.826599121093750000e+00 5.948669433593750000e+00 6.062042236328125000e+00 6.216644287109375000e+00 6.351806640625000000e+00 6.438934326171875000e+00 6.643707275390625000e+00 6.730438232421875000e+00 6.811248779296875000e+00 6.874481201171875000e+00 6.994201660156250000e+00 7.190765380859375000e+00 7.383819580078125000e+00 7.624969482421875000e+00 7.854431152343750000e+00 7.904418945312500000e+00 8.042266845703125000e+00 8.258758544921875000e+00 8.476989746093750000e+00 8.747772216796875000e+00 8.982177734375000000e+00 9.256622314453125000e+00 9.480346679687500000e+00 9.696685791015625000e+00 9.830871582031250000e+00 9.948699951171875000e+00 1.002630615234375000e+01 1.022753906250000000e+01 1.031100463867187500e+01 1.036602783203125000e+01 1.039004516601562500e+01 1.047372436523437500e+01 1.055346679687500000e+01 1.061871337890625000e+01 1.064532470703125000e+01 1.066970825195312500e+01 1.071997070312500000e+01 1.074114990234375000e+01 1.088195800781250000e+01 1.095758056640625000e+01 1.096755981445312500e+01 1.105557250976562500e+01 1.110003662109375000e+01 1.128118896484375000e+01 1.148437500000000000e+01 1.172418212890625000e+01 1.189505004882812500e+01 1.200588989257812500e+01 1.208898925781250000e+01 1.221823120117187500e+01 1.220114135742187500e+01 1.243472290039062500e+01 1.255786132812500000e+01 1.270239257812500000e+01 1.275378417968750000e+01 1.292126464843750000e+01 1.298385620117187500e+01 1.312710571289062500e+01 1.329110717773437500e+01 1.348327636718750000e+01 1.362322998046875000e+01 1.380499267578125000e+01 1.393038940429687500e+01 1.402630615234375000e+01 1.427044677734375000e+01 1.435028076171875000e+01 1.445751953125000000e+01 1.457852172851562500e+01 1.470697021484375000e+01 1.480245971679687500e+01 1.492260742187500000e+01 1.493942260742187500e+01 1.508465576171875000e+01 1.511511230468750000e+01 1.523959350585937500e+01 1.529586791992187500e+01 1.541967773437500000e+01 1.560299682617187500e+01 1.576022338867187500e+01 1.583828735351562500e+01 1.585974121093750000e+01 1.594583129882812500e+01 1.593048095703125000e+01 1.593249511718750000e+01 1.588818359375000000e+01 1.590548706054687500e+01 1.591171264648437500e+01 1.583221435546875000e+01 1.582501220703125000e+01 1.584780883789062500e+01 1.582330322265625000e+01 1.584460449218750000e+01 1.582336425781250000e+01 1.577438354492187500e+01 1.581414794921875000e+01 1.573120117187500000e+01 1.569677734375000000e+01 1.572369384765625000e+01 1.576968383789062500e+01 1.578353881835937500e+01 1.579013061523437500e+01 1.578118896484375000e+01 1.583908081054687500e+01 1.581671142578125000e+01 1.591140747070312500e+01 1.592224121093750000e+01 1.590121459960937500e+01 1.599264526367187500e+01 1.588830566406250000e+01 1.583926391601562500e+01 1.584487915039062500e+01 1.581661987304687500e+01 1.576852416992187500e+01 1.577386474609375000e+01 1.569006347656250000e+01 1.572613525390625000e+01 1.578576660156250000e+01 1.570959472656250000e+01 1.567028808593750000e+01 1.567001342773437500e+01 1.561901855468750000e+01 1.555166625976562500e+01 1.552413940429687500e+01 1.555487060546875000e+01 1.554608154296875000e+01 1.546603393554687500e+01 1.550003051757812500e+01 1.548248291015625000e+01 1.547439575195312500e+01 1.535757446289062500e+01 1.535070800781250000e+01 1.532806396484375000e+01 1.527639770507812500e+01 1.529745483398437500e+01 1.536380004882812500e+01 1.533737182617187500e+01 1.534957885742187500e+01 1.531195068359375000e+01 1.522753906250000000e+01 1.520809936523437500e+01 1.519110107421875000e+01 1.521820068359375000e+01 1.522808837890625000e+01 1.524777221679687500e+01 1.515133666992187500e+01 1.515432739257812500e+01 1.514584350585937500e+01 1.516104125976562500e+01 1.522076416015625000e+01 1.516754150390625000e+01 1.520794677734375000e+01 1.520465087890625000e+01 1.512628173828125000e+01 1.517120361328125000e+01 1.525909423828125000e+01 1.523065185546875000e+01 1.519860839843750000e+01 1.517257690429687500e+01 1.523519897460937500e+01 1.526382446289062500e+01 1.521789550781250000e+01 1.521847534179687500e+01 1.530999755859375000e+01 1.537591552734375000e+01 1.547604370117187500e+01 1.548706054687500000e+01 1.553399658203125000e+01 1.554989624023437500e+01 1.552694702148437500e+01 1.549615478515625000e+01 1.555352783203125000e+01 1.553060913085937500e+01 1.549990844726562500e+01 1.553268432617187500e+01 1.554196166992187500e+01 1.555603027343750000e+01 1.557025146484375000e+01 1.562127685546875000e+01 1.558041381835937500e+01 1.559402465820312500e+01 1.557528686523437500e+01 1.558605957031250000e+01 1.562789916992187500e+01 1.556909179687500000e+01 1.565777587890625000e+01 1.559542846679687500e+01 1.559747314453125000e+01 1.552127075195312500e+01 1.554660034179687500e+01 1.546932983398437500e+01 1.546261596679687500e+01 1.555538940429687500e+01 1.557711791992187500e+01 1.565032958984375000e+01 1.561846923828125000e+01 1.557299804687500000e+01 1.554187011718750000e+01 1.548645019531250000e+01 1.552252197265625000e+01 1.554730224609375000e+01 1.550897216796875000e+01 1.551712036132812500e+01 1.549841308593750000e+01 1.554394531250000000e+01 1.551766967773437500e+01 1.546444702148437500e+01 1.549673461914062500e+01 1.548226928710937500e+01 1.547506713867187500e+01 1.546643066406250000e+01 1.548220825195312500e+01 1.543930053710937500e+01 1.544604492187500000e+01 1.542346191406250000e+01 1.544229125976562500e+01 1.540145874023437500e+01 1.534494018554687500e+01 1.535150146484375000e+01 1.540277099609375000e+01 1.540200805664062500e+01 1.533489990234375000e+01 1.538021850585937500e+01 1.538259887695312500e+01 1.530429077148437500e+01 1.532015991210937500e+01 1.534384155273437500e+01 1.523339843750000000e+01 1.517239379882812500e+01 1.514935302734375000e+01 1.516085815429687500e+01 1.507702636718750000e+01 1.506137084960937500e+01 1.506448364257812500e+01 1.507955932617187500e+01 1.501724243164062500e+01 1.498223876953125000e+01 1.497076416015625000e+01 1.491436767578125000e+01 1.488690185546875000e+01 1.481002807617187500e+01 1.473324584960937500e+01 1.474322509765625000e+01 1.473562622070312500e+01 1.468710327148437500e+01 1.466488647460937500e+01 1.456048583984375000e+01 1.443719482421875000e+01 1.444302368164062500e+01 1.441577148437500000e+01 1.440930175781250000e+01 1.431515502929687500e+01 1.437945556640625000e+01 1.438034057617187500e+01 1.442141723632812500e+01 1.439550781250000000e+01 1.440560913085937500e+01 1.444967651367187500e+01 1.439840698242187500e+01 1.437936401367187500e+01 1.439016723632812500e+01 1.434649658203125000e+01 1.429061889648437500e+01 1.437100219726562500e+01 1.434933471679687500e+01 1.431082153320312500e+01 1.430096435546875000e+01 1.427752685546875000e+01 1.419476318359375000e+01 1.418933105468750000e+01 1.417156982421875000e+01 1.417938232421875000e+01 1.421392822265625000e+01 1.424581909179687500e+01 1.422531127929687500e+01 1.424319458007812500e+01 1.425958251953125000e+01 1.429766845703125000e+01 1.433038330078125000e+01 1.436129760742187500e+01 1.434536743164062500e+01 1.431768798828125000e+01 1.424752807617187500e+01 1.416247558593750000e+01 1.412124633789062500e+01 1.411215209960937500e+01 1.410638427734375000e+01 1.412011718750000000e+01 1.413626098632812500e+01 1.395690917968750000e+01 1.399096679687500000e+01 1.399310302734375000e+01 1.394982910156250000e+01 1.387811279296875000e+01 1.390863037109375000e+01 1.391641235351562500e+01 1.388705444335937500e+01 1.385964965820312500e+01 1.385470581054687500e+01 1.383557128906250000e+01 1.377969360351562500e+01 1.370513916015625000e+01 1.359072875976562500e+01 1.352691650390625000e+01 1.352307128906250000e+01 1.344348144531250000e+01 1.350350952148437500e+01 1.347683715820312500e+01 1.347033691406250000e+01 1.344491577148437500e+01 1.337969970703125000e+01 1.334512329101562500e+01 1.334469604492187500e+01 1.322998046875000000e+01 1.319009399414062500e+01 1.316494750976562500e+01 1.305804443359375000e+01 1.302310180664062500e+01 1.296609497070312500e+01 1.292846679687500000e+01 1.288150024414062500e+01 1.286968994140625000e+01 1.272955322265625000e+01 1.272128295898437500e+01 1.272680664062500000e+01 1.275711059570312500e+01 1.276431274414062500e+01 1.273645019531250000e+01 1.266970825195312500e+01 1.272412109375000000e+01 1.262683105468750000e+01 1.253424072265625000e+01 1.246371459960937500e+01 1.241854858398437500e+01 1.245809936523437500e+01 1.236508178710937500e+01 1.228976440429687500e+01 1.224603271484375000e+01 1.234768676757812500e+01 1.233383178710937500e+01 1.225747680664062500e+01 1.221487426757812500e+01 1.219848632812500000e+01 1.218475341796875000e+01 1.216665649414062500e+01 1.218243408203125000e+01 1.216085815429687500e+01 1.210778808593750000e+01 1.205697631835937500e+01 1.197216796875000000e+01 1.194024658203125000e+01 1.192465209960937500e+01 1.194515991210937500e+01 1.190209960937500000e+01 1.188229370117187500e+01 1.183367919921875000e+01 1.181307983398437500e+01 1.179275512695312500e+01 1.168682861328125000e+01 1.165188598632812500e+01 1.167028808593750000e+01 1.161389160156250000e+01 1.159939575195312500e+01 1.164010620117187500e+01 1.165597534179687500e+01 1.169869995117187500e+01 1.160757446289062500e+01 1.163235473632812500e+01 1.164071655273437500e+01 1.166134643554687500e+01 1.164486694335937500e+01 1.162069702148437500e+01 1.157321166992187500e+01 1.145477294921875000e+01 1.144921875000000000e+01 1.148947143554687500e+01 1.158035278320312500e+01 1.155294799804687500e+01 1.151962280273437500e+01 1.160244750976562500e+01 1.159371948242187500e+01 1.162149047851562500e+01 1.158065795898437500e+01 1.161248779296875000e+01 1.165249633789062500e+01 1.163601684570312500e+01 1.154501342773437500e+01 1.157852172851562500e+01 1.155255126953125000e+01 1.155319213867187500e+01 1.154190063476562500e+01 1.149160766601562500e+01 1.149993896484375000e+01 1.142901611328125000e+01 1.145916748046875000e+01 1.146759033203125000e+01 1.150448608398437500e+01 1.149114990234375000e+01 1.148367309570312500e+01 1.141726684570312500e+01 1.140512084960937500e+01 1.142767333984375000e+01 1.136914062500000000e+01 1.136590576171875000e+01 1.138305664062500000e+01 1.143936157226562500e+01 1.140264892578125000e+01 1.140609741210937500e+01 1.145440673828125000e+01 1.143502807617187500e+01 1.141006469726562500e+01 1.144519042968750000e+01 1.152941894531250000e+01 1.149786376953125000e+01 1.146105957031250000e+01 1.141995239257812500e+01 1.147955322265625000e+01 1.139785766601562500e+01 1.143731689453125000e+01 1.133959960937500000e+01 1.129843139648437500e+01 1.122781372070312500e+01 1.121307373046875000e+01 1.112490844726562500e+01 1.109811401367187500e+01 1.105267333984375000e+01 1.094723510742187500e+01 1.093197631835937500e+01 1.090863037109375000e+01 1.089813232421875000e+01 1.084872436523437500e+01 1.086267089843750000e+01 1.086953735351562500e+01 1.084756469726562500e+01 1.086676025390625000e+01 1.087768554687500000e+01 1.083856201171875000e+01 1.071716308593750000e+01 1.070626831054687500e+01 1.068084716796875000e+01 1.065591430664062500e+01 1.070135498046875000e+01 1.071646118164062500e+01 1.066729736328125000e+01 1.060888671875000000e+01 1.066308593750000000e+01 1.064477539062500000e+01 1.068695068359375000e+01 1.074716186523437500e+01 1.067410278320312500e+01 1.073043823242187500e+01 1.074536132812500000e+01 1.069390869140625000e+01 1.075650024414062500e+01 1.076913452148437500e+01 1.076480102539062500e+01 1.078686523437500000e+01 1.083398437500000000e+01 1.086288452148437500e+01 1.081829833984375000e+01 1.077044677734375000e+01 1.077551269531250000e+01 1.072583007812500000e+01 1.064495849609375000e+01 1.062396240234375000e+01 1.065371704101562500e+01 1.068753051757812500e+01 1.070486450195312500e+01 1.070697021484375000e+01 1.057379150390625000e+01 1.057525634765625000e+01 1.053387451171875000e+01 1.046331787109375000e+01 1.048135375976562500e+01 1.048416137695312500e+01 1.052084350585937500e+01 1.046365356445312500e+01 1.050180053710937500e+01 1.055285644531250000e+01 1.056906127929687500e+01 1.052694702148437500e+01 1.055361938476562500e+01 1.049060058593750000e+01 1.047842407226562500e+01 1.042697143554687500e+01 1.044268798828125000e+01 1.041616821289062500e+01 1.042504882812500000e+01 1.040457153320312500e+01 1.023617553710937500e+01 1.018032836914062500e+01 1.008706665039062500e+01 1.005688476562500000e+01 1.009729003906250000e+01 1.009161376953125000e+01 1.008450317382812500e+01 1.010885620117187500e+01 1.012139892578125000e+01 1.008880615234375000e+01 1.008319091796875000e+01 1.012255859375000000e+01 1.013238525390625000e+01 1.011611938476562500e+01 1.021502685546875000e+01 1.023880004882812500e+01 1.025039672851562500e+01 1.015808105468750000e+01 1.011642456054687500e+01 1.007220458984375000e+01 1.006045532226562500e+01 9.950561523437500000e+00 9.930297851562500000e+00 9.928924560546875000e+00 9.982635498046875000e+00 1.002133178710937500e+01 9.969085693359375000e+00 1.000372314453125000e+01 9.990142822265625000e+00 9.979095458984375000e+00 9.975341796875000000e+00 9.990631103515625000e+00 9.963409423828125000e+00 9.942779541015625000e+00 9.989654541015625000e+00 9.955261230468750000e+00 9.927124023437500000e+00 9.922882080078125000e+00 9.914184570312500000e+00 9.960449218750000000e+00 1.001531982421875000e+01 1.006973266601562500e+01 1.011260986328125000e+01 1.009942626953125000e+01 1.011294555664062500e+01 1.000762939453125000e+01 9.954986572265625000e+00 9.836242675781250000e+00 9.756011962890625000e+00 9.705261230468750000e+00 9.680267333984375000e+00 9.655639648437500000e+00 9.640350341796875000e+00 9.588684082031250000e+00 9.507995605468750000e+00 9.461090087890625000e+00 9.454437255859375000e+00 9.374450683593750000e+00 9.411926269531250000e+00 9.395202636718750000e+00 9.428833007812500000e+00 9.401000976562500000e+00 9.407562255859375000e+00 9.387054443359375000e+00 9.365081787109375000e+00 9.277069091796875000e+00 9.325439453125000000e+00 9.273071289062500000e+00 9.286071777343750000e+00 9.270202636718750000e+00 9.275421142578125000e+00 9.317962646484375000e+00 9.338867187500000000e+00 9.329956054687500000e+00 9.323394775390625000e+00 9.339660644531250000e+00 9.326660156250000000e+00 9.369476318359375000e+00 9.470764160156250000e+00 9.465942382812500000e+00 9.514617919921875000e+00 9.470031738281250000e+00 9.504791259765625000e+00 9.458984375000000000e+00 9.389739990234375000e+00 9.376770019531250000e+00 9.354766845703125000e+00 9.415222167968750000e+00 9.380706787109375000e+00 9.359558105468750000e+00 9.332916259765625000e+00 9.369964599609375000e+00 9.344268798828125000e+00 9.335968017578125000e+00 9.233459472656250000e+00 9.164428710937500000e+00 9.217132568359375000e+00 9.216125488281250000e+00 9.173706054687500000e+00 9.158264160156250000e+00 9.107940673828125000e+00 9.048675537109375000e+00 9.098175048828125000e+00 9.054321289062500000e+00 9.013336181640625000e+00 8.997283935546875000e+00 8.966522216796875000e+00 8.966461181640625000e+00 8.965545654296875000e+00 8.845855712890625000e+00 8.790161132812500000e+00 8.703857421875000000e+00 8.688110351562500000e+00 8.630493164062500000e+00 8.622100830078125000e+00 8.599395751953125000e+00 8.584991455078125000e+00 8.581542968750000000e+00 8.510528564453125000e+00 8.495788574218750000e+00 8.511749267578125000e+00 8.607727050781250000e+00 8.601135253906250000e+00 8.589202880859375000e+00 8.629486083984375000e+00 8.659942626953125000e+00 8.666595458984375000e+00 8.623138427734375000e+00 8.652618408203125000e+00 8.568847656250000000e+00 8.574035644531250000e+00 8.538055419921875000e+00 8.534912109375000000e+00 8.477355957031250000e+00 8.481567382812500000e+00 8.437927246093750000e+00 8.365478515625000000e+00 8.371704101562500000e+00 8.442840576171875000e+00 8.334228515625000000e+00 8.360534667968750000e+00 8.331237792968750000e+00 8.335144042968750000e+00 8.285308837890625000e+00 8.240631103515625000e+00 8.232116699218750000e+00 8.212982177734375000e+00 8.201782226562500000e+00 8.193695068359375000e+00 8.218963623046875000e+00 8.034179687500000000e+00 8.093261718750000000e+00 8.053558349609375000e+00 8.079528808593750000e+00 8.058990478515625000e+00 8.059814453125000000e+00 8.041198730468750000e+00 8.022277832031250000e+00 7.961730957031250000e+00 7.947021484375000000e+00 7.986114501953125000e+00 8.037689208984375000e+00 8.049438476562500000e+00 8.055114746093750000e+00 7.998870849609375000e+00 8.009643554687500000e+00 8.034973144531250000e+00 8.154327392578125000e+00 8.108367919921875000e+00 8.083038330078125000e+00 8.101440429687500000e+00 8.103729248046875000e+00 8.121520996093750000e+00 8.081909179687500000e+00 8.136657714843750000e+00 8.142272949218750000e+00 8.104034423828125000e+00 8.114196777343750000e+00 8.108062744140625000e+00 8.078460693359375000e+00 8.028015136718750000e+00 7.952056884765625000e+00 7.951568603515625000e+00 7.934417724609375000e+00 7.933074951171875000e+00 7.912597656250000000e+00 7.890472412109375000e+00 7.845092773437500000e+00 7.759826660156250000e+00 7.807678222656250000e+00 7.821014404296875000e+00 7.910430908203125000e+00 7.971618652343750000e+00 7.979919433593750000e+00 7.981292724609375000e+00 8.002716064453125000e+00 7.997619628906250000e+00 8.031860351562500000e+00 8.025024414062500000e+00 7.954742431640625000e+00 7.988189697265625000e+00 7.962005615234375000e+00 7.855834960937500000e+00 7.901672363281250000e+00 7.901184082031250000e+00 7.798492431640625000e+00 7.737243652343750000e+00 7.715972900390625000e+00 7.779968261718750000e+00 7.766174316406250000e+00 7.716888427734375000e+00 7.734924316406250000e+00 7.760009765625000000e+00 7.786407470703125000e+00 7.781921386718750000e+00 7.831207275390625000e+00 7.799987792968750000e+00 7.794342041015625000e+00 7.817779541015625000e+00 7.839660644531250000e+00 7.878936767578125000e+00 7.897918701171875000e+00 7.970275878906250000e+00 7.992675781250000000e+00 7.980651855468750000e+00 7.915039062500000000e+00 7.889556884765625000e+00 7.876403808593750000e+00 7.844451904296875000e+00 7.946014404296875000e+00 7.925720214843750000e+00 7.994232177734375000e+00 8.044342041015625000e+00 8.123443603515625000e+00 8.098449707031250000e+00 8.146728515625000000e+00 8.145080566406250000e+00 8.108428955078125000e+00 8.113128662109375000e+00 8.081054687500000000e+00 8.093322753906250000e+00 8.144561767578125000e+00 8.080810546875000000e+00 8.122406005859375000e+00 8.112731933593750000e+00 8.106262207031250000e+00 8.069458007812500000e+00 7.987365722656250000e+00 7.962707519531250000e+00 7.927795410156250000e+00 7.967651367187500000e+00 8.013000488281250000e+00 7.949127197265625000e+00 7.909332275390625000e+00 7.898376464843750000e+00 7.856994628906250000e+00 7.763885498046875000e+00 7.803588867187500000e+00 7.799591064453125000e+00 7.784271240234375000e+00 7.720886230468750000e+00 7.671997070312500000e+00 7.725158691406250000e+00 7.750152587890625000e+00 7.710876464843750000e+00 7.728881835937500000e+00 7.704650878906250000e+00 7.694335937500000000e+00 7.724670410156250000e+00 7.635162353515625000e+00 7.632781982421875000e+00 7.630798339843750000e+00 7.600524902343750000e+00 7.557281494140625000e+00 7.498382568359375000e+00 7.442077636718750000e+00 7.476318359375000000e+00 7.480865478515625000e+00 7.508300781250000000e+00 7.498809814453125000e+00 7.491180419921875000e+00 7.507812500000000000e+00 7.511749267578125000e+00 7.542358398437500000e+00 7.505065917968750000e+00 7.417205810546875000e+00 7.445800781250000000e+00 7.501312255859375000e+00 7.518127441406250000e+00 7.583801269531250000e+00 7.623107910156250000e+00 7.567840576171875000e+00 7.610809326171875000e+00 7.633819580078125000e+00 7.693542480468750000e+00 7.670440673828125000e+00 7.615570068359375000e+00 7.629974365234375000e+00 7.658355712890625000e+00 7.638122558593750000e+00 7.691589355468750000e+00 7.803802490234375000e+00 7.760742187500000000e+00 7.725769042968750000e+00 7.670135498046875000e+00 7.704864501953125000e+00 7.686157226562500000e+00 7.704742431640625000e+00 7.671569824218750000e+00 7.629486083984375000e+00 7.595825195312500000e+00 7.584930419921875000e+00 7.552978515625000000e+00 7.484985351562500000e+00 7.473815917968750000e+00 7.419372558593750000e+00 7.516082763671875000e+00 7.509613037109375000e+00 7.413452148437500000e+00 7.402252197265625000e+00 7.402954101562500000e+00 7.372558593750000000e+00 7.339202880859375000e+00 7.387298583984375000e+00 7.393524169921875000e+00 7.377777099609375000e+00 7.412963867187500000e+00 7.459045410156250000e+00 7.372558593750000000e+00 7.433715820312500000e+00 7.360015869140625000e+00 7.283020019531250000e+00 7.302490234375000000e+00 7.277709960937500000e+00 7.250701904296875000e+00 7.219146728515625000e+00 7.191284179687500000e+00 7.195678710937500000e+00 7.173797607421875000e+00 7.159759521484375000e+00 7.104736328125000000e+00 7.074035644531250000e+00 7.073425292968750000e+00 7.088653564453125000e+00
