# Supplementary material for: Molecular dynamics on quantum annealers
Source: Sci Rep. 2022 Oct 7;12:16824. doi: 10.1038/s41598-022-21163-x (PMC9547079; doi:10.1038/s41598-022-21163-x)
Supplement: Supplementary file 2 — Supplementary Information 2. [file 41598_2022_21163_MOESM2_ESM.zip › results/dwave/eq_2/attempts_10/at_20/N_31/solution.txt]

1.300000000000000044e+00 1.213104248046875000e+00 1.245147705078125000e+00 1.291595458984375000e+00 1.318878173828125000e+00 1.361907958984375000e+00 1.437469482421875000e+00 1.535247802734375000e+00 1.626220703125000000e+00 1.691741943359375000e+00 1.776702880859375000e+00 1.763671875000000000e+00 1.743804931640625000e+00 1.617034912109375000e+00 1.586669921875000000e+00 1.542297363281250000e+00 1.489440917968750000e+00 1.418548583984375000e+00 1.379943847656250000e+00 1.287109375000000000e+00 1.236724853515625000e+00 1.201538085937500000e+00 1.227172851562500000e+00 1.174621582031250000e+00 1.137664794921875000e+00 1.216766357421875000e+00 1.297546386718750000e+00 1.430908203125000000e+00 1.515319824218750000e+00 1.561187744140625000e+00 1.655395507812500000e+00
0.000000000000000000e+00 5.502319335937500000e-01 1.810211181640625000e+00 2.793609619140625000e+00 3.328948974609375000e+00 3.712219238281250000e+00 3.922485351562500000e+00 3.785705566406250000e+00 3.185516357421875000e+00 2.440887451171875000e+00 1.602386474609375000e+00 6.265869140625000000e-01 -3.865051269531250000e-01 -1.373352050781250000e+00 -2.108612060546875000e+00 -2.750061035156250000e+00 -3.306579589843750000e+00 -3.599914550781250000e+00 -3.624298095703125000e+00 -3.530822753906250000e+00 -2.913726806640625000e+00 -1.866149902343750000e+00 -5.668334960937500000e-01 4.760742187500000000e-01 2.025177001953125000e+00 3.975585937500000000e+00 5.075286865234375000e+00 5.567626953125000000e+00 5.429412841796875000e+00 4.985290527343750000e+00 4.408660888671875000e+00
