# Supplementary material for: Molecular dynamics on quantum annealers
Source: Sci Rep. 2022 Oct 7;12:16824. doi: 10.1038/s41598-022-21163-x (PMC9547079; doi:10.1038/s41598-022-21163-x)
Supplement: Supplementary file 2 — Supplementary Information 2. [file 41598_2022_21163_MOESM2_ESM.zip › results/dwave/eq_2/attempts_10/at_20/N_316/solution.txt]

1.300000000000000044e+00 1.365509033203125000e+00 1.206878662109375000e+00 1.243133544921875000e+00 1.230377197265625000e+00 1.316528320312500000e+00 1.326354980468750000e+00 1.335693359375000000e+00 1.353424072265625000e+00 1.341430664062500000e+00 1.330047607421875000e+00 1.381774902343750000e+00 1.388000488281250000e+00 1.425140380859375000e+00 1.479339599609375000e+00 1.461547851562500000e+00 1.484069824218750000e+00 1.546356201171875000e+00 1.557281494140625000e+00 1.549133300781250000e+00 1.584472656250000000e+00 1.554901123046875000e+00 1.576385498046875000e+00 1.683837890625000000e+00 1.654815673828125000e+00 1.632446289062500000e+00 1.584045410156250000e+00 1.518554687500000000e+00 1.474609375000000000e+00 1.500885009765625000e+00 1.481689453125000000e+00 1.555633544921875000e+00 1.559356689453125000e+00 1.452789306640625000e+00 1.381774902343750000e+00 1.371520996093750000e+00 1.428009033203125000e+00 1.425140380859375000e+00 1.421478271484375000e+00 1.410064697265625000e+00 1.433044433593750000e+00 1.388610839843750000e+00 1.282165527343750000e+00 1.332489013671875000e+00 1.319030761718750000e+00 1.327117919921875000e+00 1.383728027343750000e+00 1.364501953125000000e+00 1.318145751953125000e+00 1.266601562500000000e+00 1.318420410156250000e+00 1.320465087890625000e+00 1.319610595703125000e+00 1.360504150390625000e+00 1.396179199218750000e+00 1.444885253906250000e+00 1.459686279296875000e+00 1.543060302734375000e+00 1.448669433593750000e+00 1.446258544921875000e+00 1.424041748046875000e+00 1.503509521484375000e+00 1.554138183593750000e+00 1.612731933593750000e+00 1.637786865234375000e+00 1.594757080078125000e+00 1.609222412109375000e+00 1.497344970703125000e+00 1.405181884765625000e+00 1.410614013671875000e+00 1.498291015625000000e+00 1.462036132812500000e+00 1.364288330078125000e+00 1.365173339843750000e+00 1.331115722656250000e+00 1.248291015625000000e+00 1.234405517578125000e+00 1.246917724609375000e+00 1.194396972656250000e+00 1.192626953125000000e+00 1.187805175781250000e+00 1.222167968750000000e+00 1.296539306640625000e+00 1.302673339843750000e+00 1.368835449218750000e+00 1.315551757812500000e+00 1.303436279296875000e+00 1.302703857421875000e+00 1.215118408203125000e+00 1.288421630859375000e+00 1.233032226562500000e+00 1.290740966796875000e+00 1.265960693359375000e+00 1.264801025390625000e+00 1.257202148437500000e+00 1.254577636718750000e+00 1.169128417968750000e+00 1.186828613281250000e+00 1.265594482421875000e+00 1.232696533203125000e+00 1.226959228515625000e+00 1.221374511718750000e+00 1.195709228515625000e+00 1.176300048828125000e+00 1.211944580078125000e+00 1.269622802734375000e+00 1.360626220703125000e+00 1.307128906250000000e+00 1.368438720703125000e+00 1.288116455078125000e+00 1.309020996093750000e+00 1.300079345703125000e+00 1.373535156250000000e+00 1.406158447265625000e+00 1.406677246093750000e+00 1.393859863281250000e+00 1.361511230468750000e+00 1.338989257812500000e+00 1.349090576171875000e+00 1.453765869140625000e+00 1.409027099609375000e+00 1.417480468750000000e+00 1.488067626953125000e+00 1.482360839843750000e+00 1.544830322265625000e+00 1.523315429687500000e+00 1.510375976562500000e+00 1.479034423828125000e+00 1.482116699218750000e+00 1.478759765625000000e+00 1.497955322265625000e+00 1.575134277343750000e+00 1.524353027343750000e+00 1.449798583984375000e+00 1.459167480468750000e+00 1.392639160156250000e+00 1.366760253906250000e+00 1.399291992187500000e+00 1.368988037109375000e+00 1.386199951171875000e+00 1.376251220703125000e+00 1.332275390625000000e+00 1.294921875000000000e+00 1.270141601562500000e+00 1.248718261718750000e+00 1.237640380859375000e+00 1.335144042968750000e+00 1.418121337890625000e+00 1.515228271484375000e+00 1.538055419921875000e+00 1.518402099609375000e+00 1.508331298828125000e+00 1.564910888671875000e+00 1.557067871093750000e+00 1.548095703125000000e+00 1.488739013671875000e+00 1.587829589843750000e+00 1.559539794921875000e+00 1.646423339843750000e+00 1.659484863281250000e+00 1.655181884765625000e+00 1.729614257812500000e+00 1.778411865234375000e+00 1.777130126953125000e+00 1.756500244140625000e+00 1.745086669921875000e+00 1.704681396484375000e+00 1.666748046875000000e+00 1.717956542968750000e+00 1.690277099609375000e+00 1.651214599609375000e+00 1.682464599609375000e+00 1.696411132812500000e+00 1.652008056640625000e+00 1.648132324218750000e+00 1.629821777343750000e+00 1.659332275390625000e+00 1.747283935546875000e+00 1.753021240234375000e+00 1.749877929687500000e+00 1.739440917968750000e+00 1.693450927734375000e+00 1.779937744140625000e+00 1.836791992187500000e+00 1.775787353515625000e+00 1.882476806640625000e+00 1.832122802734375000e+00 1.832824707031250000e+00 1.885437011718750000e+00 1.864959716796875000e+00 1.847991943359375000e+00 1.881134033203125000e+00 1.786560058593750000e+00 1.709991455078125000e+00 1.695556640625000000e+00 1.661437988281250000e+00 1.687316894531250000e+00 1.651336669921875000e+00 1.715545654296875000e+00 1.671569824218750000e+00 1.757019042968750000e+00 1.748260498046875000e+00 1.704742431640625000e+00 1.687469482421875000e+00 1.688079833984375000e+00 1.726745605468750000e+00 1.770416259765625000e+00 1.798858642578125000e+00 1.755554199218750000e+00 1.786590576171875000e+00 1.721893310546875000e+00 1.713134765625000000e+00 1.714477539062500000e+00 1.623260498046875000e+00 1.614105224609375000e+00 1.579498291015625000e+00 1.528350830078125000e+00 1.554107666015625000e+00 1.493499755859375000e+00 1.606903076171875000e+00 1.571655273437500000e+00 1.553100585937500000e+00 1.497497558593750000e+00 1.550262451171875000e+00 1.564788818359375000e+00 1.581451416015625000e+00 1.470184326171875000e+00 1.473236083984375000e+00 1.453887939453125000e+00 1.415771484375000000e+00 1.432342529296875000e+00 1.381500244140625000e+00 1.392059326171875000e+00 1.330871582031250000e+00 1.313842773437500000e+00 1.337921142578125000e+00 1.352355957031250000e+00 1.325775146484375000e+00 1.311065673828125000e+00 1.179656982421875000e+00 1.136688232421875000e+00 1.113861083984375000e+00 1.058166503906250000e+00 1.029693603515625000e+00 1.028106689453125000e+00 1.018188476562500000e+00 9.509582519531250000e-01 9.456176757812500000e-01 9.435424804687500000e-01 9.491271972656250000e-01 9.230957031250000000e-01 8.643493652343750000e-01 9.252319335937500000e-01 1.015045166015625000e+00 1.061523437500000000e+00 1.082580566406250000e+00 1.041290283203125000e+00 1.022155761718750000e+00 9.933166503906250000e-01 9.733276367187500000e-01 1.039489746093750000e+00 1.047668457031250000e+00 1.164001464843750000e+00 1.204254150390625000e+00 1.188415527343750000e+00 1.127319335937500000e+00 1.048217773437500000e+00 1.067108154296875000e+00 1.171203613281250000e+00 1.202728271484375000e+00 1.190765380859375000e+00 1.226318359375000000e+00 1.221832275390625000e+00 1.147613525390625000e+00 1.172302246093750000e+00 1.211090087890625000e+00 1.266998291015625000e+00 1.216003417968750000e+00 1.199798583984375000e+00 1.203063964843750000e+00 1.214172363281250000e+00 1.200744628906250000e+00 1.232788085937500000e+00 1.237609863281250000e+00 1.278533935546875000e+00 1.396453857421875000e+00 1.382019042968750000e+00 1.373443603515625000e+00 1.349212646484375000e+00 1.345489501953125000e+00 1.303100585937500000e+00 1.351440429687500000e+00 1.403381347656250000e+00 1.431518554687500000e+00 1.430114746093750000e+00 1.405914306640625000e+00 1.409912109375000000e+00 1.347991943359375000e+00 1.328826904296875000e+00 1.302154541015625000e+00 1.302856445312500000e+00 1.232482910156250000e+00 1.332977294921875000e+00 1.388275146484375000e+00 1.294036865234375000e+00 1.212402343750000000e+00 1.260955810546875000e+00 1.302154541015625000e+00 1.329071044921875000e+00 1.338134765625000000e+00 1.352569580078125000e+00 1.348297119140625000e+00 1.377380371093750000e+00 1.372009277343750000e+00 1.443786621093750000e+00 1.450012207031250000e+00
0.000000000000000000e+00 1.595764160156250000e-01 1.717834472656250000e-01 3.001098632812500000e-01 4.948425292968750000e-01 6.166687011718750000e-01 7.489929199218750000e-01 7.981567382812500000e-01 8.348999023437500000e-01 8.284301757812500000e-01 9.018249511718750000e-01 9.920654296875000000e-01 9.720153808593750000e-01 1.026519775390625000e+00 9.864807128906250000e-01 9.395751953125000000e-01 8.732604980468750000e-01 8.509826660156250000e-01 8.741149902343750000e-01 8.992614746093750000e-01 8.748779296875000000e-01 9.091796875000000000e-01 8.360900878906250000e-01 8.091430664062500000e-01 7.774963378906250000e-01 6.290893554687500000e-01 5.717773437500000000e-01 5.570068359375000000e-01 4.354553222656250000e-01 4.060058593750000000e-01 4.200744628906250000e-01 4.152221679687500000e-01 3.653564453125000000e-01 2.990112304687500000e-01 2.931823730468750000e-01 2.145385742187500000e-01 2.111206054687500000e-01 1.696166992187500000e-01 6.292724609375000000e-02 5.578613281250000000e-02 9.072875976562500000e-02 -6.225585937500000000e-03 -5.166625976562500000e-02 6.219482421875000000e-02 9.616088867187500000e-02 2.041931152343750000e-01 1.321411132812500000e-01 1.808166503906250000e-01 1.921997070312500000e-01 2.756958007812500000e-01 4.215698242187500000e-01 3.890075683593750000e-01 3.690795898437500000e-01 3.568420410156250000e-01 3.004760742187500000e-01 3.456420898437500000e-01 3.890075683593750000e-01 3.865356445312500000e-01 3.568420410156250000e-01 4.154663085937500000e-01 4.747314453125000000e-01 4.981384277343750000e-01 4.438781738281250000e-01 3.265686035156250000e-01 2.824401855468750000e-01 2.459716796875000000e-01 2.185363769531250000e-01 2.064514160156250000e-01 1.046447753906250000e-01 6.439208984375000000e-02 6.085205078125000000e-02 -3.277587890625000000e-02 -8.822631835937500000e-02 -6.060791015625000000e-02 -5.023193359375000000e-02 -1.837158203125000000e-02 -1.364135742187500000e-02 7.119750976562500000e-02 1.673583984375000000e-01 3.411865234375000000e-01 4.549865722656250000e-01 6.092224121093750000e-01 6.606445312500000000e-01 6.633605957031250000e-01 6.790161132812500000e-01 7.864685058593750000e-01 8.274841308593750000e-01 8.646545410156250000e-01 9.859313964843750000e-01 1.122619628906250000e+00 1.130432128906250000e+00 1.263244628906250000e+00 1.348205566406250000e+00 1.369171142578125000e+00 1.493591308593750000e+00 1.615386962890625000e+00 1.666229248046875000e+00 1.787200927734375000e+00 1.962799072265625000e+00 2.028259277343750000e+00 2.132049560546875000e+00 2.241882324218750000e+00 2.343048095703125000e+00 2.481506347656250000e+00 2.623352050781250000e+00 2.754333496093750000e+00 2.824371337890625000e+00 2.828338623046875000e+00 2.897064208984375000e+00 2.843841552734375000e+00 2.936492919921875000e+00 2.993164062500000000e+00 2.983154296875000000e+00 2.962646484375000000e+00 2.976654052734375000e+00 2.990661621093750000e+00 2.945617675781250000e+00 2.992889404296875000e+00 3.091644287109375000e+00 3.073333740234375000e+00 3.056121826171875000e+00 3.015563964843750000e+00 2.983032226562500000e+00 3.029449462890625000e+00 3.079803466796875000e+00 3.017486572265625000e+00 2.998992919921875000e+00 2.921203613281250000e+00 2.925231933593750000e+00 2.913238525390625000e+00 2.881469726562500000e+00 2.847839355468750000e+00 2.781097412109375000e+00 2.684875488281250000e+00 2.616271972656250000e+00 2.568878173828125000e+00 2.617431640625000000e+00 2.617675781250000000e+00 2.697143554687500000e+00 2.787322998046875000e+00 2.769958496093750000e+00 2.789489746093750000e+00 2.828765869140625000e+00 2.888580322265625000e+00 2.959381103515625000e+00 2.960845947265625000e+00 3.054504394531250000e+00 3.129333496093750000e+00 3.117828369140625000e+00 3.041870117187500000e+00 3.067443847656250000e+00 3.020233154296875000e+00 2.970245361328125000e+00 2.936218261718750000e+00 2.786804199218750000e+00 2.673919677734375000e+00 2.689361572265625000e+00 2.654174804687500000e+00 2.628387451171875000e+00 2.515228271484375000e+00 2.396881103515625000e+00 2.302947998046875000e+00 2.162994384765625000e+00 1.950805664062500000e+00 1.817260742187500000e+00 1.703063964843750000e+00 1.630554199218750000e+00 1.553619384765625000e+00 1.462066650390625000e+00 1.310485839843750000e+00 1.241180419921875000e+00 1.175811767578125000e+00 1.059020996093750000e+00 9.268798828125000000e-01 8.738403320312500000e-01 8.500366210937500000e-01 7.740478515625000000e-01 7.145690917968750000e-01 6.373901367187500000e-01 6.452331542968750000e-01 6.018981933593750000e-01 5.437622070312500000e-01 4.826660156250000000e-01 3.648071289062500000e-01 2.833557128906250000e-01 2.486877441406250000e-01 9.625244140625000000e-02 -2.471923828125000000e-03 -7.647705078125000000e-02 -1.555175781250000000e-01 -2.866210937500000000e-01 -3.806762695312500000e-01 -4.319458007812500000e-01 -5.725097656250000000e-01 -6.400451660156250000e-01 -7.051391601562500000e-01 -8.152465820312500000e-01 -9.889526367187500000e-01 -1.047515869140625000e+00 -1.131195068359375000e+00 -1.234252929687500000e+00 -1.298675537109375000e+00 -1.377899169921875000e+00 -1.439910888671875000e+00 -1.535766601562500000e+00 -1.582305908203125000e+00 -1.659881591796875000e+00 -1.758544921875000000e+00 -1.924530029296875000e+00 -1.989593505859375000e+00 -2.068206787109375000e+00 -2.146148681640625000e+00 -2.222839355468750000e+00 -2.302490234375000000e+00 -2.381469726562500000e+00 -2.459503173828125000e+00 -2.503936767578125000e+00 -2.566986083984375000e+00 -2.630889892578125000e+00 -2.659820556640625000e+00 -2.743896484375000000e+00 -2.778106689453125000e+00 -2.815246582031250000e+00 -2.801544189453125000e+00 -2.782012939453125000e+00 -2.860260009765625000e+00 -3.004791259765625000e+00 -2.987152099609375000e+00 -3.007080078125000000e+00 -3.065429687500000000e+00 -3.062866210937500000e+00 -3.062683105468750000e+00 -3.107604980468750000e+00 -3.035614013671875000e+00 -3.052520751953125000e+00 -3.017883300781250000e+00 -3.040740966796875000e+00 -3.048339843750000000e+00 -2.953826904296875000e+00 -2.947784423828125000e+00 -2.793243408203125000e+00 -2.604125976562500000e+00 -2.414276123046875000e+00 -2.125305175781250000e+00 -1.815612792968750000e+00 -1.505035400390625000e+00 -1.178344726562500000e+00 -7.347412109375000000e-01 -2.395629882812500000e-01 1.637268066406250000e-01 5.566406250000000000e-01 9.789123535156250000e-01 1.530944824218750000e+00 2.056091308593750000e+00 2.365722656250000000e+00 2.648162841796875000e+00 2.959930419921875000e+00 3.300323486328125000e+00 3.661743164062500000e+00 4.037872314453125000e+00 4.414184570312500000e+00 4.712829589843750000e+00 4.978576660156250000e+00 5.117309570312500000e+00 5.118072509765625000e+00 5.300476074218750000e+00 5.483886718750000000e+00 5.790893554687500000e+00 6.106018066406250000e+00 6.224914550781250000e+00 6.295989990234375000e+00 6.449096679687500000e+00 6.551818847656250000e+00 6.654937744140625000e+00 6.778533935546875000e+00 6.900665283203125000e+00 7.005310058593750000e+00 7.088348388671875000e+00 7.151275634765625000e+00 7.272796630859375000e+00 7.373443603515625000e+00 7.499420166015625000e+00 7.608306884765625000e+00 7.724395751953125000e+00 7.835784912109375000e+00 7.896881103515625000e+00 7.859436035156250000e+00 7.925628662109375000e+00 7.904052734375000000e+00 7.834686279296875000e+00 7.867004394531250000e+00 7.875854492187500000e+00 7.965240478515625000e+00 7.995056152343750000e+00 7.990356445312500000e+00 7.967254638671875000e+00 7.932098388671875000e+00 7.973358154296875000e+00 8.079315185546875000e+00 8.223205566406250000e+00 8.274780273437500000e+00 8.279907226562500000e+00 8.340820312500000000e+00 8.431579589843750000e+00 8.431701660156250000e+00 8.540252685546875000e+00 8.608215332031250000e+00 8.704315185546875000e+00 8.752960205078125000e+00 8.811218261718750000e+00 8.761322021484375000e+00 8.703796386718750000e+00 8.744842529296875000e+00 8.816741943359375000e+00 8.832702636718750000e+00 8.846588134765625000e+00
