# Supplementary material for: Molecular dynamics on quantum annealers
Source: Sci Rep. 2022 Oct 7;12:16824. doi: 10.1038/s41598-022-21163-x (PMC9547079; doi:10.1038/s41598-022-21163-x)
Supplement: Supplementary file 2 — Supplementary Information 2. [file 41598_2022_21163_MOESM2_ESM.zip › results/dwave/eq_2/attempts_10/at_20/N_50/nohup.out]

j= 1
Running QDE:...
1806.968u 368.766s 42:50.64 84.6%	0+0k 0+8io 0pf+0w
j= 2
Running QDE:...
1770.085u 372.398s 41:40.52 85.6%	0+0k 0+8io 0pf+0w
j= 3
Running QDE:...
1775.376u 378.502s 40:50.36 87.9%	0+0k 0+8io 0pf+0w
Done
