# Supplementary material for: Molecular dynamics on quantum annealers
Source: Sci Rep. 2022 Oct 7;12:16824. doi: 10.1038/s41598-022-21163-x (PMC9547079; doi:10.1038/s41598-022-21163-x)
Supplement: Supplementary file 2 — Supplementary Information 2. [file 41598_2022_21163_MOESM2_ESM.zip › results/dwave/eq_2/attempts_10/at_20/N_50/solution_1.txt]

1.100000000000000089e+00 1.080108642578125000e+00 1.097961425781250000e+00 1.129882812500000000e+00 1.154632568359375000e+00 1.231964111328125000e+00 1.361511230468750000e+00 1.433746337890625000e+00 1.448028564453125000e+00 1.533782958984375000e+00 1.600646972656250000e+00 1.644836425781250000e+00 1.689880371093750000e+00 1.758911132812500000e+00 1.759674072265625000e+00 1.813873291015625000e+00 1.836517333984375000e+00 1.823913574218750000e+00 1.876007080078125000e+00 1.917480468750000000e+00 1.938598632812500000e+00 1.912170410156250000e+00 1.929138183593750000e+00 1.938720703125000000e+00 1.924255371093750000e+00 1.910125732421875000e+00 1.890625000000000000e+00 1.854309082031250000e+00 1.820220947265625000e+00 1.789062500000000000e+00 1.754425048828125000e+00 1.727233886718750000e+00 1.652343750000000000e+00 1.608703613281250000e+00 1.502136230468750000e+00 1.414428710937500000e+00 1.332672119140625000e+00 1.249755859375000000e+00 1.182952880859375000e+00 1.082305908203125000e+00 1.066375732421875000e+00 1.017395019531250000e+00 1.012878417968750000e+00 1.001586914062500000e+00 1.014160156250000000e+00 1.040618896484375000e+00 1.152465820312500000e+00 1.137542724609375000e+00 1.227478027343750000e+00 1.328887939453125000e+00
0.000000000000000000e+00 1.405090332031250000e+00 2.940338134765625000e+00 4.343658447265625000e+00 5.550811767578125000e+00 6.616699218750000000e+00 7.230041503906250000e+00 7.375610351562500000e+00 7.269439697265625000e+00 7.124542236328125000e+00 6.801147460937500000e+00 6.372039794921875000e+00 5.902435302734375000e+00 5.316253662109375000e+00 4.691192626953125000e+00 4.058441162109375000e+00 3.399414062500000000e+00 2.751373291015625000e+00 2.094726562500000000e+00 1.442077636718750000e+00 7.661132812500000000e-01 9.255981445312500000e-02 -4.822692871093750000e-01 -1.136627197265625000e+00 -1.860229492187500000e+00 -2.491699218750000000e+00 -3.172180175781250000e+00 -3.835845947265625000e+00 -4.525695800781250000e+00 -5.209472656250000000e+00 -5.840545654296875000e+00 -6.378417968750000000e+00 -6.951599121093750000e+00 -7.428314208984375000e+00 -7.924804687500000000e+00 -8.232757568359375000e+00 -8.249847412109375000e+00 -8.036132812500000000e+00 -7.496002197265625000e+00 -6.609313964843750000e+00 -5.055053710937500000e+00 -3.408050537109375000e+00 -1.363739013671875000e+00 7.291259765625000000e-01 2.916442871093750000e+00 5.009429931640625000e+00 6.851074218750000000e+00 7.920989990234375000e+00 9.098297119140625000e+00 9.764892578125000000e+00
