# Supplementary material for: Molecular dynamics on quantum annealers
Source: Sci Rep. 2022 Oct 7;12:16824. doi: 10.1038/s41598-022-21163-x (PMC9547079; doi:10.1038/s41598-022-21163-x)
Supplement: Supplementary file 2 — Supplementary Information 2. [file 41598_2022_21163_MOESM2_ESM.zip › results/dwave/eq_2/attempts_10/at_20/N_50/solution_2.txt]

1.100000000000000089e+00 1.102508544921875000e+00 1.125793457031250000e+00 1.179809570312500000e+00 1.177734375000000000e+00 1.193847656250000000e+00 1.208740234375000000e+00 1.283020019531250000e+00 1.337951660156250000e+00 1.399169921875000000e+00 1.467712402343750000e+00 1.508789062500000000e+00 1.629333496093750000e+00 1.641174316406250000e+00 1.699279785156250000e+00 1.721374511718750000e+00 1.766571044921875000e+00 1.800903320312500000e+00 1.866485595703125000e+00 1.881408691406250000e+00 1.922882080078125000e+00 1.937835693359375000e+00 1.918579101562500000e+00 1.919128417968750000e+00 1.915649414062500000e+00 1.903808593750000000e+00 1.877777099609375000e+00 1.890594482421875000e+00 1.833648681640625000e+00 1.832153320312500000e+00 1.823364257812500000e+00 1.770355224609375000e+00 1.695037841796875000e+00 1.680084228515625000e+00 1.601135253906250000e+00 1.541046142578125000e+00 1.496093750000000000e+00 1.500061035156250000e+00 1.429931640625000000e+00 1.324462890625000000e+00 1.270385742187500000e+00 1.228912353515625000e+00 1.132720947265625000e+00 1.050109863281250000e+00 1.008209228515625000e+00 9.877624511718750000e-01 9.548645019531250000e-01 9.494934082031250000e-01 9.439697265625000000e-01 1.008850097656250000e+00
0.000000000000000000e+00 1.376007080078125000e+00 2.767974853515625000e+00 4.004455566406250000e+00 4.877197265625000000e+00 5.764312744140625000e+00 6.631500244140625000e+00 7.343994140625000000e+00 7.745208740234375000e+00 7.916442871093750000e+00 7.882873535156250000e+00 7.737365722656250000e+00 7.458343505859375000e+00 7.007232666015625000e+00 6.500061035156250000e+00 5.929687500000000000e+00 5.325958251953125000e+00 4.728057861328125000e+00 4.100463867187500000e+00 3.452331542968750000e+00 2.845184326171875000e+00 2.142333984375000000e+00 1.500915527343750000e+00 8.207702636718750000e-01 1.430969238281250000e-01 -5.019531250000000000e-01 -1.206054687500000000e+00 -1.851470947265625000e+00 -2.505126953125000000e+00 -3.154296875000000000e+00 -3.808349609375000000e+00 -4.443237304687500000e+00 -5.012145996093750000e+00 -5.546508789062500000e+00 -6.128479003906250000e+00 -6.539642333984375000e+00 -6.945007324218750000e+00 -7.223419189453125000e+00 -7.473999023437500000e+00 -7.610626220703125000e+00 -7.396179199218750000e+00 -6.943420410156250000e+00 -6.304199218750000000e+00 -5.145416259765625000e+00 -3.381561279296875000e+00 -1.256591796875000000e+00 1.053863525390625000e+00 3.713317871093750000e+00 6.407348632812500000e+00 9.127258300781250000e+00
