# Supplementary material for: Molecular dynamics on quantum annealers
Source: Sci Rep. 2022 Oct 7;12:16824. doi: 10.1038/s41598-022-21163-x (PMC9547079; doi:10.1038/s41598-022-21163-x)
Supplement: Supplementary file 2 — Supplementary Information 2. [file 41598_2022_21163_MOESM2_ESM.zip › results/dwave/eq_2/attempts_10/at_20/N_50/solution_3.txt]

1.100000000000000089e+00 1.129272460937500000e+00 1.159118652343750000e+00 1.161468505859375000e+00 1.190124511718750000e+00 1.226684570312500000e+00 1.259826660156250000e+00 1.326812744140625000e+00 1.367370605468750000e+00 1.434509277343750000e+00 1.514923095703125000e+00 1.593872070312500000e+00 1.681915283203125000e+00 1.738983154296875000e+00 1.773590087890625000e+00 1.831085205078125000e+00 1.860778808593750000e+00 1.863616943359375000e+00 1.892974853515625000e+00 1.928741455078125000e+00 1.956787109375000000e+00 1.988311767578125000e+00 2.006500244140625000e+00 2.024444580078125000e+00 2.008178710937500000e+00 2.015930175781250000e+00 2.003906250000000000e+00 2.005798339843750000e+00 2.003417968750000000e+00 1.899383544921875000e+00 1.897247314453125000e+00 1.851715087890625000e+00 1.831176757812500000e+00 1.793670654296875000e+00 1.729034423828125000e+00 1.603881835937500000e+00 1.522674560546875000e+00 1.411651611328125000e+00 1.276702880859375000e+00 1.137573242187500000e+00 1.069458007812500000e+00 1.033416748046875000e+00 9.574890136718750000e-01 8.927001953125000000e-01 9.017028808593750000e-01 8.948669433593750000e-01 9.084472656250000000e-01 9.468994140625000000e-01 1.063079833984375000e+00 1.197296142578125000e+00
0.000000000000000000e+00 1.410644531250000000e+00 2.612670898437500000e+00 3.626861572265625000e+00 4.625030517578125000e+00 5.423278808593750000e+00 6.088623046875000000e+00 6.566558837890625000e+00 6.782684326171875000e+00 6.806640625000000000e+00 6.676879882812500000e+00 6.400238037109375000e+00 6.033325195312500000e+00 5.514251708984375000e+00 4.933227539062500000e+00 4.266571044921875000e+00 3.632812500000000000e+00 3.010375976562500000e+00 2.358795166015625000e+00 1.627563476562500000e+00 9.212341308593750000e-01 2.570800781250000000e-01 -4.722900390625000000e-01 -1.169616699218750000e+00 -1.885101318359375000e+00 -2.619812011718750000e+00 -3.340728759765625000e+00 -4.073303222656250000e+00 -4.779785156250000000e+00 -5.533660888671875000e+00 -6.213409423828125000e+00 -6.902008056640625000e+00 -7.563140869140625000e+00 -8.096862792968750000e+00 -8.701873779296875000e+00 -9.337158203125000000e+00 -9.732360839843750000e+00 -9.968750000000000000e+00 -9.993621826171875000e+00 -9.591979980468750000e+00 -8.467346191406250000e+00 -6.831115722656250000e+00 -4.936523437500000000e+00 -2.374694824218750000e+00 9.180908203125000000e-01 4.141265869140625000e+00 7.376586914062500000e+00 1.048559570312500000e+01 1.317410278320312500e+01 1.486822509765625000e+01
