# Supplementary material for: Molecular dynamics on quantum annealers
Source: Sci Rep. 2022 Oct 7;12:16824. doi: 10.1038/s41598-022-21163-x (PMC9547079; doi:10.1038/s41598-022-21163-x)
Supplement: Supplementary file 2 — Supplementary Information 2. [file 41598_2022_21163_MOESM2_ESM.zip › results/dwave/eq_2/attempts_10/at_20/scaled/N_10/solution.txt]

1.300000000000000044e+00 1.325958251953125000e+00 1.371826171875000000e+00 1.504791259765625000e+00 1.615356445312500000e+00 1.667602539062500000e+00 1.570251464843750000e+00 1.343170166015625000e+00 1.061279296875000000e+00 8.919982910156250000e-01
0.000000000000000000e+00 5.694580078125000000e-02 1.326904296875000000e-01 1.430053710937500000e-01 8.251953125000000000e-02 -6.497192382812500000e-02 -1.966552734375000000e-01 -2.853088378906250000e-01 -2.134094238281250000e-01 2.421569824218750000e-01
