# Supplementary material for: Molecular dynamics on quantum annealers
Source: Sci Rep. 2022 Oct 7;12:16824. doi: 10.1038/s41598-022-21163-x (PMC9547079; doi:10.1038/s41598-022-21163-x)
Supplement: Supplementary file 2 — Supplementary Information 2. [file 41598_2022_21163_MOESM2_ESM.zip › results/dwave/eq_2/attempts_10/at_20/scaled/N_100/solution.txt]

1.300000000000000044e+00 1.272216796875000000e+00 1.312133789062500000e+00 1.263977050781250000e+00 1.317535400390625000e+00 1.351989746093750000e+00 1.337371826171875000e+00 1.330017089843750000e+00 1.265228271484375000e+00 1.272613525390625000e+00 1.335510253906250000e+00 1.341583251953125000e+00 1.348388671875000000e+00 1.394622802734375000e+00 1.408874511718750000e+00 1.433654785156250000e+00 1.436035156250000000e+00 1.412384033203125000e+00 1.417205810546875000e+00 1.460083007812500000e+00 1.456268310546875000e+00 1.443664550781250000e+00 1.453552246093750000e+00 1.467163085937500000e+00 1.447509765625000000e+00 1.342620849609375000e+00 1.370117187500000000e+00 1.354644775390625000e+00 1.348388671875000000e+00 1.316802978515625000e+00 1.197418212890625000e+00 1.191345214843750000e+00 1.149291992187500000e+00 1.178100585937500000e+00 1.208679199218750000e+00 1.162322998046875000e+00 1.145477294921875000e+00 1.185241699218750000e+00 1.155151367187500000e+00 1.077514648437500000e+00 1.092651367187500000e+00 1.143432617187500000e+00 1.183074951171875000e+00 1.190002441406250000e+00 1.171722412109375000e+00 1.237548828125000000e+00 1.253845214843750000e+00 1.233367919921875000e+00 1.310852050781250000e+00 1.284576416015625000e+00 1.340332031250000000e+00 1.348175048828125000e+00 1.372528076171875000e+00 1.364959716796875000e+00 1.298919677734375000e+00 1.237976074218750000e+00 1.216247558593750000e+00 1.185821533203125000e+00 1.258026123046875000e+00 1.288330078125000000e+00 1.205657958984375000e+00 1.204895019531250000e+00 1.215850830078125000e+00 1.224243164062500000e+00 1.217498779296875000e+00 1.266326904296875000e+00 1.392333984375000000e+00 1.400543212890625000e+00 1.474060058593750000e+00 1.487701416015625000e+00 1.504913330078125000e+00 1.587738037109375000e+00 1.680816650390625000e+00 1.687072753906250000e+00 1.723205566406250000e+00 1.748809814453125000e+00 1.749237060546875000e+00 1.822845458984375000e+00 1.856994628906250000e+00 1.891479492187500000e+00 1.909729003906250000e+00 1.949432373046875000e+00 2.021636962890625000e+00 2.062957763671875000e+00 2.088592529296875000e+00 2.078552246093750000e+00 2.124908447265625000e+00 2.215423583984375000e+00 2.240570068359375000e+00 2.259216308593750000e+00 2.224578857421875000e+00 2.298797607421875000e+00 2.347045898437500000e+00 2.322387695312500000e+00 2.356597900390625000e+00 2.375183105468750000e+00 2.407623291015625000e+00 2.381072998046875000e+00 2.497985839843750000e+00 2.534637451171875000e+00
0.000000000000000000e+00 4.650878906250000000e-02 1.620483398437500000e-02 4.547119140625000000e-02 -2.606201171875000000e-02 -6.433105468750000000e-02 -3.262329101562500000e-02 -4.989624023437500000e-02 -2.911376953125000000e-02 -2.230834960937500000e-02 -5.697631835937500000e-02 -6.466674804687500000e-02 -3.985595703125000000e-02 -3.900146484375000000e-02 -1.821899414062500000e-02 -1.204833984375000000e-01 -1.480712890625000000e-01 -1.546936035156250000e-01 -1.260070800781250000e-01 -1.524658203125000000e-01 -1.105957031250000000e-01 -1.138000488281250000e-01 -7.565307617187500000e-02 -1.067810058593750000e-01 -8.660888671875000000e-02 -9.777832031250000000e-02 -1.412658691406250000e-01 -1.665344238281250000e-01 -1.742858886718750000e-01 -1.680603027343750000e-01 -1.582946777343750000e-01 -1.647644042968750000e-01 -1.317138671875000000e-01 -1.120605468750000000e-01 -6.021118164062500000e-02 -5.169677734375000000e-02 2.630615234375000000e-02 1.404724121093750000e-01 1.780395507812500000e-01 2.438049316406250000e-01 2.651672363281250000e-01 2.862854003906250000e-01 2.650451660156250000e-01 3.417663574218750000e-01 3.228454589843750000e-01 3.025817871093750000e-01 3.038635253906250000e-01 2.974548339843750000e-01 2.407836914062500000e-01 3.012390136718750000e-01 3.224487304687500000e-01 2.963562011718750000e-01 2.348327636718750000e-01 1.789855957031250000e-01 2.212219238281250000e-01 2.579650878906250000e-01 2.389526367187500000e-01 2.461242675781250000e-01 2.609558105468750000e-01 2.568054199218750000e-01 2.260742187500000000e-01 2.334594726562500000e-01 2.494812011718750000e-01 3.440246582031250000e-01 3.969421386718750000e-01 4.901123046875000000e-01 5.328674316406250000e-01 5.588989257812500000e-01 5.890502929687500000e-01 4.948425292968750000e-01 5.384521484375000000e-01 5.836181640625000000e-01 5.466003417968750000e-01 5.380249023437500000e-01 4.560852050781250000e-01 4.132385253906250000e-01 3.717956542968750000e-01 4.361267089843750000e-01 4.437866210937500000e-01 4.706115722656250000e-01 4.794311523437500000e-01 4.934387207031250000e-01 4.552307128906250000e-01 4.199829101562500000e-01 3.649902343750000000e-01 3.330993652343750000e-01 3.317565917968750000e-01 3.209228515625000000e-01 3.400268554687500000e-01 3.605041503906250000e-01 3.579406738281250000e-01 3.140563964843750000e-01 3.064575195312500000e-01 2.850341796875000000e-01 2.374267578125000000e-01 2.084350585937500000e-01 1.813049316406250000e-01 1.707763671875000000e-01 1.310119628906250000e-01 2.008666992187500000e-01
