# Supplementary material for: Molecular dynamics on quantum annealers
Source: Sci Rep. 2022 Oct 7;12:16824. doi: 10.1038/s41598-022-21163-x (PMC9547079; doi:10.1038/s41598-022-21163-x)
Supplement: Supplementary file 2 — Supplementary Information 2. [file 41598_2022_21163_MOESM2_ESM.zip › results/dwave/eq_2/attempts_10/at_20/scaled/N_31/solution.txt]

1.300000000000000044e+00 1.295806884765625000e+00 1.271026611328125000e+00 1.248199462890625000e+00 1.165039062500000000e+00 1.310302734375000000e+00 1.339233398437500000e+00 1.343750000000000000e+00 1.442932128906250000e+00 1.521545410156250000e+00 1.534790039062500000e+00 1.667236328125000000e+00 1.800140380859375000e+00 1.872985839843750000e+00 1.846191406250000000e+00 1.868957519531250000e+00 1.883270263671875000e+00 1.917663574218750000e+00 1.897308349609375000e+00 1.911224365234375000e+00 1.860900878906250000e+00 1.775482177734375000e+00 1.741638183593750000e+00 1.688140869140625000e+00 1.587188720703125000e+00 1.486663818359375000e+00 1.366638183593750000e+00 1.227752685546875000e+00 1.082519531250000000e+00 1.042602539062500000e+00 9.602966308593750000e-01
0.000000000000000000e+00 -1.034545898437500000e-02 1.013183593750000000e-02 2.166748046875000000e-02 5.068969726562500000e-02 1.501770019531250000e-01 2.083740234375000000e-01 2.519226074218750000e-01 3.375549316406250000e-01 3.479919433593750000e-01 3.026123046875000000e-01 2.818298339843750000e-01 2.027282714843750000e-01 1.521606445312500000e-01 6.231689453125000000e-02 9.368896484375000000e-02 7.653808593750000000e-02 -3.585815429687500000e-02 -6.915283203125000000e-02 -1.032714843750000000e-01 -1.187744140625000000e-01 -1.740722656250000000e-01 -2.136535644531250000e-01 -2.521972656250000000e-01 -3.076171875000000000e-01 -3.644409179687500000e-01 -3.917846679687500000e-01 -3.524780273437500000e-01 -2.675476074218750000e-01 -1.261596679687500000e-01 -1.184082031250000000e-02
