# Supplementary material for: Molecular dynamics on quantum annealers
Source: Sci Rep. 2022 Oct 7;12:16824. doi: 10.1038/s41598-022-21163-x (PMC9547079; doi:10.1038/s41598-022-21163-x)
Supplement: Supplementary file 2 — Supplementary Information 2. [file 41598_2022_21163_MOESM2_ESM.zip › results/dwave/eq_2/attempts_10/at_20/scaled/N_316/solution.txt]

1.300000000000000044e+00 1.382293701171875000e+00 1.338287353515625000e+00 1.245422363281250000e+00 1.207702636718750000e+00 1.230163574218750000e+00 1.248748779296875000e+00 1.206237792968750000e+00 1.161102294921875000e+00 1.178710937500000000e+00 1.241271972656250000e+00 1.247192382812500000e+00 1.201629638671875000e+00 1.173400878906250000e+00 1.244934082031250000e+00 1.247711181640625000e+00 1.248413085937500000e+00 1.285278320312500000e+00 1.238006591796875000e+00 1.295257568359375000e+00 1.280731201171875000e+00 1.360778808593750000e+00 1.368469238281250000e+00 1.425872802734375000e+00 1.423797607421875000e+00 1.455993652343750000e+00 1.488189697265625000e+00 1.468261718750000000e+00 1.457427978515625000e+00 1.484405517578125000e+00 1.487762451171875000e+00 1.474395751953125000e+00 1.499694824218750000e+00 1.465423583984375000e+00 1.469543457031250000e+00 1.486511230468750000e+00 1.473846435546875000e+00 1.577178955078125000e+00 1.581848144531250000e+00 1.636993408203125000e+00 1.684448242187500000e+00 1.719940185546875000e+00 1.714691162109375000e+00 1.702026367187500000e+00 1.708221435546875000e+00 1.767028808593750000e+00 1.802581787109375000e+00 1.805725097656250000e+00 1.832031250000000000e+00 1.853424072265625000e+00 1.917449951171875000e+00 1.880767822265625000e+00 1.981750488281250000e+00 1.956634521484375000e+00 1.990875244140625000e+00 2.000122070312500000e+00 2.012603759765625000e+00 2.059387207031250000e+00 2.084289550781250000e+00 2.020446777343750000e+00 1.975585937500000000e+00 1.952148437500000000e+00 1.951080322265625000e+00 1.917633056640625000e+00 1.896392822265625000e+00 1.924163818359375000e+00 1.833953857421875000e+00 1.906921386718750000e+00 1.888732910156250000e+00 1.886474609375000000e+00 1.870727539062500000e+00 1.831359863281250000e+00 1.848144531250000000e+00 1.911987304687500000e+00 1.944213867187500000e+00 1.960449218750000000e+00 1.927490234375000000e+00 1.935516357421875000e+00 1.985778808593750000e+00 2.014373779296875000e+00 2.020874023437500000e+00 1.976654052734375000e+00 1.946380615234375000e+00 1.977294921875000000e+00 1.991271972656250000e+00 1.976226806640625000e+00 1.985900878906250000e+00 1.949310302734375000e+00 1.936279296875000000e+00 1.926483154296875000e+00 1.924468994140625000e+00 1.896728515625000000e+00 1.916259765625000000e+00 1.904968261718750000e+00 1.856414794921875000e+00 1.870941162109375000e+00 1.866912841796875000e+00 1.881164550781250000e+00 1.843658447265625000e+00 1.850372314453125000e+00 1.917724609375000000e+00 1.866180419921875000e+00 1.910705566406250000e+00 1.892303466796875000e+00 1.880828857421875000e+00 1.880493164062500000e+00 1.851074218750000000e+00 1.861785888671875000e+00 1.852447509765625000e+00 1.857238769531250000e+00 1.851165771484375000e+00 1.854736328125000000e+00 1.865875244140625000e+00 1.877349853515625000e+00 1.923248291015625000e+00 1.921325683593750000e+00 1.950866699218750000e+00 1.931152343750000000e+00 1.934967041015625000e+00 1.961364746093750000e+00 1.946411132812500000e+00 1.960479736328125000e+00 1.940277099609375000e+00 1.950500488281250000e+00 2.011962890625000000e+00 2.089660644531250000e+00 2.111999511718750000e+00 2.136932373046875000e+00 2.106109619140625000e+00 2.105285644531250000e+00 2.002075195312500000e+00 1.958221435546875000e+00 1.989471435546875000e+00 1.998260498046875000e+00 1.979583740234375000e+00 1.964538574218750000e+00 1.989471435546875000e+00 1.951934814453125000e+00 1.974334716796875000e+00 2.013275146484375000e+00 1.978332519531250000e+00 1.942657470703125000e+00 1.945251464843750000e+00 1.952575683593750000e+00 1.985870361328125000e+00 1.985229492187500000e+00 1.983520507812500000e+00 1.920318603515625000e+00 1.962432861328125000e+00 1.946685791015625000e+00 1.975311279296875000e+00 1.985656738281250000e+00 1.980438232421875000e+00 1.968627929687500000e+00 1.949676513671875000e+00 1.908386230468750000e+00 1.897521972656250000e+00 1.885437011718750000e+00 1.855834960937500000e+00 1.852844238281250000e+00 1.870147705078125000e+00 1.827880859375000000e+00 1.852691650390625000e+00 1.845947265625000000e+00 1.786346435546875000e+00 1.830780029296875000e+00 1.739166259765625000e+00 1.724212646484375000e+00 1.737701416015625000e+00 1.736785888671875000e+00 1.760681152343750000e+00 1.801177978515625000e+00 1.749969482421875000e+00 1.729370117187500000e+00 1.704010009765625000e+00 1.669525146484375000e+00 1.685607910156250000e+00 1.710449218750000000e+00 1.670623779296875000e+00 1.646881103515625000e+00 1.634094238281250000e+00 1.632141113281250000e+00 1.577972412109375000e+00 1.582580566406250000e+00 1.565856933593750000e+00 1.555419921875000000e+00 1.507080078125000000e+00 1.499267578125000000e+00 1.482238769531250000e+00 1.523040771484375000e+00 1.507049560546875000e+00 1.435119628906250000e+00 1.447998046875000000e+00 1.469726562500000000e+00 1.437225341796875000e+00 1.402313232421875000e+00 1.375610351562500000e+00 1.421600341796875000e+00 1.463226318359375000e+00 1.454589843750000000e+00 1.473175048828125000e+00 1.428344726562500000e+00 1.411590576171875000e+00 1.329956054687500000e+00 1.316162109375000000e+00 1.269226074218750000e+00 1.276489257812500000e+00 1.300781250000000000e+00 1.386810302734375000e+00 1.374664306640625000e+00 1.304656982421875000e+00 1.367370605468750000e+00 1.367004394531250000e+00 1.360351562500000000e+00 1.407958984375000000e+00 1.361663818359375000e+00 1.302062988281250000e+00 1.279449462890625000e+00 1.240386962890625000e+00 1.232879638671875000e+00 1.232543945312500000e+00 1.158020019531250000e+00 1.179229736328125000e+00 1.173095703125000000e+00 1.124084472656250000e+00 1.054412841796875000e+00 9.824829101562500000e-01 9.260864257812500000e-01 9.303588867187500000e-01 9.452514648437500000e-01 8.844909667968750000e-01 8.373718261718750000e-01 7.424011230468750000e-01 6.682739257812500000e-01 7.171630859375000000e-01 7.284240722656250000e-01 7.590637207031250000e-01 6.927795410156250000e-01 6.771240234375000000e-01 7.381591796875000000e-01 7.293090820312500000e-01 7.405395507812500000e-01 7.845458984375000000e-01 7.724304199218750000e-01 7.338256835937500000e-01 7.225646972656250000e-01 7.116088867187500000e-01 6.982421875000000000e-01 7.918395996093750000e-01 7.793273925781250000e-01 7.390441894531250000e-01 7.324523925781250000e-01 7.793273925781250000e-01 7.384643554687500000e-01 7.239990234375000000e-01 7.011108398437500000e-01 7.218933105468750000e-01 7.146301269531250000e-01 7.308349609375000000e-01 7.467346191406250000e-01 7.924194335937500000e-01 8.510742187500000000e-01 9.208374023437500000e-01 9.585876464843750000e-01 9.497985839843750000e-01 1.000640869140625000e+00 1.020233154296875000e+00 1.026336669921875000e+00 9.785461425781250000e-01 9.739685058593750000e-01 1.048431396484375000e+00 1.008148193359375000e+00 1.057098388671875000e+00 1.068756103515625000e+00 1.067810058593750000e+00 1.114074707031250000e+00 1.146331787109375000e+00 1.189727783203125000e+00 1.211700439453125000e+00 1.282989501953125000e+00 1.331695556640625000e+00 1.322662353515625000e+00 1.382354736328125000e+00 1.419128417968750000e+00 1.452880859375000000e+00 1.476257324218750000e+00 1.487518310546875000e+00 1.570007324218750000e+00 1.595123291015625000e+00 1.743621826171875000e+00 1.825683593750000000e+00 1.803070068359375000e+00 1.776580810546875000e+00 1.808197021484375000e+00 1.891448974609375000e+00 1.918762207031250000e+00 1.870666503906250000e+00 1.836761474609375000e+00 1.894805908203125000e+00 1.905792236328125000e+00 2.008178710937500000e+00 2.102386474609375000e+00 2.181030273437500000e+00 2.225585937500000000e+00 2.196716308593750000e+00 2.223846435546875000e+00 2.273651123046875000e+00 2.371765136718750000e+00 2.413482666015625000e+00 2.434295654296875000e+00 2.467437744140625000e+00 2.478637695312500000e+00 2.464813232421875000e+00 2.513549804687500000e+00 2.536895751953125000e+00 2.600189208984375000e+00
0.000000000000000000e+00 5.288696289062500000e-02 -7.904052734375000000e-03 -2.197265625000000000e-02 -4.150390625000000000e-03 7.400512695312500000e-02 1.202697753906250000e-01 1.048583984375000000e-01 9.960937500000000000e-02 5.566406250000000000e-02 8.776855468750000000e-02 1.495056152343750000e-01 1.530761718750000000e-01 1.870727539062500000e-01 3.028564453125000000e-01 3.296508789062500000e-01 3.415527343750000000e-01 3.317871093750000000e-01 4.050292968750000000e-01 4.705200195312500000e-01 4.660339355468750000e-01 3.676757812500000000e-01 2.998046875000000000e-01 3.188476562500000000e-01 3.823852539062500000e-01 4.649047851562500000e-01 4.223327636718750000e-01 5.084533691406250000e-01 5.184936523437500000e-01 5.196838378906250000e-01 4.953308105468750000e-01 5.302124023437500000e-01 5.226135253906250000e-01 5.562744140625000000e-01 5.926513671875000000e-01 5.654907226562500000e-01 5.975952148437500000e-01 5.828857421875000000e-01 6.082458496093750000e-01 6.266174316406250000e-01 5.896911621093750000e-01 6.510925292968750000e-01 6.098937988281250000e-01 6.802978515625000000e-01 6.631469726562500000e-01 6.445922851562500000e-01 5.740356445312500000e-01 6.081542968750000000e-01 6.070556640625000000e-01 5.711059570312500000e-01 5.217590332031250000e-01 4.985656738281250000e-01 4.701843261718750000e-01 4.566650390625000000e-01 4.367065429687500000e-01 3.810119628906250000e-01 3.737487792968750000e-01 3.976135253906250000e-01 4.499206542968750000e-01 3.936157226562500000e-01 3.952026367187500000e-01 3.518676757812500000e-01 4.037780761718750000e-01 4.512634277343750000e-01 4.735717773437500000e-01 4.819335937500000000e-01 4.392700195312500000e-01 4.251403808593750000e-01 3.660888671875000000e-01 4.328002929687500000e-01 4.639587402343750000e-01 4.623107910156250000e-01 4.109802246093750000e-01 3.744201660156250000e-01 3.720397949218750000e-01 2.732238769531250000e-01 3.098144531250000000e-01 3.236389160156250000e-01 3.322448730468750000e-01 3.496398925781250000e-01 2.589416503906250000e-01 2.844848632812500000e-01 2.373657226562500000e-01 1.935119628906250000e-01 1.856384277343750000e-01 2.518005371093750000e-01 2.323303222656250000e-01 2.946777343750000000e-01 3.103027343750000000e-01 2.669982910156250000e-01 2.155151367187500000e-01 1.942138671875000000e-01 1.315917968750000000e-01 8.493041992187500000e-02 8.694458007812500000e-02 6.204223632812500000e-02 -6.118774414062500000e-02 -4.653930664062500000e-02 1.275634765625000000e-02 2.908325195312500000e-02 9.307861328125000000e-03 -2.761840820312500000e-02 -7.919311523437500000e-02 -8.648681640625000000e-02 -1.012573242187500000e-01 -9.167480468750000000e-02 -1.292419433593750000e-01 -1.014709472656250000e-01 -1.219482421875000000e-01 -9.869384765625000000e-02 -9.075927734375000000e-02 -1.055603027343750000e-01 -7.479858398437500000e-02 -6.423950195312500000e-02 -3.930664062500000000e-02 -4.748535156250000000e-02 -1.059570312500000000e-01 -6.561279296875000000e-02 -4.113769531250000000e-02 -2.441406250000000000e-04 -2.713012695312500000e-02 -5.340576171875000000e-03 -2.606201171875000000e-02 -2.493286132812500000e-02 1.495361328125000000e-03 -5.169677734375000000e-02 -1.268005371093750000e-01 -7.110595703125000000e-02 -9.707641601562500000e-02 -1.264343261718750000e-01 -1.647338867187500000e-01 -1.074829101562500000e-01 -9.713745117187500000e-02 -4.730224609375000000e-02 -6.967163085937500000e-02 -9.616088867187500000e-02 -5.157470703125000000e-02 -7.519531250000000000e-02 -1.318054199218750000e-01 -1.649169921875000000e-01 -1.741333007812500000e-01 -1.857910156250000000e-01 -1.456909179687500000e-01 -1.463623046875000000e-01 -1.784057617187500000e-01 -1.802673339843750000e-01 -1.376953125000000000e-01 -1.031799316406250000e-01 -1.383972167968750000e-01 -1.750488281250000000e-01 -1.547851562500000000e-01 -2.033691406250000000e-01 -2.089843750000000000e-01 -2.085266113281250000e-01 -1.803588867187500000e-01 -2.550964355468750000e-01 -2.600708007812500000e-01 -2.857971191406250000e-01 -2.573242187500000000e-01 -2.016296386718750000e-01 -2.296447753906250000e-01 -1.906738281250000000e-01 -1.728820800781250000e-01 -1.655883789062500000e-01 -1.580200195312500000e-01 -1.611633300781250000e-01 -1.778869628906250000e-01 -1.782226562500000000e-01 -2.288818359375000000e-01 -2.678833007812500000e-01 -2.719726562500000000e-01 -2.676391601562500000e-01 -2.929077148437500000e-01 -3.094482421875000000e-01 -3.201599121093750000e-01 -3.093566894531250000e-01 -3.405761718750000000e-01 -3.536376953125000000e-01 -3.688964843750000000e-01 -3.147888183593750000e-01 -3.587341308593750000e-01 -4.072875976562500000e-01 -3.755798339843750000e-01 -4.335021972656250000e-01 -4.736938476562500000e-01 -4.198913574218750000e-01 -4.270019531250000000e-01 -4.172668457031250000e-01 -4.327697753906250000e-01 -4.383239746093750000e-01 -4.190368652343750000e-01 -3.645935058593750000e-01 -3.527221679687500000e-01 -3.878479003906250000e-01 -3.744201660156250000e-01 -3.791503906250000000e-01 -3.986206054687500000e-01 -4.321899414062500000e-01 -4.378967285156250000e-01 -4.702148437500000000e-01 -4.854431152343750000e-01 -5.315551757812500000e-01 -5.241699218750000000e-01 -5.053100585937500000e-01 -5.966796875000000000e-01 -6.296691894531250000e-01 -6.409912109375000000e-01 -6.657104492187500000e-01 -6.929016113281250000e-01 -7.009887695312500000e-01 -7.576293945312500000e-01 -7.734069824218750000e-01 -7.727966308593750000e-01 -7.887268066406250000e-01 -7.784729003906250000e-01 -8.136291503906250000e-01 -7.560119628906250000e-01 -7.770385742187500000e-01 -8.045043945312500000e-01 -8.101196289062500000e-01 -7.840270996093750000e-01 -6.997985839843750000e-01 -6.468200683593750000e-01 -6.977233886718750000e-01 -6.767883300781250000e-01 -5.983276367187500000e-01 -5.581359863281250000e-01 -5.753173828125000000e-01 -5.489807128906250000e-01 -4.772338867187500000e-01 -4.325866699218750000e-01 -3.845825195312500000e-01 -3.671569824218750000e-01 -2.868347167968750000e-01 -2.014770507812500000e-01 -1.582946777343750000e-01 -8.175659179687500000e-02 -2.072143554687500000e-02 -4.190063476562500000e-02 3.811645507812500000e-02 7.467651367187500000e-02 1.030883789062500000e-01 1.209411621093750000e-01 2.215881347656250000e-01 2.400817871093750000e-01 2.368469238281250000e-01 2.781372070312500000e-01 3.096313476562500000e-01 3.724975585937500000e-01 3.915405273437500000e-01 3.334655761718750000e-01 3.128051757812500000e-01 4.071044921875000000e-01 4.816894531250000000e-01 4.494934082031250000e-01 4.294128417968750000e-01 4.653625488281250000e-01 4.261779785156250000e-01 5.172424316406250000e-01 6.154174804687500000e-01 6.318054199218750000e-01 7.439880371093750000e-01 7.082214355468750000e-01 7.638244628906250000e-01 8.127746582031250000e-01 9.200744628906250000e-01 1.025482177734375000e+00 1.025878906250000000e+00 1.095184326171875000e+00 1.153442382812500000e+00 1.232116699218750000e+00 1.276153564453125000e+00 1.294311523437500000e+00 1.219451904296875000e+00 1.214324951171875000e+00 1.208190917968750000e+00 1.219818115234375000e+00 1.185943603515625000e+00 1.156646728515625000e+00 1.156707763671875000e+00 1.196838378906250000e+00 1.151947021484375000e+00 1.107238769531250000e+00 1.124786376953125000e+00 1.067260742187500000e+00 1.072235107421875000e+00 1.052734375000000000e+00 1.072021484375000000e+00 1.132690429687500000e+00 1.139038085937500000e+00 1.123535156250000000e+00 1.028930664062500000e+00 1.028442382812500000e+00 1.055999755859375000e+00 1.041870117187500000e+00 1.085174560546875000e+00 1.083953857421875000e+00 1.090423583984375000e+00 1.060363769531250000e+00 9.612121582031250000e-01 1.036163330078125000e+00 1.121551513671875000e+00 1.182769775390625000e+00 1.243621826171875000e+00 1.176940917968750000e+00 1.171813964843750000e+00 1.249816894531250000e+00 1.209533691406250000e+00 1.193084716796875000e+00 1.254821777343750000e+00 1.279113769531250000e+00 1.241516113281250000e+00 1.239715576171875000e+00 1.224212646484375000e+00 1.195159912109375000e+00 1.225341796875000000e+00
