# Supplementary material for: Molecular dynamics on quantum annealers
Source: Sci Rep. 2022 Oct 7;12:16824. doi: 10.1038/s41598-022-21163-x (PMC9547079; doi:10.1038/s41598-022-21163-x)
Supplement: Supplementary file 2 — Supplementary Information 2. [file 41598_2022_21163_MOESM2_ESM.zip › results/dwave/eq_2/attempts_10/at_200/nohup.out]

j= 1
Running QDE:...
1870.025u 2395.489s 1:48:59.54 65.2%	0+0k 0+8io 0pf+0w
j= 2
Running QDE:...
1865.436u 2605.549s 2:13:21.03 55.8%	0+0k 0+8io 0pf+0w
j= 3
Running QDE:...
1871.540u 2484.211s 1:45:19.77 68.9%	0+0k 0+8io 0pf+0w
Done
