# Supplementary material for: Molecular dynamics on quantum annealers
Source: Sci Rep. 2022 Oct 7;12:16824. doi: 10.1038/s41598-022-21163-x (PMC9547079; doi:10.1038/s41598-022-21163-x)
Supplement: Supplementary file 2 — Supplementary Information 2. [file 41598_2022_21163_MOESM2_ESM.zip › results/dwave/eq_2/attempts_10/at_200/solution_1.txt]

1.100000000000000089e+00 1.088867187500000000e+00 1.109527587890625000e+00 1.154174804687500000e+00 1.193206787109375000e+00 1.258911132812500000e+00 1.317413330078125000e+00 1.329986572265625000e+00 1.395233154296875000e+00 1.478515625000000000e+00 1.574371337890625000e+00 1.656799316406250000e+00 1.750244140625000000e+00 1.781250000000000000e+00 1.831298828125000000e+00 1.905303955078125000e+00 1.929992675781250000e+00 2.001892089843750000e+00 2.017608642578125000e+00 2.033294677734375000e+00 2.032745361328125000e+00 2.034637451171875000e+00 2.019958496093750000e+00 2.040069580078125000e+00 2.031494140625000000e+00 2.001342773437500000e+00 2.016998291015625000e+00 2.004333496093750000e+00 1.948486328125000000e+00 1.917022705078125000e+00 1.875000000000000000e+00 1.801513671875000000e+00 1.760498046875000000e+00 1.641845703125000000e+00 1.564727783203125000e+00 1.442718505859375000e+00 1.377075195312500000e+00 1.287719726562500000e+00 1.166198730468750000e+00 1.074859619140625000e+00 1.007965087890625000e+00 1.009826660156250000e+00 9.570312500000000000e-01 9.375000000000000000e-01 9.136352539062500000e-01 9.140625000000000000e-01 9.578857421875000000e-01 1.032226562500000000e+00 1.148742675781250000e+00 1.279388427734375000e+00
0.000000000000000000e+00 1.403350830078125000e+00 2.896820068359375000e+00 4.228942871093750000e+00 5.273162841796875000e+00 6.085968017578125000e+00 6.562744140625000000e+00 6.759857177734375000e+00 7.031372070312500000e+00 7.047302246093750000e+00 6.861450195312500000e+00 6.507843017578125000e+00 6.035278320312500000e+00 5.399322509765625000e+00 4.789672851562500000e+00 4.135986328125000000e+00 3.519622802734375000e+00 2.806030273437500000e+00 2.102783203125000000e+00 1.403656005859375000e+00 6.923522949218750000e-01 6.835937500000000000e-03 -6.994628906250000000e-01 -1.402038574218750000e+00 -2.146209716796875000e+00 -2.848571777343750000e+00 -3.546813964843750000e+00 -4.236328125000000000e+00 -4.945007324218750000e+00 -5.636383056640625000e+00 -6.342773437500000000e+00 -7.018310546875000000e+00 -7.638610839843750000e+00 -8.307769775390625000e+00 -8.795623779296875000e+00 -9.140533447265625000e+00 -9.269226074218750000e+00 -9.216186523437500000e+00 -8.823974609375000000e+00 -7.856292724609375000e+00 -6.275878906250000000e+00 -4.135620117187500000e+00 -2.031097412109375000e+00 5.747070312500000000e-01 3.381835937500000000e+00 6.473876953125000000e+00 9.536865234375000000e+00 1.213772583007812500e+01 1.405004882812500000e+01 1.506326293945312500e+01
