# Supplementary material for: Molecular dynamics on quantum annealers
Source: Sci Rep. 2022 Oct 7;12:16824. doi: 10.1038/s41598-022-21163-x (PMC9547079; doi:10.1038/s41598-022-21163-x)
Supplement: Supplementary file 2 — Supplementary Information 2. [file 41598_2022_21163_MOESM2_ESM.zip › results/dwave/eq_2/attempts_10/at_200/solution_2.txt]

1.100000000000000089e+00 1.109924316406250000e+00 1.122619628906250000e+00 1.143157958984375000e+00 1.165313720703125000e+00 1.206787109375000000e+00 1.250335693359375000e+00 1.310607910156250000e+00 1.388366699218750000e+00 1.430267333984375000e+00 1.541748046875000000e+00 1.603576660156250000e+00 1.691680908203125000e+00 1.792633056640625000e+00 1.894775390625000000e+00 1.972473144531250000e+00 2.006713867187500000e+00 2.016265869140625000e+00 2.031555175781250000e+00 2.062500000000000000e+00 2.065093994140625000e+00 2.064666748046875000e+00 2.066528320312500000e+00 2.056823730468750000e+00 2.046142578125000000e+00 2.021911621093750000e+00 2.001495361328125000e+00 2.001098632812500000e+00 1.977416992187500000e+00 1.907745361328125000e+00 1.858459472656250000e+00 1.785064697265625000e+00 1.725036621093750000e+00 1.646453857421875000e+00 1.566711425781250000e+00 1.520507812500000000e+00 1.422088623046875000e+00 1.330810546875000000e+00 1.211364746093750000e+00 1.152618408203125000e+00 1.101257324218750000e+00 1.035278320312500000e+00 9.536437988281250000e-01 9.122924804687500000e-01 9.131469726562500000e-01 8.907470703125000000e-01 9.501953125000000000e-01 1.023773193359375000e+00 1.135314941406250000e+00 1.244384765625000000e+00
0.000000000000000000e+00 1.420623779296875000e+00 2.761566162109375000e+00 4.000000000000000000e+00 5.114959716796875000e+00 6.094146728515625000e+00 6.872192382812500000e+00 7.427917480468750000e+00 7.707153320312500000e+00 7.732666015625000000e+00 7.610351562500000000e+00 7.278076171875000000e+00 6.844970703125000000e+00 6.283843994140625000e+00 5.656829833984375000e+00 4.989929199218750000e+00 4.315399169921875000e+00 3.630371093750000000e+00 2.939453125000000000e+00 2.236480712890625000e+00 1.536193847656250000e+00 8.164978027343750000e-01 9.497070312500000000e-02 -6.245117187500000000e-01 -1.338562011718750000e+00 -2.041503906250000000e+00 -2.747467041015625000e+00 -3.468475341796875000e+00 -4.144073486328125000e+00 -4.773345947265625000e+00 -5.409515380859375000e+00 -6.054443359375000000e+00 -6.707092285156250000e+00 -7.323059082031250000e+00 -7.863159179687500000e+00 -8.217376708984375000e+00 -8.521759033203125000e+00 -8.613006591796875000e+00 -8.376953125000000000e+00 -7.653320312500000000e+00 -6.615173339843750000e+00 -5.195526123046875000e+00 -3.307617187500000000e+00 -6.621093750000000000e-01 2.414459228515625000e+00 5.501983642578125000e+00 8.817626953125000000e+00 1.151736450195312500e+01 1.344668579101562500e+01 1.459524536132812500e+01
