# Supplementary material for: Molecular dynamics on quantum annealers
Source: Sci Rep. 2022 Oct 7;12:16824. doi: 10.1038/s41598-022-21163-x (PMC9547079; doi:10.1038/s41598-022-21163-x)
Supplement: Supplementary file 2 — Supplementary Information 2. [file 41598_2022_21163_MOESM2_ESM.zip › results/dwave/eq_2/attempts_10/at_200/solution_3.txt]

1.100000000000000089e+00 1.102539062500000000e+00 1.145568847656250000e+00 1.170013427734375000e+00 1.203186035156250000e+00 1.267852783203125000e+00 1.349609375000000000e+00 1.376159667968750000e+00 1.442596435546875000e+00 1.507354736328125000e+00 1.604980468750000000e+00 1.628021240234375000e+00 1.633941650390625000e+00 1.662292480468750000e+00 1.705810546875000000e+00 1.732849121093750000e+00 1.759826660156250000e+00 1.764831542968750000e+00 1.759185791015625000e+00 1.775299072265625000e+00 1.788787841796875000e+00 1.843261718750000000e+00 1.876129150390625000e+00 1.892913818359375000e+00 1.878204345703125000e+00 1.855865478515625000e+00 1.812744140625000000e+00 1.781005859375000000e+00 1.688110351562500000e+00 1.625061035156250000e+00 1.563476562500000000e+00 1.500518798828125000e+00 1.423980712890625000e+00 1.320922851562500000e+00 1.301300048828125000e+00 1.251007080078125000e+00 1.197906494140625000e+00 1.156280517578125000e+00 1.102172851562500000e+00 1.091033935546875000e+00 1.047332763671875000e+00 1.039672851562500000e+00 1.059082031250000000e+00 1.102539062500000000e+00 1.128936767578125000e+00 1.236785888671875000e+00 1.292327880859375000e+00 1.350158691406250000e+00 1.438171386718750000e+00 1.500488281250000000e+00
0.000000000000000000e+00 1.378906250000000000e+00 2.770355224609375000e+00 3.876617431640625000e+00 4.813659667968750000e+00 5.610229492187500000e+00 6.084167480468750000e+00 6.225982666015625000e+00 6.289123535156250000e+00 6.232147216796875000e+00 6.007080078125000000e+00 5.551788330078125000e+00 5.083160400390625000e+00 4.611328125000000000e+00 4.088989257812500000e+00 3.539398193359375000e+00 2.971252441406250000e+00 2.357635498046875000e+00 1.756652832031250000e+00 1.158905029296875000e+00 5.046081542968750000e-01 -1.558227539062500000e-01 -7.714843750000000000e-01 -1.501678466796875000e+00 -2.239715576171875000e+00 -2.919647216796875000e+00 -3.581451416015625000e+00 -4.242584228515625000e+00 -4.853515625000000000e+00 -5.387207031250000000e+00 -5.874816894531250000e+00 -6.216552734375000000e+00 -6.469421386718750000e+00 -6.538635253906250000e+00 -6.310058593750000000e+00 -5.976318359375000000e+00 -5.402648925781250000e+00 -4.648406982421875000e+00 -3.608978271484375000e+00 -2.238708496093750000e+00 -7.678222656250000000e-01 1.040283203125000000e+00 2.887542724609375000e+00 4.594360351562500000e+00 5.957519531250000000e+00 7.215026855468750000e+00 7.887359619140625000e+00 8.253997802734375000e+00 8.396820068359375000e+00 8.300415039062500000e+00
