# Supplementary material for: Molecular dynamics on quantum annealers
Source: Sci Rep. 2022 Oct 7;12:16824. doi: 10.1038/s41598-022-21163-x (PMC9547079; doi:10.1038/s41598-022-21163-x)
Supplement: Supplementary file 2 — Supplementary Information 2. [file 41598_2022_21163_MOESM2_ESM.zip › results/dwave/eq_2/attempts_20/nohup.out]

j= 1
Running QDE:...
3586.580u 762.770s 2:01:06.40 59.8%	0+0k 0+8io 0pf+0w
j= 2
Running QDE:...
3623.003u 741.880s 1:34:18.93 77.1%	0+0k 0+8io 0pf+0w
j= 3
Running QDE:...
3604.711u 717.378s 1:31:26.38 78.7%	0+0k 0+8io 0pf+0w
Done
