# Supplementary material for: Molecular dynamics on quantum annealers
Source: Sci Rep. 2022 Oct 7;12:16824. doi: 10.1038/s41598-022-21163-x (PMC9547079; doi:10.1038/s41598-022-21163-x)
Supplement: Supplementary file 2 — Supplementary Information 2. [file 41598_2022_21163_MOESM2_ESM.zip › results/dwave/eq_2/attempts_20/solution_1.txt]

1.100000000000000089e+00 1.085723876953125000e+00 1.092681884765625000e+00 1.102996826171875000e+00 1.156585693359375000e+00 1.223052978515625000e+00 1.266235351562500000e+00 1.324676513671875000e+00 1.395660400390625000e+00 1.467987060546875000e+00 1.550659179687500000e+00 1.633148193359375000e+00 1.670074462890625000e+00 1.750823974609375000e+00 1.786529541015625000e+00 1.836425781250000000e+00 1.867492675781250000e+00 1.912841796875000000e+00 1.953460693359375000e+00 1.980957031250000000e+00 2.001068115234375000e+00 2.016204833984375000e+00 2.025939941406250000e+00 2.047973632812500000e+00 2.031738281250000000e+00 2.029541015625000000e+00 2.003936767578125000e+00 2.000091552734375000e+00 2.004638671875000000e+00 2.003906250000000000e+00 1.972106933593750000e+00 1.927551269531250000e+00 1.879211425781250000e+00 1.802246093750000000e+00 1.754577636718750000e+00 1.661376953125000000e+00 1.593811035156250000e+00 1.511810302734375000e+00 1.425964355468750000e+00 1.349609375000000000e+00 1.252929687500000000e+00 1.113525390625000000e+00 1.048065185546875000e+00 9.786987304687500000e-01 8.843383789062500000e-01 8.569946289062500000e-01 8.515625000000000000e-01 8.734130859375000000e-01 9.233398437500000000e-01 1.018859863281250000e+00
0.000000000000000000e+00 1.409027099609375000e+00 2.893341064453125000e+00 4.330566406250000000e+00 5.734466552734375000e+00 6.757965087890625000e+00 7.461425781250000000e+00 8.000000000000000000e+00 8.256408691406250000e+00 8.239257812500000000e+00 8.032501220703125000e+00 7.673889160156250000e+00 7.194702148437500000e+00 6.705108642578125000e+00 6.114044189453125000e+00 5.519531250000000000e+00 4.861358642578125000e+00 4.189758300781250000e+00 3.508422851562500000e+00 2.811553955078125000e+00 2.105804443359375000e+00 1.404571533203125000e+00 6.903991699218750000e-01 -1.562500000000000000e-02 -7.256164550781250000e-01 -1.429260253906250000e+00 -2.123626708984375000e+00 -2.811431884765625000e+00 -3.538665771484375000e+00 -4.241760253906250000e+00 -4.963806152343750000e+00 -5.684234619140625000e+00 -6.402069091796875000e+00 -7.090515136718750000e+00 -7.699096679687500000e+00 -8.245819091796875000e+00 -8.780456542968750000e+00 -9.232849121093750000e+00 -9.499938964843750000e+00 -9.573669433593750000e+00 -9.406250000000000000e+00 -8.897399902343750000e+00 -7.595428466796875000e+00 -5.801635742187500000e+00 -3.421234130859375000e+00 1.434326171875000000e-03 3.750274658203125000e+00 7.551177978515625000e+00 1.108068847656250000e+01 1.404324340820312500e+01
