# Supplementary material for: Molecular dynamics on quantum annealers
Source: Sci Rep. 2022 Oct 7;12:16824. doi: 10.1038/s41598-022-21163-x (PMC9547079; doi:10.1038/s41598-022-21163-x)
Supplement: Supplementary file 2 — Supplementary Information 2. [file 41598_2022_21163_MOESM2_ESM.zip › results/dwave/eq_2/attempts_20/solution_2.txt]

1.100000000000000089e+00 1.089843750000000000e+00 1.096008300781250000e+00 1.109741210937500000e+00 1.148986816406250000e+00 1.187622070312500000e+00 1.260040283203125000e+00 1.313507080078125000e+00 1.373077392578125000e+00 1.446258544921875000e+00 1.532409667968750000e+00 1.610046386718750000e+00 1.724822998046875000e+00 1.809570312500000000e+00 1.910766601562500000e+00 2.002441406250000000e+00 2.062774658203125000e+00 2.102447509765625000e+00 2.145507812500000000e+00 2.189636230468750000e+00 2.213165283203125000e+00 2.220214843750000000e+00 2.242675781250000000e+00 2.256225585937500000e+00 2.258239746093750000e+00 2.248687744140625000e+00 2.250610351562500000e+00 2.243499755859375000e+00 2.207061767578125000e+00 2.174896240234375000e+00 2.127014160156250000e+00 2.075042724609375000e+00 2.031311035156250000e+00 1.986267089843750000e+00 1.937072753906250000e+00 1.876373291015625000e+00 1.761444091796875000e+00 1.687500000000000000e+00 1.580108642578125000e+00 1.479644775390625000e+00 1.383117675781250000e+00 1.252319335937500000e+00 1.133422851562500000e+00 1.051330566406250000e+00 9.892883300781250000e-01 9.189453125000000000e-01 8.531188964843750000e-01 8.287353515625000000e-01 8.750610351562500000e-01 9.238281250000000000e-01
0.000000000000000000e+00 1.387481689453125000e+00 2.849029541015625000e+00 4.295532226562500000e+00 5.626464843750000000e+00 6.678588867187500000e+00 7.543029785156250000e+00 8.056640625000000000e+00 8.345764160156250000e+00 8.433471679687500000e+00 8.322601318359375000e+00 8.008514404296875000e+00 7.527862548828125000e+00 6.974853515625000000e+00 6.365631103515625000e+00 5.687347412109375000e+00 4.983032226562500000e+00 4.283203125000000000e+00 3.590209960937500000e+00 2.909729003906250000e+00 2.187774658203125000e+00 1.502227783203125000e+00 8.230895996093750000e-01 1.407775878906250000e-01 -5.162658691406250000e-01 -1.207000732421875000e+00 -1.880584716796875000e+00 -2.569641113281250000e+00 -3.247802734375000000e+00 -3.951782226562500000e+00 -4.652465820312500000e+00 -5.367187500000000000e+00 -6.072845458984375000e+00 -6.801025390625000000e+00 -7.494110107421875000e+00 -8.213195800781250000e+00 -8.881469726562500000e+00 -9.483367919921875000e+00 -1.003067016601562500e+01 -1.042855834960937500e+01 -1.063262939453125000e+01 -1.061309814453125000e+01 -1.005346679687500000e+01 -8.872497558593750000e+00 -7.105346679687500000e+00 -4.813476562500000000e+00 -1.796478271484375000e+00 2.005493164062500000e+00 6.136840820312500000e+00 9.640991210937500000e+00
