# Supplementary material for: Molecular dynamics on quantum annealers
Source: Sci Rep. 2022 Oct 7;12:16824. doi: 10.1038/s41598-022-21163-x (PMC9547079; doi:10.1038/s41598-022-21163-x)
Supplement: Supplementary file 2 — Supplementary Information 2. [file 41598_2022_21163_MOESM2_ESM.zip › results/dwave/eq_2/attempts_20/solution_3.txt]

1.100000000000000089e+00 1.087158203125000000e+00 1.095123291015625000e+00 1.127471923828125000e+00 1.167968750000000000e+00 1.194671630859375000e+00 1.262451171875000000e+00 1.255371093750000000e+00 1.313812255859375000e+00 1.381896972656250000e+00 1.459503173828125000e+00 1.563049316406250000e+00 1.625762939453125000e+00 1.693572998046875000e+00 1.773437500000000000e+00 1.820343017578125000e+00 1.913970947265625000e+00 1.984497070312500000e+00 2.023986816406250000e+00 2.066925048828125000e+00 2.085723876953125000e+00 2.120117187500000000e+00 2.150695800781250000e+00 2.157318115234375000e+00 2.174102783203125000e+00 2.169067382812500000e+00 2.173950195312500000e+00 2.164062500000000000e+00 2.131835937500000000e+00 2.119384765625000000e+00 2.094268798828125000e+00 2.062866210937500000e+00 2.019714355468750000e+00 1.974121093750000000e+00 1.927215576171875000e+00 1.876739501953125000e+00 1.802795410156250000e+00 1.719512939453125000e+00 1.630065917968750000e+00 1.528961181640625000e+00 1.427764892578125000e+00 1.336029052734375000e+00 1.250762939453125000e+00 1.153869628906250000e+00 1.068084716796875000e+00 9.908447265625000000e-01 9.326477050781250000e-01 8.834228515625000000e-01 8.615417480468750000e-01 8.906860351562500000e-01
0.000000000000000000e+00 1.399169921875000000e+00 2.850341796875000000e+00 4.278625488281250000e+00 5.500305175781250000e+00 6.461914062500000000e+00 7.299499511718750000e+00 7.790527343750000000e+00 8.308929443359375000e+00 8.612548828125000000e+00 8.644531250000000000e+00 8.468811035156250000e+00 8.078430175781250000e+00 7.603027343750000000e+00 7.072509765625000000e+00 6.454223632812500000e+00 5.828216552734375000e+00 5.123382568359375000e+00 4.419128417968750000e+00 3.676116943359375000e+00 2.961181640625000000e+00 2.246246337890625000e+00 1.558776855468750000e+00 8.623657226562500000e-01 1.562805175781250000e-01 -5.734558105468750000e-01 -1.248504638671875000e+00 -1.935516357421875000e+00 -2.637847900390625000e+00 -3.337951660156250000e+00 -4.014099121093750000e+00 -4.723510742187500000e+00 -5.435241699218750000e+00 -6.124267578125000000e+00 -6.830596923828125000e+00 -7.495452880859375000e+00 -8.171600341796875000e+00 -8.812408447265625000e+00 -9.345428466796875000e+00 -9.810974121093750000e+00 -1.011315917968750000e+01 -1.018692016601562500e+01 -9.974151611328125000e+00 -9.429107666015625000e+00 -8.374511718750000000e+00 -6.757812500000000000e+00 -4.495544433593750000e+00 -1.668731689453125000e+00 1.770263671875000000e+00 5.480346679687500000e+00
