# Supplementary material for: Molecular dynamics on quantum annealers
Source: Sci Rep. 2022 Oct 7;12:16824. doi: 10.1038/s41598-022-21163-x (PMC9547079; doi:10.1038/s41598-022-21163-x)
Supplement: Supplementary file 2 — Supplementary Information 2. [file 41598_2022_21163_MOESM2_ESM.zip › results/dwave/eq_2/attempts_5/at_200/N_10/solution.txt]

1.300000000000000044e+00 1.291320800781250000e+00 1.406433105468750000e+00 1.586517333984375000e+00 1.785064697265625000e+00 1.861724853515625000e+00 1.766510009765625000e+00 1.565643310546875000e+00 1.136413574218750000e+00 5.948791503906250000e-01
0.000000000000000000e+00 1.877899169921875000e+00 3.909484863281250000e+00 3.708312988281250000e+00 1.468536376953125000e+00 -1.933593750000000000e+00 -5.622985839843750000e+00 -8.962036132812500000e+00 -1.093966674804687500e+01 -4.659790039062500000e+00
