# Supplementary material for: Molecular dynamics on quantum annealers
Source: Sci Rep. 2022 Oct 7;12:16824. doi: 10.1038/s41598-022-21163-x (PMC9547079; doi:10.1038/s41598-022-21163-x)
Supplement: Supplementary file 2 — Supplementary Information 2. [file 41598_2022_21163_MOESM2_ESM.zip › results/dwave/eq_2/attempts_5/at_200/N_100/solution.txt]

1.300000000000000044e+00 1.228668212890625000e+00 1.209808349609375000e+00 1.225921630859375000e+00 1.240539550781250000e+00 1.280548095703125000e+00 1.284210205078125000e+00 1.278900146484375000e+00 1.324737548828125000e+00 1.320068359375000000e+00 1.308441162109375000e+00 1.288970947265625000e+00 1.254364013671875000e+00 1.199890136718750000e+00 1.236328125000000000e+00 1.291503906250000000e+00 1.313720703125000000e+00 1.358093261718750000e+00 1.396392822265625000e+00 1.428924560546875000e+00 1.473144531250000000e+00 1.433166503906250000e+00 1.456451416015625000e+00 1.510589599609375000e+00 1.494689941406250000e+00 1.562286376953125000e+00 1.590545654296875000e+00 1.571868896484375000e+00 1.532104492187500000e+00 1.503875732421875000e+00 1.529693603515625000e+00 1.525268554687500000e+00 1.563140869140625000e+00 1.533355712890625000e+00 1.498352050781250000e+00 1.443634033203125000e+00 1.421539306640625000e+00 1.435516357421875000e+00 1.442047119140625000e+00 1.484313964843750000e+00 1.494964599609375000e+00 1.528106689453125000e+00 1.538940429687500000e+00 1.512939453125000000e+00 1.484680175781250000e+00 1.451232910156250000e+00 1.441162109375000000e+00 1.463836669921875000e+00 1.490203857421875000e+00 1.495666503906250000e+00 1.505371093750000000e+00 1.531005859375000000e+00 1.503234863281250000e+00 1.513031005859375000e+00 1.547454833984375000e+00 1.524353027343750000e+00 1.479888916015625000e+00 1.451782226562500000e+00 1.423828125000000000e+00 1.421569824218750000e+00 1.447937011718750000e+00 1.566741943359375000e+00 1.572692871093750000e+00 1.544464111328125000e+00 1.516448974609375000e+00 1.569915771484375000e+00 1.599578857421875000e+00 1.549865722656250000e+00 1.577789306640625000e+00 1.617645263671875000e+00 1.598907470703125000e+00 1.648590087890625000e+00 1.659393310546875000e+00 1.635711669921875000e+00 1.619934082031250000e+00 1.608673095703125000e+00 1.559417724609375000e+00 1.526000976562500000e+00 1.533416748046875000e+00 1.554687500000000000e+00 1.534729003906250000e+00 1.550476074218750000e+00 1.524047851562500000e+00 1.496307373046875000e+00 1.484375000000000000e+00 1.431488037109375000e+00 1.460327148437500000e+00 1.465576171875000000e+00 1.405120849609375000e+00 1.362121582031250000e+00 1.387542724609375000e+00 1.399810791015625000e+00 1.369659423828125000e+00 1.341094970703125000e+00 1.306427001953125000e+00 1.342376708984375000e+00 1.324768066406250000e+00 1.314910888671875000e+00 1.250488281250000000e+00 1.248626708984375000e+00
0.000000000000000000e+00 1.814880371093750000e-01 4.732666015625000000e-01 8.564147949218750000e-01 1.232635498046875000e+00 1.523681640625000000e+00 1.704376220703125000e+00 1.987579345703125000e+00 2.202972412109375000e+00 2.315246582031250000e+00 2.519348144531250000e+00 2.673919677734375000e+00 2.828033447265625000e+00 3.136596679687500000e+00 3.540527343750000000e+00 3.844940185546875000e+00 4.037628173828125000e+00 4.141235351562500000e+00 4.150787353515625000e+00 4.125274658203125000e+00 4.177917480468750000e+00 4.076965332031250000e+00 4.055938720703125000e+00 3.995330810546875000e+00 3.818634033203125000e+00 3.702301025390625000e+00 3.527862548828125000e+00 3.291259765625000000e+00 3.174072265625000000e+00 3.024902343750000000e+00 2.896789550781250000e+00 2.703552246093750000e+00 2.615600585937500000e+00 2.540557861328125000e+00 2.360321044921875000e+00 2.249877929687500000e+00 2.282196044921875000e+00 2.193084716796875000e+00 2.170379638671875000e+00 2.120941162109375000e+00 1.944366455078125000e+00 1.846832275390625000e+00 1.713623046875000000e+00 1.495819091796875000e+00 1.317687988281250000e+00 1.229736328125000000e+00 1.145233154296875000e+00 1.110565185546875000e+00 1.048065185546875000e+00 9.069824218750000000e-01 7.688293457031250000e-01 6.350402832031250000e-01 4.602661132812500000e-01 2.998657226562500000e-01 2.082214355468750000e-01 -1.889038085937500000e-02 -1.643981933593750000e-01 -2.205200195312500000e-01 -2.639160156250000000e-01 -3.531188964843750000e-01 -4.412231445312500000e-01 -4.575500488281250000e-01 -6.749572753906250000e-01 -8.257141113281250000e-01 -9.816284179687500000e-01 -1.142791748046875000e+00 -1.337524414062500000e+00 -1.525207519531250000e+00 -1.714996337890625000e+00 -1.961822509765625000e+00 -2.234588623046875000e+00 -2.469177246093750000e+00 -2.682128906250000000e+00 -2.948547363281250000e+00 -3.147064208984375000e+00 -3.422454833984375000e+00 -3.655029296875000000e+00 -3.817352294921875000e+00 -3.924011230468750000e+00 -4.110412597656250000e+00 -4.305633544921875000e+00 -4.504211425781250000e+00 -4.698577880859375000e+00 -4.914031982421875000e+00 -5.067718505859375000e+00 -5.178222656250000000e+00 -5.174774169921875000e+00 -5.255249023437500000e+00 -5.269775390625000000e+00 -5.297393798828125000e+00 -5.206695556640625000e+00 -5.205261230468750000e+00 -5.206085205078125000e+00 -5.184753417968750000e+00 -5.039825439453125000e+00 -4.918487548828125000e+00 -4.856201171875000000e+00 -4.697418212890625000e+00 -4.562500000000000000e+00 -4.324005126953125000e+00
