# Supplementary material for: Molecular dynamics on quantum annealers
Source: Sci Rep. 2022 Oct 7;12:16824. doi: 10.1038/s41598-022-21163-x (PMC9547079; doi:10.1038/s41598-022-21163-x)
Supplement: Supplementary file 2 — Supplementary Information 2. [file 41598_2022_21163_MOESM2_ESM.zip › results/dwave/eq_2/attempts_5/at_200/N_1000/solution.txt]

1.300000000000000044e+00 1.301147460937500000e+00 1.329528808593750000e+00 1.358520507812500000e+00 1.422424316406250000e+00 1.409423828125000000e+00 1.369781494140625000e+00 1.388214111328125000e+00 1.362609863281250000e+00 1.404479980468750000e+00 1.388519287109375000e+00 1.451690673828125000e+00 1.480255126953125000e+00 1.475463867187500000e+00 1.460510253906250000e+00 1.472412109375000000e+00 1.484039306640625000e+00 1.525177001953125000e+00 1.551696777343750000e+00 1.487274169921875000e+00 1.479125976562500000e+00 1.457366943359375000e+00 1.481170654296875000e+00 1.472991943359375000e+00 1.505828857421875000e+00 1.544586181640625000e+00 1.556030273437500000e+00 1.559112548828125000e+00 1.506622314453125000e+00 1.485900878906250000e+00 1.511077880859375000e+00 1.459655761718750000e+00 1.459381103515625000e+00 1.455505371093750000e+00 1.510589599609375000e+00 1.475494384765625000e+00 1.443695068359375000e+00 1.434722900390625000e+00 1.425781250000000000e+00 1.513824462890625000e+00 1.443725585937500000e+00 1.376434326171875000e+00 1.375061035156250000e+00 1.414947509765625000e+00 1.312988281250000000e+00 1.333190917968750000e+00 1.401092529296875000e+00 1.407623291015625000e+00 1.406219482421875000e+00 1.401092529296875000e+00 1.399475097656250000e+00 1.351257324218750000e+00 1.307891845703125000e+00 1.324676513671875000e+00 1.336120605468750000e+00 1.317565917968750000e+00 1.377502441406250000e+00 1.401123046875000000e+00 1.429229736328125000e+00 1.435913085937500000e+00 1.455230712890625000e+00 1.455718994140625000e+00 1.461639404296875000e+00 1.451751708984375000e+00 1.490722656250000000e+00 1.553924560546875000e+00 1.580902099609375000e+00 1.539276123046875000e+00 1.552124023437500000e+00 1.550384521484375000e+00 1.534179687500000000e+00 1.491363525390625000e+00 1.477539062500000000e+00 1.477996826171875000e+00 1.520538330078125000e+00 1.508728027343750000e+00 1.498687744140625000e+00 1.501922607421875000e+00 1.527252197265625000e+00 1.562774658203125000e+00 1.549438476562500000e+00 1.576446533203125000e+00 1.596679687500000000e+00 1.589874267578125000e+00 1.678436279296875000e+00 1.622924804687500000e+00 1.611999511718750000e+00 1.568786621093750000e+00 1.555816650390625000e+00 1.569885253906250000e+00 1.540832519531250000e+00 1.491210937500000000e+00 1.449005126953125000e+00 1.460113525390625000e+00 1.428222656250000000e+00 1.433807373046875000e+00 1.474060058593750000e+00 1.497894287109375000e+00 1.494232177734375000e+00 1.455963134765625000e+00 1.430114746093750000e+00 1.410614013671875000e+00 1.373809814453125000e+00 1.371124267578125000e+00 1.405090332031250000e+00 1.394622802734375000e+00 1.387695312500000000e+00 1.399597167968750000e+00 1.387664794921875000e+00 1.400054931640625000e+00 1.402191162109375000e+00 1.402526855468750000e+00 1.439453125000000000e+00 1.484527587890625000e+00 1.524566650390625000e+00 1.536193847656250000e+00 1.573333740234375000e+00 1.548461914062500000e+00 1.502471923828125000e+00 1.483398437500000000e+00 1.441223144531250000e+00 1.430206298828125000e+00 1.454254150390625000e+00 1.414337158203125000e+00 1.399261474609375000e+00 1.387908935546875000e+00 1.351440429687500000e+00 1.337890625000000000e+00 1.335815429687500000e+00 1.338104248046875000e+00 1.340026855468750000e+00 1.318969726562500000e+00 1.325469970703125000e+00 1.361297607421875000e+00 1.365844726562500000e+00 1.348571777343750000e+00 1.387451171875000000e+00 1.354064941406250000e+00 1.428833007812500000e+00 1.407135009765625000e+00 1.411590576171875000e+00 1.364135742187500000e+00 1.362487792968750000e+00 1.374176025390625000e+00 1.354827880859375000e+00 1.351043701171875000e+00 1.341644287109375000e+00 1.343383789062500000e+00 1.324462890625000000e+00 1.314910888671875000e+00 1.247589111328125000e+00 1.298889160156250000e+00 1.270812988281250000e+00 1.292083740234375000e+00 1.306549072265625000e+00 1.336975097656250000e+00 1.277832031250000000e+00 1.247192382812500000e+00 1.296508789062500000e+00 1.272277832031250000e+00 1.330871582031250000e+00 1.323150634765625000e+00 1.312072753906250000e+00 1.302520751953125000e+00 1.249237060546875000e+00 1.267211914062500000e+00 1.239898681640625000e+00 1.247344970703125000e+00 1.226745605468750000e+00 1.234222412109375000e+00 1.252807617187500000e+00 1.318176269531250000e+00 1.383819580078125000e+00 1.374114990234375000e+00 1.389373779296875000e+00 1.367431640625000000e+00 1.411529541015625000e+00 1.430541992187500000e+00 1.400817871093750000e+00 1.391845703125000000e+00 1.352325439453125000e+00 1.385223388671875000e+00 1.441406250000000000e+00 1.486846923828125000e+00 1.459289550781250000e+00 1.384826660156250000e+00 1.311096191406250000e+00 1.281799316406250000e+00 1.316925048828125000e+00 1.374206542968750000e+00 1.351165771484375000e+00 1.347961425781250000e+00 1.408203125000000000e+00 1.374206542968750000e+00 1.390930175781250000e+00 1.386352539062500000e+00 1.311492919921875000e+00 1.304077148437500000e+00 1.306182861328125000e+00 1.318481445312500000e+00 1.303192138671875000e+00 1.288055419921875000e+00 1.337677001953125000e+00 1.348510742187500000e+00 1.404052734375000000e+00 1.405212402343750000e+00 1.394042968750000000e+00 1.364196777343750000e+00 1.341827392578125000e+00 1.360900878906250000e+00 1.314941406250000000e+00 1.372802734375000000e+00 1.423187255859375000e+00 1.465362548828125000e+00 1.473541259765625000e+00 1.502044677734375000e+00 1.526916503906250000e+00 1.465942382812500000e+00 1.488281250000000000e+00 1.467773437500000000e+00 1.463317871093750000e+00 1.490661621093750000e+00 1.453948974609375000e+00 1.433837890625000000e+00 1.444854736328125000e+00 1.429290771484375000e+00 1.384033203125000000e+00 1.341979980468750000e+00 1.370666503906250000e+00 1.339752197265625000e+00 1.374176025390625000e+00 1.399810791015625000e+00 1.392486572265625000e+00 1.383392333984375000e+00 1.334991455078125000e+00 1.342651367187500000e+00 1.344421386718750000e+00 1.314575195312500000e+00 1.290222167968750000e+00 1.348297119140625000e+00 1.370483398437500000e+00 1.415985107421875000e+00 1.416839599609375000e+00 1.380584716796875000e+00 1.430938720703125000e+00 1.403137207031250000e+00 1.402893066406250000e+00 1.493286132812500000e+00 1.502960205078125000e+00 1.490661621093750000e+00 1.487945556640625000e+00 1.559478759765625000e+00 1.551727294921875000e+00 1.519622802734375000e+00 1.522827148437500000e+00 1.524322509765625000e+00 1.528808593750000000e+00 1.490722656250000000e+00 1.530914306640625000e+00 1.488586425781250000e+00 1.523254394531250000e+00 1.460693359375000000e+00 1.427185058593750000e+00 1.463989257812500000e+00 1.473968505859375000e+00 1.491424560546875000e+00 1.498413085937500000e+00 1.546844482421875000e+00 1.527923583984375000e+00 1.539489746093750000e+00 1.584197998046875000e+00 1.580566406250000000e+00 1.565521240234375000e+00 1.543518066406250000e+00 1.527984619140625000e+00 1.620758056640625000e+00 1.629364013671875000e+00 1.589416503906250000e+00 1.579986572265625000e+00 1.605743408203125000e+00 1.605560302734375000e+00 1.567596435546875000e+00 1.586059570312500000e+00 1.572723388671875000e+00 1.550170898437500000e+00 1.554962158203125000e+00 1.558929443359375000e+00 1.570220947265625000e+00 1.579559326171875000e+00 1.602966308593750000e+00 1.597595214843750000e+00 1.636993408203125000e+00 1.653808593750000000e+00 1.652526855468750000e+00 1.680114746093750000e+00 1.696411132812500000e+00 1.716278076171875000e+00 1.721527099609375000e+00 1.802124023437500000e+00 1.805114746093750000e+00 1.810546875000000000e+00 1.876617431640625000e+00 1.817291259765625000e+00 1.818054199218750000e+00 1.852111816406250000e+00 1.853820800781250000e+00 1.853179931640625000e+00 1.891540527343750000e+00 1.823455810546875000e+00 1.772094726562500000e+00 1.729461669921875000e+00 1.738281250000000000e+00 1.771759033203125000e+00 1.829711914062500000e+00 1.881591796875000000e+00 1.886260986328125000e+00 1.890258789062500000e+00 1.880676269531250000e+00 1.865844726562500000e+00 1.935241699218750000e+00 1.932556152343750000e+00 1.915649414062500000e+00 1.862976074218750000e+00 1.885040283203125000e+00 1.888031005859375000e+00 1.874328613281250000e+00 1.880737304687500000e+00 1.874633789062500000e+00 1.855438232421875000e+00 1.879943847656250000e+00 1.896118164062500000e+00 1.892089843750000000e+00 1.935333251953125000e+00 1.947448730468750000e+00 2.017761230468750000e+00 1.992065429687500000e+00 1.993011474609375000e+00 1.988372802734375000e+00 2.066558837890625000e+00 2.039245605468750000e+00 2.100372314453125000e+00 2.053863525390625000e+00 2.060882568359375000e+00 2.067108154296875000e+00 2.024169921875000000e+00 1.995605468750000000e+00 1.991119384765625000e+00 2.029205322265625000e+00 1.998504638671875000e+00 1.985015869140625000e+00 1.989837646484375000e+00 1.987640380859375000e+00 1.993011474609375000e+00 1.986175537109375000e+00 1.996459960937500000e+00 2.019134521484375000e+00 1.978088378906250000e+00 2.028747558593750000e+00 2.026489257812500000e+00 2.038482666015625000e+00 2.023925781250000000e+00 2.015472412109375000e+00 2.036926269531250000e+00 1.992706298828125000e+00 2.060119628906250000e+00 2.046173095703125000e+00 2.087310791015625000e+00 2.082214355468750000e+00 2.027221679687500000e+00 2.039062500000000000e+00 2.125244140625000000e+00 2.127929687500000000e+00 2.152252197265625000e+00 2.165527343750000000e+00 2.156860351562500000e+00 2.096191406250000000e+00 2.068756103515625000e+00 2.097625732421875000e+00 2.119812011718750000e+00 2.120727539062500000e+00 2.099151611328125000e+00 2.117431640625000000e+00 2.136505126953125000e+00 2.184661865234375000e+00 2.239074707031250000e+00 2.272796630859375000e+00 2.245666503906250000e+00 2.213684082031250000e+00 2.204925537109375000e+00 2.217224121093750000e+00 2.171203613281250000e+00 2.142456054687500000e+00 2.124267578125000000e+00 2.145812988281250000e+00 2.251068115234375000e+00 2.214385986328125000e+00 2.219512939453125000e+00 2.218231201171875000e+00 2.276184082031250000e+00 2.287780761718750000e+00 2.341369628906250000e+00 2.390411376953125000e+00 2.328582763671875000e+00 2.333862304687500000e+00 2.361083984375000000e+00 2.394256591796875000e+00 2.391082763671875000e+00 2.379791259765625000e+00 2.414581298828125000e+00 2.371795654296875000e+00 2.403259277343750000e+00 2.373687744140625000e+00 2.359313964843750000e+00 2.339752197265625000e+00 2.355499267578125000e+00 2.330139160156250000e+00 2.307098388671875000e+00 2.315216064453125000e+00 2.310821533203125000e+00 2.310058593750000000e+00 2.289154052734375000e+00 2.286773681640625000e+00 2.357238769531250000e+00 2.335144042968750000e+00 2.279174804687500000e+00 2.290344238281250000e+00 2.250335693359375000e+00 2.255767822265625000e+00 2.257232666015625000e+00 2.250671386718750000e+00 2.292358398437500000e+00 2.252807617187500000e+00 2.234497070312500000e+00 2.199981689453125000e+00 2.152893066406250000e+00 2.187561035156250000e+00 2.169158935546875000e+00 2.147552490234375000e+00 2.157318115234375000e+00 2.120300292968750000e+00 2.122192382812500000e+00 2.063323974609375000e+00 2.035095214843750000e+00 2.028930664062500000e+00 2.105102539062500000e+00 2.124206542968750000e+00 2.107940673828125000e+00 2.133880615234375000e+00 2.153503417968750000e+00 2.034027099609375000e+00 2.039337158203125000e+00 1.993560791015625000e+00 1.967407226562500000e+00 1.973815917968750000e+00 2.005187988281250000e+00 2.066192626953125000e+00 2.032531738281250000e+00 2.085906982421875000e+00 2.113372802734375000e+00 2.167999267578125000e+00 2.232421875000000000e+00 2.283203125000000000e+00 2.298797607421875000e+00 2.264526367187500000e+00 2.210998535156250000e+00 2.219604492187500000e+00 2.206634521484375000e+00 2.200897216796875000e+00 2.216644287109375000e+00 2.167572021484375000e+00 2.119171142578125000e+00 2.175262451171875000e+00 2.094085693359375000e+00 2.091278076171875000e+00 2.034210205078125000e+00 1.966735839843750000e+00 1.990112304687500000e+00 1.970672607421875000e+00 1.980102539062500000e+00 1.925537109375000000e+00 1.921234130859375000e+00 1.944671630859375000e+00 1.976806640625000000e+00 1.976776123046875000e+00 1.961120605468750000e+00 1.896850585937500000e+00 1.889526367187500000e+00 1.901153564453125000e+00 1.834777832031250000e+00 1.830413818359375000e+00 1.835327148437500000e+00 1.854492187500000000e+00 1.853851318359375000e+00 1.858917236328125000e+00 1.808044433593750000e+00 1.808776855468750000e+00 1.818969726562500000e+00 1.840484619140625000e+00 1.832183837890625000e+00 1.807067871093750000e+00 1.862915039062500000e+00 1.842132568359375000e+00 1.807830810546875000e+00 1.802124023437500000e+00 1.847198486328125000e+00 1.870605468750000000e+00 1.897216796875000000e+00 1.906677246093750000e+00 1.894622802734375000e+00 1.906677246093750000e+00 1.878997802734375000e+00 1.882934570312500000e+00 1.919219970703125000e+00 1.908966064453125000e+00 1.879821777343750000e+00 1.920654296875000000e+00 1.899139404296875000e+00 1.890777587890625000e+00 1.856445312500000000e+00 1.873443603515625000e+00 1.906860351562500000e+00 1.874298095703125000e+00 1.843444824218750000e+00 1.871307373046875000e+00 1.853363037109375000e+00 1.881530761718750000e+00 1.866973876953125000e+00 1.830322265625000000e+00 1.808135986328125000e+00 1.800354003906250000e+00 1.877044677734375000e+00 1.876892089843750000e+00 1.860839843750000000e+00 1.841583251953125000e+00 1.817199707031250000e+00 1.830688476562500000e+00 1.827514648437500000e+00 1.825531005859375000e+00 1.802734375000000000e+00 1.801086425781250000e+00 1.757019042968750000e+00 1.740417480468750000e+00 1.757476806640625000e+00 1.732177734375000000e+00 1.738098144531250000e+00 1.772094726562500000e+00 1.750793457031250000e+00 1.732757568359375000e+00 1.679504394531250000e+00 1.648376464843750000e+00 1.603393554687500000e+00 1.624267578125000000e+00 1.625854492187500000e+00 1.638275146484375000e+00 1.601959228515625000e+00 1.621337890625000000e+00 1.702239990234375000e+00 1.740722656250000000e+00 1.755798339843750000e+00 1.777404785156250000e+00 1.730346679687500000e+00 1.683380126953125000e+00 1.599700927734375000e+00 1.571258544921875000e+00 1.506378173828125000e+00 1.502441406250000000e+00 1.519073486328125000e+00 1.549835205078125000e+00 1.522399902343750000e+00 1.551300048828125000e+00 1.565734863281250000e+00 1.560668945312500000e+00 1.592315673828125000e+00 1.552520751953125000e+00 1.525543212890625000e+00 1.533416748046875000e+00 1.554473876953125000e+00 1.518768310546875000e+00 1.530822753906250000e+00 1.570465087890625000e+00 1.439422607421875000e+00 1.456481933593750000e+00 1.451477050781250000e+00 1.438934326171875000e+00 1.472595214843750000e+00 1.399566650390625000e+00 1.342742919921875000e+00 1.319549560546875000e+00 1.286071777343750000e+00 1.315399169921875000e+00 1.310638427734375000e+00 1.346496582031250000e+00 1.295867919921875000e+00 1.302215576171875000e+00 1.267028808593750000e+00 1.228271484375000000e+00 1.117126464843750000e+00 1.126739501953125000e+00 1.123382568359375000e+00 1.190582275390625000e+00 1.231079101562500000e+00 1.230285644531250000e+00 1.185607910156250000e+00 1.217620849609375000e+00 1.240417480468750000e+00 1.210205078125000000e+00 1.212921142578125000e+00 1.187988281250000000e+00 1.188720703125000000e+00 1.114929199218750000e+00 1.100128173828125000e+00 1.070220947265625000e+00 1.034057617187500000e+00 1.042175292968750000e+00 1.059143066406250000e+00 1.000732421875000000e+00 1.009094238281250000e+00 1.085327148437500000e+00 1.104492187500000000e+00 1.124023437500000000e+00 1.098999023437500000e+00 1.159545898437500000e+00 1.175964355468750000e+00 1.153442382812500000e+00 1.108581542968750000e+00 1.152404785156250000e+00 1.134796142578125000e+00 1.220947265625000000e+00 1.202026367187500000e+00 1.246917724609375000e+00 1.232971191406250000e+00 1.211120605468750000e+00 1.236145019531250000e+00 1.173248291015625000e+00 1.163543701171875000e+00 1.119812011718750000e+00 1.095581054687500000e+00 1.133453369140625000e+00 1.114807128906250000e+00 1.119812011718750000e+00 1.049713134765625000e+00 1.092498779296875000e+00 1.092803955078125000e+00 1.058563232421875000e+00 1.038665771484375000e+00 1.073303222656250000e+00 1.069488525390625000e+00 9.874572753906250000e-01 9.667968750000000000e-01 9.953918457031250000e-01 1.024353027343750000e+00 9.775695800781250000e-01 9.850463867187500000e-01 9.579162597656250000e-01 9.585266113281250000e-01 9.920959472656250000e-01 9.615173339843750000e-01 9.678649902343750000e-01 9.514160156250000000e-01 9.212036132812500000e-01 9.445800781250000000e-01 9.371643066406250000e-01 8.728332519531250000e-01 8.626403808593750000e-01 8.741760253906250000e-01 8.348083496093750000e-01 8.190002441406250000e-01 7.903747558593750000e-01 7.695922851562500000e-01 7.738952636718750000e-01 7.311096191406250000e-01 6.998291015625000000e-01 6.948852539062500000e-01 6.559753417968750000e-01 6.682434082031250000e-01 7.027587890625000000e-01 7.263183593750000000e-01 6.973266601562500000e-01 6.950683593750000000e-01 7.241210937500000000e-01 7.692260742187500000e-01 7.567138671875000000e-01 7.639770507812500000e-01 8.585815429687500000e-01 9.316406250000000000e-01 8.761901855468750000e-01 8.476562500000000000e-01 7.667846679687500000e-01 7.200317382812500000e-01 7.489624023437500000e-01 7.575988769531250000e-01 8.135070800781250000e-01 8.361511230468750000e-01 7.888793945312500000e-01 8.267211914062500000e-01 8.417053222656250000e-01 8.044128417968750000e-01 8.751831054687500000e-01 8.541259765625000000e-01 8.120422363281250000e-01 7.898864746093750000e-01 7.854309082031250000e-01 7.770996093750000000e-01 7.264404296875000000e-01 7.231140136718750000e-01 7.451171875000000000e-01 7.362060546875000000e-01 7.889099121093750000e-01 8.195190429687500000e-01 8.642272949218750000e-01 8.998413085937500000e-01 8.577270507812500000e-01 8.681640625000000000e-01 8.829650878906250000e-01 8.517150878906250000e-01 8.417358398437500000e-01 8.178100585937500000e-01 8.453369140625000000e-01 8.311462402343750000e-01 8.146362304687500000e-01 7.174987792968750000e-01 7.040710449218750000e-01 7.095642089843750000e-01 6.676025390625000000e-01 6.745605468750000000e-01 6.280212402343750000e-01 6.248474121093750000e-01 6.000061035156250000e-01 5.913696289062500000e-01 5.437011718750000000e-01 5.458068847656250000e-01 6.075134277343750000e-01 6.562805175781250000e-01 6.913757324218750000e-01 7.039489746093750000e-01 6.498107910156250000e-01 6.189270019531250000e-01 7.505493164062500000e-01 6.765441894531250000e-01 6.350402832031250000e-01 6.167602539062500000e-01 6.470642089843750000e-01 6.271362304687500000e-01 7.043151855468750000e-01 7.563171386718750000e-01 8.492431640625000000e-01 9.617614746093750000e-01 9.724121093750000000e-01 9.388427734375000000e-01 8.733215332031250000e-01 9.512023925781250000e-01 9.398193359375000000e-01 9.922790527343750000e-01 9.833068847656250000e-01 9.645080566406250000e-01 9.235839843750000000e-01 9.322509765625000000e-01 9.773864746093750000e-01 1.036712646484375000e+00 1.018249511718750000e+00 9.636535644531250000e-01 9.500122070312500000e-01 1.022827148437500000e+00 1.009277343750000000e+00 1.021575927734375000e+00 1.014465332031250000e+00 1.037567138671875000e+00 1.085601806640625000e+00 1.037048339843750000e+00 1.007507324218750000e+00 9.888916015625000000e-01 9.437255859375000000e-01 9.496765136718750000e-01 1.012359619140625000e+00 1.112518310546875000e+00 1.158569335937500000e+00 1.203796386718750000e+00 1.154693603515625000e+00 1.090118408203125000e+00 1.141937255859375000e+00 1.103057861328125000e+00 1.072448730468750000e+00 9.879760742187500000e-01 1.101043701171875000e+00 1.124359130859375000e+00 1.106994628906250000e+00 1.147094726562500000e+00 1.138549804687500000e+00 1.139739990234375000e+00 1.182617187500000000e+00 1.101257324218750000e+00 1.212127685546875000e+00 1.226806640625000000e+00 1.158020019531250000e+00 1.178894042968750000e+00 1.258666992187500000e+00 1.254730224609375000e+00 1.241485595703125000e+00 1.259979248046875000e+00 1.305511474609375000e+00 1.311279296875000000e+00 1.356353759765625000e+00 1.411651611328125000e+00 1.485015869140625000e+00 1.480102539062500000e+00 1.547515869140625000e+00 1.438995361328125000e+00 1.410858154296875000e+00 1.347106933593750000e+00 1.347137451171875000e+00 1.284667968750000000e+00 1.324157714843750000e+00 1.375579833984375000e+00 1.357604980468750000e+00 1.322479248046875000e+00 1.331329345703125000e+00 1.327239990234375000e+00 1.364746093750000000e+00 1.427490234375000000e+00 1.462341308593750000e+00 1.495605468750000000e+00 1.585540771484375000e+00 1.616394042968750000e+00 1.631652832031250000e+00 1.656280517578125000e+00 1.609344482421875000e+00 1.461914062500000000e+00 1.474395751953125000e+00 1.476409912109375000e+00 1.499755859375000000e+00 1.616607666015625000e+00 1.544830322265625000e+00 1.553039550781250000e+00 1.540374755859375000e+00 1.521453857421875000e+00 1.577301025390625000e+00 1.556793212890625000e+00 1.596038818359375000e+00 1.638244628906250000e+00 1.608764648437500000e+00 1.638336181640625000e+00 1.568237304687500000e+00 1.552703857421875000e+00 1.495635986328125000e+00 1.482177734375000000e+00 1.483459472656250000e+00 1.466247558593750000e+00 1.494018554687500000e+00 1.495178222656250000e+00 1.407440185546875000e+00 1.444519042968750000e+00 1.468963623046875000e+00 1.499511718750000000e+00 1.464508056640625000e+00 1.496856689453125000e+00 1.520172119140625000e+00 1.512268066406250000e+00 1.454132080078125000e+00 1.460998535156250000e+00 1.483489990234375000e+00 1.519531250000000000e+00 1.534454345703125000e+00 1.527465820312500000e+00 1.461151123046875000e+00 1.497619628906250000e+00 1.554626464843750000e+00 1.562866210937500000e+00 1.546264648437500000e+00 1.570373535156250000e+00 1.578491210937500000e+00 1.598358154296875000e+00 1.618988037109375000e+00 1.625213623046875000e+00 1.600982666015625000e+00 1.618164062500000000e+00 1.600891113281250000e+00 1.659301757812500000e+00 1.692230224609375000e+00 1.709259033203125000e+00 1.648406982421875000e+00 1.728546142578125000e+00 1.695098876953125000e+00 1.680297851562500000e+00 1.773773193359375000e+00 1.808532714843750000e+00 1.810943603515625000e+00 1.778015136718750000e+00 1.769104003906250000e+00 1.754577636718750000e+00 1.670867919921875000e+00 1.613098144531250000e+00 1.609924316406250000e+00 1.525848388671875000e+00 1.466918945312500000e+00 1.421600341796875000e+00 1.407257080078125000e+00 1.352264404296875000e+00 1.343322753906250000e+00 1.306488037109375000e+00 1.386108398437500000e+00 1.359313964843750000e+00 1.324707031250000000e+00 1.358032226562500000e+00 1.392883300781250000e+00 1.343505859375000000e+00 1.491271972656250000e+00 1.523223876953125000e+00 1.593383789062500000e+00 1.663116455078125000e+00 1.705017089843750000e+00 1.691070556640625000e+00 1.773406982421875000e+00 1.778625488281250000e+00 1.743469238281250000e+00 1.745971679687500000e+00 1.721374511718750000e+00 1.800506591796875000e+00 1.779571533203125000e+00 1.762237548828125000e+00 1.780395507812500000e+00 1.810607910156250000e+00 1.758666992187500000e+00 1.819488525390625000e+00 1.824157714843750000e+00 1.888641357421875000e+00 1.874633789062500000e+00 1.847595214843750000e+00 1.901580810546875000e+00 1.897766113281250000e+00 1.944488525390625000e+00 1.960388183593750000e+00 1.986206054687500000e+00 1.982879638671875000e+00 1.980072021484375000e+00 1.953887939453125000e+00 1.967346191406250000e+00 1.949005126953125000e+00 1.909088134765625000e+00 1.985076904296875000e+00 1.964904785156250000e+00 1.958618164062500000e+00 1.928192138671875000e+00 2.037017822265625000e+00 2.040863037109375000e+00 2.049224853515625000e+00 1.983642578125000000e+00 2.081298828125000000e+00 2.033416748046875000e+00 2.017883300781250000e+00 2.150024414062500000e+00 2.156555175781250000e+00 2.226104736328125000e+00 2.214782714843750000e+00 2.171569824218750000e+00 2.169647216796875000e+00 2.158233642578125000e+00 2.127868652343750000e+00 2.180511474609375000e+00 2.239501953125000000e+00 2.222290039062500000e+00 2.268829345703125000e+00 2.308685302734375000e+00 2.355804443359375000e+00 2.256164550781250000e+00 2.274169921875000000e+00 2.325195312500000000e+00 2.304443359375000000e+00 2.333129882812500000e+00 2.343658447265625000e+00 2.348297119140625000e+00 2.289672851562500000e+00 2.405090332031250000e+00 2.415771484375000000e+00 2.300659179687500000e+00 2.320251464843750000e+00 2.236236572265625000e+00 2.286346435546875000e+00 2.425384521484375000e+00 2.526947021484375000e+00 2.458068847656250000e+00 2.490356445312500000e+00 2.536743164062500000e+00 2.574920654296875000e+00 2.552185058593750000e+00 2.560577392578125000e+00 2.635162353515625000e+00 2.638916015625000000e+00 2.708129882812500000e+00 2.624084472656250000e+00 2.610717773437500000e+00 2.584686279296875000e+00 2.558074951171875000e+00 2.590332031250000000e+00 2.550567626953125000e+00 2.565155029296875000e+00 2.497314453125000000e+00 2.657104492187500000e+00 2.762817382812500000e+00 2.855316162109375000e+00 2.883453369140625000e+00
0.000000000000000000e+00 2.621459960937500000e-02 4.150390625000000000e-02 9.457397460937500000e-02 9.045410156250000000e-02 1.325683593750000000e-01 1.281738281250000000e-01 6.616210937500000000e-02 1.119384765625000000e-01 1.321716308593750000e-01 1.792907714843750000e-01 1.787414550781250000e-01 1.806335449218750000e-01 1.661987304687500000e-01 1.381225585937500000e-01 1.878967285156250000e-01 1.649169921875000000e-01 1.183166503906250000e-01 1.815795898437500000e-01 2.570800781250000000e-01 2.840576171875000000e-01 2.915039062500000000e-01 3.114929199218750000e-01 3.381347656250000000e-01 3.256835937500000000e-01 3.148803710937500000e-01 3.226318359375000000e-01 3.348693847656250000e-01 2.981262207031250000e-01 2.541198730468750000e-01 1.791381835937500000e-01 1.144104003906250000e-01 1.605529785156250000e-01 1.679077148437500000e-01 9.063720703125000000e-02 2.052001953125000000e-01 1.353454589843750000e-01 9.686279296875000000e-02 1.080017089843750000e-01 1.071472167968750000e-01 1.393127441406250000e-01 1.265563964843750000e-01 1.805725097656250000e-01 1.828002929687500000e-01 1.517028808593750000e-01 1.670837402343750000e-01 1.204528808593750000e-01 1.069641113281250000e-01 1.159362792968750000e-01 5.319213867187500000e-02 2.047729492187500000e-02 6.185913085937500000e-02 1.197204589843750000e-01 1.572875976562500000e-01 1.890258789062500000e-01 2.099914550781250000e-01 3.091735839843750000e-01 2.348022460937500000e-01 2.028503417968750000e-01 2.347412109375000000e-01 1.692810058593750000e-01 1.899108886718750000e-01 1.989440917968750000e-01 2.467651367187500000e-01 3.750915527343750000e-01 3.039855957031250000e-01 2.199096679687500000e-01 2.587585449218750000e-01 2.588195800781250000e-01 2.492370605468750000e-01 2.165222167968750000e-01 1.495361328125000000e-01 9.719848632812500000e-02 9.957885742187500000e-02 1.243896484375000000e-01 6.939697265625000000e-02 8.416748046875000000e-02 5.261230468750000000e-02 4.473876953125000000e-02 5.096435546875000000e-02 3.463745117187500000e-02 -5.249023437500000000e-02 -3.237915039062500000e-02 -3.857421875000000000e-02 -1.483154296875000000e-02 1.165771484375000000e-02 4.626464843750000000e-02 7.006835937500000000e-02 -3.305053710937500000e-02 -4.306030273437500000e-02 -8.154296875000000000e-02 -1.044311523437500000e-01 -7.116699218750000000e-02 -7.754516601562500000e-02 -3.237915039062500000e-02 -3.106689453125000000e-02 -3.839111328125000000e-02 2.108764648437500000e-02 -7.870483398437500000e-02 -6.326293945312500000e-02 -9.530639648437500000e-02 -1.069641113281250000e-01 -1.194458007812500000e-01 -1.518554687500000000e-01 -1.661682128906250000e-01 -1.414184570312500000e-01 -1.589965820312500000e-01 -1.333312988281250000e-01 -1.380004882812500000e-01 -1.690063476562500000e-01 -1.282653808593750000e-01 -8.166503906250000000e-02 -1.263427734375000000e-01 -1.474914550781250000e-01 -1.960144042968750000e-01 -1.748046875000000000e-01 -1.594238281250000000e-01 -1.924743652343750000e-01 -1.850280761718750000e-01 -2.062377929687500000e-01 -1.940002441406250000e-01 -2.127075195312500000e-01 -2.113952636718750000e-01 -2.424926757812500000e-01 -2.357177734375000000e-01 -2.443847656250000000e-01 -2.344360351562500000e-01 -1.867980957031250000e-01 -1.477661132812500000e-01 -1.627502441406250000e-01 -1.564025878906250000e-01 -9.375000000000000000e-02 -9.530639648437500000e-02 -6.991577148437500000e-02 -8.105468750000000000e-02 -1.021118164062500000e-01 -6.149291992187500000e-02 -7.122802734375000000e-02 -5.612182617187500000e-02 -8.178710937500000000e-03 -2.850341796875000000e-02 -3.457641601562500000e-02 -2.960205078125000000e-03 -1.058959960937500000e-02 -7.089233398437500000e-02 -4.055786132812500000e-02 -3.051757812500000000e-04 -2.761840820312500000e-02 -7.101440429687500000e-02 -5.599975585937500000e-02 -6.436157226562500000e-02 -8.496093750000000000e-02 -5.010986328125000000e-02 -8.471679687500000000e-02 -7.608032226562500000e-02 -8.123779296875000000e-02 -3.430175781250000000e-02 1.159667968750000000e-03 -2.301025390625000000e-02 4.425048828125000000e-03 5.352783203125000000e-02 7.327270507812500000e-02 7.690429687500000000e-02 6.323242187500000000e-02 1.257019042968750000e-01 1.736450195312500000e-01 1.698303222656250000e-01 1.978759765625000000e-01 2.709045410156250000e-01 2.831726074218750000e-01 2.467651367187500000e-01 2.760925292968750000e-01 2.615661621093750000e-01 3.078918457031250000e-01 3.358764648437500000e-01 4.510192871093750000e-01 4.857482910156250000e-01 4.427490234375000000e-01 4.602050781250000000e-01 4.446716308593750000e-01 4.189453125000000000e-01 4.769592285156250000e-01 5.059509277343750000e-01 5.564270019531250000e-01 4.995422363281250000e-01 5.011596679687500000e-01 5.210876464843750000e-01 4.650573730468750000e-01 4.826660156250000000e-01 4.853515625000000000e-01 4.699707031250000000e-01 4.602661132812500000e-01 5.071411132812500000e-01 5.119323730468750000e-01 5.101318359375000000e-01 5.350952148437500000e-01 5.047302246093750000e-01 5.237121582031250000e-01 6.150817871093750000e-01 6.167602539062500000e-01 7.356567382812500000e-01 6.634826660156250000e-01 7.425537109375000000e-01 7.574462890625000000e-01 6.805419921875000000e-01 7.026062011718750000e-01 7.395019531250000000e-01 7.316284179687500000e-01 6.496276855468750000e-01 6.575012207031250000e-01 6.278076171875000000e-01 5.819702148437500000e-01 6.042480468750000000e-01 6.050109863281250000e-01 5.804443359375000000e-01 5.867919921875000000e-01 5.928649902343750000e-01 5.261840820312500000e-01 5.514221191406250000e-01 4.925842285156250000e-01 4.981994628906250000e-01 5.427856445312500000e-01 5.281372070312500000e-01 4.841308593750000000e-01 5.032348632812500000e-01 4.414672851562500000e-01 3.692016601562500000e-01 3.287658691406250000e-01 3.669128417968750000e-01 3.763732910156250000e-01 3.489379882812500000e-01 3.538208007812500000e-01 3.325500488281250000e-01 3.258972167968750000e-01 2.913513183593750000e-01 3.218383789062500000e-01 3.412170410156250000e-01 3.631286621093750000e-01 3.948974609375000000e-01 4.331665039062500000e-01 4.018859863281250000e-01 3.813171386718750000e-01 3.315124511718750000e-01 3.438720703125000000e-01 3.645324707031250000e-01 3.003845214843750000e-01 2.532653808593750000e-01 2.514343261718750000e-01 2.642211914062500000e-01 2.138977050781250000e-01 2.237243652343750000e-01 2.400512695312500000e-01 2.721557617187500000e-01 2.873840332031250000e-01 1.999511718750000000e-01 1.807556152343750000e-01 9.509277343750000000e-02 1.077575683593750000e-01 1.313476562500000000e-01 1.705322265625000000e-01 1.906738281250000000e-01 1.473693847656250000e-01 1.088867187500000000e-01 8.740234375000000000e-02 7.968139648437500000e-02 5.520629882812500000e-02 8.746337890625000000e-02 7.614135742187500000e-02 1.156616210937500000e-01 1.491699218750000000e-01 1.452331542968750000e-01 1.553649902343750000e-01 1.047363281250000000e-01 1.053466796875000000e-01 1.194763183593750000e-01 7.299804687500000000e-02 5.810546875000000000e-02 3.970336914062500000e-02 1.608276367187500000e-02 3.347778320312500000e-02 -1.464843750000000000e-02 -4.577636718750000000e-03 3.540039062500000000e-02 3.619384765625000000e-02 -6.643676757812500000e-02 -4.098510742187500000e-02 -5.572509765625000000e-02 -1.061706542968750000e-01 -1.124572753906250000e-01 -1.172485351562500000e-01 -1.841430664062500000e-01 -2.030334472656250000e-01 -2.881164550781250000e-01 -2.863464355468750000e-01 -3.082275390625000000e-01 -3.402709960937500000e-01 -2.791442871093750000e-01 -3.544616699218750000e-01 -3.802490234375000000e-01 -4.044494628906250000e-01 -4.416809082031250000e-01 -4.805603027343750000e-01 -4.704895019531250000e-01 -4.684143066406250000e-01 -4.575195312500000000e-01 -4.470520019531250000e-01 -4.298400878906250000e-01 -5.204162597656250000e-01 -5.502014160156250000e-01 -5.877990722656250000e-01 -6.206359863281250000e-01 -6.310424804687500000e-01 -6.802062988281250000e-01 -7.105407714843750000e-01 -7.419433593750000000e-01 -7.180175781250000000e-01 -7.318725585937500000e-01 -7.439575195312500000e-01 -7.882690429687500000e-01 -7.662048339843750000e-01 -7.885437011718750000e-01 -8.271484375000000000e-01 -8.118286132812500000e-01 -8.742370605468750000e-01 -9.056701660156250000e-01 -9.732055664062500000e-01 -9.927062988281250000e-01 -9.876403808593750000e-01 -1.064086914062500000e+00 -1.107086181640625000e+00 -1.066864013671875000e+00 -1.133331298828125000e+00 -1.095733642578125000e+00 -1.207977294921875000e+00 -1.266937255859375000e+00 -1.260284423828125000e+00 -1.277740478515625000e+00 -1.228637695312500000e+00 -1.280853271484375000e+00 -1.346038818359375000e+00 -1.458190917968750000e+00 -1.521972656250000000e+00 -1.608947753906250000e+00 -1.674713134765625000e+00 -1.654998779296875000e+00 -1.736114501953125000e+00 -1.797973632812500000e+00 -1.861053466796875000e+00 -1.850463867187500000e+00 -1.871917724609375000e+00 -1.845733642578125000e+00 -1.878692626953125000e+00 -1.856262207031250000e+00 -1.874755859375000000e+00 -1.908538818359375000e+00 -1.953369140625000000e+00 -1.987884521484375000e+00 -1.979858398437500000e+00 -1.999084472656250000e+00 -2.031188964843750000e+00 -2.114990234375000000e+00 -2.114654541015625000e+00 -2.241119384765625000e+00 -2.253173828125000000e+00 -2.305694580078125000e+00 -2.373565673828125000e+00 -2.454376220703125000e+00 -2.427490234375000000e+00 -2.466766357421875000e+00 -2.472991943359375000e+00 -2.544403076171875000e+00 -2.587585449218750000e+00 -2.617492675781250000e+00 -2.639099121093750000e+00 -2.684082031250000000e+00 -2.692932128906250000e+00 -2.721801757812500000e+00 -2.701843261718750000e+00 -2.674255371093750000e+00 -2.677795410156250000e+00 -2.720336914062500000e+00 -2.732696533203125000e+00 -2.795623779296875000e+00 -2.875915527343750000e+00 -2.886596679687500000e+00 -2.878082275390625000e+00 -2.934082031250000000e+00 -2.982696533203125000e+00 -3.003601074218750000e+00 -3.023040771484375000e+00 -3.096923828125000000e+00 -3.071441650390625000e+00 -3.148559570312500000e+00 -3.199859619140625000e+00 -3.220458984375000000e+00 -3.258941650390625000e+00 -3.261688232421875000e+00 -3.312377929687500000e+00 -3.396453857421875000e+00 -3.398101806640625000e+00 -3.503326416015625000e+00 -3.437988281250000000e+00 -3.490722656250000000e+00 -3.553588867187500000e+00 -3.572082519531250000e+00 -3.592102050781250000e+00 -3.700958251953125000e+00 -3.759704589843750000e+00 -3.754760742187500000e+00 -3.878997802734375000e+00 -3.892089843750000000e+00 -3.955230712890625000e+00 -4.015228271484375000e+00 -4.056518554687500000e+00 -4.048431396484375000e+00 -4.037322998046875000e+00 -4.029510498046875000e+00 -4.104461669921875000e+00 -4.159210205078125000e+00 -4.156280517578125000e+00 -4.207031250000000000e+00 -4.257507324218750000e+00 -4.242431640625000000e+00 -4.274353027343750000e+00 -4.328796386718750000e+00 -4.349212646484375000e+00 -4.361602783203125000e+00 -4.377258300781250000e+00 -4.463134765625000000e+00 -4.508300781250000000e+00 -4.547821044921875000e+00 -4.580932617187500000e+00 -4.599182128906250000e+00 -4.628875732421875000e+00 -4.685699462890625000e+00 -4.675170898437500000e+00 -4.683380126953125000e+00 -4.712188720703125000e+00 -4.769226074218750000e+00 -4.805572509765625000e+00 -4.846801757812500000e+00 -4.889373779296875000e+00 -4.816894531250000000e+00 -4.864898681640625000e+00 -4.859375000000000000e+00 -4.853607177734375000e+00 -4.879272460937500000e+00 -4.838012695312500000e+00 -4.884185791015625000e+00 -4.890411376953125000e+00 -4.896423339843750000e+00 -4.988006591796875000e+00 -5.068542480468750000e+00 -5.086059570312500000e+00 -5.133789062500000000e+00 -5.155609130859375000e+00 -5.226867675781250000e+00 -5.180084228515625000e+00 -5.217834472656250000e+00 -5.260742187500000000e+00 -5.339416503906250000e+00 -5.362792968750000000e+00 -5.398742675781250000e+00 -5.470520019531250000e+00 -5.460876464843750000e+00 -5.475128173828125000e+00 -5.538360595703125000e+00 -5.632995605468750000e+00 -5.631469726562500000e+00 -5.571105957031250000e+00 -5.644317626953125000e+00 -5.643737792968750000e+00 -5.638244628906250000e+00 -5.661376953125000000e+00 -5.651702880859375000e+00 -5.675109863281250000e+00 -5.721588134765625000e+00 -5.801788330078125000e+00 -5.805603027343750000e+00 -5.840423583984375000e+00 -5.884735107421875000e+00 -5.877960205078125000e+00 -5.903442382812500000e+00 -5.998382568359375000e+00 -6.049041748046875000e+00 -6.104339599609375000e+00 -6.108703613281250000e+00 -6.144073486328125000e+00 -6.143096923828125000e+00 -6.167877197265625000e+00 -6.205322265625000000e+00 -6.235931396484375000e+00 -6.269348144531250000e+00 -6.309234619140625000e+00 -6.336212158203125000e+00 -6.434967041015625000e+00 -6.418518066406250000e+00 -6.422241210937500000e+00 -6.478424072265625000e+00 -6.475769042968750000e+00 -6.536224365234375000e+00 -6.512481689453125000e+00 -6.556671142578125000e+00 -6.560668945312500000e+00 -6.611968994140625000e+00 -6.676483154296875000e+00 -6.676055908203125000e+00 -6.759185791015625000e+00 -6.685333251953125000e+00 -6.682434082031250000e+00 -6.698486328125000000e+00 -6.738037109375000000e+00 -6.681060791015625000e+00 -6.757110595703125000e+00 -6.782470703125000000e+00 -6.851837158203125000e+00 -6.827178955078125000e+00 -6.823333740234375000e+00 -6.831604003906250000e+00 -6.851531982421875000e+00 -6.804504394531250000e+00 -6.827117919921875000e+00 -6.875640869140625000e+00 -6.890594482421875000e+00 -6.900970458984375000e+00 -6.974578857421875000e+00 -6.961151123046875000e+00 -7.006530761718750000e+00 -6.980865478515625000e+00 -7.029144287109375000e+00 -7.017608642578125000e+00 -7.026245117187500000e+00 -7.081909179687500000e+00 -7.128906250000000000e+00 -7.132141113281250000e+00 -7.145446777343750000e+00 -7.196044921875000000e+00 -7.233215332031250000e+00 -7.286682128906250000e+00 -7.295928955078125000e+00 -7.324615478515625000e+00 -7.321716308593750000e+00 -7.363800048828125000e+00 -7.376617431640625000e+00 -7.373321533203125000e+00 -7.442474365234375000e+00 -7.474090576171875000e+00 -7.453186035156250000e+00 -7.461120605468750000e+00 -7.518768310546875000e+00 -7.533630371093750000e+00 -7.582031250000000000e+00 -7.639984130859375000e+00 -7.603790283203125000e+00 -7.618408203125000000e+00 -7.651000976562500000e+00 -7.651275634765625000e+00 -7.665039062500000000e+00 -7.709686279296875000e+00 -7.736999511718750000e+00 -7.765533447265625000e+00 -7.829315185546875000e+00 -7.886383056640625000e+00 -7.951538085937500000e+00 -7.975708007812500000e+00 -7.963378906250000000e+00 -7.986572265625000000e+00 -8.041717529296875000e+00 -8.087982177734375000e+00 -8.078735351562500000e+00 -8.124084472656250000e+00 -8.121734619140625000e+00 -8.207458496093750000e+00 -8.253784179687500000e+00 -8.277709960937500000e+00 -8.310119628906250000e+00 -8.346496582031250000e+00 -8.405670166015625000e+00 -8.427032470703125000e+00 -8.447967529296875000e+00 -8.479705810546875000e+00 -8.461029052734375000e+00 -8.455383300781250000e+00 -8.474182128906250000e+00 -8.425964355468750000e+00 -8.429046630859375000e+00 -8.419067382812500000e+00 -8.409027099609375000e+00 -8.386230468750000000e+00 -8.370300292968750000e+00 -8.323089599609375000e+00 -8.233367919921875000e+00 -8.276367187500000000e+00 -8.261138916015625000e+00 -8.230987548828125000e+00 -8.160156250000000000e+00 -8.141601562500000000e+00 -8.106414794921875000e+00 -8.040618896484375000e+00 -8.008514404296875000e+00 -7.969940185546875000e+00 -7.956207275390625000e+00 -7.902801513671875000e+00 -7.863006591796875000e+00 -7.883270263671875000e+00 -7.849700927734375000e+00 -7.827423095703125000e+00 -7.747955322265625000e+00 -7.685668945312500000e+00 -7.675964355468750000e+00 -7.593139648437500000e+00 -7.531402587890625000e+00 -7.474731445312500000e+00 -7.362457275390625000e+00 -7.300994873046875000e+00 -7.211730957031250000e+00 -7.089111328125000000e+00 -6.958221435546875000e+00 -6.891998291015625000e+00 -6.885925292968750000e+00 -6.848114013671875000e+00 -6.872161865234375000e+00 -6.828979492187500000e+00 -6.824554443359375000e+00 -6.832214355468750000e+00 -6.812103271484375000e+00 -6.842224121093750000e+00 -6.794616699218750000e+00 -6.819671630859375000e+00 -6.819488525390625000e+00 -6.757354736328125000e+00 -6.695098876953125000e+00 -6.687316894531250000e+00 -6.736663818359375000e+00 -6.666656494140625000e+00 -6.623260498046875000e+00 -6.546936035156250000e+00 -6.424591064453125000e+00 -6.384368896484375000e+00 -6.323059082031250000e+00 -6.247283935546875000e+00 -6.165191650390625000e+00 -6.078857421875000000e+00 -6.020141601562500000e+00 -5.909698486328125000e+00 -5.820129394531250000e+00 -5.746948242187500000e+00 -5.724090576171875000e+00 -5.575439453125000000e+00 -5.378295898437500000e+00 -5.297882080078125000e+00 -5.205688476562500000e+00 -5.052917480468750000e+00 -4.986145019531250000e+00 -4.764862060546875000e+00 -4.648712158203125000e+00 -4.580657958984375000e+00 -4.490112304687500000e+00 -4.386413574218750000e+00 -4.273956298828125000e+00 -4.165954589843750000e+00 -4.012390136718750000e+00 -3.832244873046875000e+00 -3.627288818359375000e+00 -3.469055175781250000e+00 -3.298431396484375000e+00 -3.118133544921875000e+00 -2.934509277343750000e+00 -2.748718261718750000e+00 -2.508514404296875000e+00 -2.270294189453125000e+00 -1.959564208984375000e+00 -1.671203613281250000e+00 -1.358764648437500000e+00 -9.741516113281250000e-01 -6.071777343750000000e-01 -2.806396484375000000e-01 -9.582519531250000000e-03 3.143310546875000000e-01 5.815429687500000000e-01 8.577575683593750000e-01 1.105163574218750000e+00 1.382598876953125000e+00 1.626678466796875000e+00 1.775177001953125000e+00 1.957397460937500000e+00 2.082183837890625000e+00 2.283599853515625000e+00 2.544982910156250000e+00 2.841491699218750000e+00 3.132568359375000000e+00 3.401550292968750000e+00 3.604003906250000000e+00 3.764678955078125000e+00 3.958831787109375000e+00 4.225860595703125000e+00 4.458831787109375000e+00 4.678924560546875000e+00 4.784851074218750000e+00 4.935180664062500000e+00 5.100799560546875000e+00 5.335815429687500000e+00 5.582611083984375000e+00 5.770294189453125000e+00 6.036499023437500000e+00 6.376770019531250000e+00 6.648681640625000000e+00 6.868103027343750000e+00 7.071350097656250000e+00 7.299224853515625000e+00 7.497253417968750000e+00 7.667022705078125000e+00 7.804962158203125000e+00 8.038757324218750000e+00 8.218139648437500000e+00 8.465545654296875000e+00 8.639282226562500000e+00 8.908660888671875000e+00 9.124481201171875000e+00 9.339263916015625000e+00 9.591888427734375000e+00 9.897674560546875000e+00 1.022167968750000000e+01 1.049673461914062500e+01 1.076156616210937500e+01 1.111807250976562500e+01 1.156826782226562500e+01 1.191656494140625000e+01 1.234619140625000000e+01 1.274563598632812500e+01 1.318505859375000000e+01 1.373770141601562500e+01 1.407223510742187500e+01 1.446722412109375000e+01 1.481115722656250000e+01 1.513793945312500000e+01 1.551971435546875000e+01 1.586904907226562500e+01 1.606906127929687500e+01 1.632064819335937500e+01 1.670300292968750000e+01 1.717022705078125000e+01 1.748815917968750000e+01 1.787808227539062500e+01 1.822415161132812500e+01 1.841433715820312500e+01 1.863064575195312500e+01 1.864324951171875000e+01 1.883450317382812500e+01 1.897418212890625000e+01 1.919528198242187500e+01 1.937683105468750000e+01 1.953631591796875000e+01 1.973162841796875000e+01 1.984475708007812500e+01 2.000277709960937500e+01 2.016842651367187500e+01 2.033474731445312500e+01 2.039413452148437500e+01 2.049688720703125000e+01 2.067514038085937500e+01 2.071548461914062500e+01 2.081500244140625000e+01 2.092858886718750000e+01 2.106176757812500000e+01 2.112011718750000000e+01 2.118341064453125000e+01 2.132272338867187500e+01 2.134039306640625000e+01 2.147872924804687500e+01 2.157434082031250000e+01 2.163101196289062500e+01 2.174575805664062500e+01 2.187841796875000000e+01 2.202517700195312500e+01 2.215689086914062500e+01 2.217279052734375000e+01 2.223953247070312500e+01 2.226608276367187500e+01 2.239343261718750000e+01 2.236904907226562500e+01 2.246069335937500000e+01 2.249627685546875000e+01 2.261206054687500000e+01 2.276129150390625000e+01 2.281109619140625000e+01 2.290106201171875000e+01 2.298321533203125000e+01 2.303344726562500000e+01 2.308526611328125000e+01 2.316180419921875000e+01 2.320120239257812500e+01 2.322677612304687500e+01 2.333489990234375000e+01 2.342520141601562500e+01 2.344265747070312500e+01 2.342468261718750000e+01 2.343032836914062500e+01 2.351184082031250000e+01 2.352642822265625000e+01 2.350030517578125000e+01 2.351733398437500000e+01 2.355984497070312500e+01 2.357885742187500000e+01 2.353421020507812500e+01 2.347747802734375000e+01 2.345523071289062500e+01 2.341400146484375000e+01 2.334725952148437500e+01 2.336413574218750000e+01 2.334707641601562500e+01 2.340090942382812500e+01 2.339685058593750000e+01 2.341201782226562500e+01 2.341711425781250000e+01 2.348391723632812500e+01 2.356219482421875000e+01 2.361026000976562500e+01 2.356872558593750000e+01 2.346539306640625000e+01 2.345898437500000000e+01 2.350000000000000000e+01 2.343246459960937500e+01 2.348379516601562500e+01 2.340777587890625000e+01 2.331210327148437500e+01 2.338784790039062500e+01 2.339770507812500000e+01 2.336804199218750000e+01 2.343399047851562500e+01 2.340289306640625000e+01 2.331509399414062500e+01 2.336303710937500000e+01 2.341894531250000000e+01 2.337411499023437500e+01 2.335824584960937500e+01 2.335296630859375000e+01 2.328079223632812500e+01 2.334243774414062500e+01 2.332080078125000000e+01 2.329763793945312500e+01 2.330160522460937500e+01 2.332702636718750000e+01 2.328582763671875000e+01 2.322143554687500000e+01 2.317987060546875000e+01 2.319589233398437500e+01 2.316134643554687500e+01 2.314971923828125000e+01 2.313735961914062500e+01 2.312005615234375000e+01 2.312786865234375000e+01 2.314196777343750000e+01 2.314871215820312500e+01 2.316223144531250000e+01 2.314727783203125000e+01 2.307672119140625000e+01 2.303671264648437500e+01 2.297262573242187500e+01 2.286892700195312500e+01 2.288983154296875000e+01 2.288754272460937500e+01 2.281341552734375000e+01 2.277981567382812500e+01 2.270785522460937500e+01 2.257495117187500000e+01 2.255862426757812500e+01 2.256329345703125000e+01 2.254324340820312500e+01 2.261422729492187500e+01 2.259558105468750000e+01 2.259216308593750000e+01 2.258816528320312500e+01 2.268539428710937500e+01 2.266397094726562500e+01 2.263735961914062500e+01 2.270861816406250000e+01 2.264199829101562500e+01 2.262106323242187500e+01 2.260928344726562500e+01 2.256509399414062500e+01 2.259835815429687500e+01 2.266830444335937500e+01 2.255252075195312500e+01 2.251785278320312500e+01 2.252114868164062500e+01 2.257550048828125000e+01 2.253710937500000000e+01 2.248001098632812500e+01 2.241748046875000000e+01 2.243798828125000000e+01 2.243255615234375000e+01 2.241226196289062500e+01 2.241836547851562500e+01 2.245648193359375000e+01 2.242709350585937500e+01 2.248013305664062500e+01 2.242532348632812500e+01 2.246182250976562500e+01 2.243914794921875000e+01 2.242028808593750000e+01 2.251190185546875000e+01 2.255081176757812500e+01 2.255191040039062500e+01 2.255828857421875000e+01 2.263113403320312500e+01 2.264352416992187500e+01 2.263604736328125000e+01 2.261352539062500000e+01 2.257629394531250000e+01 2.250488281250000000e+01 2.252514648437500000e+01 2.252914428710937500e+01 2.246179199218750000e+01 2.248599243164062500e+01 2.246697998046875000e+01 2.247744750976562500e+01 2.240368652343750000e+01 2.238961791992187500e+01 2.235858154296875000e+01 2.237951660156250000e+01 2.228350830078125000e+01 2.224624633789062500e+01 2.219308471679687500e+01 2.215991210937500000e+01 2.213043212890625000e+01 2.210626220703125000e+01 2.205566406250000000e+01 2.199118041992187500e+01 2.191226196289062500e+01 2.194042968750000000e+01 2.196322631835937500e+01 2.196453857421875000e+01 2.197674560546875000e+01 2.198257446289062500e+01 2.204046630859375000e+01 2.203869628906250000e+01 2.203372192382812500e+01 2.196319580078125000e+01 2.198178100585937500e+01 2.198480224609375000e+01 2.199584960937500000e+01 2.204864501953125000e+01 2.202389526367187500e+01 2.195816040039062500e+01 2.184268188476562500e+01 2.178784179687500000e+01 2.177502441406250000e+01 2.172421264648437500e+01 2.173965454101562500e+01 2.180050659179687500e+01 2.168374633789062500e+01 2.164486694335937500e+01 2.164041137695312500e+01 2.158865356445312500e+01 2.160083007812500000e+01 2.154922485351562500e+01 2.159460449218750000e+01 2.154263305664062500e+01 2.149377441406250000e+01 2.148605346679687500e+01 2.146240234375000000e+01 2.140969848632812500e+01 2.139337158203125000e+01 2.137756347656250000e+01 2.136517333984375000e+01 2.132342529296875000e+01 2.124264526367187500e+01 2.115023803710937500e+01 2.107946777343750000e+01 2.109918212890625000e+01 2.107110595703125000e+01 2.111129760742187500e+01 2.105398559570312500e+01 2.098379516601562500e+01 2.093206787109375000e+01 2.090270996093750000e+01 2.085745239257812500e+01 2.083618164062500000e+01 2.078286743164062500e+01 2.077862548828125000e+01 2.077670288085937500e+01 2.074435424804687500e+01 2.075604248046875000e+01 2.079229736328125000e+01 2.080255126953125000e+01 2.072494506835937500e+01 2.066351318359375000e+01 2.070034790039062500e+01 2.065060424804687500e+01 2.058673095703125000e+01 2.054711914062500000e+01 2.048361206054687500e+01 2.033050537109375000e+01 2.030514526367187500e+01 2.029049682617187500e+01 2.018466186523437500e+01 2.016873168945312500e+01 2.005697631835937500e+01 1.998510742187500000e+01
