# Supplementary material for: Molecular dynamics on quantum annealers
Source: Sci Rep. 2022 Oct 7;12:16824. doi: 10.1038/s41598-022-21163-x (PMC9547079; doi:10.1038/s41598-022-21163-x)
Supplement: Supplementary file 2 — Supplementary Information 2. [file 41598_2022_21163_MOESM2_ESM.zip › results/dwave/eq_2/attempts_5/at_200/N_31/solution.txt]

1.300000000000000044e+00 1.289581298828125000e+00 1.349548339843750000e+00 1.435394287109375000e+00 1.509368896484375000e+00 1.502288818359375000e+00 1.556427001953125000e+00 1.567565917968750000e+00 1.559600830078125000e+00 1.551330566406250000e+00 1.569061279296875000e+00 1.497344970703125000e+00 1.448944091796875000e+00 1.425933837890625000e+00 1.423522949218750000e+00 1.386627197265625000e+00 1.373657226562500000e+00 1.309478759765625000e+00 1.274078369140625000e+00 1.251403808593750000e+00 1.195129394531250000e+00 1.168365478515625000e+00 1.201385498046875000e+00 1.212585449218750000e+00 1.273010253906250000e+00 1.294921875000000000e+00 1.386260986328125000e+00 1.448486328125000000e+00 1.522888183593750000e+00 1.614013671875000000e+00 1.691253662109375000e+00
0.000000000000000000e+00 5.733032226562500000e-01 1.210815429687500000e+00 1.483551025390625000e+00 1.307525634765625000e+00 8.399658203125000000e-01 3.945922851562500000e-01 -2.194824218750000000e-01 -8.759765625000000000e-01 -1.463439941406250000e+00 -2.065826416015625000e+00 -2.702941894531250000e+00 -3.106231689453125000e+00 -3.288146972656250000e+00 -3.424682617187500000e+00 -3.508056640625000000e+00 -3.452026367187500000e+00 -3.306243896484375000e+00 -2.807067871093750000e+00 -2.130950927734375000e+00 -1.266693115234375000e+00 1.535034179687500000e-02 1.621887207031250000e+00 2.881866455078125000e+00 4.179504394531250000e+00 4.906372070312500000e+00 5.484252929687500000e+00 5.594299316406250000e+00 5.398712158203125000e+00 4.860717773437500000e+00 4.102447509765625000e+00
