# Supplementary material for: Molecular dynamics on quantum annealers
Source: Sci Rep. 2022 Oct 7;12:16824. doi: 10.1038/s41598-022-21163-x (PMC9547079; doi:10.1038/s41598-022-21163-x)
Supplement: Supplementary file 2 — Supplementary Information 2. [file 41598_2022_21163_MOESM2_ESM.zip › results/dwave/eq_2/attempts_5/at_200/N_316/solution.txt]

1.300000000000000044e+00 1.287658691406250000e+00 1.342010498046875000e+00 1.353881835937500000e+00 1.319244384765625000e+00 1.222351074218750000e+00 1.275177001953125000e+00 1.226654052734375000e+00 1.311431884765625000e+00 1.330383300781250000e+00 1.321502685546875000e+00 1.327514648437500000e+00 1.366058349609375000e+00 1.355010986328125000e+00 1.373474121093750000e+00 1.390991210937500000e+00 1.376068115234375000e+00 1.323974609375000000e+00 1.358581542968750000e+00 1.352752685546875000e+00 1.380737304687500000e+00 1.419097900390625000e+00 1.389038085937500000e+00 1.345062255859375000e+00 1.355133056640625000e+00 1.352905273437500000e+00 1.359375000000000000e+00 1.367004394531250000e+00 1.316955566406250000e+00 1.362091064453125000e+00 1.371185302734375000e+00 1.344726562500000000e+00 1.325927734375000000e+00 1.253814697265625000e+00 1.279724121093750000e+00 1.290435791015625000e+00 1.330261230468750000e+00 1.330444335937500000e+00 1.337158203125000000e+00 1.373260498046875000e+00 1.333007812500000000e+00 1.381469726562500000e+00 1.399688720703125000e+00 1.470520019531250000e+00 1.500488281250000000e+00 1.527160644531250000e+00 1.522155761718750000e+00 1.507934570312500000e+00 1.551116943359375000e+00 1.566802978515625000e+00 1.576690673828125000e+00 1.572692871093750000e+00 1.573974609375000000e+00 1.543518066406250000e+00 1.556762695312500000e+00 1.552703857421875000e+00 1.580902099609375000e+00 1.609283447265625000e+00 1.597656250000000000e+00 1.576141357421875000e+00 1.626434326171875000e+00 1.592620849609375000e+00 1.560516357421875000e+00 1.646209716796875000e+00 1.712097167968750000e+00 1.642364501953125000e+00 1.627410888671875000e+00 1.641632080078125000e+00 1.649108886718750000e+00 1.687683105468750000e+00 1.669555664062500000e+00 1.684936523437500000e+00 1.660644531250000000e+00 1.690521240234375000e+00 1.700378417968750000e+00 1.710723876953125000e+00 1.728820800781250000e+00 1.727020263671875000e+00 1.747802734375000000e+00 1.730560302734375000e+00 1.725158691406250000e+00 1.723693847656250000e+00 1.730438232421875000e+00 1.738281250000000000e+00 1.739379882812500000e+00 1.675384521484375000e+00 1.680084228515625000e+00 1.735351562500000000e+00 1.702423095703125000e+00 1.690734863281250000e+00 1.677795410156250000e+00 1.679382324218750000e+00 1.719726562500000000e+00 1.671630859375000000e+00 1.616943359375000000e+00 1.610748291015625000e+00 1.696777343750000000e+00 1.642395019531250000e+00 1.738372802734375000e+00 1.761840820312500000e+00 1.741668701171875000e+00 1.736999511718750000e+00 1.734436035156250000e+00 1.811126708984375000e+00 1.765594482421875000e+00 1.808868408203125000e+00 1.785217285156250000e+00 1.791748046875000000e+00 1.785369873046875000e+00 1.797637939453125000e+00 1.835784912109375000e+00 1.856018066406250000e+00 1.840484619140625000e+00 1.800659179687500000e+00 1.784362792968750000e+00 1.852813720703125000e+00 1.808074951171875000e+00 1.816162109375000000e+00 1.828643798828125000e+00 1.815338134765625000e+00 1.763519287109375000e+00 1.747406005859375000e+00 1.820983886718750000e+00 1.812347412109375000e+00 1.828002929687500000e+00 1.842895507812500000e+00 1.834655761718750000e+00 1.865081787109375000e+00 1.863006591796875000e+00 1.917236328125000000e+00 1.921295166015625000e+00 1.931854248046875000e+00 1.896514892578125000e+00 1.949859619140625000e+00 1.950469970703125000e+00 1.941711425781250000e+00 1.927520751953125000e+00 1.965179443359375000e+00 1.988250732421875000e+00 1.963653564453125000e+00 1.939880371093750000e+00 1.932464599609375000e+00 1.876892089843750000e+00 1.838836669921875000e+00 1.799652099609375000e+00 1.801635742187500000e+00 1.766632080078125000e+00 1.684326171875000000e+00 1.616882324218750000e+00 1.619110107421875000e+00 1.621887207031250000e+00 1.616424560546875000e+00 1.613891601562500000e+00 1.593963623046875000e+00 1.626525878906250000e+00 1.593750000000000000e+00 1.583312988281250000e+00 1.621459960937500000e+00 1.659576416015625000e+00 1.570281982421875000e+00 1.555938720703125000e+00 1.568084716796875000e+00 1.580383300781250000e+00 1.604248046875000000e+00 1.600677490234375000e+00 1.569824218750000000e+00 1.538879394531250000e+00 1.479919433593750000e+00 1.422332763671875000e+00 1.403869628906250000e+00 1.403686523437500000e+00 1.410980224609375000e+00 1.391265869140625000e+00 1.352600097656250000e+00 1.308837890625000000e+00 1.260650634765625000e+00 1.278778076171875000e+00 1.254516601562500000e+00 1.230285644531250000e+00 1.184753417968750000e+00 1.243621826171875000e+00 1.317871093750000000e+00 1.314788818359375000e+00 1.322448730468750000e+00 1.362030029296875000e+00 1.362121582031250000e+00 1.355224609375000000e+00 1.355621337890625000e+00 1.424774169921875000e+00 1.458160400390625000e+00 1.401763916015625000e+00 1.387420654296875000e+00 1.412261962890625000e+00 1.410430908203125000e+00 1.420043945312500000e+00 1.434661865234375000e+00 1.400390625000000000e+00 1.346405029296875000e+00 1.351776123046875000e+00 1.340515136718750000e+00 1.357543945312500000e+00 1.351898193359375000e+00 1.338287353515625000e+00 1.361206054687500000e+00 1.339935302734375000e+00 1.289947509765625000e+00 1.312744140625000000e+00 1.291931152343750000e+00 1.303436279296875000e+00 1.234680175781250000e+00 1.197601318359375000e+00 1.193847656250000000e+00 1.164764404296875000e+00 1.194763183593750000e+00 1.165893554687500000e+00 1.228088378906250000e+00 1.284515380859375000e+00 1.269470214843750000e+00 1.307220458984375000e+00 1.309082031250000000e+00 1.391326904296875000e+00 1.363464355468750000e+00 1.348541259765625000e+00 1.359802246093750000e+00 1.336456298828125000e+00 1.348052978515625000e+00 1.312957763671875000e+00 1.251922607421875000e+00 1.206298828125000000e+00 1.154296875000000000e+00 1.189514160156250000e+00 1.160766601562500000e+00 1.141754150390625000e+00 1.132873535156250000e+00 1.111328125000000000e+00 1.070098876953125000e+00 1.040039062500000000e+00 1.043426513671875000e+00 9.857788085937500000e-01 9.480285644531250000e-01 9.215698242187500000e-01 9.049987792968750000e-01 9.063110351562500000e-01 9.104003906250000000e-01 9.170532226562500000e-01 8.987426757812500000e-01 8.989257812500000000e-01 8.848876953125000000e-01 8.935852050781250000e-01 8.406372070312500000e-01 7.946777343750000000e-01 7.689208984375000000e-01 7.847900390625000000e-01 7.849426269531250000e-01 8.102111816406250000e-01 7.972106933593750000e-01 8.319702148437500000e-01 8.180236816406250000e-01 7.826538085937500000e-01 7.876586914062500000e-01 7.562866210937500000e-01 7.591247558593750000e-01 7.234191894531250000e-01 7.339782714843750000e-01 7.486877441406250000e-01 7.232666015625000000e-01 8.038940429687500000e-01 8.572692871093750000e-01 8.323669433593750000e-01 8.470764160156250000e-01 9.607238769531250000e-01 9.306335449218750000e-01 9.744873046875000000e-01 1.008239746093750000e+00 1.060699462890625000e+00 1.131103515625000000e+00 1.169525146484375000e+00 1.161407470703125000e+00 1.189208984375000000e+00 1.203674316406250000e+00 1.300567626953125000e+00 1.420989990234375000e+00 1.487762451171875000e+00 1.538299560546875000e+00 1.476074218750000000e+00 1.521484375000000000e+00 1.527893066406250000e+00 1.592590332031250000e+00 1.535888671875000000e+00 1.564025878906250000e+00 1.511260986328125000e+00 1.550476074218750000e+00 1.579284667968750000e+00 1.609924316406250000e+00 1.645111083984375000e+00 1.634643554687500000e+00 1.703033447265625000e+00 1.676635742187500000e+00 1.700073242187500000e+00 1.750518798828125000e+00 1.731140136718750000e+00 1.744506835937500000e+00 1.803924560546875000e+00 1.800994873046875000e+00 1.738739013671875000e+00 1.718444824218750000e+00 1.734100341796875000e+00 1.844207763671875000e+00 1.863128662109375000e+00 1.945098876953125000e+00 1.997497558593750000e+00 2.049072265625000000e+00 2.055969238281250000e+00 2.117614746093750000e+00 2.152740478515625000e+00 2.259338378906250000e+00
0.000000000000000000e+00 4.028320312500000000e-02 6.356811523437500000e-02 4.949951171875000000e-02 1.141662597656250000e-01 1.913757324218750000e-01 2.500305175781250000e-01 3.028259277343750000e-01 4.180297851562500000e-01 4.614868164062500000e-01 4.908142089843750000e-01 6.307678222656250000e-01 7.070617675781250000e-01 7.489013671875000000e-01 7.539367675781250000e-01 7.749328613281250000e-01 8.369445800781250000e-01 8.511962890625000000e-01 8.229980468750000000e-01 8.504943847656250000e-01 8.611755371093750000e-01 8.832092285156250000e-01 9.132690429687500000e-01 9.499816894531250000e-01 9.867553710937500000e-01 1.025817871093750000e+00 1.066894531250000000e+00 1.169982910156250000e+00 1.208557128906250000e+00 1.262847900390625000e+00 1.319732666015625000e+00 1.273651123046875000e+00 1.286041259765625000e+00 1.316833496093750000e+00 1.437896728515625000e+00 1.522827148437500000e+00 1.592529296875000000e+00 1.673797607421875000e+00 1.697753906250000000e+00 1.643615722656250000e+00 1.687347412109375000e+00 1.737915039062500000e+00 1.718566894531250000e+00 1.735717773437500000e+00 1.605346679687500000e+00 1.520629882812500000e+00 1.461334228515625000e+00 1.361328125000000000e+00 1.345825195312500000e+00 1.225860595703125000e+00 1.123840332031250000e+00 1.057250976562500000e+00 9.787597656250000000e-01 9.233398437500000000e-01 8.241577148437500000e-01 7.999572753906250000e-01 7.309570312500000000e-01 6.283264160156250000e-01 5.873107910156250000e-01 5.173339843750000000e-01 4.930725097656250000e-01 4.273071289062500000e-01 3.660278320312500000e-01 3.363037109375000000e-01 2.440185546875000000e-01 1.855773925781250000e-01 1.091308593750000000e-01 2.441406250000000000e-02 -1.149291992187500000e-01 -1.796264648437500000e-01 -3.139953613281250000e-01 -3.381347656250000000e-01 -3.650207519531250000e-01 -4.125976562500000000e-01 -5.117187500000000000e-01 -6.363525390625000000e-01 -7.337341308593750000e-01 -8.638610839843750000e-01 -9.390869140625000000e-01 -1.079254150390625000e+00 -1.126434326171875000e+00 -1.202697753906250000e+00 -1.245788574218750000e+00 -1.345458984375000000e+00 -1.392181396484375000e+00 -1.458923339843750000e+00 -1.524597167968750000e+00 -1.590270996093750000e+00 -1.752044677734375000e+00 -1.781036376953125000e+00 -1.870849609375000000e+00 -1.932373046875000000e+00 -2.008087158203125000e+00 -2.063598632812500000e+00 -2.098968505859375000e+00 -2.145385742187500000e+00 -2.194610595703125000e+00 -2.299987792968750000e+00 -2.382110595703125000e+00 -2.435546875000000000e+00 -2.542144775390625000e+00 -2.706726074218750000e+00 -2.770416259765625000e+00 -2.825042724609375000e+00 -2.936798095703125000e+00 -3.045593261718750000e+00 -3.210449218750000000e+00 -3.283813476562500000e+00 -3.404876708984375000e+00 -3.486877441406250000e+00 -3.623565673828125000e+00 -3.712219238281250000e+00 -3.806884765625000000e+00 -3.924346923828125000e+00 -4.012359619140625000e+00 -4.127014160156250000e+00 -4.252624511718750000e+00 -4.279663085937500000e+00 -4.410797119140625000e+00 -4.499725341796875000e+00 -4.603820800781250000e+00 -4.660003662109375000e+00 -4.721343994140625000e+00 -4.757141113281250000e+00 -4.871154785156250000e+00 -5.028930664062500000e+00 -5.112365722656250000e+00 -5.194427490234375000e+00 -5.259155273437500000e+00 -5.330627441406250000e+00 -5.467407226562500000e+00 -5.553436279296875000e+00 -5.653717041015625000e+00 -5.768493652343750000e+00 -5.861297607421875000e+00 -6.008758544921875000e+00 -6.139038085937500000e+00 -6.279174804687500000e+00 -6.419799804687500000e+00 -6.499664306640625000e+00 -6.600250244140625000e+00 -6.699859619140625000e+00 -6.764953613281250000e+00 -6.875061035156250000e+00 -6.993225097656250000e+00 -7.101287841796875000e+00 -7.215820312500000000e+00 -7.334014892578125000e+00 -7.422821044921875000e+00 -7.435150146484375000e+00 -7.521484375000000000e+00 -7.613189697265625000e+00 -7.696075439453125000e+00 -7.758270263671875000e+00 -7.820251464843750000e+00 -7.842864990234375000e+00 -7.847961425781250000e+00 -7.945739746093750000e+00 -7.936065673828125000e+00 -8.011260986328125000e+00 -8.108276367187500000e+00 -8.216430664062500000e+00 -8.278442382812500000e+00 -8.299377441406250000e+00 -8.371582031250000000e+00 -8.453582763671875000e+00 -8.558715820312500000e+00 -8.608245849609375000e+00 -8.578033447265625000e+00 -8.526580810546875000e+00 -8.518310546875000000e+00 -8.540710449218750000e+00 -8.533264160156250000e+00 -8.516235351562500000e+00 -8.428802490234375000e+00 -8.397216796875000000e+00 -8.346008300781250000e+00 -8.258056640625000000e+00 -8.176910400390625000e+00 -7.995513916015625000e+00 -7.883087158203125000e+00 -7.796691894531250000e+00 -7.721801757812500000e+00 -7.645904541015625000e+00 -7.610198974609375000e+00 -7.627716064453125000e+00 -7.573486328125000000e+00 -7.528869628906250000e+00 -7.570892333984375000e+00 -7.585388183593750000e+00 -7.632019042968750000e+00 -7.635162353515625000e+00 -7.602203369140625000e+00 -7.544708251953125000e+00 -7.520568847656250000e+00 -7.586853027343750000e+00 -7.562042236328125000e+00 -7.500274658203125000e+00 -7.486694335937500000e+00 -7.501525878906250000e+00 -7.432891845703125000e+00 -7.449615478515625000e+00 -7.482818603515625000e+00 -7.506896972656250000e+00 -7.543426513671875000e+00 -7.539428710937500000e+00 -7.410217285156250000e+00 -7.358093261718750000e+00 -7.317230224609375000e+00 -7.336853027343750000e+00 -7.182250976562500000e+00 -7.054992675781250000e+00 -6.931884765625000000e+00 -6.807098388671875000e+00 -6.688842773437500000e+00 -6.502166748046875000e+00 -6.434539794921875000e+00 -6.341369628906250000e+00 -6.319061279296875000e+00 -6.283142089843750000e+00 -6.209472656250000000e+00 -6.200256347656250000e+00 -6.216796875000000000e+00 -6.206817626953125000e+00 -6.222381591796875000e+00 -6.111785888671875000e+00 -6.053771972656250000e+00 -5.997406005859375000e+00 -5.934844970703125000e+00 -5.815765380859375000e+00 -5.586273193359375000e+00 -5.439453125000000000e+00 -5.284088134765625000e+00 -5.154388427734375000e+00 -4.916656494140625000e+00 -4.634490966796875000e+00 -4.407928466796875000e+00 -4.117462158203125000e+00 -3.819763183593750000e+00 -3.502319335937500000e+00 -3.103790283203125000e+00 -2.610748291015625000e+00 -2.143280029296875000e+00 -1.700927734375000000e+00 -1.256774902343750000e+00 -7.890930175781250000e-01 -2.766418457031250000e-01 1.928405761718750000e-01 7.023315429687500000e-01 1.198699951171875000e+00 1.740356445312500000e+00 2.499267578125000000e+00 3.256927490234375000e+00 3.987243652343750000e+00 4.740509033203125000e+00 5.402526855468750000e+00 6.083709716796875000e+00 6.739410400390625000e+00 7.458984375000000000e+00 8.137603759765625000e+00 8.885131835937500000e+00 9.690551757812500000e+00 1.052542114257812500e+01 1.144116210937500000e+01 1.225155639648437500e+01 1.303543090820312500e+01 1.390829467773437500e+01 1.457244873046875000e+01 1.512878417968750000e+01 1.570330810546875000e+01 1.625042724609375000e+01 1.669808959960937500e+01 1.718072509765625000e+01 1.754458618164062500e+01 1.783151245117187500e+01 1.805361938476562500e+01 1.819610595703125000e+01 1.837362670898437500e+01 1.845031738281250000e+01 1.864401245117187500e+01 1.888757324218750000e+01 1.898489379882812500e+01 1.887765502929687500e+01 1.883200073242187500e+01 1.873809814453125000e+01 1.857885742187500000e+01 1.855114746093750000e+01 1.846102905273437500e+01 1.838192749023437500e+01 1.832943725585937500e+01 1.828915405273437500e+01 1.829797363281250000e+01 1.822085571289062500e+01 1.819186401367187500e+01 1.815304565429687500e+01 1.808074951171875000e+01 1.804473876953125000e+01 1.801950073242187500e+01 1.795309448242187500e+01 1.784985351562500000e+01 1.770544433593750000e+01 1.762692260742187500e+01 1.747784423828125000e+01 1.740103149414062500e+01 1.737255859375000000e+01 1.734277343750000000e+01 1.726193237304687500e+01 1.713540649414062500e+01 1.697521972656250000e+01 1.681344604492187500e+01 1.678408813476562500e+01 1.669009399414062500e+01 1.658786010742187500e+01 1.644494628906250000e+01 1.632174682617187500e+01 1.625277709960937500e+01
