# Supplementary material for: Molecular dynamics on quantum annealers
Source: Sci Rep. 2022 Oct 7;12:16824. doi: 10.1038/s41598-022-21163-x (PMC9547079; doi:10.1038/s41598-022-21163-x)
Supplement: Supplementary file 2 — Supplementary Information 2. [file 41598_2022_21163_MOESM2_ESM.zip › results/dwave/eq_2/attempts_5/N_10/solution.txt]

1.300000000000000044e+00 1.389953613281250000e+00 1.500091552734375000e+00 1.569427490234375000e+00 1.551483154296875000e+00 1.506378173828125000e+00 1.317138671875000000e+00 1.110687255859375000e+00 9.067993164062500000e-01 1.127075195312500000e+00
0.000000000000000000e+00 1.875976562500000000e+00 1.967651367187500000e+00 5.991516113281250000e-01 -1.492706298828125000e+00 -3.445892333984375000e+00 -4.961669921875000000e+00 -3.474609375000000000e+00 3.757476806640625000e+00 2.083746337890625000e+01
