# Supplementary material for: Molecular dynamics on quantum annealers
Source: Sci Rep. 2022 Oct 7;12:16824. doi: 10.1038/s41598-022-21163-x (PMC9547079; doi:10.1038/s41598-022-21163-x)
Supplement: Supplementary file 2 — Supplementary Information 2. [file 41598_2022_21163_MOESM2_ESM.zip › results/dwave/eq_2/attempts_5/N_100/solution.txt]

1.300000000000000044e+00 1.285675048828125000e+00 1.256530761718750000e+00 1.278137207031250000e+00 1.274047851562500000e+00 1.300567626953125000e+00 1.291748046875000000e+00 1.289245605468750000e+00 1.262237548828125000e+00 1.224517822265625000e+00 1.250244140625000000e+00 1.261535644531250000e+00 1.246734619140625000e+00 1.315277099609375000e+00 1.383178710937500000e+00 1.360717773437500000e+00 1.320983886718750000e+00 1.387786865234375000e+00 1.392333984375000000e+00 1.377777099609375000e+00 1.416503906250000000e+00 1.497344970703125000e+00 1.502014160156250000e+00 1.532318115234375000e+00 1.570617675781250000e+00 1.569885253906250000e+00 1.619232177734375000e+00 1.646209716796875000e+00 1.643585205078125000e+00 1.576599121093750000e+00 1.529388427734375000e+00 1.528228759765625000e+00 1.516021728515625000e+00 1.543609619140625000e+00 1.602569580078125000e+00 1.637054443359375000e+00 1.674377441406250000e+00 1.664184570312500000e+00 1.595947265625000000e+00 1.586975097656250000e+00 1.610229492187500000e+00 1.526184082031250000e+00 1.422424316406250000e+00 1.457031250000000000e+00 1.440521240234375000e+00 1.445037841796875000e+00 1.453125000000000000e+00 1.443634033203125000e+00 1.419189453125000000e+00 1.324554443359375000e+00 1.396636962890625000e+00 1.389068603515625000e+00 1.351318359375000000e+00 1.378875732421875000e+00 1.361145019531250000e+00 1.393310546875000000e+00 1.322113037109375000e+00 1.313995361328125000e+00 1.382354736328125000e+00 1.344604492187500000e+00 1.314086914062500000e+00 1.325134277343750000e+00 1.289062500000000000e+00 1.309326171875000000e+00 1.370971679687500000e+00 1.353027343750000000e+00 1.348846435546875000e+00 1.347930908203125000e+00 1.355346679687500000e+00 1.404083251953125000e+00 1.444702148437500000e+00 1.419830322265625000e+00 1.385772705078125000e+00 1.389038085937500000e+00 1.375701904296875000e+00 1.390960693359375000e+00 1.371124267578125000e+00 1.361022949218750000e+00 1.358856201171875000e+00 1.340942382812500000e+00 1.388702392578125000e+00 1.379852294921875000e+00 1.358154296875000000e+00 1.307312011718750000e+00 1.348205566406250000e+00 1.364410400390625000e+00 1.349426269531250000e+00 1.344177246093750000e+00 1.355285644531250000e+00 1.408569335937500000e+00 1.436523437500000000e+00 1.438537597656250000e+00 1.450286865234375000e+00 1.446441650390625000e+00 1.476623535156250000e+00 1.520416259765625000e+00 1.491790771484375000e+00 1.506317138671875000e+00 1.473602294921875000e+00 1.443176269531250000e+00
0.000000000000000000e+00 1.479797363281250000e-01 3.371276855468750000e-01 5.993041992187500000e-01 8.179931640625000000e-01 1.041900634765625000e+00 1.202392578125000000e+00 1.412261962890625000e+00 1.570770263671875000e+00 1.763061523437500000e+00 2.110290527343750000e+00 2.346313476562500000e+00 2.565429687500000000e+00 2.873718261718750000e+00 3.003082275390625000e+00 3.032104492187500000e+00 3.114349365234375000e+00 3.268707275390625000e+00 3.249084472656250000e+00 3.251129150390625000e+00 3.254241943359375000e+00 3.243469238281250000e+00 3.124481201171875000e+00 3.009033203125000000e+00 2.796600341796875000e+00 2.624114990234375000e+00 2.455108642578125000e+00 2.198242187500000000e+00 1.977325439453125000e+00 1.732574462890625000e+00 1.547943115234375000e+00 1.374145507812500000e+00 1.225250244140625000e+00 1.057037353515625000e+00 8.245544433593750000e-01 6.370849609375000000e-01 4.060058593750000000e-01 1.770324707031250000e-01 -5.258178710937500000e-02 -2.897338867187500000e-01 -4.765014648437500000e-01 -7.082519531250000000e-01 -8.145446777343750000e-01 -8.442077636718750000e-01 -8.904724121093750000e-01 -9.350891113281250000e-01 -1.004425048828125000e+00 -1.164672851562500000e+00 -1.217773437500000000e+00 -1.211791992187500000e+00 -1.109497070312500000e+00 -1.108825683593750000e+00 -1.072418212890625000e+00 -1.012054443359375000e+00 -9.755554199218750000e-01 -9.464111328125000000e-01 -9.330749511718750000e-01 -8.161315917968750000e-01 -6.546936035156250000e-01 -6.633911132812500000e-01 -5.746459960937500000e-01 -4.197692871093750000e-01 -2.989501953125000000e-01 -8.129882812500000000e-02 9.756469726562500000e-02 1.818847656250000000e-01 2.956542968750000000e-01 3.562011718750000000e-01 4.091796875000000000e-01 4.740600585937500000e-01 5.183715820312500000e-01 4.437866210937500000e-01 3.903198242187500000e-01 4.486083984375000000e-01 4.838562011718750000e-01 4.819946289062500000e-01 4.616699218750000000e-01 5.086059570312500000e-01 5.630187988281250000e-01 6.428222656250000000e-01 7.559204101562500000e-01 7.752990722656250000e-01 7.881469726562500000e-01 8.220520019531250000e-01 9.785766601562500000e-01 1.070159912109375000e+00 1.106811523437500000e+00 1.195831298828125000e+00 1.316528320312500000e+00 1.408508300781250000e+00 1.387420654296875000e+00 1.351074218750000000e+00 1.272155761718750000e+00 1.182647705078125000e+00 1.126098632812500000e+00 1.039306640625000000e+00 8.761901855468750000e-01 8.057250976562500000e-01 6.312866210937500000e-01 5.452575683593750000e-01
