# Supplementary material for: Molecular dynamics on quantum annealers
Source: Sci Rep. 2022 Oct 7;12:16824. doi: 10.1038/s41598-022-21163-x (PMC9547079; doi:10.1038/s41598-022-21163-x)
Supplement: Supplementary file 2 — Supplementary Information 2. [file 41598_2022_21163_MOESM2_ESM.zip › results/dwave/eq_2/attempts_5/N_1000/solution.txt]

1.300000000000000044e+00 1.333038330078125000e+00 1.383300781250000000e+00 1.378936767578125000e+00 1.377807617187500000e+00 1.397430419921875000e+00 1.380615234375000000e+00 1.380737304687500000e+00 1.385314941406250000e+00 1.375854492187500000e+00 1.442657470703125000e+00 1.437866210937500000e+00 1.368560791015625000e+00 1.376190185546875000e+00 1.364044189453125000e+00 1.325073242187500000e+00 1.338623046875000000e+00 1.328216552734375000e+00 1.326904296875000000e+00 1.343780517578125000e+00 1.329010009765625000e+00 1.259643554687500000e+00 1.212402343750000000e+00 1.226959228515625000e+00 1.258239746093750000e+00 1.291412353515625000e+00 1.251831054687500000e+00 1.226654052734375000e+00 1.256439208984375000e+00 1.306274414062500000e+00 1.289123535156250000e+00 1.312622070312500000e+00 1.266845703125000000e+00 1.280456542968750000e+00 1.289550781250000000e+00 1.274658203125000000e+00 1.253082275390625000e+00 1.256683349609375000e+00 1.246398925781250000e+00 1.229400634765625000e+00 1.242523193359375000e+00 1.281250000000000000e+00 1.279571533203125000e+00 1.281005859375000000e+00 1.264587402343750000e+00 1.299346923828125000e+00 1.246093750000000000e+00 1.193725585937500000e+00 1.219299316406250000e+00 1.196807861328125000e+00 1.165283203125000000e+00 1.155700683593750000e+00 1.159393310546875000e+00 1.209564208984375000e+00 1.238708496093750000e+00 1.226745605468750000e+00 1.242645263671875000e+00 1.292999267578125000e+00 1.312194824218750000e+00 1.274414062500000000e+00 1.253906250000000000e+00 1.240234375000000000e+00 1.246032714843750000e+00 1.257812500000000000e+00 1.231323242187500000e+00 1.283996582031250000e+00 1.238525390625000000e+00 1.194580078125000000e+00 1.172973632812500000e+00 1.143524169921875000e+00 1.145385742187500000e+00 1.121398925781250000e+00 1.169494628906250000e+00 1.135314941406250000e+00 1.132141113281250000e+00 1.135101318359375000e+00 1.082550048828125000e+00 1.153015136718750000e+00 1.175079345703125000e+00 1.171081542968750000e+00 1.167114257812500000e+00 1.197113037109375000e+00 1.191619873046875000e+00 1.151214599609375000e+00 1.139038085937500000e+00 1.131103515625000000e+00 1.137512207031250000e+00 1.160278320312500000e+00 1.117614746093750000e+00 1.149108886718750000e+00 1.121582031250000000e+00 1.137176513671875000e+00 1.119232177734375000e+00 1.099853515625000000e+00 1.067565917968750000e+00 1.126953125000000000e+00 1.120697021484375000e+00 1.125061035156250000e+00 1.137786865234375000e+00 1.100585937500000000e+00 1.128997802734375000e+00 1.133850097656250000e+00 1.157897949218750000e+00 1.139160156250000000e+00 1.152465820312500000e+00 1.172851562500000000e+00 1.158996582031250000e+00 1.160064697265625000e+00 1.186309814453125000e+00 1.223999023437500000e+00 1.210968017578125000e+00 1.243499755859375000e+00 1.148132324218750000e+00 1.203674316406250000e+00 1.259094238281250000e+00 1.145507812500000000e+00 1.184448242187500000e+00 1.147888183593750000e+00 1.156738281250000000e+00 1.180053710937500000e+00 1.224639892578125000e+00 1.232513427734375000e+00 1.189453125000000000e+00 1.155944824218750000e+00 1.177978515625000000e+00 1.178009033203125000e+00 1.175506591796875000e+00 1.130004882812500000e+00 1.145080566406250000e+00 1.172149658203125000e+00 1.192169189453125000e+00 1.161956787109375000e+00 1.170074462890625000e+00 1.151824951171875000e+00 1.157104492187500000e+00 1.167022705078125000e+00 1.154357910156250000e+00 1.174316406250000000e+00 1.228607177734375000e+00 1.196807861328125000e+00 1.152160644531250000e+00 1.160552978515625000e+00 1.111785888671875000e+00 1.065704345703125000e+00 1.063476562500000000e+00 1.040222167968750000e+00 1.064514160156250000e+00 1.098022460937500000e+00 1.097686767578125000e+00 1.101043701171875000e+00 1.141784667968750000e+00 1.053680419921875000e+00 1.085571289062500000e+00 1.089050292968750000e+00 1.099792480468750000e+00 1.131347656250000000e+00 1.184265136718750000e+00 1.157653808593750000e+00 1.166625976562500000e+00 1.132995605468750000e+00 1.153259277343750000e+00 1.083251953125000000e+00 1.036865234375000000e+00 1.013854980468750000e+00 9.519348144531250000e-01 1.000183105468750000e+00 1.010314941406250000e+00 1.015533447265625000e+00 1.042877197265625000e+00 1.089843750000000000e+00 1.094543457031250000e+00 1.089691162109375000e+00 1.032501220703125000e+00 1.026519775390625000e+00 1.047698974609375000e+00 1.105804443359375000e+00 1.173797607421875000e+00 1.169189453125000000e+00 1.165008544921875000e+00 1.178680419921875000e+00 1.248046875000000000e+00 1.244842529296875000e+00 1.230224609375000000e+00 1.211608886718750000e+00 1.263275146484375000e+00 1.305603027343750000e+00 1.267822265625000000e+00 1.254425048828125000e+00 1.265930175781250000e+00 1.281646728515625000e+00 1.214996337890625000e+00 1.196350097656250000e+00 1.199096679687500000e+00 1.175903320312500000e+00 1.221191406250000000e+00 1.239349365234375000e+00 1.237762451171875000e+00 1.272308349609375000e+00 1.314483642578125000e+00 1.287719726562500000e+00 1.276214599609375000e+00 1.274505615234375000e+00 1.344635009765625000e+00 1.395172119140625000e+00 1.425689697265625000e+00 1.400390625000000000e+00 1.384094238281250000e+00 1.413970947265625000e+00 1.368255615234375000e+00 1.431335449218750000e+00 1.405090332031250000e+00 1.364776611328125000e+00 1.332061767578125000e+00 1.306945800781250000e+00 1.383697509765625000e+00 1.349914550781250000e+00 1.398406982421875000e+00 1.471008300781250000e+00 1.512054443359375000e+00 1.484283447265625000e+00 1.535461425781250000e+00 1.532958984375000000e+00 1.555328369140625000e+00 1.564819335937500000e+00 1.503540039062500000e+00 1.471618652343750000e+00 1.479095458984375000e+00 1.512298583984375000e+00 1.505218505859375000e+00 1.516540527343750000e+00 1.391021728515625000e+00 1.419952392578125000e+00 1.446441650390625000e+00 1.445800781250000000e+00 1.453857421875000000e+00 1.439025878906250000e+00 1.457336425781250000e+00 1.582489013671875000e+00 1.557922363281250000e+00 1.539215087890625000e+00 1.571105957031250000e+00 1.621459960937500000e+00 1.630371093750000000e+00 1.582580566406250000e+00 1.568176269531250000e+00 1.498443603515625000e+00 1.586639404296875000e+00 1.581359863281250000e+00 1.533294677734375000e+00 1.572814941406250000e+00 1.590942382812500000e+00 1.610382080078125000e+00 1.572601318359375000e+00 1.634887695312500000e+00 1.625457763671875000e+00 1.642852783203125000e+00 1.610198974609375000e+00 1.649780273437500000e+00 1.691986083984375000e+00 1.772857666015625000e+00 1.774139404296875000e+00 1.765258789062500000e+00 1.779327392578125000e+00 1.764770507812500000e+00 1.739898681640625000e+00 1.794372558593750000e+00 1.850372314453125000e+00 1.830718994140625000e+00 1.815948486328125000e+00 1.828643798828125000e+00 1.818756103515625000e+00 1.817932128906250000e+00 1.862182617187500000e+00 1.908203125000000000e+00 1.876464843750000000e+00 1.796508789062500000e+00 1.788604736328125000e+00 1.750915527343750000e+00 1.783325195312500000e+00 1.817687988281250000e+00 1.884613037109375000e+00 1.919433593750000000e+00 1.848785400390625000e+00 1.927795410156250000e+00 1.964904785156250000e+00 2.013977050781250000e+00 2.015899658203125000e+00 2.054199218750000000e+00 2.049560546875000000e+00 2.135345458984375000e+00 2.148040771484375000e+00 2.064910888671875000e+00 2.051177978515625000e+00 1.994445800781250000e+00 1.997375488281250000e+00 2.047882080078125000e+00 2.089843750000000000e+00 2.201904296875000000e+00 2.179809570312500000e+00 2.253997802734375000e+00 2.236999511718750000e+00 2.180694580078125000e+00 2.250610351562500000e+00 2.165924072265625000e+00 2.173919677734375000e+00 2.207550048828125000e+00 2.205413818359375000e+00 2.156188964843750000e+00 2.088958740234375000e+00 2.080230712890625000e+00 2.154876708984375000e+00 2.199340820312500000e+00 2.227264404296875000e+00 2.235351562500000000e+00 2.283508300781250000e+00 2.210754394531250000e+00 2.310821533203125000e+00 2.269622802734375000e+00 2.275512695312500000e+00 2.236938476562500000e+00 2.213684082031250000e+00 2.241912841796875000e+00 2.207031250000000000e+00 2.186370849609375000e+00 2.177062988281250000e+00 2.149871826171875000e+00 2.191040039062500000e+00 2.267211914062500000e+00 2.300720214843750000e+00 2.345520019531250000e+00 2.358978271484375000e+00 2.375030517578125000e+00 2.330322265625000000e+00 2.356842041015625000e+00 2.377288818359375000e+00 2.352233886718750000e+00 2.351562500000000000e+00 2.351287841796875000e+00 2.387847900390625000e+00 2.504241943359375000e+00 2.521820068359375000e+00 2.526916503906250000e+00 2.496093750000000000e+00 2.485412597656250000e+00 2.527770996093750000e+00 2.513916015625000000e+00 2.540008544921875000e+00 2.454223632812500000e+00 2.519897460937500000e+00 2.541839599609375000e+00 2.553100585937500000e+00 2.551177978515625000e+00 2.520141601562500000e+00 2.469299316406250000e+00 2.457489013671875000e+00 2.429809570312500000e+00 2.402496337890625000e+00 2.375610351562500000e+00 2.366699218750000000e+00 2.358581542968750000e+00 2.314758300781250000e+00 2.271636962890625000e+00 2.324096679687500000e+00 2.299987792968750000e+00 2.271728515625000000e+00 2.317993164062500000e+00 2.311920166015625000e+00 2.299774169921875000e+00 2.260681152343750000e+00 2.216613769531250000e+00 2.167480468750000000e+00 2.183746337890625000e+00 2.233184814453125000e+00 2.249359130859375000e+00 2.235351562500000000e+00 2.255767822265625000e+00 2.252471923828125000e+00 2.247497558593750000e+00 2.286529541015625000e+00 2.303436279296875000e+00 2.281433105468750000e+00 2.265960693359375000e+00 2.250396728515625000e+00 2.236114501953125000e+00 2.227539062500000000e+00 2.208709716796875000e+00 2.226593017578125000e+00 2.224578857421875000e+00 2.176544189453125000e+00 2.180572509765625000e+00 2.162994384765625000e+00 2.197082519531250000e+00 2.228057861328125000e+00 2.222717285156250000e+00 2.263854980468750000e+00 2.286865234375000000e+00 2.290802001953125000e+00 2.275695800781250000e+00 2.322265625000000000e+00 2.402404785156250000e+00 2.418365478515625000e+00 2.405151367187500000e+00 2.413665771484375000e+00 2.409118652343750000e+00 2.417175292968750000e+00 2.424926757812500000e+00 2.450592041015625000e+00 2.508026123046875000e+00 2.432708740234375000e+00 2.500305175781250000e+00 2.504180908203125000e+00 2.488067626953125000e+00 2.521636962890625000e+00 2.515899658203125000e+00 2.509948730468750000e+00 2.536865234375000000e+00 2.495452880859375000e+00 2.435028076171875000e+00 2.501770019531250000e+00 2.490356445312500000e+00 2.475860595703125000e+00 2.507019042968750000e+00 2.587738037109375000e+00 2.559356689453125000e+00 2.612701416015625000e+00 2.661956787109375000e+00 2.623291015625000000e+00 2.579803466796875000e+00 2.544982910156250000e+00 2.599639892578125000e+00 2.569458007812500000e+00 2.565551757812500000e+00 2.522186279296875000e+00 2.489501953125000000e+00 2.460845947265625000e+00 2.451751708984375000e+00 2.475280761718750000e+00 2.431701660156250000e+00 2.449554443359375000e+00 2.390472412109375000e+00 2.326263427734375000e+00 2.397857666015625000e+00 2.384765625000000000e+00 2.379425048828125000e+00 2.423522949218750000e+00 2.340209960937500000e+00 2.345336914062500000e+00 2.368652343750000000e+00 2.342102050781250000e+00 2.384613037109375000e+00 2.397308349609375000e+00 2.349853515625000000e+00 2.280151367187500000e+00 2.227539062500000000e+00 2.212493896484375000e+00 2.225952148437500000e+00 2.236724853515625000e+00 2.272796630859375000e+00 2.314483642578125000e+00 2.338012695312500000e+00 2.326934814453125000e+00 2.289428710937500000e+00 2.247131347656250000e+00 2.263061523437500000e+00 2.254882812500000000e+00 2.261474609375000000e+00 2.266845703125000000e+00 2.260925292968750000e+00 2.246032714843750000e+00 2.276550292968750000e+00 2.270385742187500000e+00 2.325073242187500000e+00 2.314300537109375000e+00 2.285247802734375000e+00 2.276000976562500000e+00 2.259826660156250000e+00 2.256225585937500000e+00 2.246429443359375000e+00 2.266052246093750000e+00 2.261322021484375000e+00 2.293975830078125000e+00 2.260345458984375000e+00 2.262420654296875000e+00 2.237854003906250000e+00 2.233215332031250000e+00 2.227783203125000000e+00 2.237121582031250000e+00 2.265808105468750000e+00 2.334960937500000000e+00 2.316070556640625000e+00 2.389556884765625000e+00 2.362548828125000000e+00 2.320556640625000000e+00 2.273559570312500000e+00 2.300445556640625000e+00 2.297943115234375000e+00 2.310913085937500000e+00 2.273895263671875000e+00 2.256469726562500000e+00 2.283691406250000000e+00 2.321014404296875000e+00 2.313171386718750000e+00 2.308746337890625000e+00 2.312561035156250000e+00 2.280822753906250000e+00 2.314453125000000000e+00 2.339752197265625000e+00 2.338714599609375000e+00 2.337005615234375000e+00 2.343933105468750000e+00 2.343994140625000000e+00 2.361938476562500000e+00 2.379730224609375000e+00 2.388183593750000000e+00 2.357788085937500000e+00 2.395629882812500000e+00 2.397460937500000000e+00 2.424804687500000000e+00 2.347686767578125000e+00 2.324371337890625000e+00 2.260559082031250000e+00 2.283569335937500000e+00 2.311645507812500000e+00 2.377136230468750000e+00 2.340667724609375000e+00 2.276245117187500000e+00 2.300079345703125000e+00 2.281616210937500000e+00 2.275360107421875000e+00 2.295166015625000000e+00 2.288146972656250000e+00 2.307800292968750000e+00 2.327270507812500000e+00 2.353637695312500000e+00 2.346466064453125000e+00 2.382385253906250000e+00 2.362335205078125000e+00 2.288543701171875000e+00 2.302368164062500000e+00 2.270294189453125000e+00 2.272064208984375000e+00 2.271392822265625000e+00 2.280120849609375000e+00 2.270996093750000000e+00 2.254913330078125000e+00 2.264648437500000000e+00 2.316772460937500000e+00 2.209472656250000000e+00 2.201629638671875000e+00 2.222351074218750000e+00 2.211791992187500000e+00 2.195465087890625000e+00 2.145874023437500000e+00 2.181243896484375000e+00 2.126525878906250000e+00 2.141571044921875000e+00 2.134094238281250000e+00 2.117675781250000000e+00 2.141113281250000000e+00 2.134704589843750000e+00 2.147674560546875000e+00 2.173828125000000000e+00 2.140838623046875000e+00 2.175476074218750000e+00 2.204193115234375000e+00 2.176666259765625000e+00 2.199310302734375000e+00 2.239929199218750000e+00 2.216400146484375000e+00 2.251922607421875000e+00 2.226135253906250000e+00 2.238372802734375000e+00 2.255554199218750000e+00 2.284027099609375000e+00 2.312713623046875000e+00 2.338623046875000000e+00 2.345947265625000000e+00 2.297393798828125000e+00 2.357574462890625000e+00 2.346038818359375000e+00 2.309814453125000000e+00 2.256835937500000000e+00 2.291046142578125000e+00 2.332336425781250000e+00 2.386474609375000000e+00 2.448791503906250000e+00 2.430236816406250000e+00 2.438873291015625000e+00 2.441436767578125000e+00 2.445648193359375000e+00 2.360473632812500000e+00 2.353302001953125000e+00 2.348999023437500000e+00 2.355621337890625000e+00 2.328857421875000000e+00 2.369781494140625000e+00 2.336883544921875000e+00 2.312011718750000000e+00 2.324279785156250000e+00 2.384429931640625000e+00 2.347747802734375000e+00 2.328399658203125000e+00 2.315795898437500000e+00 2.333953857421875000e+00 2.286743164062500000e+00 2.274627685546875000e+00 2.299346923828125000e+00 2.276000976562500000e+00 2.276428222656250000e+00 2.240447998046875000e+00 2.274200439453125000e+00 2.284484863281250000e+00 2.306152343750000000e+00 2.275543212890625000e+00 2.241210937500000000e+00 2.251342773437500000e+00 2.219604492187500000e+00 2.271362304687500000e+00 2.277435302734375000e+00 2.188110351562500000e+00 2.265991210937500000e+00 2.299865722656250000e+00 2.315856933593750000e+00 2.251220703125000000e+00 2.225738525390625000e+00 2.253662109375000000e+00 2.247344970703125000e+00 2.248199462890625000e+00 2.242187500000000000e+00 2.181488037109375000e+00 2.157409667968750000e+00 2.109558105468750000e+00 2.029205322265625000e+00 2.056335449218750000e+00 2.062500000000000000e+00 2.002197265625000000e+00 1.965942382812500000e+00 1.926452636718750000e+00 1.826751708984375000e+00 1.805419921875000000e+00 1.776550292968750000e+00 1.685913085937500000e+00 1.666381835937500000e+00 1.692016601562500000e+00 1.674377441406250000e+00 1.621490478515625000e+00 1.615051269531250000e+00 1.649200439453125000e+00 1.637512207031250000e+00 1.624359130859375000e+00 1.607879638671875000e+00 1.633789062500000000e+00 1.681457519531250000e+00 1.712188720703125000e+00 1.682952880859375000e+00 1.660919189453125000e+00 1.706329345703125000e+00 1.679656982421875000e+00 1.701721191406250000e+00 1.690307617187500000e+00 1.676177978515625000e+00 1.648284912109375000e+00 1.553314208984375000e+00 1.551483154296875000e+00 1.581207275390625000e+00 1.567016601562500000e+00 1.538909912109375000e+00 1.480773925781250000e+00 1.470184326171875000e+00 1.481597900390625000e+00 1.519989013671875000e+00 1.453521728515625000e+00 1.459289550781250000e+00 1.421539306640625000e+00 1.410766601562500000e+00 1.430755615234375000e+00 1.434600830078125000e+00 1.394348144531250000e+00 1.343963623046875000e+00 1.343475341796875000e+00 1.289520263671875000e+00 1.243286132812500000e+00 1.283691406250000000e+00 1.231811523437500000e+00 1.255187988281250000e+00 1.187774658203125000e+00 1.134857177734375000e+00 1.183349609375000000e+00 1.193695068359375000e+00 1.179809570312500000e+00 1.156127929687500000e+00 1.175292968750000000e+00 1.174133300781250000e+00 1.146636962890625000e+00 1.119781494140625000e+00 1.131469726562500000e+00 1.105499267578125000e+00 1.139678955078125000e+00 1.127471923828125000e+00 1.125457763671875000e+00 1.133300781250000000e+00 1.170989990234375000e+00 1.143554687500000000e+00 1.104766845703125000e+00 1.115509033203125000e+00 1.110565185546875000e+00 1.101287841796875000e+00 1.078582763671875000e+00 1.110717773437500000e+00 1.131469726562500000e+00 1.105651855468750000e+00 1.043731689453125000e+00 1.022644042968750000e+00 1.041870117187500000e+00 1.020416259765625000e+00 1.032012939453125000e+00 1.029052734375000000e+00 1.072570800781250000e+00 1.043426513671875000e+00 1.012084960937500000e+00 1.024963378906250000e+00 1.120300292968750000e+00 1.091949462890625000e+00 1.078277587890625000e+00 1.077850341796875000e+00 1.064910888671875000e+00 1.076904296875000000e+00 1.103698730468750000e+00 1.116333007812500000e+00 1.101745605468750000e+00 1.150482177734375000e+00 1.134460449218750000e+00 1.144409179687500000e+00 1.114715576171875000e+00 1.041229248046875000e+00 1.025817871093750000e+00 1.009185791015625000e+00 1.000000000000000000e+00 1.022247314453125000e+00 9.953613281250000000e-01 1.050903320312500000e+00 1.076599121093750000e+00 1.083312988281250000e+00 1.045776367187500000e+00 1.130432128906250000e+00 1.089263916015625000e+00 1.076354980468750000e+00 1.012054443359375000e+00 9.969482421875000000e-01 9.703063964843750000e-01 9.401855468750000000e-01 9.515380859375000000e-01 9.807128906250000000e-01 9.932861328125000000e-01 9.991760253906250000e-01 9.970397949218750000e-01 1.022064208984375000e+00 9.974060058593750000e-01 1.042694091796875000e+00 1.040069580078125000e+00 1.072143554687500000e+00 1.094879150390625000e+00 1.098663330078125000e+00 1.102081298828125000e+00 1.068481445312500000e+00 1.082214355468750000e+00 9.783935546875000000e-01 9.478759765625000000e-01 9.727172851562500000e-01 1.019409179687500000e+00 9.945373535156250000e-01 1.001678466796875000e+00 9.807128906250000000e-01 1.007049560546875000e+00 9.790039062500000000e-01 1.031738281250000000e+00 1.055969238281250000e+00 1.053741455078125000e+00 9.920043945312500000e-01 9.131164550781250000e-01 8.680114746093750000e-01 8.471374511718750000e-01 8.796386718750000000e-01 8.920593261718750000e-01 8.834533691406250000e-01 9.202880859375000000e-01 8.432006835937500000e-01 8.101501464843750000e-01 8.112792968750000000e-01 8.410644531250000000e-01 8.602294921875000000e-01 8.257141113281250000e-01 8.977661132812500000e-01 8.597106933593750000e-01 8.818664550781250000e-01 8.954467773437500000e-01 9.515380859375000000e-01 9.699401855468750000e-01 9.823913574218750000e-01 1.006072998046875000e+00 1.002990722656250000e+00 1.037719726562500000e+00 9.845581054687500000e-01 1.002227783203125000e+00 9.732055664062500000e-01 1.018096923828125000e+00 1.071746826171875000e+00 1.078765869140625000e+00 1.035064697265625000e+00 1.082092285156250000e+00 1.145538330078125000e+00 1.122711181640625000e+00 1.154418945312500000e+00 1.126831054687500000e+00 1.124267578125000000e+00 1.195648193359375000e+00 1.177886962890625000e+00 1.171875000000000000e+00 1.154541015625000000e+00 1.119903564453125000e+00 1.141845703125000000e+00 1.135345458984375000e+00 1.148040771484375000e+00 1.214599609375000000e+00 1.250244140625000000e+00 1.208709716796875000e+00 1.224304199218750000e+00 1.251953125000000000e+00 1.253570556640625000e+00 1.298126220703125000e+00 1.265502929687500000e+00 1.248596191406250000e+00 1.227569580078125000e+00 1.196289062500000000e+00 1.091827392578125000e+00 1.082366943359375000e+00 1.049896240234375000e+00 1.013488769531250000e+00 1.002227783203125000e+00 1.071533203125000000e+00 1.093475341796875000e+00 1.060546875000000000e+00 1.019165039062500000e+00 9.962158203125000000e-01 9.894714355468750000e-01 9.744567871093750000e-01 1.031402587890625000e+00 1.071258544921875000e+00 1.073760986328125000e+00 1.025512695312500000e+00 9.219970703125000000e-01 8.994445800781250000e-01 8.314819335937500000e-01 8.429870605468750000e-01 8.498229980468750000e-01 8.552246093750000000e-01 9.049987792968750000e-01 8.922424316406250000e-01 9.308166503906250000e-01 1.013702392578125000e+00 1.000061035156250000e+00 1.066223144531250000e+00 1.052734375000000000e+00 1.043304443359375000e+00 1.095825195312500000e+00 1.072479248046875000e+00 1.082733154296875000e+00 1.081420898437500000e+00 1.142944335937500000e+00 1.185668945312500000e+00 1.220001220703125000e+00 1.186218261718750000e+00 1.193054199218750000e+00 1.135070800781250000e+00 1.131683349609375000e+00 1.148834228515625000e+00 1.156768798828125000e+00 1.029479980468750000e+00 1.088500976562500000e+00 1.070800781250000000e+00 1.128997802734375000e+00 1.159973144531250000e+00 1.190368652343750000e+00 1.208251953125000000e+00 1.267578125000000000e+00 1.332031250000000000e+00 1.317657470703125000e+00 1.290069580078125000e+00 1.313293457031250000e+00 1.341064453125000000e+00 1.314361572265625000e+00 1.378967285156250000e+00 1.290771484375000000e+00 1.367340087890625000e+00 1.343170166015625000e+00 1.291503906250000000e+00 1.431823730468750000e+00 1.553375244140625000e+00 1.571350097656250000e+00 1.540069580078125000e+00 1.589904785156250000e+00 1.584777832031250000e+00 1.575836181640625000e+00 1.633880615234375000e+00 1.668121337890625000e+00 1.700866699218750000e+00 1.735839843750000000e+00 1.798736572265625000e+00 1.798400878906250000e+00 1.861419677734375000e+00 1.878601074218750000e+00 1.854705810546875000e+00 1.793731689453125000e+00 1.786804199218750000e+00 1.699066162109375000e+00 1.645904541015625000e+00 1.670867919921875000e+00 1.627044677734375000e+00 1.646026611328125000e+00 1.716979980468750000e+00 1.689758300781250000e+00 1.602172851562500000e+00 1.562866210937500000e+00 1.584411621093750000e+00 1.546844482421875000e+00 1.518890380859375000e+00 1.457611083984375000e+00 1.457489013671875000e+00 1.558593750000000000e+00 1.562133789062500000e+00 1.588531494140625000e+00 1.718841552734375000e+00 1.766998291015625000e+00 1.830871582031250000e+00 1.777557373046875000e+00 1.844604492187500000e+00 1.875000000000000000e+00 1.928039550781250000e+00 1.872131347656250000e+00 1.933135986328125000e+00 1.836151123046875000e+00 1.774688720703125000e+00 1.784484863281250000e+00 1.769744873046875000e+00 1.892578125000000000e+00 1.900634765625000000e+00 1.848449707031250000e+00 1.776794433593750000e+00 1.817596435546875000e+00 1.814788818359375000e+00 1.846313476562500000e+00 1.796997070312500000e+00 1.742034912109375000e+00 1.790344238281250000e+00 1.762176513671875000e+00 1.793792724609375000e+00 1.754089355468750000e+00 1.753387451171875000e+00 1.758544921875000000e+00 1.827514648437500000e+00 1.825256347656250000e+00 1.862487792968750000e+00 1.883087158203125000e+00 1.883056640625000000e+00 1.870483398437500000e+00 1.888671875000000000e+00 1.791046142578125000e+00 1.757537841796875000e+00 1.782135009765625000e+00 1.798797607421875000e+00 1.855865478515625000e+00 1.886047363281250000e+00 1.900665283203125000e+00 2.001617431640625000e+00 2.051696777343750000e+00 1.987640380859375000e+00 1.997375488281250000e+00 1.917541503906250000e+00 2.014129638671875000e+00 2.195343017578125000e+00 2.214233398437500000e+00 2.179199218750000000e+00 2.123260498046875000e+00 2.156738281250000000e+00 2.127105712890625000e+00 2.152923583984375000e+00 2.175323486328125000e+00 2.251068115234375000e+00 2.211120605468750000e+00 2.241210937500000000e+00 2.227050781250000000e+00 2.203247070312500000e+00 2.096191406250000000e+00 2.121887207031250000e+00 2.147216796875000000e+00 2.133605957031250000e+00 2.127899169921875000e+00 2.195251464843750000e+00 2.156799316406250000e+00 2.132812500000000000e+00
0.000000000000000000e+00 -9.460449218750000000e-03 3.079223632812500000e-02 4.309082031250000000e-02 1.367187500000000000e-02 3.244018554687500000e-02 3.915405273437500000e-02 1.135253906250000000e-02 5.920410156250000000e-03 1.022338867187500000e-02 3.564453125000000000e-02 7.122802734375000000e-02 9.744262695312500000e-02 1.034545898437500000e-01 9.118652343750000000e-02 9.643554687500000000e-02 8.697509765625000000e-02 7.101440429687500000e-02 7.940673828125000000e-02 9.631347656250000000e-02 9.356689453125000000e-02 6.961059570312500000e-02 6.994628906250000000e-02 1.081237792968750000e-01 1.311035156250000000e-01 1.503295898437500000e-01 1.485595703125000000e-01 2.062072753906250000e-01 2.296752929687500000e-01 3.127441406250000000e-01 3.200073242187500000e-01 3.275756835937500000e-01 3.237609863281250000e-01 3.486938476562500000e-01 3.774108886718750000e-01 4.135742187500000000e-01 4.027709960937500000e-01 3.847351074218750000e-01 4.104309082031250000e-01 4.472961425781250000e-01 5.061035156250000000e-01 5.032653808593750000e-01 5.326538085937500000e-01 5.843811035156250000e-01 6.402587890625000000e-01 6.529541015625000000e-01 7.286376953125000000e-01 7.916259765625000000e-01 8.146972656250000000e-01 8.731994628906250000e-01 9.061279296875000000e-01 1.006072998046875000e+00 1.052886962890625000e+00 1.104614257812500000e+00 1.171325683593750000e+00 1.174285888671875000e+00 1.187927246093750000e+00 1.196289062500000000e+00 1.190521240234375000e+00 1.177886962890625000e+00 1.213134765625000000e+00 1.258087158203125000e+00 1.226470947265625000e+00 1.260864257812500000e+00 1.285522460937500000e+00 1.313232421875000000e+00 1.304443359375000000e+00 1.345275878906250000e+00 1.412841796875000000e+00 1.462585449218750000e+00 1.488983154296875000e+00 1.534210205078125000e+00 1.578765869140625000e+00 1.652313232421875000e+00 1.735778808593750000e+00 1.771789550781250000e+00 1.900299072265625000e+00 1.964630126953125000e+00 2.044647216796875000e+00 2.064453125000000000e+00 2.111938476562500000e+00 2.137512207031250000e+00 2.166534423828125000e+00 2.189270019531250000e+00 2.241027832031250000e+00 2.282714843750000000e+00 2.337677001953125000e+00 2.375946044921875000e+00 2.476135253906250000e+00 2.520690917968750000e+00 2.532653808593750000e+00 2.552886962890625000e+00 2.665527343750000000e+00 2.733062744140625000e+00 2.767974853515625000e+00 2.836364746093750000e+00 2.891540527343750000e+00 2.946472167968750000e+00 3.026947021484375000e+00 3.055023193359375000e+00 3.135833740234375000e+00 3.174682617187500000e+00 3.287231445312500000e+00 3.316864013671875000e+00 3.391418457031250000e+00 3.434356689453125000e+00 3.488891601562500000e+00 3.517272949218750000e+00 3.549682617187500000e+00 3.631011962890625000e+00 3.642852783203125000e+00 3.719879150390625000e+00 3.789367675781250000e+00 3.769561767578125000e+00 3.764465332031250000e+00 3.825012207031250000e+00 3.857910156250000000e+00 3.961242675781250000e+00 4.040069580078125000e+00 4.079162597656250000e+00 4.113372802734375000e+00 4.110107421875000000e+00 4.199554443359375000e+00 4.269653320312500000e+00 4.344299316406250000e+00 4.345153808593750000e+00 4.388061523437500000e+00 4.411254882812500000e+00 4.477478027343750000e+00 4.524932861328125000e+00 4.542846679687500000e+00 4.580078125000000000e+00 4.647705078125000000e+00 4.707580566406250000e+00 4.685821533203125000e+00 4.762817382812500000e+00 4.801177978515625000e+00 4.867553710937500000e+00 4.968780517578125000e+00 5.098175048828125000e+00 5.149017333984375000e+00 5.162780761718750000e+00 5.227325439453125000e+00 5.316955566406250000e+00 5.371368408203125000e+00 5.421661376953125000e+00 5.508392333984375000e+00 5.582366943359375000e+00 5.649414062500000000e+00 5.762268066406250000e+00 5.894836425781250000e+00 5.913726806640625000e+00 5.983734130859375000e+00 6.083038330078125000e+00 6.137603759765625000e+00 6.190765380859375000e+00 6.253997802734375000e+00 6.305938720703125000e+00 6.411590576171875000e+00 6.462219238281250000e+00 6.552734375000000000e+00 6.579040527343750000e+00 6.648529052734375000e+00 6.659759521484375000e+00 6.726409912109375000e+00 6.876464843750000000e+00 7.026092529296875000e+00 7.089447021484375000e+00 7.205261230468750000e+00 7.303710937500000000e+00 7.406829833984375000e+00 7.467651367187500000e+00 7.539001464843750000e+00 7.650054931640625000e+00 7.682159423828125000e+00 7.799713134765625000e+00 7.939025878906250000e+00 8.037048339843750000e+00 8.083068847656250000e+00 8.156646728515625000e+00 8.234130859375000000e+00 8.254180908203125000e+00 8.297393798828125000e+00 8.353088378906250000e+00 8.358032226562500000e+00 8.428527832031250000e+00 8.375640869140625000e+00 8.376831054687500000e+00 8.384582519531250000e+00 8.446289062500000000e+00 8.488464355468750000e+00 8.523437500000000000e+00 8.567596435546875000e+00 8.633026123046875000e+00 8.693420410156250000e+00 8.807586669921875000e+00 8.834686279296875000e+00 8.881103515625000000e+00 8.889282226562500000e+00 8.951965332031250000e+00 8.939361572265625000e+00 8.919616699218750000e+00 8.951202392578125000e+00 8.953155517578125000e+00 8.875091552734375000e+00 8.852325439453125000e+00 8.853759765625000000e+00 8.907867431640625000e+00 8.924163818359375000e+00 8.940887451171875000e+00 8.900329589843750000e+00 8.823486328125000000e+00 8.764953613281250000e+00 8.790649414062500000e+00 8.801239013671875000e+00 8.825408935546875000e+00 8.899566650390625000e+00 8.930541992187500000e+00 8.981018066406250000e+00 8.932830810546875000e+00 8.849731445312500000e+00 8.840789794921875000e+00 8.870544433593750000e+00 8.856140136718750000e+00 8.878936767578125000e+00 8.879455566406250000e+00 8.754760742187500000e+00 8.715637207031250000e+00 8.686523437500000000e+00 8.634460449218750000e+00 8.681274414062500000e+00 8.688171386718750000e+00 8.685699462890625000e+00 8.711029052734375000e+00 8.750061035156250000e+00 8.712951660156250000e+00 8.688842773437500000e+00 8.704437255859375000e+00 8.634979248046875000e+00 8.684020996093750000e+00 8.688049316406250000e+00 8.734375000000000000e+00 8.704254150390625000e+00 8.697601318359375000e+00 8.687164306640625000e+00 8.662597656250000000e+00 8.731323242187500000e+00 8.684783935546875000e+00 8.706115722656250000e+00 8.666198730468750000e+00 8.688537597656250000e+00 8.634490966796875000e+00 8.621337890625000000e+00 8.634979248046875000e+00 8.625244140625000000e+00 8.486480712890625000e+00 8.407226562500000000e+00 8.392364501953125000e+00 8.361114501953125000e+00 8.326843261718750000e+00 8.295196533203125000e+00 8.267700195312500000e+00 8.214721679687500000e+00 8.176910400390625000e+00 8.126495361328125000e+00 8.019531250000000000e+00 8.000946044921875000e+00 8.005950927734375000e+00 7.939605712890625000e+00 8.007965087890625000e+00 7.951965332031250000e+00 7.895111083984375000e+00 7.873413085937500000e+00 7.854370117187500000e+00 7.785156250000000000e+00 7.799377441406250000e+00 7.788482666015625000e+00 7.774322509765625000e+00 7.779907226562500000e+00 7.802062988281250000e+00 7.771514892578125000e+00 7.667877197265625000e+00 7.637145996093750000e+00 7.539123535156250000e+00 7.543579101562500000e+00 7.443969726562500000e+00 7.365753173828125000e+00 7.337005615234375000e+00 7.320770263671875000e+00 7.317108154296875000e+00 7.285797119140625000e+00 7.260070800781250000e+00 7.246551513671875000e+00 7.168823242187500000e+00 7.091125488281250000e+00 7.050689697265625000e+00 7.015136718750000000e+00 6.992858886718750000e+00 6.900726318359375000e+00 6.936218261718750000e+00 6.890319824218750000e+00 6.908874511718750000e+00 6.936981201171875000e+00 6.788208007812500000e+00 6.792480468750000000e+00 6.754333496093750000e+00 6.777252197265625000e+00 6.680572509765625000e+00 6.642486572265625000e+00 6.566741943359375000e+00 6.465179443359375000e+00 6.444549560546875000e+00 6.391754150390625000e+00 6.387481689453125000e+00 6.356536865234375000e+00 6.328643798828125000e+00 6.269592285156250000e+00 6.250000000000000000e+00 6.176422119140625000e+00 6.139678955078125000e+00 6.112243652343750000e+00 6.056610107421875000e+00 6.040039062500000000e+00 5.980316162109375000e+00 5.977966308593750000e+00 5.962249755859375000e+00 5.963714599609375000e+00 5.911987304687500000e+00 5.892822265625000000e+00 5.770538330078125000e+00 5.755859375000000000e+00 5.691680908203125000e+00 5.650787353515625000e+00 5.634124755859375000e+00 5.567291259765625000e+00 5.551025390625000000e+00 5.504577636718750000e+00 5.388549804687500000e+00 5.299163818359375000e+00 5.290802001953125000e+00 5.264923095703125000e+00 5.208953857421875000e+00 5.158264160156250000e+00 5.128967285156250000e+00 5.201599121093750000e+00 5.178558349609375000e+00 5.125274658203125000e+00 5.033447265625000000e+00 5.033966064453125000e+00 5.048645019531250000e+00 5.009338378906250000e+00 4.959136962890625000e+00 4.965423583984375000e+00 4.903900146484375000e+00 4.831359863281250000e+00 4.843475341796875000e+00 4.824798583984375000e+00 4.782684326171875000e+00 4.771392822265625000e+00 4.718231201171875000e+00 4.632568359375000000e+00 4.572357177734375000e+00 4.604400634765625000e+00 4.579284667968750000e+00 4.528747558593750000e+00 4.498199462890625000e+00 4.507415771484375000e+00 4.448272705078125000e+00 4.404785156250000000e+00 4.446228027343750000e+00 4.417541503906250000e+00 4.405731201171875000e+00 4.336791992187500000e+00 4.288299560546875000e+00 4.260925292968750000e+00 4.209594726562500000e+00 4.125793457031250000e+00 4.073272705078125000e+00 4.085937500000000000e+00 4.063018798828125000e+00 4.039215087890625000e+00 4.016967773437500000e+00 4.009216308593750000e+00 3.967224121093750000e+00 3.984924316406250000e+00 3.892639160156250000e+00 3.850769042968750000e+00 3.767883300781250000e+00 3.735168457031250000e+00 3.774902343750000000e+00 3.719543457031250000e+00 3.704528808593750000e+00 3.711730957031250000e+00 3.737548828125000000e+00 3.693908691406250000e+00 3.624511718750000000e+00 3.650848388671875000e+00 3.648559570312500000e+00 3.733245849609375000e+00 3.721893310546875000e+00 3.665618896484375000e+00 3.644989013671875000e+00 3.563598632812500000e+00 3.501647949218750000e+00 3.441284179687500000e+00 3.407226562500000000e+00 3.408081054687500000e+00 3.390411376953125000e+00 3.336151123046875000e+00 3.289276123046875000e+00 3.256469726562500000e+00 3.228698730468750000e+00 3.160308837890625000e+00 3.132873535156250000e+00 3.058135986328125000e+00 3.017700195312500000e+00 3.044708251953125000e+00 2.964660644531250000e+00 2.897552490234375000e+00 2.906463623046875000e+00 2.908325195312500000e+00 2.847961425781250000e+00 2.828460693359375000e+00 2.751464843750000000e+00 2.715637207031250000e+00 2.703277587890625000e+00 2.700134277343750000e+00 2.720001220703125000e+00 2.647338867187500000e+00 2.622985839843750000e+00 2.576171875000000000e+00 2.541381835937500000e+00 2.502960205078125000e+00 2.457366943359375000e+00 2.441558837890625000e+00 2.422393798828125000e+00 2.484100341796875000e+00 2.415252685546875000e+00 2.346832275390625000e+00 2.314483642578125000e+00 2.303039550781250000e+00 2.240447998046875000e+00 2.208496093750000000e+00 2.237670898437500000e+00 2.230682373046875000e+00 2.220947265625000000e+00 2.167022705078125000e+00 2.136871337890625000e+00 2.101623535156250000e+00 2.058685302734375000e+00 2.016265869140625000e+00 1.988342285156250000e+00 1.924468994140625000e+00 1.922912597656250000e+00 1.900207519531250000e+00 1.862091064453125000e+00 1.846191406250000000e+00 1.839141845703125000e+00 1.851959228515625000e+00 1.785369873046875000e+00 1.803802490234375000e+00 1.758178710937500000e+00 1.715362548828125000e+00 1.644287109375000000e+00 1.600524902343750000e+00 1.505432128906250000e+00 1.503875732421875000e+00 1.461700439453125000e+00 1.401580810546875000e+00 1.356048583984375000e+00 1.331604003906250000e+00 1.258361816406250000e+00 1.239776611328125000e+00 1.186798095703125000e+00 1.187744140625000000e+00 1.145843505859375000e+00 1.079498291015625000e+00 1.088104248046875000e+00 1.075256347656250000e+00 1.048095703125000000e+00 1.020477294921875000e+00 1.020996093750000000e+00 1.007080078125000000e+00 1.028900146484375000e+00 9.797363281250000000e-01 9.771728515625000000e-01 9.263305664062500000e-01 9.094238281250000000e-01 9.104309082031250000e-01 8.810729980468750000e-01 8.552246093750000000e-01 8.181457519531250000e-01 7.727966308593750000e-01 7.773437500000000000e-01 7.708740234375000000e-01 7.264099121093750000e-01 6.773071289062500000e-01 6.587524414062500000e-01 6.572570800781250000e-01 6.034240722656250000e-01 6.547546386718750000e-01 6.389465332031250000e-01 6.446838378906250000e-01 5.937500000000000000e-01 5.589904785156250000e-01 5.130310058593750000e-01 5.054016113281250000e-01 4.341430664062500000e-01 4.458007812500000000e-01 4.309082031250000000e-01 4.360351562500000000e-01 4.175720214843750000e-01 3.982849121093750000e-01 3.854980468750000000e-01 3.669433593750000000e-01 3.306274414062500000e-01 3.291625976562500000e-01 2.576904296875000000e-01 2.076110839843750000e-01 1.935424804687500000e-01 1.633911132812500000e-01 1.429443359375000000e-01 8.148193359375000000e-02 3.543090820312500000e-02 1.586914062500000000e-03 -8.181762695312500000e-02 -1.263122558593750000e-01 -1.237182617187500000e-01 -1.397705078125000000e-01 -1.484375000000000000e-01 -1.707458496093750000e-01 -2.243957519531250000e-01 -2.314758300781250000e-01 -2.801513671875000000e-01 -2.930297851562500000e-01 -3.292236328125000000e-01 -3.504333496093750000e-01 -3.720092773437500000e-01 -4.048461914062500000e-01 -3.962097167968750000e-01 -4.267272949218750000e-01 -4.888916015625000000e-01 -4.602050781250000000e-01 -4.858398437500000000e-01 -5.762634277343750000e-01 -6.107482910156250000e-01 -6.514892578125000000e-01 -6.925048828125000000e-01 -7.048034667968750000e-01 -7.445678710937500000e-01 -7.383117675781250000e-01 -8.029479980468750000e-01 -7.975769042968750000e-01 -8.150329589843750000e-01 -8.456420898437500000e-01 -9.214172363281250000e-01 -9.578247070312500000e-01 -9.709472656250000000e-01 -9.544982910156250000e-01 -9.278259277343750000e-01 -9.599304199218750000e-01 -9.979248046875000000e-01 -1.027282714843750000e+00 -1.061248779296875000e+00 -1.107849121093750000e+00 -1.104248046875000000e+00 -1.186920166015625000e+00 -1.207122802734375000e+00 -1.221130371093750000e+00 -1.263732910156250000e+00 -1.347778320312500000e+00 -1.407562255859375000e+00 -1.346496582031250000e+00 -1.446655273437500000e+00 -1.491821289062500000e+00 -1.513183593750000000e+00 -1.504974365234375000e+00 -1.495788574218750000e+00 -1.478851318359375000e+00 -1.581817626953125000e+00 -1.611846923828125000e+00 -1.640167236328125000e+00 -1.651672363281250000e+00 -1.670898437500000000e+00 -1.720642089843750000e+00 -1.745605468750000000e+00 -1.798828125000000000e+00 -1.854492187500000000e+00 -1.875122070312500000e+00 -1.864593505859375000e+00 -1.899261474609375000e+00 -1.904602050781250000e+00 -1.938812255859375000e+00 -1.954010009765625000e+00 -1.997192382812500000e+00 -1.995483398437500000e+00 -1.988800048828125000e+00 -2.020324707031250000e+00 -1.973937988281250000e+00 -2.043273925781250000e+00 -2.037689208984375000e+00 -2.102752685546875000e+00 -2.211883544921875000e+00 -2.228820800781250000e+00 -2.239532470703125000e+00 -2.257812500000000000e+00 -2.315460205078125000e+00 -2.373870849609375000e+00 -2.324584960937500000e+00 -2.332946777343750000e+00 -2.405242919921875000e+00 -2.478485107421875000e+00 -2.480987548828125000e+00 -2.553039550781250000e+00 -2.614929199218750000e+00 -2.639831542968750000e+00 -2.656005859375000000e+00 -2.673278808593750000e+00 -2.731719970703125000e+00 -2.707000732421875000e+00 -2.739471435546875000e+00 -2.787506103515625000e+00 -2.826049804687500000e+00 -2.840332031250000000e+00 -2.908203125000000000e+00 -2.912841796875000000e+00 -2.930511474609375000e+00 -2.962585449218750000e+00 -3.083435058593750000e+00 -3.160888671875000000e+00 -3.144195556640625000e+00 -3.140502929687500000e+00 -3.252807617187500000e+00 -3.203063964843750000e+00 -3.278961181640625000e+00 -3.234497070312500000e+00 -3.191253662109375000e+00 -3.201690673828125000e+00 -3.182220458984375000e+00 -3.318603515625000000e+00 -3.344512939453125000e+00 -3.436248779296875000e+00 -3.434082031250000000e+00 -3.415466308593750000e+00 -3.437164306640625000e+00 -3.404174804687500000e+00 -3.418243408203125000e+00 -3.449066162109375000e+00 -3.434570312500000000e+00 -3.479888916015625000e+00 -3.493988037109375000e+00 -3.502624511718750000e+00 -3.489501953125000000e+00 -3.477447509765625000e+00 -3.497375488281250000e+00 -3.562042236328125000e+00 -3.544219970703125000e+00 -3.607513427734375000e+00 -3.642669677734375000e+00 -3.710449218750000000e+00 -3.712890625000000000e+00 -3.741180419921875000e+00 -3.723663330078125000e+00 -3.687133789062500000e+00 -3.667022705078125000e+00 -3.677581787109375000e+00 -3.698516845703125000e+00 -3.706207275390625000e+00 -3.703277587890625000e+00 -3.723571777343750000e+00 -3.746520996093750000e+00 -3.789123535156250000e+00 -3.791076660156250000e+00 -3.799041748046875000e+00 -3.821594238281250000e+00 -3.855072021484375000e+00 -3.861694335937500000e+00 -3.850738525390625000e+00 -3.843688964843750000e+00 -3.905548095703125000e+00 -3.853057861328125000e+00 -3.760498046875000000e+00 -3.763519287109375000e+00 -3.758728027343750000e+00 -3.702667236328125000e+00 -3.651367187500000000e+00 -3.600921630859375000e+00 -3.549652099609375000e+00 -3.493804931640625000e+00 -3.463409423828125000e+00 -3.372619628906250000e+00 -3.332519531250000000e+00 -3.295288085937500000e+00 -3.248291015625000000e+00 -3.201690673828125000e+00 -3.095733642578125000e+00 -3.053588867187500000e+00 -2.932861328125000000e+00 -2.844787597656250000e+00 -2.779724121093750000e+00 -2.729217529296875000e+00 -2.656524658203125000e+00 -2.612213134765625000e+00 -2.522491455078125000e+00 -2.440093994140625000e+00 -2.397247314453125000e+00 -2.361297607421875000e+00 -2.246826171875000000e+00 -2.120422363281250000e+00 -2.028320312500000000e+00 -1.933135986328125000e+00 -1.830657958984375000e+00 -1.735565185546875000e+00 -1.600128173828125000e+00 -1.506591796875000000e+00 -1.445251464843750000e+00 -1.365325927734375000e+00 -1.241607666015625000e+00 -1.109344482421875000e+00 -9.819946289062500000e-01 -8.521423339843750000e-01 -8.135681152343750000e-01 -8.150024414062500000e-01 -8.216552734375000000e-01 -7.560424804687500000e-01 -7.059936523437500000e-01 -6.291198730468750000e-01 -5.363159179687500000e-01 -5.384216308593750000e-01 -5.286865234375000000e-01 -4.663696289062500000e-01 -3.775329589843750000e-01 -3.037109375000000000e-01 -3.015136718750000000e-01 -2.457580566406250000e-01 -1.436157226562500000e-01 1.596069335937500000e-02 1.596984863281250000e-01 2.312316894531250000e-01 3.234558105468750000e-01 4.781494140625000000e-01 5.765380859375000000e-01 6.250915527343750000e-01 7.143249511718750000e-01 8.300781250000000000e-01 9.318542480468750000e-01 1.024414062500000000e+00 1.154815673828125000e+00 1.211181640625000000e+00 1.334289550781250000e+00 1.456695556640625000e+00 1.562286376953125000e+00 1.641174316406250000e+00 1.777221679687500000e+00 1.898712158203125000e+00 2.018524169921875000e+00 2.082366943359375000e+00 2.219665527343750000e+00 2.334747314453125000e+00 2.447479248046875000e+00 2.521759033203125000e+00 2.664550781250000000e+00 2.748504638671875000e+00 2.844360351562500000e+00 2.903350830078125000e+00 2.898742675781250000e+00 2.961944580078125000e+00 3.069152832031250000e+00 3.205688476562500000e+00 3.342742919921875000e+00 3.385284423828125000e+00 3.449798583984375000e+00 3.558319091796875000e+00 3.707763671875000000e+00 3.812652587890625000e+00 3.940185546875000000e+00 4.010833740234375000e+00 4.151214599609375000e+00 4.272949218750000000e+00 4.346282958984375000e+00 4.416076660156250000e+00 4.564483642578125000e+00 4.765991210937500000e+00 4.880859375000000000e+00 5.039642333984375000e+00 5.167144775390625000e+00 5.268829345703125000e+00 5.467864990234375000e+00 5.682281494140625000e+00 5.966552734375000000e+00 6.147583007812500000e+00 6.336761474609375000e+00 6.501312255859375000e+00 6.662292480468750000e+00 6.834991455078125000e+00 7.060607910156250000e+00 7.219818115234375000e+00 7.331604003906250000e+00 7.487457275390625000e+00 7.558258056640625000e+00 7.620147705078125000e+00 7.704895019531250000e+00 7.816253662109375000e+00 7.953674316406250000e+00 8.114715576171875000e+00 8.250152587890625000e+00 8.377532958984375000e+00 8.476074218750000000e+00 8.550476074218750000e+00 8.678649902343750000e+00 8.785766601562500000e+00 8.884307861328125000e+00 8.946838378906250000e+00 9.002014160156250000e+00 9.081085205078125000e+00 9.161468505859375000e+00 9.161834716796875000e+00 9.204315185546875000e+00 9.248168945312500000e+00 9.281158447265625000e+00 9.442138671875000000e+00 9.483642578125000000e+00 9.506713867187500000e+00 9.605438232421875000e+00 9.631378173828125000e+00 9.593322753906250000e+00 9.576538085937500000e+00 9.592590332031250000e+00 9.689086914062500000e+00 9.717712402343750000e+00 9.797760009765625000e+00 9.807312011718750000e+00 9.820343017578125000e+00 9.802734375000000000e+00 9.808593750000000000e+00 9.852691650390625000e+00 9.946594238281250000e+00 1.003231811523437500e+01 1.014804077148437500e+01 1.034915161132812500e+01 1.035275268554687500e+01 1.045248413085937500e+01 1.056536865234375000e+01 1.064447021484375000e+01 1.060818481445312500e+01 1.066110229492187500e+01 1.082556152343750000e+01 1.098025512695312500e+01 1.107711791992187500e+01 1.116305541992187500e+01 1.124508666992187500e+01 1.131964111328125000e+01 1.150848388671875000e+01 1.175827026367187500e+01 1.193417358398437500e+01 1.213586425781250000e+01 1.230053710937500000e+01 1.245468139648437500e+01 1.268572998046875000e+01 1.279870605468750000e+01 1.292117309570312500e+01 1.299395751953125000e+01 1.307696533203125000e+01 1.323599243164062500e+01 1.327062988281250000e+01 1.332247924804687500e+01 1.345507812500000000e+01 1.356982421875000000e+01 1.364321899414062500e+01 1.370474243164062500e+01 1.373156738281250000e+01 1.369555664062500000e+01 1.360498046875000000e+01 1.359988403320312500e+01 1.361987304687500000e+01 1.369995117187500000e+01 1.375442504882812500e+01 1.386791992187500000e+01 1.394674682617187500e+01 1.400012207031250000e+01 1.410089111328125000e+01 1.410449218750000000e+01 1.403320312500000000e+01 1.404455566406250000e+01 1.401013183593750000e+01 1.397961425781250000e+01 1.392141723632812500e+01 1.388973999023437500e+01 1.393014526367187500e+01 1.389205932617187500e+01 1.386776733398437500e+01 1.381726074218750000e+01 1.383923339843750000e+01 1.384384155273437500e+01 1.384548950195312500e+01 1.379113769531250000e+01 1.384240722656250000e+01 1.380380249023437500e+01 1.380575561523437500e+01 1.381863403320312500e+01 1.380661010742187500e+01 1.371411132812500000e+01 1.366128540039062500e+01 1.368887329101562500e+01 1.376705932617187500e+01 1.378887939453125000e+01 1.387582397460937500e+01 1.384603881835937500e+01 1.380026245117187500e+01 1.376766967773437500e+01 1.375009155273437500e+01 1.367370605468750000e+01 1.361849975585937500e+01 1.350961303710937500e+01 1.336029052734375000e+01 1.334637451171875000e+01 1.332006835937500000e+01 1.326254272460937500e+01 1.331265258789062500e+01 1.327627563476562500e+01 1.325027465820312500e+01 1.323086547851562500e+01 1.319345092773437500e+01 1.318508911132812500e+01 1.310296630859375000e+01 1.311386108398437500e+01 1.307464599609375000e+01 1.306954956054687500e+01 1.309686279296875000e+01 1.305706787109375000e+01 1.302996826171875000e+01 1.296020507812500000e+01 1.293548583984375000e+01 1.292443847656250000e+01 1.289028930664062500e+01 1.279693603515625000e+01 1.273370361328125000e+01 1.271194458007812500e+01 1.261306762695312500e+01 1.250119018554687500e+01 1.250741577148437500e+01 1.252182006835937500e+01 1.248483276367187500e+01 1.240258789062500000e+01 1.247424316406250000e+01 1.251620483398437500e+01 1.251333618164062500e+01 1.240954589843750000e+01 1.229333496093750000e+01 1.228897094726562500e+01 1.232742309570312500e+01 1.232376098632812500e+01 1.225442504882812500e+01 1.222851562500000000e+01 1.227365112304687500e+01 1.223864746093750000e+01 1.227575683593750000e+01 1.229431152343750000e+01 1.225314331054687500e+01 1.225958251953125000e+01 1.221386718750000000e+01 1.219253540039062500e+01 1.217190551757812500e+01 1.215625000000000000e+01 1.202926635742187500e+01 1.203994750976562500e+01 1.201919555664062500e+01 1.209091186523437500e+01 1.199716186523437500e+01 1.200225830078125000e+01 1.196978759765625000e+01 1.199682617187500000e+01 1.188775634765625000e+01 1.187619018554687500e+01 1.184384155273437500e+01 1.187573242187500000e+01 1.187667846679687500e+01 1.179800415039062500e+01 1.185000610351562500e+01 1.186196899414062500e+01 1.185226440429687500e+01 1.182519531250000000e+01 1.178060913085937500e+01 1.177603149414062500e+01 1.179010009765625000e+01 1.176596069335937500e+01 1.178970336914062500e+01 1.179772949218750000e+01 1.173382568359375000e+01 1.177725219726562500e+01 1.179470825195312500e+01 1.176821899414062500e+01 1.200100708007812500e+01 1.202017211914062500e+01 1.198828125000000000e+01 1.193041992187500000e+01 1.190524291992187500e+01 1.191397094726562500e+01 1.186541748046875000e+01 1.182623291015625000e+01
