# Supplementary material for: Molecular dynamics on quantum annealers
Source: Sci Rep. 2022 Oct 7;12:16824. doi: 10.1038/s41598-022-21163-x (PMC9547079; doi:10.1038/s41598-022-21163-x)
Supplement: Supplementary file 2 — Supplementary Information 2. [file 41598_2022_21163_MOESM2_ESM.zip › results/dwave/eq_2/attempts_5/N_31/solution.txt]

1.300000000000000044e+00 1.262756347656250000e+00 1.307647705078125000e+00 1.355957031250000000e+00 1.434204101562500000e+00 1.439331054687500000e+00 1.510314941406250000e+00 1.520538330078125000e+00 1.549804687500000000e+00 1.540191650390625000e+00 1.549865722656250000e+00 1.527313232421875000e+00 1.545104980468750000e+00 1.507080078125000000e+00 1.425567626953125000e+00 1.450042724609375000e+00 1.372589111328125000e+00 1.415771484375000000e+00 1.344726562500000000e+00 1.290588378906250000e+00 1.223846435546875000e+00 1.165527343750000000e+00 1.187591552734375000e+00 1.176757812500000000e+00 1.241424560546875000e+00 1.321868896484375000e+00 1.393310546875000000e+00 1.478302001953125000e+00 1.604827880859375000e+00 1.674072265625000000e+00 1.736785888671875000e+00
0.000000000000000000e+00 5.445251464843750000e-01 1.306091308593750000e+00 1.807403564453125000e+00 2.014465332031250000e+00 1.797119140625000000e+00 1.661743164062500000e+00 1.204956054687500000e+00 6.916503906250000000e-01 9.765625000000000000e-02 -3.988342285156250000e-01 -9.786987304687500000e-01 -1.442382812500000000e+00 -1.995941162109375000e+00 -2.401763916015625000e+00 -2.532745361328125000e+00 -2.742187500000000000e+00 -2.655883789062500000e+00 -2.715209960937500000e+00 -2.504364013671875000e+00 -1.870605468750000000e+00 -7.850036621093750000e-01 8.465881347656250000e-01 2.305175781250000000e+00 3.833221435546875000e+00 4.768310546875000000e+00 5.212219238281250000e+00 5.216156005859375000e+00 4.911682128906250000e+00 4.278106689453125000e+00 3.440551757812500000e+00
