# Supplementary material for: Molecular dynamics on quantum annealers
Source: Sci Rep. 2022 Oct 7;12:16824. doi: 10.1038/s41598-022-21163-x (PMC9547079; doi:10.1038/s41598-022-21163-x)
Supplement: Supplementary file 2 — Supplementary Information 2. [file 41598_2022_21163_MOESM2_ESM.zip › results/dwave/eq_2/attempts_5/N_316/solution.txt]

1.300000000000000044e+00 1.292449951171875000e+00 1.254913330078125000e+00 1.286560058593750000e+00 1.305725097656250000e+00 1.304901123046875000e+00 1.254760742187500000e+00 1.190063476562500000e+00 1.173797607421875000e+00 1.130004882812500000e+00 1.160339355468750000e+00 1.156921386718750000e+00 1.154998779296875000e+00 1.174011230468750000e+00 1.136840820312500000e+00 1.130981445312500000e+00 1.235900878906250000e+00 1.251800537109375000e+00 1.222961425781250000e+00 1.192169189453125000e+00 1.176269531250000000e+00 1.184143066406250000e+00 1.163391113281250000e+00 1.197937011718750000e+00 1.174621582031250000e+00 1.156463623046875000e+00 1.156829833984375000e+00 1.144195556640625000e+00 1.160369873046875000e+00 1.180267333984375000e+00 1.143951416015625000e+00 1.197357177734375000e+00 1.236450195312500000e+00 1.189697265625000000e+00 1.133575439453125000e+00 1.132781982421875000e+00 1.210784912109375000e+00 1.232971191406250000e+00 1.255889892578125000e+00 1.250854492187500000e+00 1.256774902343750000e+00 1.236755371093750000e+00 1.214508056640625000e+00 1.186737060546875000e+00 1.198699951171875000e+00 1.208984375000000000e+00 1.219055175781250000e+00 1.224700927734375000e+00 1.264038085937500000e+00 1.315185546875000000e+00 1.317474365234375000e+00 1.303833007812500000e+00 1.287139892578125000e+00 1.271087646484375000e+00 1.273803710937500000e+00 1.199005126953125000e+00 1.212402343750000000e+00 1.213745117187500000e+00 1.241027832031250000e+00 1.207153320312500000e+00 1.239898681640625000e+00 1.219177246093750000e+00 1.226837158203125000e+00 1.270568847656250000e+00 1.237182617187500000e+00 1.260864257812500000e+00 1.292236328125000000e+00 1.237854003906250000e+00 1.202056884765625000e+00 1.211456298828125000e+00 1.201904296875000000e+00 1.179901123046875000e+00 1.136993408203125000e+00 1.118713378906250000e+00 1.139739990234375000e+00 1.176269531250000000e+00 1.179626464843750000e+00 1.205505371093750000e+00 1.250579833984375000e+00 1.275817871093750000e+00 1.263977050781250000e+00 1.308685302734375000e+00 1.275512695312500000e+00 1.277770996093750000e+00 1.269775390625000000e+00 1.307769775390625000e+00 1.255676269531250000e+00 1.195129394531250000e+00 1.222595214843750000e+00 1.254516601562500000e+00 1.237670898437500000e+00 1.150878906250000000e+00 1.216094970703125000e+00 1.258026123046875000e+00 1.251617431640625000e+00 1.330535888671875000e+00 1.281311035156250000e+00 1.295776367187500000e+00 1.294342041015625000e+00 1.255920410156250000e+00 1.212738037109375000e+00 1.198669433593750000e+00 1.159332275390625000e+00 1.167999267578125000e+00 1.211120605468750000e+00 1.254455566406250000e+00 1.232818603515625000e+00 1.228210449218750000e+00 1.284362792968750000e+00 1.353302001953125000e+00 1.394104003906250000e+00 1.378753662109375000e+00 1.427825927734375000e+00 1.419708251953125000e+00 1.461730957031250000e+00 1.433837890625000000e+00 1.456787109375000000e+00 1.496887207031250000e+00 1.470031738281250000e+00 1.660522460937500000e+00 1.691406250000000000e+00 1.658538818359375000e+00 1.636413574218750000e+00 1.635223388671875000e+00 1.605438232421875000e+00 1.548828125000000000e+00 1.499511718750000000e+00 1.509674072265625000e+00 1.506713867187500000e+00 1.545104980468750000e+00 1.572113037109375000e+00 1.552612304687500000e+00 1.519866943359375000e+00 1.566680908203125000e+00 1.563690185546875000e+00 1.572082519531250000e+00 1.548309326171875000e+00 1.643157958984375000e+00 1.766052246093750000e+00 1.742675781250000000e+00 1.728546142578125000e+00 1.744018554687500000e+00 1.719757080078125000e+00 1.787811279296875000e+00 1.799621582031250000e+00 1.806640625000000000e+00 1.801910400390625000e+00 1.830200195312500000e+00 1.846374511718750000e+00 1.836090087890625000e+00 1.856506347656250000e+00 1.859497070312500000e+00 1.916198730468750000e+00 1.945526123046875000e+00 1.964904785156250000e+00 2.003967285156250000e+00 1.978820800781250000e+00 1.953643798828125000e+00 1.954010009765625000e+00 1.975982666015625000e+00 2.010406494140625000e+00 1.961822509765625000e+00 1.892852783203125000e+00 1.877197265625000000e+00 1.868621826171875000e+00 1.880065917968750000e+00 1.913726806640625000e+00 1.944671630859375000e+00 1.955444335937500000e+00 1.829589843750000000e+00 1.870941162109375000e+00 1.899047851562500000e+00 1.877960205078125000e+00 1.867523193359375000e+00 1.830596923828125000e+00 1.798675537109375000e+00 1.844940185546875000e+00 1.877197265625000000e+00 1.834686279296875000e+00 1.810516357421875000e+00 1.821960449218750000e+00 1.827087402343750000e+00 1.809326171875000000e+00 1.781463623046875000e+00 1.790191650390625000e+00 1.794921875000000000e+00 1.884918212890625000e+00 1.893768310546875000e+00 1.941345214843750000e+00 1.896850585937500000e+00 1.888763427734375000e+00 1.845184326171875000e+00 1.797027587890625000e+00 1.783203125000000000e+00 1.801574707031250000e+00 1.776397705078125000e+00 1.805450439453125000e+00 1.785705566406250000e+00 1.736785888671875000e+00 1.785827636718750000e+00 1.789306640625000000e+00 1.875976562500000000e+00 1.864349365234375000e+00 1.868286132812500000e+00 1.885650634765625000e+00 1.902893066406250000e+00 1.886138916015625000e+00 1.887451171875000000e+00 1.924560546875000000e+00 1.926300048828125000e+00 1.909881591796875000e+00 1.947814941406250000e+00 1.887451171875000000e+00 1.912750244140625000e+00 1.859954833984375000e+00 1.827209472656250000e+00 1.816192626953125000e+00 1.847869873046875000e+00 1.828948974609375000e+00 1.814361572265625000e+00 1.797271728515625000e+00 1.782867431640625000e+00 1.790191650390625000e+00 1.765167236328125000e+00 1.789306640625000000e+00 1.821289062500000000e+00 1.849426269531250000e+00 1.848480224609375000e+00 1.780700683593750000e+00 1.780120849609375000e+00 1.801025390625000000e+00 1.808471679687500000e+00 1.812194824218750000e+00 1.796478271484375000e+00 1.816467285156250000e+00 1.830657958984375000e+00 1.812927246093750000e+00 1.795318603515625000e+00 1.798431396484375000e+00 1.821807861328125000e+00 1.867675781250000000e+00 1.855987548828125000e+00 1.857482910156250000e+00 1.799011230468750000e+00 1.824218750000000000e+00 1.822845458984375000e+00 1.804718017578125000e+00 1.777526855468750000e+00 1.773559570312500000e+00 1.757171630859375000e+00 1.721313476562500000e+00 1.749114990234375000e+00 1.803955078125000000e+00 1.768829345703125000e+00 1.792114257812500000e+00 1.732208251953125000e+00 1.722534179687500000e+00 1.714202880859375000e+00 1.740234375000000000e+00 1.756317138671875000e+00 1.834320068359375000e+00 1.823028564453125000e+00 1.806579589843750000e+00 1.805999755859375000e+00 1.789459228515625000e+00 1.758941650390625000e+00 1.765838623046875000e+00 1.758758544921875000e+00 1.826477050781250000e+00 1.789062500000000000e+00 1.810241699218750000e+00 1.761291503906250000e+00 1.702423095703125000e+00 1.715393066406250000e+00 1.689788818359375000e+00 1.680969238281250000e+00 1.673889160156250000e+00 1.638092041015625000e+00 1.653106689453125000e+00 1.603973388671875000e+00 1.636474609375000000e+00 1.588623046875000000e+00 1.587677001953125000e+00 1.576660156250000000e+00 1.612396240234375000e+00 1.637512207031250000e+00 1.703643798828125000e+00 1.652587890625000000e+00 1.617004394531250000e+00 1.582397460937500000e+00 1.596466064453125000e+00 1.662322998046875000e+00 1.627929687500000000e+00 1.663543701171875000e+00 1.652343750000000000e+00 1.651092529296875000e+00 1.642089843750000000e+00 1.653381347656250000e+00 1.626342773437500000e+00 1.607482910156250000e+00 1.633361816406250000e+00 1.694610595703125000e+00 1.678710937500000000e+00 1.610900878906250000e+00 1.592681884765625000e+00 1.614929199218750000e+00 1.670593261718750000e+00 1.660980224609375000e+00 1.673858642578125000e+00 1.653137207031250000e+00 1.644805908203125000e+00 1.654724121093750000e+00 1.685821533203125000e+00 1.635284423828125000e+00 1.576263427734375000e+00 1.552734375000000000e+00
0.000000000000000000e+00 4.010009765625000000e-02 8.276367187500000000e-02 1.793212890625000000e-01 2.735900878906250000e-01 3.450927734375000000e-01 3.701171875000000000e-01 4.288330078125000000e-01 5.122680664062500000e-01 6.114501953125000000e-01 7.866210937500000000e-01 9.545898437500000000e-01 1.129516601562500000e+00 1.283477783203125000e+00 1.385040283203125000e+00 1.517791748046875000e+00 1.720642089843750000e+00 1.860565185546875000e+00 1.958831787109375000e+00 2.045074462890625000e+00 2.157928466796875000e+00 2.312408447265625000e+00 2.425323486328125000e+00 2.585449218750000000e+00 2.731353759765625000e+00 2.867065429687500000e+00 3.035156250000000000e+00 3.250640869140625000e+00 3.347839355468750000e+00 3.495239257812500000e+00 3.673400878906250000e+00 3.892822265625000000e+00 4.020111083984375000e+00 4.125976562500000000e+00 4.247772216796875000e+00 4.421508789062500000e+00 4.581604003906250000e+00 4.690002441406250000e+00 4.752746582031250000e+00 4.892547607421875000e+00 5.001159667968750000e+00 5.047912597656250000e+00 5.102813720703125000e+00 5.198669433593750000e+00 5.328247070312500000e+00 5.396881103515625000e+00 5.520782470703125000e+00 5.562774658203125000e+00 5.628906250000000000e+00 5.705688476562500000e+00 5.764343261718750000e+00 5.835113525390625000e+00 5.865631103515625000e+00 5.914733886718750000e+00 6.040435791015625000e+00 6.015777587890625000e+00 6.102264404296875000e+00 6.226531982421875000e+00 6.321044921875000000e+00 6.410583496093750000e+00 6.585296630859375000e+00 6.694213867187500000e+00 6.875640869140625000e+00 7.001037597656250000e+00 7.098144531250000000e+00 7.174591064453125000e+00 7.262786865234375000e+00 7.290130615234375000e+00 7.437774658203125000e+00 7.551269531250000000e+00 7.630432128906250000e+00 7.724517822265625000e+00 7.801391601562500000e+00 7.991638183593750000e+00 8.192443847656250000e+00 8.377136230468750000e+00 8.524505615234375000e+00 8.671844482421875000e+00 8.739746093750000000e+00 8.776977539062500000e+00 8.870849609375000000e+00 8.969238281250000000e+00 9.025665283203125000e+00 9.100585937500000000e+00 9.266357421875000000e+00 9.337219238281250000e+00 9.288787841796875000e+00 9.271270751953125000e+00 9.375885009765625000e+00 9.432037353515625000e+00 9.535675048828125000e+00 9.658386230468750000e+00 9.827270507812500000e+00 9.938140869140625000e+00 1.002844238281250000e+01 1.012551879882812500e+01 1.008767700195312500e+01 1.017672729492187500e+01 1.022497558593750000e+01 1.019076538085937500e+01 1.030822753906250000e+01 1.044787597656250000e+01 1.056222534179687500e+01 1.070736694335937500e+01 1.081448364257812500e+01 1.100497436523437500e+01 1.107040405273437500e+01 1.117425537109375000e+01 1.129107666015625000e+01 1.132330322265625000e+01 1.135803222656250000e+01 1.134951782226562500e+01 1.119387817382812500e+01 1.115856933593750000e+01 1.115966796875000000e+01 1.118826293945312500e+01 1.116268920898437500e+01 1.111184692382812500e+01 1.103555297851562500e+01 1.110800170898437500e+01 1.104815673828125000e+01 1.104797363281250000e+01 1.100207519531250000e+01 1.100759887695312500e+01 1.089166259765625000e+01 1.083273315429687500e+01 1.077551269531250000e+01 1.070761108398437500e+01 1.062463378906250000e+01 1.060522460937500000e+01 1.055621337890625000e+01 1.051205444335937500e+01 1.052239990234375000e+01 1.053695678710937500e+01 1.048095703125000000e+01 1.044052124023437500e+01 1.036639404296875000e+01 1.029931640625000000e+01 1.014071655273437500e+01 9.933074951171875000e+00 9.862915039062500000e+00 9.760345458984375000e+00 9.564483642578125000e+00 9.580108642578125000e+00 9.454956054687500000e+00 9.351684570312500000e+00 9.278839111328125000e+00 9.206817626953125000e+00 9.090820312500000000e+00 9.064697265625000000e+00 8.982147216796875000e+00 8.899719238281250000e+00 8.813659667968750000e+00 8.689697265625000000e+00 8.564544677734375000e+00 8.468872070312500000e+00 8.344085693359375000e+00 8.200775146484375000e+00 8.082153320312500000e+00 8.008453369140625000e+00 7.871246337890625000e+00 7.735534667968750000e+00 7.565551757812500000e+00 7.530517578125000000e+00 7.425476074218750000e+00 7.379394531250000000e+00 7.272247314453125000e+00 7.145477294921875000e+00 7.042755126953125000e+00 6.965576171875000000e+00 6.902648925781250000e+00 6.743194580078125000e+00 6.713195800781250000e+00 6.641174316406250000e+00 6.518188476562500000e+00 6.411437988281250000e+00 6.404571533203125000e+00 6.284484863281250000e+00 6.152435302734375000e+00 6.054595947265625000e+00 5.939605712890625000e+00 5.818450927734375000e+00 5.691833496093750000e+00 5.533630371093750000e+00 5.407836914062500000e+00 5.330932617187500000e+00 5.225097656250000000e+00 5.135467529296875000e+00 5.006896972656250000e+00 4.971466064453125000e+00 4.880187988281250000e+00 4.742980957031250000e+00 4.714324951171875000e+00 4.562805175781250000e+00 4.472991943359375000e+00 4.362396240234375000e+00 4.287078857421875000e+00 4.287933349609375000e+00 4.226959228515625000e+00 4.111083984375000000e+00 4.009368896484375000e+00 3.896148681640625000e+00 3.780426025390625000e+00 3.680206298828125000e+00 3.547607421875000000e+00 3.436523437500000000e+00 3.367980957031250000e+00 3.225189208984375000e+00 3.118133544921875000e+00 3.005523681640625000e+00 2.940643310546875000e+00 2.880676269531250000e+00 2.736755371093750000e+00 2.696075439453125000e+00 2.590698242187500000e+00 2.484527587890625000e+00 2.312042236328125000e+00 2.203155517578125000e+00 2.169769287109375000e+00 2.119750976562500000e+00 2.039825439453125000e+00 1.934478759765625000e+00 1.848571777343750000e+00 1.698547363281250000e+00 1.681121826171875000e+00 1.607849121093750000e+00 1.504821777343750000e+00 1.454193115234375000e+00 1.411376953125000000e+00 1.314727783203125000e+00 1.238891601562500000e+00 1.179809570312500000e+00 1.077484130859375000e+00 1.026062011718750000e+00 9.124145507812500000e-01 7.902832031250000000e-01 6.547851562500000000e-01 5.544738769531250000e-01 4.384155273437500000e-01 3.341064453125000000e-01 2.531738281250000000e-01 1.001586914062500000e-01 5.981445312500000000e-03 -5.386352539062500000e-02 -1.204833984375000000e-01 -2.087402343750000000e-01 -3.085021972656250000e-01 -4.401855468750000000e-01 -5.267028808593750000e-01 -6.813354492187500000e-01 -8.902587890625000000e-01 -9.919128417968750000e-01 -1.050811767578125000e+00 -1.116516113281250000e+00 -1.159271240234375000e+00 -1.271209716796875000e+00 -1.298553466796875000e+00 -1.361694335937500000e+00 -1.452941894531250000e+00 -1.541748046875000000e+00 -1.648132324218750000e+00 -1.730010986328125000e+00 -1.870727539062500000e+00 -1.997955322265625000e+00 -2.114990234375000000e+00 -2.240722656250000000e+00 -2.307220458984375000e+00 -2.384368896484375000e+00 -2.446289062500000000e+00 -2.523498535156250000e+00 -2.625732421875000000e+00 -2.713378906250000000e+00 -2.852600097656250000e+00 -2.944335937500000000e+00 -3.015808105468750000e+00 -3.115051269531250000e+00 -3.266113281250000000e+00 -3.367279052734375000e+00 -3.465789794921875000e+00 -3.488433837890625000e+00 -3.539642333984375000e+00 -3.659454345703125000e+00 -3.741607666015625000e+00 -3.810272216796875000e+00 -3.940490722656250000e+00 -4.021545410156250000e+00 -4.095642089843750000e+00 -4.211975097656250000e+00 -4.241180419921875000e+00 -4.402893066406250000e+00 -4.531921386718750000e+00 -4.629730224609375000e+00 -4.711944580078125000e+00 -4.877990722656250000e+00 -4.948791503906250000e+00 -5.054534912109375000e+00 -5.114044189453125000e+00 -5.187103271484375000e+00 -5.255676269531250000e+00 -5.342376708984375000e+00 -5.392791748046875000e+00 -5.497497558593750000e+00 -5.591522216796875000e+00 -5.674133300781250000e+00 -5.755554199218750000e+00 -5.812591552734375000e+00 -5.915557861328125000e+00 -5.970336914062500000e+00 -5.993652343750000000e+00 -6.085968017578125000e+00 -6.174407958984375000e+00 -6.249969482421875000e+00 -6.260070800781250000e+00 -6.340545654296875000e+00 -6.447692871093750000e+00 -6.495574951171875000e+00
