# Supplementary material for: Molecular dynamics on quantum annealers
Source: Sci Rep. 2022 Oct 7;12:16824. doi: 10.1038/s41598-022-21163-x (PMC9547079; doi:10.1038/s41598-022-21163-x)
Supplement: Supplementary file 2 — Supplementary Information 2. [file 41598_2022_21163_MOESM2_ESM.zip › results/dwave/eq_2/attempts_5/N_50/nohup.out]

Done
j= 1
Running QDE:...
895.128u 189.651s 21:12.75 85.2%	0+0k 0+8io 0pf+0w
j= 2
Running QDE:...
902.852u 190.961s 21:29.14 84.8%	0+0k 256+8io 1pf+0w
j= 3
Running QDE:...
895.046u 191.338s 20:48.41 87.0%	0+0k 0+8io 0pf+0w
Done
