# Supplementary material for: Molecular dynamics on quantum annealers
Source: Sci Rep. 2022 Oct 7;12:16824. doi: 10.1038/s41598-022-21163-x (PMC9547079; doi:10.1038/s41598-022-21163-x)
Supplement: Supplementary file 2 — Supplementary Information 2. [file 41598_2022_21163_MOESM2_ESM.zip › results/dwave/eq_2/attempts_5/N_50/solution_1.txt]

1.100000000000000089e+00 1.095947265625000000e+00 1.118286132812500000e+00 1.155303955078125000e+00 1.192565917968750000e+00 1.250457763671875000e+00 1.301025390625000000e+00 1.346984863281250000e+00 1.425537109375000000e+00 1.469268798828125000e+00 1.531860351562500000e+00 1.576171875000000000e+00 1.592956542968750000e+00 1.649383544921875000e+00 1.716796875000000000e+00 1.771392822265625000e+00 1.837097167968750000e+00 1.885101318359375000e+00 1.876892089843750000e+00 1.941619873046875000e+00 1.972869873046875000e+00 2.042114257812500000e+00 2.035217285156250000e+00 1.986663818359375000e+00 1.954406738281250000e+00 1.907226562500000000e+00 1.841369628906250000e+00 1.756408691406250000e+00 1.764465332031250000e+00 1.696624755859375000e+00 1.672485351562500000e+00 1.666320800781250000e+00 1.672790527343750000e+00 1.663543701171875000e+00 1.655395507812500000e+00 1.580993652343750000e+00 1.596557617187500000e+00 1.529418945312500000e+00 1.506164550781250000e+00 1.389007568359375000e+00 1.306488037109375000e+00 1.230560302734375000e+00 1.199920654296875000e+00 1.129852294921875000e+00 1.031738281250000000e+00 1.035461425781250000e+00 1.007873535156250000e+00 1.045104980468750000e+00 1.055694580078125000e+00 1.051788330078125000e+00
0.000000000000000000e+00 1.429840087890625000e+00 2.875366210937500000e+00 4.142150878906250000e+00 5.169342041015625000e+00 6.018676757812500000e+00 6.604553222656250000e+00 6.919433593750000000e+00 7.160461425781250000e+00 7.103881835937500000e+00 6.996887207031250000e+00 6.672454833984375000e+00 6.270507812500000000e+00 5.851226806640625000e+00 5.347900390625000000e+00 4.767578125000000000e+00 4.128662109375000000e+00 3.518341064453125000e+00 2.724334716796875000e+00 2.078765869140625000e+00 1.383850097656250000e+00 6.705932617187500000e-01 -5.975341796875000000e-02 -7.467956542968750000e-01 -1.466064453125000000e+00 -2.206481933593750000e+00 -2.896301269531250000e+00 -3.532684326171875000e+00 -4.106964111328125000e+00 -4.714599609375000000e+00 -5.237854003906250000e+00 -5.771728515625000000e+00 -6.259796142578125000e+00 -6.800964355468750000e+00 -7.351257324218750000e+00 -7.904022216796875000e+00 -8.264160156250000000e+00 -8.742126464843750000e+00 -9.065399169921875000e+00 -9.397216796875000000e+00 -9.373718261718750000e+00 -9.092285156250000000e+00 -8.479461669921875000e+00 -7.714782714843750000e+00 -6.573150634765625000e+00 -4.695129394531250000e+00 -2.792968750000000000e+00 -7.056579589843750000e-01 1.121704101562500000e+00 2.844482421875000000e+00
