# Supplementary material for: Molecular dynamics on quantum annealers
Source: Sci Rep. 2022 Oct 7;12:16824. doi: 10.1038/s41598-022-21163-x (PMC9547079; doi:10.1038/s41598-022-21163-x)
Supplement: Supplementary file 2 — Supplementary Information 2. [file 41598_2022_21163_MOESM2_ESM.zip › results/dwave/eq_2/attempts_5/N_50/solution_2.txt]

1.100000000000000089e+00 1.106842041015625000e+00 1.150756835937500000e+00 1.240753173828125000e+00 1.304931640625000000e+00 1.304809570312500000e+00 1.417144775390625000e+00 1.469360351562500000e+00 1.437500000000000000e+00 1.559082031250000000e+00 1.565216064453125000e+00 1.624694824218750000e+00 1.656555175781250000e+00 1.697967529296875000e+00 1.730102539062500000e+00 1.735595703125000000e+00 1.816497802734375000e+00 1.886535644531250000e+00 1.903472900390625000e+00 1.913177490234375000e+00 1.942687988281250000e+00 1.981628417968750000e+00 1.988433837890625000e+00 1.935974121093750000e+00 1.908233642578125000e+00 1.883392333984375000e+00 1.947570800781250000e+00 1.834533691406250000e+00 1.836547851562500000e+00 1.771240234375000000e+00 1.725891113281250000e+00 1.607543945312500000e+00 1.517395019531250000e+00 1.446746826171875000e+00 1.361511230468750000e+00 1.251953125000000000e+00 1.134887695312500000e+00 1.070739746093750000e+00 1.033996582031250000e+00 9.771728515625000000e-01 1.033447265625000000e+00 1.031677246093750000e+00 9.844360351562500000e-01 1.000244140625000000e+00 1.017700195312500000e+00 1.047149658203125000e+00 1.125244140625000000e+00 1.218383789062500000e+00 1.330322265625000000e+00 1.417633056640625000e+00
0.000000000000000000e+00 1.448364257812500000e+00 2.820373535156250000e+00 3.906280517578125000e+00 4.505218505859375000e+00 4.795410156250000000e+00 5.164947509765625000e+00 5.083984375000000000e+00 4.891723632812500000e+00 4.776489257812500000e+00 4.391418457031250000e+00 4.028137207031250000e+00 3.534851074218750000e+00 3.025451660156250000e+00 2.440521240234375000e+00 1.880523681640625000e+00 1.334747314453125000e+00 6.972045898437500000e-01 2.636718750000000000e-02 -6.476745605468750000e-01 -1.248016357421875000e+00 -1.950073242187500000e+00 -2.623260498046875000e+00 -3.329925537109375000e+00 -3.954833984375000000e+00 -4.562316894531250000e+00 -5.285919189453125000e+00 -6.007812500000000000e+00 -6.633605957031250000e+00 -7.254608154296875000e+00 -7.906616210937500000e+00 -8.499450683593750000e+00 -8.981445312500000000e+00 -9.184265136718750000e+00 -9.275726318359375000e+00 -9.169250488281250000e+00 -8.653717041015625000e+00 -7.455871582031250000e+00 -5.866973876953125000e+00 -3.996093750000000000e+00 -1.623474121093750000e+00 2.771606445312500000e-01 2.176086425781250000e+00 4.536346435546875000e+00 6.725250244140625000e+00 8.820404052734375000e+00 1.059851074218750000e+01 1.190093994140625000e+01 1.263745117187500000e+01 1.281149291992187500e+01
