# Supplementary material for: Molecular dynamics on quantum annealers
Source: Sci Rep. 2022 Oct 7;12:16824. doi: 10.1038/s41598-022-21163-x (PMC9547079; doi:10.1038/s41598-022-21163-x)
Supplement: Supplementary file 2 — Supplementary Information 2. [file 41598_2022_21163_MOESM2_ESM.zip › results/dwave/eq_2/attempts_5/N_50/solution_3.txt]

1.100000000000000089e+00 1.095336914062500000e+00 1.102416992187500000e+00 1.101806640625000000e+00 1.095703125000000000e+00 1.109466552734375000e+00 1.187988281250000000e+00 1.211791992187500000e+00 1.290435791015625000e+00 1.354980468750000000e+00 1.378173828125000000e+00 1.443664550781250000e+00 1.581665039062500000e+00 1.609680175781250000e+00 1.657623291015625000e+00 1.751617431640625000e+00 1.762878417968750000e+00 1.718780517578125000e+00 1.801940917968750000e+00 1.884857177734375000e+00 1.937652587890625000e+00 2.001037597656250000e+00 2.071380615234375000e+00 2.088775634765625000e+00 2.094024658203125000e+00 2.101745605468750000e+00 2.141204833984375000e+00 2.151275634765625000e+00 2.142089843750000000e+00 2.109893798828125000e+00 2.112792968750000000e+00 2.085601806640625000e+00 2.072326660156250000e+00 2.044586181640625000e+00 2.003906250000000000e+00 2.013916015625000000e+00 1.968261718750000000e+00 1.916503906250000000e+00 1.863769531250000000e+00 1.763214111328125000e+00 1.544097900390625000e+00 1.507812500000000000e+00 1.431396484375000000e+00 1.358459472656250000e+00 1.297302246093750000e+00 1.199951171875000000e+00 1.161499023437500000e+00 1.125000000000000000e+00 1.075897216796875000e+00 1.062835693359375000e+00
0.000000000000000000e+00 1.409179687500000000e+00 2.828399658203125000e+00 4.237365722656250000e+00 5.630554199218750000e+00 7.128051757812500000e+00 8.437225341796875000e+00 9.289794921875000000e+00 1.000451660156250000e+01 1.036657714843750000e+01 1.049902343750000000e+01 1.057205200195312500e+01 1.050866699218750000e+01 1.016162109375000000e+01 9.668701171875000000e+00 9.097503662109375000e+00 8.540435791015625000e+00 7.812774658203125000e+00 7.268615722656250000e+00 6.560058593750000000e+00 5.925842285156250000e+00 5.219360351562500000e+00 4.509735107421875000e+00 3.689941406250000000e+00 3.007568359375000000e+00 2.317993164062500000e+00 1.587005615234375000e+00 9.143371582031250000e-01 2.187805175781250000e-01 -5.267028808593750000e-01 -1.255523681640625000e+00 -1.957580566406250000e+00 -2.700042724609375000e+00 -3.390045166015625000e+00 -4.061981201171875000e+00 -4.813110351562500000e+00 -5.521057128906250000e+00 -6.169403076171875000e+00 -6.830932617187500000e+00 -7.478149414062500000e+00 -8.040985107421875000e+00 -8.495849609375000000e+00 -8.806976318359375000e+00 -8.910003662109375000e+00 -8.733581542968750000e+00 -8.326080322265625000e+00 -7.488281250000000000e+00 -6.495300292968750000e+00 -5.285827636718750000e+00 -3.655426025390625000e+00
