# Supplementary material for: Molecular dynamics on quantum annealers
Source: Sci Rep. 2022 Oct 7;12:16824. doi: 10.1038/s41598-022-21163-x (PMC9547079; doi:10.1038/s41598-022-21163-x)
Supplement: Supplementary file 2 — Supplementary Information 2. [file 41598_2022_21163_MOESM2_ESM.zip › results/dwave/eq_2/attempts_5/vfyc/solution_1.txt]

1.100000000000000089e+00 1.133728027343750000e+00 1.129913330078125000e+00 1.148529052734375000e+00 1.158752441406250000e+00 1.197692871093750000e+00 1.216888427734375000e+00 1.268402099609375000e+00 1.305297851562500000e+00 1.361419677734375000e+00 1.419067382812500000e+00 1.511840820312500000e+00 1.562164306640625000e+00 1.644653320312500000e+00 1.735504150390625000e+00 1.819458007812500000e+00 1.781646728515625000e+00 1.800140380859375000e+00 1.801879882812500000e+00 1.809936523437500000e+00 1.829193115234375000e+00 1.827148437500000000e+00 1.799865722656250000e+00 1.806182861328125000e+00 1.893188476562500000e+00 1.872161865234375000e+00 1.924194335937500000e+00 1.903717041015625000e+00 1.921569824218750000e+00 1.871826171875000000e+00 1.853637695312500000e+00 1.849029541015625000e+00 1.828155517578125000e+00 1.768768310546875000e+00 1.699127197265625000e+00 1.592803955078125000e+00 1.562530517578125000e+00 1.511749267578125000e+00 1.446990966796875000e+00 1.341552734375000000e+00 1.267059326171875000e+00 1.208160400390625000e+00 1.142700195312500000e+00 1.093566894531250000e+00 1.083801269531250000e+00 1.047424316406250000e+00 1.035675048828125000e+00 1.052246093750000000e+00 1.088897705078125000e+00 1.124328613281250000e+00
0.000000000000000000e+00 1.389099121093750000e+00 2.566772460937500000e+00 3.704345703125000000e+00 4.804016113281250000e+00 5.761810302734375000e+00 6.559020996093750000e+00 7.229797363281250000e+00 7.716918945312500000e+00 8.016662597656250000e+00 8.172485351562500000e+00 8.094329833984375000e+00 7.759033203125000000e+00 7.329528808593750000e+00 6.845153808593750000e+00 6.270202636718750000e+00 5.656097412109375000e+00 5.012329101562500000e+00 4.319793701171875000e+00 3.742187500000000000e+00 3.069549560546875000e+00 2.441406250000000000e+00 1.752319335937500000e+00 1.085998535156250000e+00 4.802246093750000000e-01 -2.693786621093750000e-01 -9.759521484375000000e-01 -1.705200195312500000e+00 -2.395874023437500000e+00 -3.101806640625000000e+00 -3.756500244140625000e+00 -4.461944580078125000e+00 -5.186737060546875000e+00 -5.913940429687500000e+00 -6.495971679687500000e+00 -7.010589599609375000e+00 -7.431396484375000000e+00 -7.838409423828125000e+00 -8.139801025390625000e+00 -8.317871093750000000e+00 -8.160583496093750000e+00 -7.709655761718750000e+00 -6.947784423828125000e+00 -5.812255859375000000e+00 -4.337951660156250000e+00 -2.794738769531250000e+00 -9.871215820312500000e-01 9.441528320312500000e-01 2.701904296875000000e+00 4.129364013671875000e+00
