# Supplementary material for: Molecular dynamics on quantum annealers
Source: Sci Rep. 2022 Oct 7;12:16824. doi: 10.1038/s41598-022-21163-x (PMC9547079; doi:10.1038/s41598-022-21163-x)
Supplement: Supplementary file 2 — Supplementary Information 2. [file 41598_2022_21163_MOESM2_ESM.zip › results/dwave/eq_2/attempts_5/vfyc/solution_2.txt]

1.100000000000000089e+00 1.078125000000000000e+00 1.148590087890625000e+00 1.190399169921875000e+00 1.266326904296875000e+00 1.304748535156250000e+00 1.306884765625000000e+00 1.320159912109375000e+00 1.360534667968750000e+00 1.424743652343750000e+00 1.467346191406250000e+00 1.538269042968750000e+00 1.566223144531250000e+00 1.609893798828125000e+00 1.587280273437500000e+00 1.656951904296875000e+00 1.615417480468750000e+00 1.621307373046875000e+00 1.676879882812500000e+00 1.764160156250000000e+00 1.751495361328125000e+00 1.757995605468750000e+00 1.746093750000000000e+00 1.742340087890625000e+00 1.738433837890625000e+00 1.770080566406250000e+00 1.756103515625000000e+00 1.692321777343750000e+00 1.607330322265625000e+00 1.561279296875000000e+00 1.558715820312500000e+00 1.555480957031250000e+00 1.529724121093750000e+00 1.497894287109375000e+00 1.407928466796875000e+00 1.333618164062500000e+00 1.281250000000000000e+00 1.221313476562500000e+00 1.174804687500000000e+00 1.150726318359375000e+00 1.084289550781250000e+00 1.105468750000000000e+00 1.099884033203125000e+00 1.041076660156250000e+00 1.022796630859375000e+00 1.035125732421875000e+00 1.025970458984375000e+00 1.127685546875000000e+00 1.261199951171875000e+00 1.291168212890625000e+00
0.000000000000000000e+00 1.423767089843750000e+00 2.957153320312500000e+00 4.070587158203125000e+00 4.935852050781250000e+00 5.390991210937500000e+00 5.629302978515625000e+00 5.877899169921875000e+00 6.116363525390625000e+00 6.218750000000000000e+00 6.076202392578125000e+00 5.932617187500000000e+00 5.591308593750000000e+00 5.224487304687500000e+00 4.696380615234375000e+00 4.291900634765625000e+00 3.806579589843750000e+00 3.343139648437500000e+00 2.849761962890625000e+00 2.251525878906250000e+00 1.696044921875000000e+00 1.119171142578125000e+00 5.084228515625000000e-01 -4.736328125000000000e-02 -6.793518066406250000e-01 -1.218536376953125000e+00 -1.818756103515625000e+00 -2.384246826171875000e+00 -2.866912841796875000e+00 -3.249603271484375000e+00 -3.607269287109375000e+00 -3.999908447265625000e+00 -4.400360107421875000e+00 -4.732238769531250000e+00 -4.962646484375000000e+00 -5.029449462890625000e+00 -4.817138671875000000e+00 -4.388946533203125000e+00 -3.704956054687500000e+00 -2.788421630859375000e+00 -1.712188720703125000e+00 -2.348632812500000000e-01 1.126586914062500000e+00 2.531585693359375000e+00 4.416198730468750000e+00 6.444396972656250000e+00 8.362762451171875000e+00 1.033218383789062500e+01 1.151239013671875000e+01 1.204306030273437500e+01
