# Supplementary material for: Molecular dynamics on quantum annealers
Source: Sci Rep. 2022 Oct 7;12:16824. doi: 10.1038/s41598-022-21163-x (PMC9547079; doi:10.1038/s41598-022-21163-x)
Supplement: Supplementary file 2 — Supplementary Information 2. [file 41598_2022_21163_MOESM2_ESM.zip › results/dwave/eq_2/attempts_5/vfyc/solution_3.txt]

1.100000000000000089e+00 1.108734130859375000e+00 1.104858398437500000e+00 1.093811035156250000e+00 1.099761962890625000e+00 1.196258544921875000e+00 1.208129882812500000e+00 1.310577392578125000e+00 1.455322265625000000e+00 1.538665771484375000e+00 1.641052246093750000e+00 1.694885253906250000e+00 1.775421142578125000e+00 1.886901855468750000e+00 1.922515869140625000e+00 2.006500244140625000e+00 2.069885253906250000e+00 2.135345458984375000e+00 2.161468505859375000e+00 2.196990966796875000e+00 2.178283691406250000e+00 2.211059570312500000e+00 2.264831542968750000e+00 2.294616699218750000e+00 2.264923095703125000e+00 2.236572265625000000e+00 2.263885498046875000e+00 2.240447998046875000e+00 2.236633300781250000e+00 2.216369628906250000e+00 2.205139160156250000e+00 2.156402587890625000e+00 2.158477783203125000e+00 2.193084716796875000e+00 2.179229736328125000e+00 2.127655029296875000e+00 2.041168212890625000e+00 1.979492187500000000e+00 1.840393066406250000e+00 1.681030273437500000e+00 1.627960205078125000e+00 1.531402587890625000e+00 1.467498779296875000e+00 1.387054443359375000e+00 1.278411865234375000e+00 1.204010009765625000e+00 1.106719970703125000e+00 1.030731201171875000e+00 9.055480957031250000e-01 8.141479492187500000e-01
0.000000000000000000e+00 1.416015625000000000e+00 2.722717285156250000e+00 4.088195800781250000e+00 5.573181152343750000e+00 6.963836669921875000e+00 7.826171875000000000e+00 8.647705078125000000e+00 8.908782958984375000e+00 8.768493652343750000e+00 8.475830078125000000e+00 8.007598876953125000e+00 7.460784912109375000e+00 6.856201171875000000e+00 6.168945312500000000e+00 5.533020019531250000e+00 4.852844238281250000e+00 4.177795410156250000e+00 3.482635498046875000e+00 2.719116210937500000e+00 1.988250732421875000e+00 1.286437988281250000e+00 6.054687500000000000e-01 -8.258056640625000000e-02 -7.364807128906250000e-01 -1.406707763671875000e+00 -2.069244384765625000e+00 -2.723236083984375000e+00 -3.333282470703125000e+00 -3.953247070312500000e+00 -4.591827392578125000e+00 -5.295593261718750000e+00 -5.953491210937500000e+00 -6.692108154296875000e+00 -7.382080078125000000e+00 -8.030212402343750000e+00 -8.714294433593750000e+00 -9.477416992187500000e+00 -1.011975097656250000e+01 -1.080020141601562500e+01 -1.133587646484375000e+01 -1.178125000000000000e+01 -1.216488647460937500e+01 -1.230584716796875000e+01 -1.228097534179687500e+01 -1.184863281250000000e+01 -1.114227294921875000e+01 -9.740142822265625000e+00 -7.806121826171875000e+00 -4.681549072265625000e+00
