# Supplementary material for: Molecular dynamics on quantum annealers
Source: Sci Rep. 2022 Oct 7;12:16824. doi: 10.1038/s41598-022-21163-x (PMC9547079; doi:10.1038/s41598-022-21163-x)
Supplement: Supplementary file 2 — Supplementary Information 2. [file 41598_2022_21163_MOESM2_ESM.zip › results/qbsolv/eq_1/attempts_1/kd_20/N_10/solution.txt]

1.300000000000000044e+00 1.300000190734863281e+00 1.388736724853515625e+00 1.566208839416503906e+00 1.751263618469238281e+00 1.836342811584472656e+00 1.763238906860351562e+00 1.517700195312500000e+00 1.111577033996582031e+00 6.288366317749023438e-01
0.000000000000000000e+00 1.833999633789062500e+00 3.667995452880859375e+00 3.824705123901367188e+00 1.758407592773437500e+00 -1.510903358459472656e+00 -5.074781417846679688e+00 -8.393747329711914062e+00 -9.977265357971191406e+00 -2.780487060546875000e+00
