# Supplementary material for: Molecular dynamics on quantum annealers
Source: Sci Rep. 2022 Oct 7;12:16824. doi: 10.1038/s41598-022-21163-x (PMC9547079; doi:10.1038/s41598-022-21163-x)
Supplement: Supplementary file 2 — Supplementary Information 2. [file 41598_2022_21163_MOESM2_ESM.zip › results/qbsolv/eq_1/attempts_1/kd_20/N_100/solution.txt]

1.300000000000000044e+00 1.300000190734863281e+00 1.300733566284179688e+00 1.302200317382812500e+00 1.304393768310546875e+00 1.307301521301269531e+00 1.310905456542968750e+00 1.315180778503417969e+00 1.320096969604492188e+00 1.325618743896484375e+00 1.331706047058105469e+00 1.338314056396484375e+00 1.345396041870117188e+00 1.352898597717285156e+00 1.360769271850585938e+00 1.368952751159667969e+00 1.377390861511230469e+00 1.386026382446289062e+00 1.394800186157226562e+00 1.403654098510742188e+00 1.412531852722167969e+00 1.421376228332519531e+00 1.430131912231445312e+00 1.438746452331542969e+00 1.447167396545410156e+00 1.455346107482910156e+00 1.463236808776855469e+00 1.470794677734375000e+00 1.477977752685546875e+00 1.484746932983398438e+00 1.491067886352539062e+00 1.496905326843261719e+00 1.502230644226074219e+00 1.507016181945800781e+00 1.511237144470214844e+00 1.514871597290039062e+00 1.517901420593261719e+00 1.520310401916503906e+00 1.522085189819335938e+00 1.523215293884277344e+00 1.523694038391113281e+00 1.523515701293945312e+00 1.522678375244140625e+00 1.521183013916015625e+00 1.519033432006835938e+00 1.516235351562500000e+00 1.512798309326171875e+00 1.508734703063964844e+00 1.504058837890625000e+00 1.498789787292480469e+00 1.492947578430175781e+00 1.486557006835937500e+00 1.479644775390625000e+00 1.472241401672363281e+00 1.464380264282226562e+00 1.456098556518554688e+00 1.447436332702636719e+00 1.438437461853027344e+00 1.429148674011230469e+00 1.419619560241699219e+00 1.409902572631835938e+00 1.400054931640625000e+00 1.390134811401367188e+00 1.380204200744628906e+00 1.370326995849609375e+00 1.360569000244140625e+00 1.350998878479003906e+00 1.341685295104980469e+00 1.332697868347167969e+00 1.324106216430664062e+00 1.315979957580566406e+00 1.308386802673339844e+00 1.301392555236816406e+00 1.295060157775878906e+00 1.289448738098144531e+00 1.284613609313964844e+00 1.280604362487792969e+00 1.277463912963867188e+00 1.275228500366210938e+00 1.273926734924316406e+00 1.273579597473144531e+00 1.274198532104492188e+00 1.275787353515625000e+00 1.278340339660644531e+00 1.281842231750488281e+00 1.286270141601562500e+00 1.291591644287109375e+00 1.297767639160156250e+00 1.304749488830566406e+00 1.312484741210937500e+00 1.320912361145019531e+00 1.329967498779296875e+00 1.339581489562988281e+00 1.349682807922363281e+00 1.360196113586425781e+00 1.371045112609863281e+00 1.382152557373046875e+00 1.393443107604980469e+00 1.404839515686035156e+00 1.416268348693847656e+00
0.000000000000000000e+00 1.667270660400390625e-01 3.334541320800781250e-01 4.987478256225585938e-01 6.611852645874023438e-01 8.193731307983398438e-01 9.719705581665039062e-01 1.117704391479492188e+00 1.255391120910644531e+00 1.383948326110839844e+00 1.502409934997558594e+00 1.609933853149414062e+00 1.705805778503417969e+00 1.789444923400878906e+00 1.860406875610351562e+00 1.918375015258789062e+00 1.963159561157226562e+00 1.994690895080566406e+00 2.013010978698730469e+00 2.018265724182128906e+00 2.010692596435546875e+00 1.990608215332031250e+00 1.958403587341308594e+00 1.914530754089355469e+00 1.859491348266601562e+00 1.793831825256347656e+00 1.718130111694335938e+00 1.632990837097167969e+00 1.539037704467773438e+00 1.436908721923828125e+00 1.327251434326171875e+00 1.210715293884277344e+00 1.087955474853515625e+00 9.596242904663085938e-01 8.263711929321289062e-01 6.888427734375000000e-01 5.476818084716796875e-01 4.035282135009765625e-01 2.570161819458007812e-01 1.087799072265625000e-01 -4.054927825927734375e-02 -1.903400421142578125e-01 -3.399591445922851562e-01 -4.887695312500000000e-01 -6.361312866210937500e-01 -7.813959121704101562e-01 -9.239072799682617188e-01 -1.063001632690429688e+00 -1.198002815246582031e+00 -1.328224182128906250e+00 -1.452966690063476562e+00 -1.571519851684570312e+00 -1.683161735534667969e+00 -1.787160873413085938e+00 -1.882776260375976562e+00 -1.969264030456542969e+00 -2.045876502990722656e+00 -2.111870765686035156e+00 -2.166514396667480469e+00 -2.209093093872070312e+00 -2.238917350769042969e+00 -2.255332946777343750e+00 -2.257734298706054688e+00 -2.245575904846191406e+00 -2.218386650085449219e+00 -2.175784111022949219e+00 -2.117488861083984375e+00 -2.043344497680664062e+00 -1.953328132629394531e+00 -1.847568511962890625e+00 -1.726357460021972656e+00 -1.590164184570312500e+00 -1.439640998840332031e+00 -1.275631904602050781e+00 -1.099171638488769531e+00 -9.114828109741210938e-01 -7.139701843261718750e-01 -5.082063674926757812e-01 -2.959117889404296875e-01 -7.893180847167968750e-02 1.407899856567382812e-01 3.612451553344726562e-01 5.803937911987304688e-01 7.961997985839843750e-01 1.006666183471679688e+00 1.209872245788574219e+00 1.404003143310546875e+00 1.587382316589355469e+00 1.758490562438964844e+00 1.915991783142089844e+00 2.058741569519042969e+00 2.185797691345214844e+00 2.296424865722656250e+00 2.390089035034179688e+00 2.466449737548828125e+00 2.525353431701660156e+00 2.566819190979003906e+00 2.591022491455078125e+00 2.598275184631347656e+00 2.589011192321777344e+00
