# Supplementary material for: Molecular dynamics on quantum annealers
Source: Sci Rep. 2022 Oct 7;12:16824. doi: 10.1038/s41598-022-21163-x (PMC9547079; doi:10.1038/s41598-022-21163-x)
Supplement: Supplementary file 2 — Supplementary Information 2. [file 41598_2022_21163_MOESM2_ESM.zip › results/qbsolv/eq_1/attempts_1/kd_20/N_1000/solution.txt]

1.300000000000000044e+00 1.300000190734863281e+00 1.300007820129394531e+00 1.300022125244140625e+00 1.300044059753417969e+00 1.300072669982910156e+00 1.300108909606933594e+00 1.300151824951171875e+00 1.300202369689941406e+00 1.300260543823242188e+00 1.300325393676757812e+00 1.300396919250488281e+00 1.300476074218750000e+00 1.300561904907226562e+00 1.300655364990234375e+00 1.300756454467773438e+00 1.300864219665527344e+00 1.300979614257812500e+00 1.301101684570312500e+00 1.301230430603027344e+00 1.301366806030273438e+00 1.301509857177734375e+00 1.301660537719726562e+00 1.301817893981933594e+00 1.301982879638671875e+00 1.302154541015625000e+00 1.302332878112792969e+00 1.302518844604492188e+00 1.302711486816406250e+00 1.302910804748535156e+00 1.303117752075195312e+00 1.303331375122070312e+00 1.303551673889160156e+00 1.303778648376464844e+00 1.304013252258300781e+00 1.304254531860351562e+00 1.304502487182617188e+00 1.304757118225097656e+00 1.305019378662109375e+00 1.305288314819335938e+00 1.305563926696777344e+00 1.305846214294433594e+00 1.306135177612304688e+00 1.306430816650390625e+00 1.306733131408691406e+00 1.307042121887207031e+00 1.307357788085937500e+00 1.307680130004882812e+00 1.308009147644042969e+00 1.308344841003417969e+00 1.308686256408691406e+00 1.309034347534179688e+00 1.309389114379882812e+00 1.309750556945800781e+00 1.310118675231933594e+00 1.310492515563964844e+00 1.310873031616210938e+00 1.311259269714355469e+00 1.311652183532714844e+00 1.312051773071289062e+00 1.312457084655761719e+00 1.312869071960449219e+00 1.313286781311035156e+00 1.313711166381835938e+00 1.314141273498535156e+00 1.314577102661132812e+00 1.315019607543945312e+00 1.315467834472656250e+00 1.315921783447265625e+00 1.316382408142089844e+00 1.316848754882812500e+00 1.317320823669433594e+00 1.317798614501953125e+00 1.318282127380371094e+00 1.318771362304687500e+00 1.319266319274902344e+00 1.319766998291015625e+00 1.320273399353027344e+00 1.320785522460937500e+00 1.321302413940429688e+00 1.321825027465820312e+00 1.322353363037109375e+00 1.322887420654296875e+00 1.323426246643066406e+00 1.323970794677734375e+00 1.324520111083984375e+00 1.325075149536132812e+00 1.325634956359863281e+00 1.326200485229492188e+00 1.326770782470703125e+00 1.327346801757812500e+00 1.327927589416503906e+00 1.328513145446777344e+00 1.329103469848632812e+00 1.329698562622070312e+00 1.330298423767089844e+00 1.330903053283691406e+00 1.331512451171875000e+00 1.332125663757324219e+00 1.332744598388671875e+00 1.343750000000000000e+00 1.344378471374511719e+00 1.345010757446289062e+00 1.345646858215332031e+00 1.346285820007324219e+00 1.346928596496582031e+00 1.347575187683105469e+00 1.348225593566894531e+00 1.348878860473632812e+00 1.349535942077636719e+00 1.350196838378906250e+00 1.350860595703125000e+00 1.351527214050292969e+00 1.352196693420410156e+00 1.352869987487792969e+00 1.353546142578125000e+00 1.354225158691406250e+00 1.354907989501953125e+00 1.355593681335449219e+00 1.356282234191894531e+00 1.356972694396972656e+00 1.357666969299316406e+00 1.358364105224609375e+00 1.359063148498535156e+00 1.359765052795410156e+00 1.360469818115234375e+00 1.361177444458007812e+00 1.361886978149414062e+00 1.362599372863769531e+00 1.363313674926757812e+00 1.364030838012695312e+00 1.364749908447265625e+00 1.365471839904785156e+00 1.366195678710937500e+00 1.366931915283203125e+00 1.367669105529785156e+00 1.368409156799316406e+00 1.369151115417480469e+00 1.369894981384277344e+00 1.370640754699707031e+00 1.371388435363769531e+00 1.372138023376464844e+00 1.372889518737792969e+00 1.373641967773437500e+00 1.374396324157714844e+00 1.375152587890625000e+00 1.375910758972167969e+00 1.376669883728027344e+00 1.377430915832519531e+00 1.378192901611328125e+00 1.378956794738769531e+00 1.379721641540527344e+00 1.380487442016601562e+00 1.381254196166992188e+00 1.382022857666015625e+00 1.382792472839355469e+00 1.383563041687011719e+00 1.384334564208984375e+00 1.385107040405273438e+00 1.385880470275878906e+00 1.386654853820800781e+00 1.387430191040039062e+00 1.388206481933593750e+00 1.388982772827148438e+00 1.389760017395019531e+00 1.390538215637207031e+00 1.391316413879394531e+00 1.392094612121582031e+00 1.392873764038085938e+00 1.393653869628906250e+00 1.394433975219726562e+00 1.395214080810546875e+00 1.395994186401367188e+00 1.396773338317871094e+00 1.397554397583007812e+00 1.398335456848144531e+00 1.399116516113281250e+00 1.399897575378417969e+00 1.400678634643554688e+00 1.401459693908691406e+00 1.402240753173828125e+00 1.403020858764648438e+00 1.403800964355468750e+00 1.404581069946289062e+00 1.405361175537109375e+00 1.406140327453613281e+00 1.406919479370117188e+00 1.407697677612304688e+00 1.408475875854492188e+00 1.409253120422363281e+00 1.410029411315917969e+00 1.410805702209472656e+00 1.411581039428710938e+00 1.412355422973632812e+00 1.413129806518554688e+00 1.413902282714843750e+00 1.414673805236816406e+00 1.415445327758789062e+00 1.416215896606445312e+00 1.406249046325683594e+00 1.407016754150390625e+00 1.407784461975097656e+00 1.408551216125488281e+00 1.409317970275878906e+00 1.410083770751953125e+00 1.410848617553710938e+00 1.411612510681152344e+00 1.412376403808593750e+00 1.413139343261718750e+00 1.413901329040527344e+00 1.414662361145019531e+00 1.415422439575195312e+00 1.416181564331054688e+00 1.416939735412597656e+00 1.417696952819824219e+00 1.418453216552734375e+00 1.419207572937011719e+00 1.419960975646972656e+00 1.420713424682617188e+00 1.421463966369628906e+00 1.421874046325683594e+00 1.422622680664062500e+00 1.423369407653808594e+00 1.424114227294921875e+00 1.424858093261718750e+00 1.425600051879882812e+00 1.426340103149414062e+00 1.427079200744628906e+00 1.427816390991210938e+00 1.428551673889160156e+00 1.429285049438476562e+00 1.430016517639160156e+00 1.430746078491210938e+00 1.431474685668945312e+00 1.432200431823730469e+00 1.432924270629882812e+00 1.433646202087402344e+00 1.434366226196289062e+00 1.435084342956542969e+00 1.435800552368164062e+00 1.436513900756835938e+00 1.437225341796875000e+00 1.437934875488281250e+00 1.438641548156738281e+00 1.439346313476562500e+00 1.440048217773437500e+00 1.440748214721679688e+00 1.441445350646972656e+00 1.442140579223632812e+00 1.442832946777343750e+00 1.443522453308105469e+00 1.444210052490234375e+00 1.444894790649414062e+00 1.445576667785644531e+00 1.446255683898925781e+00 1.446931838989257812e+00 1.447605133056640625e+00 1.448275566101074219e+00 1.448943138122558594e+00 1.449607849121093750e+00 1.450269699096679688e+00 1.450928688049316406e+00 1.451584815979003906e+00 1.452238082885742188e+00 1.452888488769531250e+00 1.453535079956054688e+00 1.454178810119628906e+00 1.454819679260253906e+00 1.455456733703613281e+00 1.456090927124023438e+00 1.456722259521484375e+00 1.457349777221679688e+00 1.457974433898925781e+00 1.458594322204589844e+00 1.459210395812988281e+00 1.459823608398437500e+00 1.460433006286621094e+00 1.461038589477539062e+00 1.461641311645507812e+00 1.462240219116210938e+00 1.462835311889648438e+00 1.463426589965820312e+00 1.464015007019042969e+00 1.464599609375000000e+00 1.465180397033691406e+00 1.465757369995117188e+00 1.466330528259277344e+00 1.466899871826171875e+00 1.467465400695800781e+00 1.468027114868164062e+00 1.468585014343261719e+00 1.469138145446777344e+00 1.469687461853027344e+00 1.470232963562011719e+00 1.470774650573730469e+00 1.471312522888183594e+00 1.471846580505371094e+00 1.472375869750976562e+00 1.472901344299316406e+00 1.473423004150390625e+00 1.473939895629882812e+00 1.474452972412109375e+00 1.474962234497070312e+00 1.475466728210449219e+00 1.475967407226562500e+00 1.476463317871093750e+00 1.476955413818359375e+00 1.477442741394042969e+00 1.477925300598144531e+00 1.478404045104980469e+00 1.478878021240234375e+00 1.479348182678222656e+00 1.479813575744628906e+00 1.480274200439453125e+00 1.480731010437011719e+00 1.481183052062988281e+00 1.481630325317382812e+00 1.482072830200195312e+00 1.482510566711425781e+00 1.482943534851074219e+00 1.483372688293457031e+00 1.483797073364257812e+00 1.484216690063476562e+00 1.484631538391113281e+00 1.485041618347167969e+00 1.485446929931640625e+00 1.485847473144531250e+00 1.486243247985839844e+00 1.486634254455566406e+00 1.487020492553710938e+00 1.487401962280273438e+00 1.487778663635253906e+00 1.488150596618652344e+00 1.488517761230468750e+00 1.488879203796386719e+00 1.489235877990722656e+00 1.489587783813476562e+00 1.489934921264648438e+00 1.490277290344238281e+00 1.490614891052246094e+00 1.490946769714355469e+00 1.491273880004882812e+00 1.491596221923828125e+00 1.491913795471191406e+00 1.492225646972656250e+00 1.492532730102539062e+00 1.492835044860839844e+00 1.493131637573242188e+00 1.493423461914062500e+00 1.493710517883300781e+00 1.493991851806640625e+00 1.494268417358398438e+00 1.494539260864257812e+00 1.494805335998535156e+00 1.495065689086914062e+00 1.495321273803710938e+00 1.495572090148925781e+00 1.495817184448242188e+00 1.496057510375976562e+00 1.496292114257812500e+00 1.496521949768066406e+00 1.496746063232421875e+00 1.496964454650878906e+00 1.497178077697753906e+00 1.497385978698730469e+00 1.497589111328125000e+00 1.497786521911621094e+00 1.497979164123535156e+00 1.498166084289550781e+00 1.498347282409667969e+00 1.498523712158203125e+00 1.498694419860839844e+00 1.498859405517578125e+00 1.499019622802734375e+00 1.499174118041992188e+00 1.499323844909667969e+00 1.499467849731445312e+00 1.499606132507324219e+00 1.499738693237304688e+00 1.499866485595703125e+00 1.499988555908203125e+00 1.500104904174804688e+00 1.500216484069824219e+00 1.500322341918945312e+00 1.500422477722167969e+00 1.500517845153808594e+00 1.500607490539550781e+00 1.500691413879394531e+00 1.500769615173339844e+00 1.500842094421386719e+00 1.500909805297851562e+00 1.500971794128417969e+00 1.501028060913085938e+00 1.501079559326171875e+00 1.501125335693359375e+00 1.501165390014648438e+00 1.501199722290039062e+00 1.501229286193847656e+00 1.501253128051757812e+00 1.501271247863769531e+00 1.501283645629882812e+00 1.501290321350097656e+00 1.501292228698730469e+00 1.501288414001464844e+00 1.501278877258300781e+00 1.501263618469238281e+00 1.501243591308593750e+00 1.501217842102050781e+00 1.501186370849609375e+00 1.501149177551269531e+00 1.501107215881347656e+00 1.501059532165527344e+00 1.501006126403808594e+00 1.500946998596191406e+00 1.500883102416992188e+00 1.500813484191894531e+00 1.500738143920898438e+00 1.500657081604003906e+00 1.500571250915527344e+00 1.500479698181152344e+00 1.500382423400878906e+00 1.500279426574707031e+00 1.500171661376953125e+00 1.500058174133300781e+00 1.499938964843750000e+00 1.499814033508300781e+00 1.499684333801269531e+00 1.499548912048339844e+00 1.499407768249511719e+00 1.499261856079101562e+00 1.499111175537109375e+00 1.498954772949218750e+00 1.498792648315429688e+00 1.498624801635742188e+00 1.498451232910156250e+00 1.498272895812988281e+00 1.498088836669921875e+00 1.497900009155273438e+00 1.497705459594726562e+00 1.497505187988281250e+00 1.497300148010253906e+00 1.497089385986328125e+00 1.496873855590820312e+00 1.496652603149414062e+00 1.496425628662109375e+00 1.496193885803222656e+00 1.495956420898437500e+00 1.495714187622070312e+00 1.495466232299804688e+00 1.495213508605957031e+00 1.494955062866210938e+00 1.494691848754882812e+00 1.494422912597656250e+00 1.494149208068847656e+00 1.493869781494140625e+00 1.493585586547851562e+00 1.493296623229980469e+00 1.493001937866210938e+00 1.492702484130859375e+00 1.492397308349609375e+00 1.492087364196777344e+00 1.491772651672363281e+00 1.491452217102050781e+00 1.491127014160156250e+00 1.490797042846679688e+00 1.490461349487304688e+00 1.490120887756347656e+00 1.489775657653808594e+00 1.489425659179687500e+00 1.489069938659667969e+00 1.488709449768066406e+00 1.488344192504882812e+00 1.487974166870117188e+00 1.487599372863769531e+00 1.487219810485839844e+00 1.486835479736328125e+00 1.486446380615234375e+00 1.486051559448242188e+00 1.485652923583984375e+00 1.485248565673828125e+00 1.484839439392089844e+00 1.484425544738769531e+00 1.484006881713867188e+00 1.483583450317382812e+00 1.483156204223632812e+00 1.482724189758300781e+00 1.482287406921386719e+00 1.481845855712890625e+00 1.481399536132812500e+00 1.480948448181152344e+00 1.480493545532226562e+00 1.480033874511718750e+00 1.479569435119628906e+00 1.479100227355957031e+00 1.478626251220703125e+00 1.478148460388183594e+00 1.477665901184082031e+00 1.477178573608398438e+00 1.476687431335449219e+00 1.476191520690917969e+00 1.475691795349121094e+00 1.475187301635742188e+00 1.474678993225097656e+00 1.474165916442871094e+00 1.473649024963378906e+00 1.473127365112304688e+00 1.472601890563964844e+00 1.472071647644042969e+00 1.471537590026855469e+00 1.470999717712402344e+00 1.470458030700683594e+00 1.469911575317382812e+00 1.469361305236816406e+00 1.468807220458984375e+00 1.468249320983886719e+00 1.467687606811523438e+00 1.467121124267578125e+00 1.466550827026367188e+00 1.465976715087890625e+00 1.465398788452148438e+00 1.464817047119140625e+00 1.464231491088867188e+00 1.463642120361328125e+00 1.463048934936523438e+00 1.462451934814453125e+00 1.461852073669433594e+00 1.461248397827148438e+00 1.460640907287597656e+00 1.460029602050781250e+00 1.459414482116699219e+00 1.458796501159667969e+00 1.458174705505371094e+00 1.457550048828125000e+00 1.456921577453613281e+00 1.456289291381835938e+00 1.455654144287109375e+00 1.455015182495117188e+00 1.454373359680175781e+00 1.453728675842285156e+00 1.453080177307128906e+00 1.452428817749023438e+00 1.451774597167968750e+00 1.451116561889648438e+00 1.450455665588378906e+00 1.449791908264160156e+00 1.449125289916992188e+00 1.448455810546875000e+00 1.447783470153808594e+00 1.447107315063476562e+00 1.446428298950195312e+00 1.445747375488281250e+00 1.445063591003417969e+00 1.444376945495605469e+00 1.443687438964843750e+00 1.442995071411132812e+00 1.442299842834472656e+00 1.441601753234863281e+00 1.440901756286621094e+00 1.440198898315429688e+00 1.439494132995605469e+00 1.438786506652832031e+00 1.438076019287109375e+00 1.437363624572753906e+00 1.436649322509765625e+00 1.435932159423828125e+00 1.435213088989257812e+00 1.434491157531738281e+00 1.433767318725585938e+00 1.433041572570800781e+00 1.432312965393066406e+00 1.431583404541015625e+00 1.430850982666015625e+00 1.430116653442382812e+00 1.429380416870117188e+00 1.428642272949218750e+00 1.427902221679687500e+00 1.427160263061523438e+00 1.426417350769042969e+00 1.425672531127929688e+00 1.424925804138183594e+00 1.424177169799804688e+00 1.423427581787109375e+00 1.422676086425781250e+00 1.421922683715820312e+00 1.421168327331542969e+00 1.420412063598632812e+00 1.419654846191406250e+00 1.418895721435546875e+00 1.418135643005371094e+00 1.417374610900878906e+00 1.416612625122070312e+00 1.415848731994628906e+00 1.415083885192871094e+00 1.414318084716796875e+00 1.413551330566406250e+00 1.412783622741699219e+00 1.412014961242675781e+00 1.411245346069335938e+00 1.410474777221679688e+00 1.409704208374023438e+00 1.408932685852050781e+00 1.408160209655761719e+00 1.407386779785156250e+00 1.406613349914550781e+00 1.405838966369628906e+00 1.405063629150390625e+00 1.404288291931152344e+00 1.403512954711914062e+00 1.402736663818359375e+00 1.401960372924804688e+00 1.401184082031250000e+00 1.400406837463378906e+00 1.399629592895507812e+00 1.398852348327636719e+00 1.398075103759765625e+00 1.397297859191894531e+00 1.396520614624023438e+00 1.395743370056152344e+00 1.394966125488281250e+00 1.394188880920410156e+00 1.393411636352539062e+00 1.392635345458984375e+00 1.391859054565429688e+00 1.391082763671875000e+00 1.390307426452636719e+00 1.389532089233398438e+00 1.388757705688476562e+00 1.387984275817871094e+00 1.387210845947265625e+00 1.386438369750976562e+00 1.385666847229003906e+00 1.384895324707031250e+00 1.384124755859375000e+00 1.383355140686035156e+00 1.382586479187011719e+00 1.381818771362304688e+00 1.381052017211914062e+00 1.380286216735839844e+00 1.379521369934082031e+00 1.378758430480957031e+00 1.377996444702148438e+00 1.377235412597656250e+00 1.376476287841796875e+00 1.375718116760253906e+00 1.374961853027343750e+00 1.374206542968750000e+00 1.373453140258789062e+00 1.372701644897460938e+00 1.371951103210449219e+00 1.371202468872070312e+00 1.370455741882324219e+00 1.369710922241210938e+00 1.368968009948730469e+00 1.368226051330566406e+00 1.367486953735351562e+00 1.366749763488769531e+00 1.366014480590820312e+00 1.365281105041503906e+00 1.364549636840820312e+00 1.363820075988769531e+00 1.363093376159667969e+00 1.362368583679199219e+00 1.361645698547363281e+00 1.360925674438476562e+00 1.360208511352539062e+00 1.359493255615234375e+00 1.358780860900878906e+00 1.359375000000000000e+00 1.358668327331542969e+00 1.357963562011718750e+00 1.357261657714843750e+00 1.356562614440917969e+00 1.355866432189941406e+00 1.355172157287597656e+00 1.354481697082519531e+00 1.353794097900390625e+00 1.353109359741210938e+00 1.352427482604980469e+00 1.351748466491699219e+00 1.351072311401367188e+00 1.350399971008300781e+00 1.349730491638183594e+00 1.349063873291015625e+00 1.348401069641113281e+00 1.347741127014160156e+00 1.347084999084472656e+00 1.346432685852050781e+00 1.343749046325683594e+00 1.343103408813476562e+00 1.342461585998535156e+00 1.341823577880859375e+00 1.341189384460449219e+00 1.340559005737304688e+00 1.339932441711425781e+00 1.339309692382812500e+00 1.338690757751464844e+00 1.338076591491699219e+00 1.337466239929199219e+00 1.336859703063964844e+00 1.336257934570312500e+00 1.335660934448242188e+00 1.335067749023437500e+00 1.334478378295898438e+00 1.333893775939941406e+00 1.333313941955566406e+00 1.332737922668457031e+00 1.332166671752929688e+00 1.331600189208984375e+00 1.331038475036621094e+00 1.330480575561523438e+00 1.329927444458007812e+00 1.329379081726074219e+00 1.328835487365722656e+00 1.328296661376953125e+00 1.327763557434082031e+00 1.327235221862792969e+00 1.326711654663085938e+00 1.326192855834960938e+00 1.325678825378417969e+00 1.325170516967773438e+00 1.324666976928710938e+00 1.324168205261230469e+00 1.323675155639648438e+00 1.323186874389648438e+00 1.322704315185546875e+00 1.322226524353027344e+00 1.321754455566406250e+00 1.321288108825683594e+00 1.320827484130859375e+00 1.320371627807617188e+00 1.319921493530273438e+00 1.319477081298828125e+00 1.319038391113281250e+00 1.318604469299316406e+00 1.318176269531250000e+00 1.317753791809082031e+00 1.317337036132812500e+00 1.316926002502441406e+00 1.316520690917968750e+00 1.316121101379394531e+00 1.315728187561035156e+00 1.315340995788574219e+00 1.314959526062011719e+00 1.314583778381347656e+00 1.314213752746582031e+00 1.313850402832031250e+00 1.313492774963378906e+00 1.313140869140625000e+00 1.312795639038085938e+00 1.312456130981445312e+00 1.312123298645019531e+00 1.311796188354492188e+00 1.311475753784179688e+00 1.311161041259765625e+00 1.310853004455566406e+00 1.310550689697265625e+00 1.310255050659179688e+00 1.309965133666992188e+00 1.309681892395019531e+00 1.309405326843261719e+00 1.309134483337402344e+00 1.308870315551757812e+00 1.308612823486328125e+00 1.308362007141113281e+00 1.308117866516113281e+00 1.307879447937011719e+00 1.307647705078125000e+00 1.307422637939453125e+00 1.307204246520996094e+00 1.306992530822753906e+00 1.306787490844726562e+00 1.306589126586914062e+00 1.306397438049316406e+00 1.306212425231933594e+00 1.306034088134765625e+00 1.305862426757812500e+00 1.305697441101074219e+00 1.305539131164550781e+00 1.305387496948242188e+00 1.305242538452148438e+00 1.305104255676269531e+00 1.304972648620605469e+00 1.304847717285156250e+00 1.304729461669921875e+00 1.304617881774902344e+00 1.304512977600097656e+00 1.304415702819824219e+00 1.304325103759765625e+00 1.304241180419921875e+00 1.304163932800292969e+00 1.304094314575195312e+00 1.304031372070312500e+00 1.303975105285644531e+00 1.303925514221191406e+00 1.303882598876953125e+00 1.303846359252929688e+00 1.303817749023437500e+00 1.303795814514160156e+00 1.303780555725097656e+00 1.303771972656250000e+00 1.303770065307617188e+00 1.303774833679199219e+00 1.303787231445312500e+00 1.303806304931640625e+00 1.303832054138183594e+00 1.303864479064941406e+00 1.303904533386230469e+00 1.303951263427734375e+00 1.304004669189453125e+00 1.304064750671386719e+00 1.304132461547851562e+00 1.304206848144531250e+00 1.304287910461425781e+00 1.304375648498535156e+00 1.304470062255859375e+00 1.304571151733398438e+00 1.304678916931152344e+00 1.304794311523437500e+00 1.304916381835937500e+00 1.305045127868652344e+00 1.305180549621582031e+00 1.305322647094726562e+00 1.305471420288085938e+00 1.305626869201660156e+00 1.305789947509765625e+00 1.305959701538085938e+00 1.306135177612304688e+00 1.306318283081054688e+00 1.306508064270019531e+00 1.306704521179199219e+00 1.306907653808593750e+00 1.307116508483886719e+00 1.307332038879394531e+00 1.307554244995117188e+00 1.307783126831054688e+00 1.308018684387207031e+00 1.308260917663574219e+00 1.308509826660156250e+00 1.308765411376953125e+00 1.309027671813964844e+00 1.309295654296875000e+00 1.309570312500000000e+00 1.309851646423339844e+00 1.310139656066894531e+00 1.310433387756347656e+00 1.310733795166015625e+00 1.311040878295898438e+00 1.311353683471679688e+00 1.311673164367675781e+00 1.311998367309570312e+00 1.312330245971679688e+00 1.312667846679687500e+00 1.313012123107910156e+00 1.313362121582031250e+00 1.313718795776367188e+00 1.314081192016601562e+00 1.314449310302734375e+00 1.314824104309082031e+00 1.315204620361328125e+00 1.315590858459472656e+00 1.315983772277832031e+00 1.316382408142089844e+00 1.316786766052246094e+00 1.317196846008300781e+00 1.317612648010253906e+00 1.318034172058105469e+00 1.318461418151855469e+00 1.318894386291503906e+00 1.319333076477050781e+00 1.319777488708496094e+00 1.320227622985839844e+00 1.320683479309082031e+00 1.321145057678222656e+00 1.321611404418945312e+00 1.322083473205566406e+00 1.322561264038085938e+00 1.323044776916503906e+00 1.323533058166503906e+00 1.324027061462402344e+00 1.324525833129882812e+00 1.325030326843261719e+00 1.325539588928222656e+00 1.326054573059082031e+00 1.328125000000000000e+00 1.328124046325683594e+00 1.328654289245605469e+00 1.329189300537109375e+00 1.329729080200195312e+00 1.330273628234863281e+00 1.330822944641113281e+00 1.331377029418945312e+00 1.331935882568359375e+00 1.332499504089355469e+00 1.333067893981933594e+00 1.333640098571777344e+00 1.334217071533203125e+00 1.334798812866210938e+00 1.335385322570800781e+00 1.335975646972656250e+00 1.336570739746093750e+00 1.337169647216796875e+00 1.337773323059082031e+00 1.338380813598632812e+00 1.338993072509765625e+00 1.339609146118164062e+00 1.340229034423828125e+00 1.340852737426757812e+00 1.341481208801269531e+00 1.342113494873046875e+00 1.342749595642089844e+00 1.343750000000000000e+00 1.344393730163574219e+00 1.345041275024414062e+00 1.345692634582519531e+00 1.346346855163574219e+00 1.347004890441894531e+00 1.347666740417480469e+00 1.348332405090332031e+00 1.349000930786132812e+00 1.349673271179199219e+00 1.350348472595214844e+00 1.351027488708496094e+00 1.351709365844726562e+00 1.352395057678222656e+00 1.353083610534667969e+00 1.353775024414062500e+00 1.354469299316406250e+00 1.355166435241699219e+00 1.355866432189941406e+00 1.356570243835449219e+00 1.357276916503906250e+00 1.357986450195312500e+00 1.358697891235351562e+00 1.359412193298339844e+00 1.360129356384277344e+00 1.360849380493164062e+00 1.361571311950683594e+00 1.362296104431152344e+00 1.363023757934570312e+00 1.363753318786621094e+00 1.364485740661621094e+00 1.365220069885253906e+00 1.365956306457519531e+00 1.366695404052734375e+00 1.367436408996582031e+00 1.368179321289062500e+00 1.368924140930175781e+00 1.369670867919921875e+00 1.370419502258300781e+00 1.371170043945312500e+00 1.371922492980957031e+00 1.372676849365234375e+00 1.373433113098144531e+00 1.374191284179687500e+00 1.374950408935546875e+00 1.375711441040039062e+00 1.376474380493164062e+00 1.377238273620605469e+00 1.378004074096679688e+00 1.378770828247070312e+00 1.379539489746093750e+00 1.380309104919433594e+00 1.381079673767089844e+00 1.381851196289062500e+00 1.382623672485351562e+00 1.383398056030273438e+00 1.384173393249511719e+00 1.384949684143066406e+00 1.385726928710937500e+00 1.386505126953125000e+00 1.387283325195312500e+00 1.388062477111816406e+00 1.388842582702636719e+00 1.389622688293457031e+00 1.390403747558593750e+00 1.391185760498046875e+00 1.391967773437500000e+00 1.392750740051269531e+00 1.393533706665039062e+00 1.394317626953125000e+00 1.395101547241210938e+00 1.395885467529296875e+00 1.396669387817382812e+00 1.397454261779785156e+00 1.398239135742187500e+00 1.399024009704589844e+00 1.399808883666992188e+00 1.400593757629394531e+00 1.401378631591796875e+00 1.402163505554199219e+00 1.402947425842285156e+00 1.403731346130371094e+00 1.404515266418457031e+00 1.405298233032226562e+00 1.406081199645996094e+00 1.406864166259765625e+00 1.407646179199218750e+00 1.408427238464355469e+00 1.409208297729492188e+00 1.409988403320312500e+00
0.000000000000000000e+00 1.652240753173828125e-02 3.304481506347656250e-02 4.956531524658203125e-02 6.608390808105468750e-02 8.259773254394531250e-02 9.910583496093750000e-02 1.156072616577148438e-01 1.321001052856445312e-01 1.485834121704101562e-01 1.650552749633789062e-01 1.815147399902343750e-01 1.979598999023437500e-01 2.143898010253906250e-01 2.308034896850585938e-01 2.471990585327148438e-01 2.635755538940429688e-01 2.799310684204101562e-01 2.962636947631835938e-01 3.125734329223632812e-01 3.288574218750000000e-01 3.451156616210937500e-01 3.613462448120117188e-01 3.775472640991210938e-01 3.937187194824218750e-01 4.098577499389648438e-01 4.259643554687500000e-01 4.420366287231445312e-01 4.580726623535156250e-01 4.740715026855468750e-01 4.900321960449218750e-01 5.059528350830078125e-01 5.218324661254882812e-01 5.376701354980468750e-01 5.534639358520507812e-01 5.692129135131835938e-01 5.849161148071289062e-01 6.005716323852539062e-01 6.161785125732421875e-01 6.317348480224609375e-01 6.472406387329101562e-01 6.626930236816406250e-01 6.780920028686523438e-01 6.934356689453125000e-01 7.087230682373046875e-01 7.239532470703125000e-01 7.391242980957031250e-01 7.542362213134765625e-01 7.692871093750000000e-01 7.842750549316406250e-01 7.992000579833984375e-01 8.140602111816406250e-01 8.288545608520507812e-01 8.435821533203125000e-01 8.582410812377929688e-01 8.728313446044921875e-01 8.873510360717773438e-01 9.017992019653320312e-01 9.161748886108398438e-01 9.304771423339843750e-01 9.447040557861328125e-01 9.588556289672851562e-01 9.729299545288085938e-01 9.869270324707031250e-01 1.000844955444335938e+00 1.014682769775390625e+00 1.028439521789550781e+00 1.042114257812500000e+00 1.055706024169921875e+00 1.069213867187500000e+00 1.082635879516601562e+00 1.095972061157226562e+00 1.109221458435058594e+00 1.122383117675781250e+00 1.135455131530761719e+00 1.148437500000000000e+00 1.161329269409179688e+00 1.174129486083984375e+00 1.186837196350097656e+00 1.199451446533203125e+00 1.211971282958984375e+00 1.224396705627441406e+00 1.236725807189941406e+00 1.248958587646484375e+00 1.261093139648437500e+00 1.273129463195800781e+00 1.285066604614257812e+00 1.296903610229492188e+00 1.308640480041503906e+00 1.320275306701660156e+00 1.331808090209960938e+00 1.343237876892089844e+00 1.354563713073730469e+00 1.365785598754882812e+00 1.376902580261230469e+00 1.387913703918457031e+00 1.398818016052246094e+00 1.409615516662597656e+00 1.420305252075195312e+00 1.430886268615722656e+00 1.441358566284179688e+00 1.449926376342773438e+00 1.458387374877929688e+00 1.466741561889648438e+00 1.474987983703613281e+00 1.483125686645507812e+00 1.491155624389648438e+00 1.499075889587402344e+00 1.506887435913085938e+00 1.514589309692382812e+00 1.522181510925292969e+00 1.529663085937500000e+00 1.537034034729003906e+00 1.544294357299804688e+00 1.551443099975585938e+00 1.558480262756347656e+00 1.565405845642089844e+00 1.572218894958496094e+00 1.578919410705566406e+00 1.585507392883300781e+00 1.591981887817382812e+00 1.598343849182128906e+00 1.604592323303222656e+00 1.610727310180664062e+00 1.616747856140136719e+00 1.622654914855957031e+00 1.628447532653808594e+00 1.634126663208007812e+00 1.639691352844238281e+00 1.645140647888183594e+00 1.650475502014160156e+00 1.655695915222167969e+00 1.660800933837890625e+00 1.687500000000000000e+00 1.692374229431152344e+00 1.697132110595703125e+00 1.701772689819335938e+00 1.706296920776367188e+00 1.710703849792480469e+00 1.714993476867675781e+00 1.719165802001953125e+00 1.723221778869628906e+00 1.727160453796386719e+00 1.730981826782226562e+00 1.734685897827148438e+00 1.738272666931152344e+00 1.741742134094238281e+00 1.745095252990722656e+00 1.748331069946289062e+00 1.751449584960937500e+00 1.754451751708984375e+00 1.757336616516113281e+00 1.760105133056640625e+00 1.762756347656250000e+00 1.765291213989257812e+00 1.767709732055664062e+00 1.770011901855468750e+00 1.772197723388671875e+00 1.774267196655273438e+00 1.776220321655273438e+00 1.778058052062988281e+00 1.779779434204101562e+00 1.781385421752929688e+00 1.782876014709472656e+00 1.784251213073730469e+00 1.785511016845703125e+00 1.786656379699707031e+00 1.787687301635742188e+00 1.788603782653808594e+00 1.789405822753906250e+00 1.790093421936035156e+00 1.790667533874511719e+00 1.791128158569335938e+00 1.791475296020507812e+00 1.791709899902343750e+00 1.791831016540527344e+00 1.791839599609375000e+00 1.791736602783203125e+00 1.791521072387695312e+00 1.791193962097167969e+00 1.790755271911621094e+00 1.790205001831054688e+00 1.789544105529785156e+00 1.788772583007812500e+00 1.787890434265136719e+00 1.786898612976074219e+00 1.785797119140625000e+00 1.784586906433105469e+00 1.783267021179199219e+00 1.781838417053222656e+00 1.780302047729492188e+00 1.778657913208007812e+00 1.776906013488769531e+00 1.775047302246093750e+00 1.773080825805664062e+00 1.771008491516113281e+00 1.768830299377441406e+00 1.766546249389648438e+00 1.764156341552734375e+00 1.761661529541015625e+00 1.760544776916503906e+00 1.759320259094238281e+00 1.757988929748535156e+00 1.756549835205078125e+00 1.755003929138183594e+00 1.753352165222167969e+00 1.751594543457031250e+00 1.749731063842773438e+00 1.747761726379394531e+00 1.745687484741210938e+00 1.743508338928222656e+00 1.741226196289062500e+00 1.738839149475097656e+00 1.736349105834960938e+00 1.733756065368652344e+00 1.731060028076171875e+00 1.728261947631835938e+00 1.725361824035644531e+00 1.722360610961914062e+00 1.719258308410644531e+00 1.716054916381835938e+00 1.712797164916992188e+00 1.709439277648925781e+00 1.705981254577636719e+00 1.702425003051757812e+00 1.698769569396972656e+00 1.695015907287597656e+00 1.691164970397949219e+00 1.687216758728027344e+00 1.683172225952148438e+00 1.679031372070312500e+00 1.674794197082519531e+00 1.670461654663085938e+00 1.666033744812011719e+00 1.661511421203613281e+00 1.656894683837890625e+00 1.652185440063476562e+00 1.647382736206054688e+00 1.642487525939941406e+00 1.637499809265136719e+00 1.632420539855957031e+00 1.627249717712402344e+00 1.621988296508789062e+00 1.616637229919433594e+00 1.611196517944335938e+00 1.605666160583496094e+00 1.600047111511230469e+00 1.594340324401855469e+00 1.588545799255371094e+00 1.582663536071777344e+00 1.576694488525390625e+00 1.570639610290527344e+00 1.564498901367187500e+00 1.558273315429687500e+00 1.551962852478027344e+00 1.545568466186523438e+00 1.539091110229492188e+00 1.532530784606933594e+00 1.525887489318847656e+00 1.519162178039550781e+00 1.512355804443359375e+00 1.505468368530273438e+00 1.498500823974609375e+00 1.491453170776367188e+00 1.484326362609863281e+00 1.477120399475097656e+00 1.469836235046386719e+00 1.462474822998046875e+00 1.455036163330078125e+00 1.447521209716796875e+00 1.439929962158203125e+00 1.432263374328613281e+00 1.421874046325683594e+00 1.414057731628417969e+00 1.406167984008789062e+00 1.398204803466796875e+00 1.390169143676757812e+00 1.382061004638671875e+00 1.373882293701171875e+00 1.365632057189941406e+00 1.357311248779296875e+00 1.348920822143554688e+00 1.340461730957031250e+00 1.331933975219726562e+00 1.323337554931640625e+00 1.314673423767089844e+00 1.305942535400390625e+00 1.297144889831542969e+00 1.288281440734863281e+00 1.279353141784667969e+00 1.270359992980957031e+00 1.261301994323730469e+00 1.252181053161621094e+00 1.242997169494628906e+00 1.233750343322753906e+00 1.224441528320312500e+00 1.215071678161621094e+00 1.205640792846679688e+00 1.196149826049804688e+00 1.186599731445312500e+00 1.176990509033203125e+00 1.167323112487792969e+00 1.157597541809082031e+00 1.147814750671386719e+00 1.137974739074707031e+00 1.128078460693359375e+00 1.118126869201660156e+00 1.108119964599609375e+00 1.098058700561523438e+00 1.087944030761718750e+00 1.077775001525878906e+00 1.067554473876953125e+00 1.057280540466308594e+00 1.046956062316894531e+00 1.036580085754394531e+00 1.026153564453125000e+00 1.015677452087402344e+00 1.005151748657226562e+00 9.945774078369140625e-01 9.839553833007812500e-01 9.732856750488281250e-01 9.625692367553710938e-01 9.518060684204101562e-01 9.409971237182617188e-01 9.301433563232421875e-01 9.192447662353515625e-01 9.083013534545898438e-01 8.973150253295898438e-01 8.862848281860351562e-01 8.752126693725585938e-01 8.640985488891601562e-01 8.529434204101562500e-01 8.417472839355468750e-01 8.305110931396484375e-01 8.192358016967773438e-01 8.079214096069335938e-01 7.965688705444335938e-01 7.851781845092773438e-01 7.737503051757812500e-01 7.622861862182617188e-01 7.507858276367187500e-01 7.392501831054687500e-01 7.276792526245117188e-01 7.160739898681640625e-01 7.044353485107421875e-01 6.927633285522460938e-01 6.810588836669921875e-01 6.693229675292968750e-01 6.575546264648437500e-01 6.457557678222656250e-01 6.339263916015625000e-01 6.220674514770507812e-01 6.101789474487304688e-01 5.982618331909179688e-01 5.863170623779296875e-01 5.743446350097656250e-01 5.623455047607421875e-01 5.503196716308593750e-01 5.382680892944335938e-01 5.261917114257812500e-01 5.140905380249023438e-01 5.019655227661132812e-01 4.898166656494140625e-01 4.776449203491210938e-01 4.654512405395507812e-01 4.532356262207031250e-01 4.409990310668945312e-01 4.287414550781250000e-01 4.164638519287109375e-01 4.041671752929687500e-01 3.918514251708984375e-01 3.795175552368164062e-01 3.671655654907226562e-01 3.547964096069335938e-01 3.424100875854492188e-01 3.300085067749023438e-01 3.175907135009765625e-01 3.051586151123046875e-01 2.927122116088867188e-01 2.802524566650390625e-01 2.677783966064453125e-01 2.552919387817382812e-01 2.427940368652343750e-01 2.302837371826171875e-01 2.177629470825195312e-01 2.052316665649414062e-01 1.926908493041992188e-01 1.801404953002929688e-01 1.675815582275390625e-01 1.550149917602539062e-01 1.424407958984375000e-01 1.298599243164062500e-01 1.172723770141601562e-01 1.046791076660156250e-01 9.208011627197265625e-02 7.947635650634765625e-02 6.686878204345703125e-02 5.425739288330078125e-02 4.164314270019531250e-02 2.902603149414062500e-02 1.640701293945312500e-02 3.787040710449218750e-03 -8.833885192871093750e-03 -2.145481109619140625e-02 -3.407573699951171875e-02 -4.669570922851562500e-02 -5.931377410888671875e-02 -7.192993164062500000e-02 -8.454322814941406250e-02 -9.715270996093750000e-02 -1.097593307495117188e-01 -1.223611831665039062e-01 -1.349582672119140625e-01 -1.475496292114257812e-01 -1.601352691650390625e-01 -1.727142333984375000e-01 -1.852855682373046875e-01 -1.978492736816406250e-01 -2.104043960571289062e-01 -2.229509353637695312e-01 -2.354879379272460938e-01 -2.480144500732421875e-01 -2.605304718017578125e-01 -2.730360031127929688e-01 -2.855291366577148438e-01 -2.980098724365234375e-01 -3.104782104492187500e-01 -3.229331970214843750e-01 -3.353738784790039062e-01 -3.478002548217773438e-01 -3.602113723754882812e-01 -3.726062774658203125e-01 -3.849859237670898438e-01 -3.973484039306640625e-01 -4.096927642822265625e-01 -4.220190048217773438e-01 -4.343271255493164062e-01 -4.466161727905273438e-01 -4.588851928710937500e-01 -4.711341857910156250e-01 -4.833621978759765625e-01 -4.955692291259765625e-01 -5.077543258666992188e-01 -5.199165344238281250e-01 -5.320558547973632812e-01 -5.441713333129882812e-01 -5.562620162963867188e-01 -5.683279037475585938e-01 -5.803680419921875000e-01 -5.923824310302734375e-01 -6.043701171875000000e-01 -6.163311004638671875e-01 -6.282634735107421875e-01 -6.401681900024414062e-01 -6.520442962646484375e-01 -6.638908386230468750e-01 -6.757068634033203125e-01 -6.874923706054687500e-01 -6.992464065551757812e-01 -7.109689712524414062e-01 -7.226591110229492188e-01 -7.343168258666992188e-01 -7.459402084350585938e-01 -7.575302124023437500e-01 -7.690849304199218750e-01 -7.806043624877929688e-01 -7.920885086059570312e-01 -8.035354614257812500e-01 -8.149461746215820312e-01 -8.263187408447265625e-01 -8.376531600952148438e-01 -8.489494323730468750e-01 -8.602056503295898438e-01 -8.714227676391601562e-01 -8.825988769531250000e-01 -8.937339782714843750e-01 -9.048280715942382812e-01 -9.158802032470703125e-01 -9.268894195556640625e-01 -9.378557205200195312e-01 -9.487771987915039062e-01 -9.596538543701171875e-01 -9.704856872558593750e-01 -9.812717437744140625e-01 -9.920120239257812500e-01 -1.002705574035644531e+00 -1.013351440429687500e+00 -1.023949623107910156e+00 -1.034499168395996094e+00 -1.044999122619628906e+00 -1.055449485778808594e+00 -1.065849304199218750e+00 -1.076198577880859375e+00 -1.086496353149414062e+00 -1.096742630004882812e+00 -1.106935501098632812e+00 -1.117075920104980469e+00 -1.127161979675292969e+00 -1.137193679809570312e+00 -1.147170066833496094e+00 -1.157091140747070312e+00 -1.166955947875976562e+00 -1.176764488220214844e+00 -1.186515808105468750e+00 -1.196208953857421875e+00 -1.205843925476074219e+00 -1.215419769287109375e+00 -1.224936485290527344e+00 -1.234393119812011719e+00 -1.243788719177246094e+00 -1.253123283386230469e+00 -1.262395858764648438e+00 -1.271605491638183594e+00 -1.280752182006835938e+00 -1.289834976196289062e+00 -1.298853874206542969e+00 -1.307807922363281250e+00 -1.316697120666503906e+00 -1.325520515441894531e+00 -1.334277153015136719e+00 -1.342967033386230469e+00 -1.351588249206542969e+00 -1.360141754150390625e+00 -1.368626594543457031e+00 -1.377041816711425781e+00 -1.385387420654296875e+00 -1.393662452697753906e+00 -1.401865959167480469e+00 -1.409997940063476562e+00 -1.418058395385742188e+00 -1.426045417785644531e+00 -1.433959007263183594e+00 -1.441799163818359375e+00 -1.449564933776855469e+00 -1.457255363464355469e+00 -1.464870452880859375e+00 -1.472409248352050781e+00 -1.479871749877929688e+00 -1.487257003784179688e+00 -1.494564056396484375e+00 -1.501792907714843750e+00 -1.508942604064941406e+00 -1.516013145446777344e+00 -1.523003578186035156e+00 -1.529913902282714844e+00 -1.536743164062500000e+00 -1.543490409851074219e+00 -1.550155639648437500e+00 -1.556738853454589844e+00 -1.563238143920898438e+00 -1.569653511047363281e+00 -1.575984954833984375e+00 -1.582231521606445312e+00 -1.588393211364746094e+00 -1.594468116760253906e+00 -1.600457191467285156e+00 -1.606359481811523438e+00 -1.612174034118652344e+00 -1.617900848388671875e+00 -1.623538970947265625e+00 -1.629087448120117188e+00 -1.634547233581542969e+00 -1.639916419982910156e+00 -1.645195007324218750e+00 -1.650382995605468750e+00 -1.655479431152343750e+00 -1.660483360290527344e+00 -1.665394783020019531e+00 -1.670213699340820312e+00 -1.674939155578613281e+00 -1.679570198059082031e+00 -1.684106826782226562e+00 -1.688548088073730469e+00 -1.692893981933593750e+00 -1.697143554687500000e+00 -1.701296806335449219e+00 -1.705352783203125000e+00 -1.709311485290527344e+00 -1.713172912597656250e+00 -1.716936111450195312e+00 -1.720600128173828125e+00 -1.724164962768554688e+00 -1.727630615234375000e+00 -1.730996131896972656e+00 -1.734260559082031250e+00 -1.737423896789550781e+00 -1.740486145019531250e+00 -1.743446350097656250e+00 -1.746304512023925781e+00 -1.749059677124023438e+00 -1.751711845397949219e+00 -1.754261016845703125e+00 -1.756705284118652344e+00 -1.759045600891113281e+00 -1.761281013488769531e+00 -1.763411521911621094e+00 -1.765436172485351562e+00 -1.767354965209960938e+00 -1.769167900085449219e+00 -1.770874023437500000e+00 -1.772473335266113281e+00 -1.773964881896972656e+00 -1.775348663330078125e+00 -1.776624679565429688e+00 -1.777791976928710938e+00 -1.778850555419921875e+00 -1.779800415039062500e+00 -1.780640602111816406e+00 -1.781371116638183594e+00 -1.781991958618164062e+00 -1.782502174377441406e+00 -1.782901763916015625e+00 -1.783189773559570312e+00 -1.783367156982421875e+00 -1.783432006835937500e+00 -1.783385276794433594e+00 -1.783226966857910156e+00 -1.782956123352050781e+00 -1.782572746276855469e+00 -1.782075881958007812e+00 -1.781466484069824219e+00 -1.780743598937988281e+00 -1.779906272888183594e+00 -1.778955459594726562e+00 -1.777890205383300781e+00 -1.776710510253906250e+00 -1.775416374206542969e+00 -1.774007797241210938e+00 -1.772483825683593750e+00 -1.770845413208007812e+00 -1.769091606140136719e+00 -1.767222404479980469e+00 -1.765237808227539062e+00 -1.763136863708496094e+00 -1.760920524597167969e+00 -1.758586883544921875e+00 -1.756137847900390625e+00 -1.753572463989257812e+00 -1.750890731811523438e+00 -1.748092651367187500e+00 -1.745177268981933594e+00 -1.742145538330078125e+00 -1.738996505737304688e+00 -1.735731124877929688e+00 -1.732348442077636719e+00 -1.728849411010742188e+00 -1.725233078002929688e+00 -1.721499443054199219e+00 -1.717649459838867188e+00 -1.713682174682617188e+00 -1.709597587585449219e+00 -1.705395698547363281e+00 -1.701076507568359375e+00 -1.696640968322753906e+00 -1.692088127136230469e+00 -1.687417984008789062e+00 -1.682631492614746094e+00 -1.677727699279785156e+00 -1.672707557678222656e+00 -1.667570114135742188e+00 -1.662316322326660156e+00 -1.656946182250976562e+00 -1.651459693908691406e+00 -1.645856857299804688e+00 -1.640137672424316406e+00 -1.634302139282226562e+00 -1.628351211547851562e+00 -1.622283935546875000e+00 -1.616313934326171875e+00 -1.610228538513183594e+00 -1.604028701782226562e+00 -1.597714424133300781e+00 -1.591285705566406250e+00 -1.584742546081542969e+00 -1.578084945678710938e+00 -1.571313858032226562e+00 -1.564429283142089844e+00 -1.557432174682617188e+00 -1.550321578979492188e+00 -1.543098449707031250e+00 -1.535762786865234375e+00 -1.528315544128417969e+00 -1.520755767822265625e+00 -1.513084411621093750e+00 -1.505302429199218750e+00 -1.497409820556640625e+00 -1.489406585693359375e+00 -1.481292724609375000e+00 -1.472724914550781250e+00 -1.464046478271484375e+00 -1.455258369445800781e+00 -1.446361541748046875e+00 -1.437355995178222656e+00 -1.428241729736328125e+00 -1.419020652770996094e+00 -1.409691810607910156e+00 -1.400256156921386719e+00 -1.390714645385742188e+00 -1.381067276000976562e+00 -1.371314048767089844e+00 -1.361455917358398438e+00 -1.351493835449218750e+00 -1.341428756713867188e+00 -1.331260681152343750e+00 -1.320989608764648438e+00 -1.310617446899414062e+00 -1.300144195556640625e+00 -1.289569854736328125e+00 -1.278895378112792969e+00 -1.268121719360351562e+00 -1.257249832153320312e+00 -1.246279716491699219e+00 -1.235212326049804688e+00 -1.224047660827636719e+00 -1.212787628173828125e+00 -1.201432228088378906e+00 -1.189982414245605469e+00 -1.178439140319824219e+00 -1.166802406311035156e+00 -1.155074119567871094e+00 -1.143254280090332031e+00 -1.131343841552734375e+00 -1.119342803955078125e+00 -1.107253074645996094e+00 -1.095074653625488281e+00 -1.082809448242187500e+00 -1.070457458496093750e+00 -1.058019638061523438e+00 -1.045496940612792969e+00 -1.032890319824218750e+00 -1.020200729370117188e+00 -1.007429122924804688e+00 -9.945755004882812500e-01 -9.816417694091796875e-01 -9.686288833618164062e-01 -9.555368423461914062e-01 -9.423675537109375000e-01 -9.291210174560546875e-01 -9.157991409301757812e-01 -9.024028778076171875e-01 -8.889322280883789062e-01 -8.753890991210937500e-01 -8.617744445800781250e-01 -8.480892181396484375e-01 -8.343343734741210938e-01 -8.205099105834960938e-01 -8.066177368164062500e-01 -7.926597595214843750e-01 -7.786359786987304688e-01 -7.645473480224609375e-01 -7.503957748413085938e-01 -7.361822128295898438e-01 -7.219076156616210938e-01 -7.075729370117187500e-01 -6.931791305541992188e-01 -6.787271499633789062e-01 -6.642179489135742188e-01 -6.496534347534179688e-01 -6.350345611572265625e-01 -6.203622817993164062e-01 -6.056375503540039062e-01 -5.908622741699218750e-01 -5.760374069213867188e-01 -5.611639022827148438e-01 -5.462427139282226562e-01 -5.312747955322265625e-01 -5.162620544433593750e-01 -5.012054443359375000e-01 -4.861059188842773438e-01 -4.709653854370117188e-01 -4.557847976684570312e-01 -4.405651092529296875e-01 -4.253072738647460938e-01 -4.100131988525390625e-01 -3.946838378906250000e-01 -3.793210983276367188e-01 -3.639249801635742188e-01 -3.484973907470703125e-01 -3.330402374267578125e-01 -3.175535202026367188e-01 -3.020391464233398438e-01 -2.864990234375000000e-01 -2.709331512451171875e-01 -2.553434371948242188e-01 -2.397317886352539062e-01 -2.240982055664062500e-01 -2.084445953369140625e-01 -1.927728652954101562e-01 -1.770830154418945312e-01 -1.613779067993164062e-01 -1.456575393676757812e-01 -1.299238204956054688e-01 -1.141786575317382812e-01 -9.842205047607421875e-02 -8.265590667724609375e-02 -6.688213348388671875e-02 -5.110073089599609375e-02 -3.531455993652343750e-02 -1.952362060546875000e-02 -3.729820251464843750e-03 1.206588745117187500e-02 2.786159515380859375e-02 4.365634918212890625e-02 5.944919586181640625e-02 7.523822784423828125e-02 9.102249145507812500e-02 1.068000793457031250e-01 1.225700378417968750e-01 1.383314132690429688e-01 1.540822982788085938e-01 1.698217391967773438e-01 1.855478286743164062e-01 2.012596130371093750e-01 2.169561386108398438e-01 2.326354980468750000e-01 2.482967376708984375e-01 2.639389038085937500e-01 2.795610427856445312e-01 2.951602935791015625e-01 3.107366561889648438e-01 3.262882232666015625e-01 3.418140411376953125e-01 3.573131561279296875e-01 3.727836608886718750e-01 3.882246017456054688e-01 4.036340713500976562e-01 4.190111160278320312e-01 4.343547821044921875e-01 4.496641159057617188e-01 4.649372100830078125e-01 4.801731109619140625e-01 4.953699111938476562e-01 5.105276107788085938e-01 5.256443023681640625e-01 5.407190322875976562e-01 5.557498931884765625e-01 5.707359313964843750e-01 5.856761932373046875e-01 6.005697250366210938e-01 6.154146194458007812e-01 6.302099227905273438e-01 6.449546813964843750e-01 6.596479415893554688e-01 6.742877960205078125e-01 6.888742446899414062e-01 7.034053802490234375e-01 7.178802490234375000e-01 7.322969436645507812e-01 7.466545104980468750e-01 7.609529495239257812e-01 7.751903533935546875e-01 7.893657684326171875e-01 8.034782409667968750e-01 8.175258636474609375e-01 8.315086364746093750e-01 8.454246520996093750e-01 8.592739105224609375e-01 8.730545043945312500e-01 8.867654800415039062e-01 9.004058837890625000e-01 9.139747619628906250e-01 9.274702072143554688e-01 9.408922195434570312e-01 9.542398452758789062e-01 9.675121307373046875e-01 9.807071685791015625e-01 9.938249588012695312e-01 1.006864547729492188e+00 1.019824981689453125e+00 1.032704353332519531e+00 1.045502662658691406e+00 1.058218955993652344e+00 1.070852279663085938e+00 1.083400726318359375e+00 1.095865249633789062e+00 1.108242988586425781e+00 1.120534896850585938e+00 1.132739067077636719e+00 1.144854545593261719e+00 1.156880378723144531e+00 1.168816566467285156e+00 1.180662155151367188e+00 1.192416191101074219e+00 1.204077720642089844e+00 1.215368270874023438e+00 1.226659774780273438e+00 1.237855911254882812e+00 1.248957633972167969e+00 1.259963035583496094e+00 1.270872116088867188e+00 1.281683921813964844e+00 1.292397499084472656e+00 1.303012847900390625e+00 1.313528060913085938e+00 1.323944091796875000e+00 1.334259033203125000e+00 1.344472885131835938e+00 1.354584693908691406e+00 1.364594459533691406e+00 1.374501228332519531e+00 1.384304046630859375e+00 1.394002914428710938e+00 1.403597831726074219e+00 1.413086891174316406e+00 1.422470092773437500e+00 1.431747436523437500e+00 1.440917968750000000e+00 1.449981689453125000e+00 1.458937644958496094e+00 1.467784881591796875e+00 1.476523399353027344e+00 1.485091209411621094e+00 1.493549346923828125e+00 1.501897811889648438e+00 1.510136604309082031e+00 1.518264770507812500e+00 1.526281356811523438e+00 1.534186363220214844e+00 1.541979789733886719e+00 1.549660682678222656e+00 1.557229042053222656e+00 1.564684867858886719e+00 1.572028160095214844e+00 1.579257965087890625e+00 1.586373329162597656e+00 1.593375205993652344e+00 1.600262641906738281e+00 1.607035636901855469e+00 1.613693237304687500e+00 1.620236396789550781e+00 1.626664161682128906e+00 1.632976531982421875e+00 1.639172554016113281e+00 1.645253181457519531e+00 1.651217460632324219e+00 1.657065391540527344e+00 1.662796974182128906e+00 1.668412208557128906e+00 1.673910140991210938e+00 1.679291725158691406e+00 1.684556007385253906e+00 1.689702987670898438e+00 1.694732666015625000e+00 1.699645042419433594e+00 1.704440116882324219e+00 1.709117889404296875e+00 1.713678359985351562e+00 1.718120574951171875e+00 1.722445487976074219e+00 1.726653099060058594e+00 1.730742454528808594e+00 1.734714508056640625e+00 1.738569259643554688e+00 1.742305755615234375e+00 1.745924949645996094e+00 1.749425888061523438e+00 1.752809524536132812e+00 1.756074905395507812e+00 1.759222984313964844e+00 1.762253761291503906e+00 1.765167236328125000e+00 1.767963409423828125e+00 1.770642280578613281e+00 1.773203849792480469e+00 1.775648117065429688e+00 1.777975082397460938e+00 1.780185699462890625e+00 1.782279014587402344e+00 1.784255981445312500e+00 1.786116600036621094e+00 1.787860870361328125e+00 1.789488792419433594e+00 1.791000366210937500e+00 1.792396545410156250e+00 1.793677330017089844e+00 1.794842720031738281e+00 1.795892715454101562e+00 1.796827316284179688e+00 1.797647476196289062e+00 1.798353195190429688e+00 1.798944473266601562e+00 1.799421310424804688e+00 1.799784660339355469e+00 1.800034523010253906e+00 1.800170898437500000e+00 1.800193786621093750e+00 1.800103187561035156e+00 1.799900054931640625e+00 1.799584388732910156e+00 1.799157142639160156e+00 1.798618316650390625e+00 1.797967910766601562e+00 1.797205924987792969e+00 1.796333312988281250e+00 1.795351028442382812e+00 1.794258117675781250e+00 1.793055534362792969e+00 1.791743278503417969e+00 1.790322303771972656e+00 1.788791656494140625e+00
