# Supplementary material for: Molecular dynamics on quantum annealers
Source: Sci Rep. 2022 Oct 7;12:16824. doi: 10.1038/s41598-022-21163-x (PMC9547079; doi:10.1038/s41598-022-21163-x)
Supplement: Supplementary file 2 — Supplementary Information 2. [file 41598_2022_21163_MOESM2_ESM.zip › results/qbsolv/eq_1/attempts_1/kd_20/N_31/solution.txt]

1.300000000000000044e+00 1.300000190734863281e+00 1.307987213134765625e+00 1.323959350585937500e+00 1.347178459167480469e+00 1.376216888427734375e+00 1.409115791320800781e+00 1.443612098693847656e+00 1.477375030517578125e+00 1.508206367492675781e+00 1.534177780151367188e+00 1.553708076477050781e+00 1.565588951110839844e+00 1.568979263305664062e+00 1.563396453857421875e+00 1.548706054687500000e+00 1.525130271911621094e+00 1.493273735046386719e+00 1.454176902770996094e+00 1.409384727478027344e+00 1.361034393310546875e+00 1.311932563781738281e+00 1.265585899353027344e+00 1.226127624511718750e+00 1.198047637939453125e+00 1.185671806335449219e+00 1.192387580871582031e+00 1.219774246215820312e+00 1.266967773437500000e+00 1.330608367919921875e+00 1.405484199523925781e+00
0.000000000000000000e+00 5.502004623413085938e-01 1.100399017333984375e+00 1.599641799926757812e+00 2.000521659851074219e+00 2.266506195068359375e+00 2.376578330993652344e+00 2.326049804687500000e+00 2.124053001403808594e+00 1.789265632629394531e+00 1.345531463623046875e+00 8.184881210327148438e-01 2.335815429687500000e-01 -3.846101760864257812e-01 -1.012041091918945312e+00 -1.624196052551269531e+00 -2.194661140441894531e+00 -2.693526268005371094e+00 -3.085902214050292969e+00 -3.331034660339355469e+00 -3.382809638977050781e+00 -3.192940711975097656e+00 -2.718429565429687500e+00 -1.934548377990722656e+00 -8.526163101196289062e-01 4.626512527465820312e-01 1.886723518371582031e+00 3.251287460327148438e+00 4.384412765502929688e+00 5.158454895019531250e+00 5.519742965698242188e+00
