# Supplementary material for: Molecular dynamics on quantum annealers
Source: Sci Rep. 2022 Oct 7;12:16824. doi: 10.1038/s41598-022-21163-x (PMC9547079; doi:10.1038/s41598-022-21163-x)
Supplement: Supplementary file 2 — Supplementary Information 2. [file 41598_2022_21163_MOESM2_ESM.zip › results/qbsolv/eq_1/attempts_1/kd_20/N_316/solution.txt]

1.300000000000000044e+00 1.300000190734863281e+00 1.300072669982910156e+00 1.300217628479003906e+00 1.300435066223144531e+00 1.300724983215332031e+00 1.301086425781250000e+00 1.301519393920898438e+00 1.302023887634277344e+00 1.302599906921386719e+00 1.303246498107910156e+00 1.303963661193847656e+00 1.304750442504882812e+00 1.305605888366699219e+00 1.306529998779296875e+00 1.307521820068359375e+00 1.308580398559570312e+00 1.309705734252929688e+00 1.310895919799804688e+00 1.312150001525878906e+00 1.313467979431152344e+00 1.314847946166992188e+00 1.316289901733398438e+00 1.317790985107421875e+00 1.319351196289062500e+00 1.320969581604003906e+00 1.322644233703613281e+00 1.324374198913574219e+00 1.326157569885253906e+00 1.327993392944335938e+00 1.329880714416503906e+00 1.331817626953125000e+00 1.333802223205566406e+00 1.335833549499511719e+00 1.337909698486328125e+00 1.340029716491699219e+00 1.342191696166992188e+00 1.344393730163574219e+00 1.346634864807128906e+00 1.348913192749023438e+00 1.351226806640625000e+00 1.353573799133300781e+00 1.355953216552734375e+00 1.359375000000000000e+00 1.361813545227050781e+00 1.364277839660644531e+00 1.366766929626464844e+00 1.369278907775878906e+00 1.371811866760253906e+00 1.374363899230957031e+00 1.376933097839355469e+00 1.379518508911132812e+00 1.382117271423339844e+00 1.384728431701660156e+00 1.387350082397460938e+00 1.389981269836425781e+00 1.392619132995605469e+00 1.395262718200683594e+00 1.397909164428710938e+00 1.400558471679687500e+00 1.403207778930664062e+00 1.405855178833007812e+00 1.408499717712402344e+00 1.411139488220214844e+00 1.413773536682128906e+00 1.416399955749511719e+00 1.419016838073730469e+00 1.421622276306152344e+00 1.424215316772460938e+00 1.426794052124023438e+00 1.429357528686523438e+00 1.431903839111328125e+00 1.434431076049804688e+00 1.436938285827636719e+00 1.439424514770507812e+00 1.441886901855468750e+00 1.444325447082519531e+00 1.446738243103027344e+00 1.449124336242675781e+00 1.451481819152832031e+00 1.453809738159179688e+00 1.456107139587402344e+00 1.458372116088867188e+00 1.460603713989257812e+00 1.462800979614257812e+00 1.464962959289550781e+00 1.467087745666503906e+00 1.469175338745117188e+00 1.471223831176757812e+00 1.473232269287109375e+00 1.475199699401855469e+00 1.477125167846679688e+00 1.479007720947265625e+00 1.480846405029296875e+00 1.482639312744140625e+00 1.484386444091796875e+00 1.486086845397949219e+00 1.487740516662597656e+00 1.489345550537109375e+00 1.490901947021484375e+00 1.492407798767089844e+00 1.493863105773925781e+00 1.495267868041992188e+00 1.496620178222656250e+00 1.497920036315917969e+00 1.499166488647460938e+00 1.500359535217285156e+00 1.501498222351074219e+00 1.502581596374511719e+00 1.503609657287597656e+00 1.504581451416015625e+00 1.505496978759765625e+00 1.506356239318847656e+00 1.507158279418945312e+00 1.507902145385742188e+00 1.508588790893554688e+00 1.509216308593750000e+00 1.509785652160644531e+00 1.510295867919921875e+00 1.510746955871582031e+00 1.511138916015625000e+00 1.511471748352050781e+00 1.511744499206542969e+00 1.511957168579101562e+00 1.512109756469726562e+00 1.512203216552734375e+00 1.512235641479492188e+00 1.512207984924316406e+00 1.512120246887207031e+00 1.511972427368164062e+00 1.511764526367187500e+00 1.511496543884277344e+00 1.511168479919433594e+00 1.510780334472656250e+00 1.510333061218261719e+00 1.509825706481933594e+00 1.509259223937988281e+00 1.508633613586425781e+00 1.507948875427246094e+00 1.507205963134765625e+00 1.506404876708984375e+00 1.505545616149902344e+00 1.504629135131835938e+00 1.503654479980468750e+00 1.502623558044433594e+00 1.501536369323730469e+00 1.500392913818359375e+00 1.499194145202636719e+00 1.497940063476562500e+00 1.496631622314453125e+00 1.495269775390625000e+00 1.493854522705078125e+00 1.492386817932128906e+00 1.490866661071777344e+00 1.489295959472656250e+00 1.487674713134765625e+00 1.486003875732421875e+00 1.484283447265625000e+00 1.482515335083007812e+00 1.480699539184570312e+00 1.478837013244628906e+00 1.476928710937500000e+00 1.474975585937500000e+00 1.472978591918945312e+00 1.470938682556152344e+00 1.468856811523437500e+00 1.466733932495117188e+00 1.464571952819824219e+00 1.462370872497558594e+00 1.460132598876953125e+00 1.457857131958007812e+00 1.455546379089355469e+00 1.453201293945312500e+00 1.450823783874511719e+00 1.448413848876953125e+00 1.445973396301269531e+00 1.443504333496093750e+00 1.441006660461425781e+00 1.438483238220214844e+00 1.435934066772460938e+00 1.433361053466796875e+00 1.430766105651855469e+00 1.428150177001953125e+00 1.425515174865722656e+00 1.422862052917480469e+00 1.420191764831542969e+00 1.417507171630859375e+00 1.414809226989746094e+00 1.412099838256835938e+00 1.409379959106445312e+00 1.406651496887207031e+00 1.403916358947753906e+00 1.401176452636718750e+00 1.398432731628417969e+00 1.395687103271484375e+00 1.392941474914550781e+00 1.390197753906250000e+00 1.387457847595214844e+00 1.384722709655761719e+00 1.381995201110839844e+00 1.379276275634765625e+00 1.376567840576171875e+00 1.373871803283691406e+00 1.371190071105957031e+00 1.368524551391601562e+00 1.365877151489257812e+00 1.363248825073242188e+00 1.360642433166503906e+00 1.358059883117675781e+00 1.355502128601074219e+00 1.352972030639648438e+00 1.350470542907714844e+00 1.347999572753906250e+00 1.345561027526855469e+00 1.343156814575195312e+00 1.340788841247558594e+00 1.338459014892578125e+00 1.336169242858886719e+00 1.333920478820800781e+00 1.331715583801269531e+00 1.329555511474609375e+00 1.327442169189453125e+00 1.325377464294433594e+00 1.323362350463867188e+00 1.321398735046386719e+00 1.319488525390625000e+00 1.317633628845214844e+00 1.315834999084472656e+00 1.314093589782714844e+00 1.312412261962890625e+00 1.310791015625000000e+00 1.309232711791992188e+00 1.307737350463867188e+00 1.306306838989257812e+00 1.304942131042480469e+00 1.303644180297851562e+00 1.302414894104003906e+00 1.301255226135253906e+00 1.300165176391601562e+00 1.299146652221679688e+00 1.298200607299804688e+00 1.297327995300292969e+00 1.296528816223144531e+00 1.295804977416992188e+00 1.295156478881835938e+00 1.294583320617675781e+00 1.294087409973144531e+00 1.293668746948242188e+00 1.293327331542968750e+00 1.293063163757324219e+00 1.292877197265625000e+00 1.292770385742187500e+00 1.292741775512695312e+00 1.292791366577148438e+00 1.292920112609863281e+00 1.293127059936523438e+00 1.293413162231445312e+00 1.293777465820312500e+00 1.294219970703125000e+00 1.294739723205566406e+00 1.295336723327636719e+00 1.296010971069335938e+00 1.296761512756347656e+00 1.297588348388671875e+00 1.298490524291992188e+00 1.299467086791992188e+00 1.300517082214355469e+00 1.301640510559082031e+00 1.302835464477539062e+00 1.304100990295410156e+00 1.305437088012695312e+00 1.306841850280761719e+00 1.308315277099609375e+00 1.309854507446289062e+00 1.311459541320800781e+00 1.313128471374511719e+00 1.314860343933105469e+00 1.316654205322265625e+00 1.318508148193359375e+00 1.320420265197753906e+00 1.322389602661132812e+00 1.324414253234863281e+00 1.326493263244628906e+00 1.328624725341796875e+00 1.330806732177734375e+00 1.333038330078125000e+00 1.335316658020019531e+00 1.337640762329101562e+00 1.340009689331054688e+00 1.342420578002929688e+00 1.344871520996093750e+00 1.347360610961914062e+00 1.349886894226074219e+00 1.352447509765625000e+00 1.355041503906250000e+00 1.357666969299316406e+00 1.360321044921875000e+00 1.363002777099609375e+00 1.365710258483886719e+00 1.368441581726074219e+00 1.371193885803222656e+00 1.373966217041015625e+00 1.376756668090820312e+00 1.379563331604003906e+00 1.382384300231933594e+00 1.385216712951660156e+00 1.388059616088867188e+00 1.390911102294921875e+00 1.393769264221191406e+00 1.396632194519042969e+00 1.399497985839843750e+00 1.402364730834960938e+00 1.405231475830078125e+00 1.408095359802246094e+00 1.410955429077148438e+00 1.413808822631835938e+00
0.000000000000000000e+00 5.239963531494140625e-02 1.047992706298828125e-01 1.571550369262695312e-01 2.094211578369140625e-01 2.615537643432617188e-01 3.135089874267578125e-01 3.652420043945312500e-01 4.167098999023437500e-01 4.678697586059570312e-01 5.186777114868164062e-01 5.690917968750000000e-01 6.190690994262695312e-01 6.685686111450195312e-01 7.175502777099609375e-01 7.659740447998046875e-01 8.138008117675781250e-01 8.609914779663085938e-01 9.075088500976562500e-01 9.533166885375976562e-01 9.983797073364257812e-01 1.042661666870117188e+00 1.086130142211914062e+00 1.128751754760742188e+00 1.170495986938476562e+00 1.211332321166992188e+00 1.251231193542480469e+00 1.290164947509765625e+00 1.328106880187988281e+00 1.365031242370605469e+00 1.400913238525390625e+00 1.435730934143066406e+00 1.469461441040039062e+00 1.502084732055664062e+00 1.533582687377929688e+00 1.563936233520507812e+00 1.593128204345703125e+00 1.621144294738769531e+00 1.647970199584960938e+00 1.673592567443847656e+00 1.697999954223632812e+00 1.721181869506835938e+00 1.743129730224609375e+00 1.763835906982421875e+00 1.782771110534667969e+00 1.800455093383789062e+00 1.816884994506835938e+00 1.832056999206542969e+00 1.845969200134277344e+00 1.858620643615722656e+00 1.870012283325195312e+00 1.880145072937011719e+00 1.889021873474121094e+00 1.896645545959472656e+00 1.903020858764648438e+00 1.908151626586914062e+00 1.912044525146484375e+00 1.914706230163574219e+00 1.916144371032714844e+00 1.916367530822753906e+00 1.915384292602539062e+00 1.913204193115234375e+00 1.909838676452636719e+00 1.905298233032226562e+00 1.899595260620117188e+00 1.892742156982421875e+00 1.884751319885253906e+00 1.875636100769042969e+00 1.865409851074218750e+00 1.854087829589843750e+00 1.841685295104980469e+00 1.828216552734375000e+00 1.813697814941406250e+00 1.798145294189453125e+00 1.781576156616210938e+00 1.764005661010742188e+00 1.745452880859375000e+00 1.725933074951171875e+00 1.705465316772460938e+00 1.684066772460937500e+00 1.661755561828613281e+00 1.638549804687500000e+00 1.614468574523925781e+00 1.589529991149902344e+00 1.563753128051757812e+00 1.537157058715820312e+00 1.509759902954101562e+00 1.481581687927246094e+00 1.452641487121582031e+00 1.422958374023437500e+00 1.392551422119140625e+00 1.361439704895019531e+00 1.329643249511718750e+00 1.297182083129882812e+00 1.264075279235839844e+00 1.230341911315917969e+00 1.196002960205078125e+00 1.161077499389648438e+00 1.125584602355957031e+00 1.089543342590332031e+00 1.052973747253417969e+00 1.015895843505859375e+00 9.783287048339843750e-01 9.402923583984375000e-01 9.018058776855468750e-01 8.628883361816406250e-01 8.235597610473632812e-01 7.838392257690429688e-01 7.437458038330078125e-01 7.032985687255859375e-01 6.625175476074218750e-01 6.214218139648437500e-01 5.800304412841796875e-01 5.383625030517578125e-01 4.964370727539062500e-01 4.542741775512695312e-01 4.118919372558593750e-01 3.693094253540039062e-01 3.265457153320312500e-01 2.836208343505859375e-01 2.405529022216796875e-01 1.973609924316406250e-01 1.540641784667968750e-01 1.106805801391601562e-01 6.723022460937500000e-02 2.373123168945312500e-02 -1.979637145996093750e-02 -6.333446502685546875e-02 -1.068639755249023438e-01 -1.503658294677734375e-01 -1.938209533691406250e-01 -2.372102737426757812e-01 -2.805156707763671875e-01 -3.237171173095703125e-01 -3.667955398559570312e-01 -4.097328186035156250e-01 -4.525089263916015625e-01 -4.951047897338867188e-01 -5.375013351440429688e-01 -5.796794891357421875e-01 -6.216201782226562500e-01 -6.633033752441406250e-01 -7.047100067138671875e-01 -7.458209991455078125e-01 -7.866163253784179688e-01 -8.270769119262695312e-01 -8.671827316284179688e-01 -9.069147109985351562e-01 -9.462528228759765625e-01 -9.851770401000976562e-01 -1.023667335510253906e+00 -1.061704635620117188e+00 -1.099268913269042969e+00 -1.136340141296386719e+00 -1.172897338867187500e+00 -1.208921432495117188e+00 -1.244392395019531250e+00 -1.279290199279785156e+00 -1.313593864440917969e+00 -1.347283363342285156e+00 -1.380338668823242188e+00 -1.412739753723144531e+00 -1.444466590881347656e+00 -1.475498199462890625e+00 -1.505814552307128906e+00 -1.535394668579101562e+00 -1.564219474792480469e+00 -1.592267990112304688e+00 -1.619520187377929688e+00 -1.645956039428710938e+00 -1.671556472778320312e+00 -1.696300506591796875e+00 -1.720169067382812500e+00 -1.743141174316406250e+00 -1.765198707580566406e+00 -1.786320686340332031e+00 -1.806488990783691406e+00 -1.825683593750000000e+00 -1.843886375427246094e+00 -1.861078262329101562e+00 -1.877241134643554688e+00 -1.892356872558593750e+00 -1.906407356262207031e+00 -1.919374465942382812e+00 -1.931241989135742188e+00 -1.941992759704589844e+00 -1.951610565185546875e+00 -1.960079193115234375e+00 -1.967382431030273438e+00 -1.973505973815917969e+00 -1.978434562683105469e+00 -1.982154846191406250e+00 -1.984652519226074219e+00 -1.985916137695312500e+00 -1.985932350158691406e+00 -1.984689712524414062e+00 -1.982177734375000000e+00 -1.978385925292968750e+00 -1.973305702209472656e+00 -1.966928482055664062e+00 -1.959245681762695312e+00 -1.950251579284667969e+00 -1.939940452575683594e+00 -1.928306579589843750e+00 -1.915346145629882812e+00 -1.901057243347167969e+00 -1.885437011718750000e+00 -1.868484497070312500e+00 -1.850200653076171875e+00 -1.830587387084960938e+00 -1.809646606445312500e+00 -1.787383079528808594e+00 -1.763801574707031250e+00 -1.738907814025878906e+00 -1.712709426879882812e+00 -1.685215950012207031e+00 -1.656437873840332031e+00 -1.626385688781738281e+00 -1.595073699951171875e+00 -1.562516212463378906e+00 -1.528728485107421875e+00 -1.493727684020996094e+00 -1.457532882690429688e+00 -1.420164108276367188e+00 -1.381643295288085938e+00 -1.341992378234863281e+00 -1.301236152648925781e+00 -1.259400367736816406e+00 -1.216511726379394531e+00 -1.172598838806152344e+00 -1.127692222595214844e+00 -1.081822395324707031e+00 -1.035021781921386719e+00 -9.873247146606445312e-01 -9.387664794921875000e-01 -8.893823623657226562e-01 -8.392105102539062500e-01 -7.882900238037109375e-01 -7.366600036621093750e-01 -6.843614578247070312e-01 -6.314363479614257812e-01 -5.779266357421875000e-01 -5.238771438598632812e-01 -4.693317413330078125e-01 -4.143371582031250000e-01 -3.589382171630859375e-01 -3.031816482543945312e-01 -2.471151351928710938e-01 -1.907863616943359375e-01 -1.342439651489257812e-01 -7.753562927246093750e-02 -2.071094512939453125e-02 3.618144989013671875e-02 9.309196472167968750e-02 1.499710083007812500e-01 2.067689895629882812e-01 2.634372711181640625e-01 3.199262619018554688e-01 3.761863708496093750e-01 4.321699142456054688e-01 4.878292083740234375e-01 5.431156158447265625e-01 5.979824066162109375e-01 6.523828506469726562e-01 7.062711715698242188e-01 7.596015930175781250e-01 8.123292922973632812e-01 8.644113540649414062e-01 9.158048629760742188e-01 9.664688110351562500e-01 1.016363143920898438e+00 1.065446853637695312e+00 1.113682746887207031e+00 1.161032676696777344e+00 1.207461357116699219e+00 1.252933502197265625e+00 1.297416687011718750e+00 1.340878486633300781e+00 1.383287429809570312e+00 1.424613952636718750e+00 1.464830398559570312e+00 1.503910064697265625e+00 1.541829109191894531e+00 1.578562736511230469e+00 1.614088058471679688e+00 1.648385047912597656e+00 1.681433677673339844e+00 1.713216781616210938e+00 1.743718147277832031e+00 1.772921562194824219e+00 1.800813674926757812e+00 1.827382087707519531e+00 1.852617263793945312e+00 1.876508712768554688e+00 1.899047851562500000e+00 1.920228958129882812e+00 1.940045356750488281e+00 1.958494186401367188e+00 1.975571632385253906e+00 1.991275787353515625e+00 2.005606651306152344e+00 2.018565177917480469e+00 2.030152320861816406e+00 2.040371894836425781e+00 2.049226760864257812e+00 2.056722640991210938e+00 2.062865257263183594e+00 2.067661285400390625e+00 2.071119308471679688e+00 2.073247909545898438e+00 2.074056625366210938e+00 2.073554992675781250e+00 2.071754455566406250e+00 2.068667411804199219e+00 2.064306259155273438e+00 2.058684349060058594e+00
