# Supplementary material for: Molecular dynamics on quantum annealers
Source: Sci Rep. 2022 Oct 7;12:16824. doi: 10.1038/s41598-022-21163-x (PMC9547079; doi:10.1038/s41598-022-21163-x)
Supplement: Supplementary file 2 — Supplementary Information 2. [file 41598_2022_21163_MOESM2_ESM.zip › results/qbsolv/eq_1/attempts_5/kd_20/N_100/solution.txt]

1.300000000000000044e+00 1.300000190734863281e+00 1.300733566284179688e+00 1.302200317382812500e+00 1.304393768310546875e+00 1.307301521301269531e+00 1.310905456542968750e+00 1.315180778503417969e+00 1.320096969604492188e+00 1.325618743896484375e+00 1.331706047058105469e+00 1.338314056396484375e+00 1.345396041870117188e+00 1.352898597717285156e+00 1.360769271850585938e+00 1.368952751159667969e+00 1.377390861511230469e+00 1.386025428771972656e+00 1.394799232482910156e+00 1.403654098510742188e+00 1.412531852722167969e+00 1.421376228332519531e+00 1.430131912231445312e+00 1.438746452331542969e+00 1.447167396545410156e+00 1.455346107482910156e+00 1.463236808776855469e+00 1.470793724060058594e+00 1.477976799011230469e+00 1.484746932983398438e+00 1.491066932678222656e+00 1.496905326843261719e+00 1.502230644226074219e+00 1.507016181945800781e+00 1.511237144470214844e+00 1.514871597290039062e+00 1.517901420593261719e+00 1.520310401916503906e+00 1.522085189819335938e+00 1.523215293884277344e+00 1.523694038391113281e+00 1.523515701293945312e+00 1.522678375244140625e+00 1.521183013916015625e+00 1.519033432006835938e+00 1.516235351562500000e+00 1.512798309326171875e+00 1.508734703063964844e+00 1.504058837890625000e+00 1.498789787292480469e+00 1.492947578430175781e+00 1.486557006835937500e+00 1.479644775390625000e+00 1.472241401672363281e+00 1.464380264282226562e+00 1.456098556518554688e+00 1.447436332702636719e+00 1.438437461853027344e+00 1.429148674011230469e+00 1.419619560241699219e+00 1.409902572631835938e+00 1.400054931640625000e+00 1.390134811401367188e+00 1.380204200744628906e+00 1.370326995849609375e+00 1.360569000244140625e+00 1.350998878479003906e+00 1.341685295104980469e+00 1.332697868347167969e+00 1.324106216430664062e+00 1.315979957580566406e+00 1.308386802673339844e+00 1.301392555236816406e+00 1.295060157775878906e+00 1.289448738098144531e+00 1.284613609313964844e+00 1.280604362487792969e+00 1.277463912963867188e+00 1.275228500366210938e+00 1.273926734924316406e+00 1.273579597473144531e+00 1.274198532104492188e+00 1.275787353515625000e+00 1.278340339660644531e+00 1.281842231750488281e+00 1.286270141601562500e+00 1.291591644287109375e+00 1.297767639160156250e+00 1.304749488830566406e+00 1.312483787536621094e+00 1.320911407470703125e+00 1.329966545104980469e+00 1.339580535888671875e+00 1.349681854248046875e+00 1.360195159912109375e+00 1.371044158935546875e+00 1.382151603698730469e+00 1.393442153930664062e+00 1.404838562011718750e+00 1.416267395019531250e+00
0.000000000000000000e+00 1.667270660400390625e-01 3.334541320800781250e-01 4.987478256225585938e-01 6.611852645874023438e-01 8.193731307983398438e-01 9.719705581665039062e-01 1.117704391479492188e+00 1.255391120910644531e+00 1.383948326110839844e+00 1.502410888671875000e+00 1.609933853149414062e+00 1.705805778503417969e+00 1.789444923400878906e+00 1.860406875610351562e+00 1.918375015258789062e+00 1.963159561157226562e+00 1.994690895080566406e+00 2.013012886047363281e+00 2.018268585205078125e+00 2.010694503784179688e+00 1.990610122680664062e+00 1.958405494689941406e+00 1.914532661437988281e+00 1.859493255615234375e+00 1.793833732604980469e+00 1.718132019042968750e+00 1.632992744445800781e+00 1.539040565490722656e+00 1.436912536621093750e+00 1.327255249023437500e+00 1.210720062255859375e+00 1.087960243225097656e+00 9.596290588378906250e-01 8.263759613037109375e-01 6.888475418090820312e-01 5.476865768432617188e-01 4.035320281982421875e-01 2.570199966430664062e-01 1.087827682495117188e-01 -4.054641723632812500e-02 -1.903371810913085938e-01 -3.399562835693359375e-01 -4.887666702270507812e-01 -6.361284255981445312e-01 -7.813930511474609375e-01 -9.239053726196289062e-01 -1.062999725341796875e+00 -1.198000907897949219e+00 -1.328222274780273438e+00 -1.452964782714843750e+00 -1.571517944335937500e+00 -1.683159828186035156e+00 -1.787158966064453125e+00 -1.882774353027343750e+00 -1.969262123107910156e+00 -2.045874595642089844e+00 -2.111868858337402344e+00 -2.166512489318847656e+00 -2.209091186523437500e+00 -2.238915443420410156e+00 -2.255331039428710938e+00 -2.257732391357421875e+00 -2.245573997497558594e+00 -2.218384742736816406e+00 -2.175782203674316406e+00 -2.117486953735351562e+00 -2.043342590332031250e+00 -1.953326225280761719e+00 -1.847566604614257812e+00 -1.726355552673339844e+00 -1.590162277221679688e+00 -1.439639091491699219e+00 -1.275629997253417969e+00 -1.099169731140136719e+00 -9.114809036254882812e-01 -7.139682769775390625e-01 -5.082044601440429688e-01 -2.959098815917968750e-01 -7.893085479736328125e-02 1.407909393310546875e-01 3.612461090087890625e-01 5.803947448730468750e-01 7.961997985839843750e-01 1.006666183471679688e+00 1.209872245788574219e+00 1.404003143310546875e+00 1.587382316589355469e+00 1.758490562438964844e+00 1.915991783142089844e+00 2.058742523193359375e+00 2.185800552368164062e+00 2.296429634094238281e+00 2.390094757080078125e+00 2.466457366943359375e+00 2.525362968444824219e+00 2.566830635070800781e+00 2.591035842895507812e+00 2.598289489746093750e+00 2.589026451110839844e+00
