# Supplementary material for: Molecular dynamics on quantum annealers
Source: Sci Rep. 2022 Oct 7;12:16824. doi: 10.1038/s41598-022-21163-x (PMC9547079; doi:10.1038/s41598-022-21163-x)
Supplement: Supplementary file 2 — Supplementary Information 2. [file 41598_2022_21163_MOESM2_ESM.zip › results/qbsolv/eq_1/attempts_5/kd_20/N_1000/solution.txt]

1.300000000000000044e+00 1.300000190734863281e+00 1.300007820129394531e+00 1.300022125244140625e+00 1.300044059753417969e+00 1.300072669982910156e+00 1.300108909606933594e+00 1.300151824951171875e+00 1.300202369689941406e+00 1.300259590148925781e+00 1.300324440002441406e+00 1.300395965576171875e+00 1.300475120544433594e+00 1.300560951232910156e+00 1.300654411315917969e+00 1.300754547119140625e+00 1.300862312316894531e+00 1.300976753234863281e+00 1.301098823547363281e+00 1.301227569580078125e+00 1.301363945007324219e+00 1.301506996154785156e+00 1.301657676696777344e+00 1.301815032958984375e+00 1.301980018615722656e+00 1.302151679992675781e+00 1.302330017089843750e+00 1.302515983581542969e+00 1.302708625793457031e+00 1.302907943725585938e+00 1.303114891052246094e+00 1.303328514099121094e+00 1.303548812866210938e+00 1.303776741027832031e+00 1.304011344909667969e+00 1.304252624511718750e+00 1.304500579833984375e+00 1.304755210876464844e+00 1.305016517639160156e+00 1.305285453796386719e+00 1.305561065673828125e+00 1.305843353271484375e+00 1.306132316589355469e+00 1.306427955627441406e+00 1.306730270385742188e+00 1.307039260864257812e+00 1.307354927062988281e+00 1.307677268981933594e+00 1.308006286621093750e+00 1.308341979980468750e+00 1.308683395385742188e+00 1.309031486511230469e+00 1.309386253356933594e+00 1.309747695922851562e+00 1.310115814208984375e+00 1.310489654541015625e+00 1.310870170593261719e+00 1.311257362365722656e+00 1.311650276184082031e+00 1.312049865722656250e+00 1.312455177307128906e+00 1.312867164611816406e+00 1.313284873962402344e+00 1.313708305358886719e+00 1.314138412475585938e+00 1.314574241638183594e+00 1.315016746520996094e+00 1.315464973449707031e+00 1.315918922424316406e+00 1.316379547119140625e+00 1.316845893859863281e+00 1.317317962646484375e+00 1.317795753479003906e+00 1.318279266357421875e+00 1.318768501281738281e+00 1.319263458251953125e+00 1.319764137268066406e+00 1.320270538330078125e+00 1.320782661437988281e+00 1.321300506591796875e+00 1.321823120117187500e+00 1.322351455688476562e+00 1.322885513305664062e+00 1.323424339294433594e+00 1.323968887329101562e+00 1.324518203735351562e+00 1.325073242187500000e+00 1.325633049011230469e+00 1.326198577880859375e+00 1.326768875122070312e+00 1.327344894409179688e+00 1.327925682067871094e+00 1.328511238098144531e+00 1.329101562500000000e+00 1.329696655273437500e+00 1.330296516418457031e+00 1.330901145935058594e+00 1.331510543823242188e+00 1.332124710083007812e+00 1.332743644714355469e+00 1.333367347717285156e+00 1.333995819091796875e+00 1.334629058837890625e+00 1.335266113281250000e+00 1.335907936096191406e+00 1.336553573608398438e+00 1.337203979492187500e+00 1.337858200073242188e+00 1.338517189025878906e+00 1.339179992675781250e+00 1.339847564697265625e+00 1.340518951416015625e+00 1.341194152832031250e+00 1.341873168945312500e+00 1.342555999755859375e+00 1.343242645263671875e+00 1.343933105468750000e+00 1.344627380371093750e+00 1.345325469970703125e+00 1.346027374267578125e+00 1.346733093261718750e+00 1.347442626953125000e+00 1.348155021667480469e+00 1.348871231079101562e+00 1.349591255187988281e+00 1.350314140319824219e+00 1.351040840148925781e+00 1.351770401000976562e+00 1.352502822875976562e+00 1.353239059448242188e+00 1.353978157043457031e+00 1.354720115661621094e+00 1.355464935302734375e+00 1.356212615966796875e+00 1.356963157653808594e+00 1.357716560363769531e+00 1.358472824096679688e+00 1.359231948852539062e+00 1.359993934631347656e+00 1.360758781433105469e+00 1.361525535583496094e+00 1.362295150756835938e+00 1.363066673278808594e+00 1.363841056823730469e+00 1.364617347717285156e+00 1.365396499633789062e+00 1.366177558898925781e+00 1.366960525512695312e+00 1.367746353149414062e+00 1.368534088134765625e+00 1.369323730468750000e+00 1.370115280151367188e+00 1.370908737182617188e+00 1.371704101562500000e+00 1.372501373291015625e+00 1.373300552368164062e+00 1.374100685119628906e+00 1.374902725219726562e+00 1.375706672668457031e+00 1.376511573791503906e+00 1.377318382263183594e+00 1.378126144409179688e+00 1.378935813903808594e+00 1.379746437072753906e+00 1.380558967590332031e+00 1.381372451782226562e+00 1.382186889648437500e+00 1.383002281188964844e+00 1.383818626403808594e+00 1.384635925292968750e+00 1.385454177856445312e+00 1.386273384094238281e+00 1.387093544006347656e+00 1.387914657592773438e+00 1.388735771179199219e+00 1.389557838439941406e+00 1.390380859375000000e+00 1.391204833984375000e+00 1.392028808593750000e+00 1.392853736877441406e+00 1.393678665161132812e+00 1.394504547119140625e+00 1.395330429077148438e+00 1.396156311035156250e+00 1.396982192993164062e+00 1.397808074951171875e+00 1.398633956909179688e+00 1.399459838867187500e+00 1.400285720825195312e+00 1.401111602783203125e+00 1.401937484741210938e+00 1.402763366699218750e+00 1.403589248657226562e+00 1.404415130615234375e+00 1.405240058898925781e+00 1.406064987182617188e+00 1.406888961791992188e+00 1.407712936401367188e+00 1.408535957336425781e+00 1.409358978271484375e+00 1.410181045532226562e+00 1.411002159118652344e+00 1.411823272705078125e+00 1.412643432617187500e+00 1.413462638854980469e+00 1.414280891418457031e+00 1.415098190307617188e+00 1.415914535522460938e+00 1.416729927062988281e+00 1.417544364929199219e+00 1.418357849121093750e+00 1.419169425964355469e+00 1.419980049133300781e+00 1.420789718627929688e+00 1.421598434448242188e+00 1.422405242919921875e+00 1.423211097717285156e+00 1.424015045166015625e+00 1.424818038940429688e+00 1.425619125366210938e+00 1.426418304443359375e+00 1.427216529846191406e+00 1.428012847900390625e+00 1.428807258605957031e+00 1.429599761962890625e+00 1.430390357971191406e+00 1.431179046630859375e+00 1.431965827941894531e+00 1.432750701904296875e+00 1.433533668518066406e+00 1.434314727783203125e+00 1.435093879699707031e+00 1.435871124267578125e+00 1.436645507812500000e+00 1.437417984008789062e+00 1.438187599182128906e+00 1.438955307006835938e+00 1.439721107482910156e+00 1.440484046936035156e+00 1.441245079040527344e+00 1.442003250122070312e+00 1.442758560180664062e+00 1.443511962890625000e+00 1.444262504577636719e+00 1.445010185241699219e+00 1.445755004882812500e+00 1.446497917175292969e+00 1.447237968444824219e+00 1.447975158691406250e+00 1.448709487915039062e+00 1.449440956115722656e+00 1.450169563293457031e+00 1.450895309448242188e+00 1.451618194580078125e+00 1.452337265014648438e+00 1.453053474426269531e+00 1.453766822814941406e+00 1.454476356506347656e+00 1.455183029174804688e+00 1.455886840820312500e+00 1.456586837768554688e+00 1.457283973693847656e+00 1.457977294921875000e+00 1.458667755126953125e+00 1.459354400634765625e+00 1.460038185119628906e+00 1.460718154907226562e+00 1.461394309997558594e+00 1.462067604064941406e+00 1.462737083435058594e+00 1.463402748107910156e+00 1.464064598083496094e+00 1.464722633361816406e+00 1.465377807617187500e+00 1.466028213500976562e+00 1.466674804687500000e+00 1.467317581176757812e+00 1.467956542968750000e+00 1.468591690063476562e+00 1.469223022460937500e+00 1.469850540161132812e+00 1.470474243164062500e+00 1.471094131469726562e+00 1.471710205078125000e+00 1.472321510314941406e+00 1.472929000854492188e+00 1.473532676696777344e+00 1.474131584167480469e+00 1.474726676940917969e+00 1.475317001342773438e+00 1.475903511047363281e+00 1.476486206054687500e+00 1.477064132690429688e+00 1.477638244628906250e+00 1.478207588195800781e+00 1.478772163391113281e+00 1.479332923889160156e+00 1.479888916015625000e+00 1.480440139770507812e+00 1.480986595153808594e+00 1.481529235839843750e+00 1.482067108154296875e+00 1.482600212097167969e+00 1.483128547668457031e+00 1.483652114868164062e+00 1.484171867370605469e+00 1.484686851501464844e+00 1.485197067260742188e+00 1.485702514648437500e+00 1.486203193664550781e+00 1.486699104309082031e+00 1.487190246582031250e+00 1.487676620483398438e+00 1.488158226013183594e+00 1.488634109497070312e+00 1.489105224609375000e+00 1.489571571350097656e+00 1.490033149719238281e+00 1.490489959716796875e+00 1.490941047668457031e+00 1.491387367248535156e+00 1.491828918457031250e+00 1.492265701293945312e+00 1.492696762084960938e+00 1.493123054504394531e+00 1.493544578552246094e+00 1.493960380554199219e+00 1.494371414184570312e+00 1.494777679443359375e+00 1.495178222656250000e+00 1.495573997497558594e+00 1.495964050292968750e+00 1.496349334716796875e+00 1.496728897094726562e+00 1.497103691101074219e+00 1.497472763061523438e+00 1.497836112976074219e+00 1.498194694519042969e+00 1.498547554016113281e+00 1.498895645141601562e+00 1.499238014221191406e+00 1.499574661254882812e+00 1.499906539916992188e+00 1.500232696533203125e+00 1.500553131103515625e+00 1.500868797302246094e+00 1.501178741455078125e+00 1.501482963562011719e+00 1.501781463623046875e+00 1.502075195312500000e+00 1.502363204956054688e+00 1.502645492553710938e+00 1.502922058105468750e+00 1.503192901611328125e+00 1.503458023071289062e+00 1.503718376159667969e+00 1.503973007202148438e+00 1.504221916198730469e+00 1.504465103149414062e+00 1.504702568054199219e+00 1.504934310913085938e+00 1.505160331726074219e+00 1.505380630493164062e+00 1.505595207214355469e+00 1.505804061889648438e+00 1.506008148193359375e+00 1.506205558776855469e+00 1.506397247314453125e+00 1.506584167480468750e+00 1.506765365600585938e+00 1.506940841674804688e+00 1.507109642028808594e+00 1.507272720336914062e+00 1.507430076599121094e+00 1.507581710815429688e+00 1.507727622985839844e+00 1.507867813110351562e+00 1.508002281188964844e+00 1.508131027221679688e+00 1.508254051208496094e+00 1.508371353149414062e+00 1.508482933044433594e+00 1.508588790893554688e+00 1.508688926696777344e+00 1.508782386779785156e+00 1.508870124816894531e+00 1.508952140808105469e+00 1.509028434753417969e+00 1.509099006652832031e+00 1.509163856506347656e+00 1.509222984313964844e+00 1.509276390075683594e+00 1.509323120117187500e+00 1.509364128112792969e+00 1.509399414062500000e+00 1.509428977966308594e+00 1.509452819824218750e+00 1.509470939636230469e+00 1.509483337402343750e+00 1.509489059448242188e+00 1.509489059448242188e+00 1.509483337402343750e+00 1.509471893310546875e+00 1.509454727172851562e+00 1.509431838989257812e+00 1.509403228759765625e+00 1.509367942810058594e+00 1.509326934814453125e+00 1.509280204772949219e+00 1.509227752685546875e+00 1.509169578552246094e+00 1.509105682373046875e+00 1.509036064147949219e+00 1.508960723876953125e+00 1.508878707885742188e+00 1.508790969848632812e+00 1.508697509765625000e+00 1.508598327636718750e+00 1.508493423461914062e+00 1.508382797241210938e+00 1.508266448974609375e+00 1.508144378662109375e+00 1.508015632629394531e+00 1.507881164550781250e+00 1.507740974426269531e+00 1.507595062255859375e+00 1.507443428039550781e+00 1.507286071777343750e+00 1.507122993469238281e+00 1.506954193115234375e+00 1.506779670715332031e+00 1.506599426269531250e+00 1.506413459777832031e+00 1.506221771240234375e+00 1.506024360656738281e+00 1.505821228027343750e+00 1.505612373352050781e+00 1.505397796630859375e+00 1.505177497863769531e+00 1.504951477050781250e+00 1.504719734191894531e+00 1.504482269287109375e+00 1.504239082336425781e+00 1.503990173339843750e+00 1.503735542297363281e+00 1.503475189208984375e+00 1.503209114074707031e+00 1.502938270568847656e+00 1.502661705017089844e+00 1.502379417419433594e+00 1.502091407775878906e+00 1.501797676086425781e+00 1.501499176025390625e+00 1.501194953918457031e+00 1.500885009765625000e+00 1.500569343566894531e+00 1.500247955322265625e+00 1.499921798706054688e+00 1.499589920043945312e+00 1.499252319335937500e+00 1.498908996582031250e+00 1.498560905456542969e+00 1.498207092285156250e+00 1.497848510742187500e+00 1.497484207153320312e+00 1.497114181518554688e+00 1.496739387512207031e+00 1.496358871459960938e+00 1.495972633361816406e+00 1.495581626892089844e+00 1.495184898376464844e+00 1.494783401489257812e+00 1.494377136230468750e+00 1.493965148925781250e+00 1.493548393249511719e+00 1.493125915527343750e+00 1.492698669433593750e+00 1.492265701293945312e+00 1.491828918457031250e+00 1.491386413574218750e+00 1.490938186645507812e+00 1.490485191345214844e+00 1.490027427673339844e+00 1.489564895629882812e+00 1.489096641540527344e+00 1.488623619079589844e+00 1.488145828247070312e+00 1.487663269042968750e+00 1.487175941467285156e+00 1.486683845520019531e+00 1.486186981201171875e+00 1.485685348510742188e+00 1.485177993774414062e+00 1.484665870666503906e+00 1.484148979187011719e+00 1.483627319335937500e+00 1.483101844787597656e+00 1.482571601867675781e+00 1.482036590576171875e+00 1.481496810913085938e+00 1.480952262878417969e+00 1.480402946472167969e+00 1.479848861694335938e+00 1.479290962219238281e+00 1.478728294372558594e+00 1.478160858154296875e+00 1.477589607238769531e+00 1.477013587951660156e+00 1.476432800292968750e+00 1.475848197937011719e+00 1.475258827209472656e+00 1.474665641784667969e+00 1.474067687988281250e+00 1.473465919494628906e+00 1.472859382629394531e+00 1.472249031066894531e+00 1.471634864807128906e+00 1.471015930175781250e+00 1.470393180847167969e+00 1.469766616821289062e+00 1.469135284423828125e+00 1.468500137329101562e+00 1.467861175537109375e+00 1.467218399047851562e+00 1.466571807861328125e+00 1.465921401977539062e+00 1.465267181396484375e+00 1.464609146118164062e+00 1.463947296142578125e+00 1.463281631469726562e+00 1.462612152099609375e+00 1.461938858032226562e+00 1.461261749267578125e+00 1.460581779479980469e+00 1.459897994995117188e+00 1.459210395812988281e+00 1.458518981933593750e+00 1.457824707031250000e+00 1.457126617431640625e+00 1.456425666809082031e+00 1.455720901489257812e+00 1.455012321472167969e+00 1.454300880432128906e+00 1.453586578369140625e+00 1.452868461608886719e+00 1.452147483825683594e+00 1.451423645019531250e+00 1.450695991516113281e+00 1.449965476989746094e+00 1.449232101440429688e+00 1.448495864868164062e+00 1.447756767272949219e+00 1.447014808654785156e+00 1.446269989013671875e+00 1.445522308349609375e+00 1.444771766662597656e+00 1.444018363952636719e+00 1.443262100219726562e+00 1.442502975463867188e+00 1.441741943359375000e+00 1.440978050231933594e+00 1.440211296081542969e+00 1.439442634582519531e+00 1.438671112060546875e+00 1.437897682189941406e+00 1.437121391296386719e+00 1.436343193054199219e+00 1.435562133789062500e+00 1.434779167175292969e+00 1.433994293212890625e+00 1.433206558227539062e+00 1.432416915893554688e+00 1.431625366210937500e+00 1.430831909179687500e+00 1.430036544799804688e+00 1.429239273071289062e+00 1.428440093994140625e+00 1.427639007568359375e+00 1.426836013793945312e+00 1.426031112670898438e+00 1.425224304199218750e+00 1.424415588378906250e+00 1.423605918884277344e+00 1.422794342041015625e+00 1.421981811523437500e+00 1.421167373657226562e+00 1.420351982116699219e+00 1.419534683227539062e+00 1.418716430664062500e+00 1.417896270751953125e+00 1.417075157165527344e+00 1.416253089904785156e+00 1.415429115295410156e+00 1.414604187011718750e+00 1.413778305053710938e+00 1.412951469421386719e+00 1.412123680114746094e+00 1.411294937133789062e+00 1.410466194152832031e+00 1.409636497497558594e+00 1.408805847167968750e+00 1.407974243164062500e+00 1.407142639160156250e+00 1.406310081481933594e+00 1.405476570129394531e+00 1.404643058776855469e+00 1.403808593750000000e+00 1.402974128723144531e+00 1.402139663696289062e+00 1.401304244995117188e+00 1.400468826293945312e+00 1.399633407592773438e+00 1.398797988891601562e+00 1.397962570190429688e+00 1.397127151489257812e+00 1.396291732788085938e+00 1.395456314086914062e+00 1.394620895385742188e+00 1.393785476684570312e+00 1.392950057983398438e+00 1.392115592956542969e+00 1.391281127929687500e+00 1.390447616577148438e+00 1.389614105224609375e+00 1.388780593872070312e+00 1.387948036193847656e+00 1.387116432189941406e+00 1.386284828186035156e+00 1.385454177856445312e+00 1.384624481201171875e+00 1.383795738220214844e+00 1.382967948913574219e+00 1.382141113281250000e+00 1.381315231323242188e+00 1.380490303039550781e+00 1.379666328430175781e+00 1.378843307495117188e+00 1.378021240234375000e+00 1.377201080322265625e+00 1.376381874084472656e+00 1.375564575195312500e+00 1.374748229980468750e+00 1.373933792114257812e+00 1.373120307922363281e+00 1.372308731079101562e+00 1.371499061584472656e+00 1.370690345764160156e+00 1.369883537292480469e+00 1.369078636169433594e+00 1.368275642395019531e+00 1.367474555969238281e+00 1.366676330566406250e+00 1.365879058837890625e+00 1.365084648132324219e+00 1.364292144775390625e+00 1.363501548767089844e+00 1.362713813781738281e+00 1.361927986145019531e+00 1.361144065856933594e+00 1.360363006591796875e+00 1.359583854675292969e+00 1.358807563781738281e+00 1.358034133911132812e+00 1.357263565063476562e+00 1.356495857238769531e+00 1.355730056762695312e+00 1.354967117309570312e+00 1.354207038879394531e+00 1.353449821472167969e+00 1.352696418762207031e+00 1.351945877075195312e+00 1.351198196411132812e+00 1.350453376770019531e+00 1.349711418151855469e+00 1.348973274230957031e+00 1.348237991333007812e+00 1.347506523132324219e+00 1.346777915954589844e+00 1.346053123474121094e+00 1.345332145690917969e+00 1.344614982604980469e+00 1.343900680541992188e+00 1.343190193176269531e+00 1.342483520507812500e+00 1.341780662536621094e+00 1.341081619262695312e+00 1.340386390686035156e+00 1.339694976806640625e+00 1.339007377624511719e+00 1.338324546813964844e+00 1.337645530700683594e+00 1.336970329284667969e+00 1.336299896240234375e+00 1.335633277893066406e+00 1.334971427917480469e+00 1.334313392639160156e+00 1.333660125732421875e+00 1.333011627197265625e+00 1.332366943359375000e+00 1.331727027893066406e+00 1.331091880798339844e+00 1.330461502075195312e+00 1.329834938049316406e+00 1.329213142395019531e+00 1.328597068786621094e+00 1.327985763549804688e+00 1.327379226684570312e+00 1.326777458190917969e+00 1.326180458068847656e+00 1.325588226318359375e+00 1.325001716613769531e+00 1.324419975280761719e+00 1.323843955993652344e+00 1.323272705078125000e+00 1.322706222534179688e+00 1.322145462036132812e+00 1.321590423583984375e+00 1.321040153503417969e+00 1.320495605468750000e+00 1.319956779479980469e+00 1.319423675537109375e+00 1.318895339965820312e+00 1.318372726440429688e+00 1.317855834960937500e+00 1.317344665527343750e+00 1.316839218139648438e+00 1.316339492797851562e+00 1.315845489501953125e+00 1.315357208251953125e+00 1.314875602722167969e+00 1.314399719238281250e+00 1.313929557800292969e+00 1.313465118408203125e+00 1.313007354736328125e+00 1.312555313110351562e+00 1.312109947204589844e+00 1.311670303344726562e+00 1.311237335205078125e+00 1.310810089111328125e+00 1.310389518737792969e+00 1.309974670410156250e+00 1.309566497802734375e+00 1.309165000915527344e+00 1.308769226074218750e+00 1.308380126953125000e+00 1.307997703552246094e+00 1.307621955871582031e+00 1.307252883911132812e+00 1.306889533996582031e+00 1.306532859802246094e+00 1.306182861328125000e+00 1.305839538574218750e+00 1.305502891540527344e+00 1.305172920227050781e+00 1.304849624633789062e+00 1.304533004760742188e+00 1.304224014282226562e+00 1.303921699523925781e+00 1.303626060485839844e+00 1.303337097167968750e+00 1.303054809570312500e+00 1.302779197692871094e+00 1.302511215209960938e+00 1.302249908447265625e+00 1.301995277404785156e+00 1.301748275756835938e+00 1.301507949829101562e+00 1.301275253295898438e+00 1.301049232482910156e+00 1.300829887390136719e+00 1.300618171691894531e+00 1.300413131713867188e+00 1.300215721130371094e+00 1.300024986267089844e+00 1.299841880798339844e+00 1.299666404724121094e+00 1.299497604370117188e+00 1.299336433410644531e+00 1.299181938171386719e+00 1.299035072326660156e+00 1.298894882202148438e+00 1.298762321472167969e+00 1.298637390136718750e+00 1.298519134521484375e+00 1.298408508300781250e+00 1.298305511474609375e+00 1.298209190368652344e+00 1.298120498657226562e+00 1.298039436340332031e+00 1.297966003417968750e+00 1.297899246215820312e+00 1.297840118408203125e+00 1.297788619995117188e+00 1.297744750976562500e+00 1.297707557678222656e+00 1.297677993774414062e+00 1.297656059265136719e+00 1.297641754150390625e+00 1.297634124755859375e+00 1.297634124755859375e+00 1.297641754150390625e+00 1.297657012939453125e+00 1.297678947448730469e+00 1.297708511352539062e+00 1.297745704650878906e+00 1.297790527343750000e+00 1.297842025756835938e+00 1.297901153564453125e+00 1.297967910766601562e+00 1.298042297363281250e+00 1.298123359680175781e+00 1.298212051391601562e+00 1.298308372497558594e+00 1.298411369323730469e+00 1.298521995544433594e+00 1.298640251159667969e+00 1.298766136169433594e+00 1.298898696899414062e+00 1.299038887023925781e+00 1.299186706542968750e+00 1.299341201782226562e+00 1.299503326416015625e+00 1.299673080444335938e+00 1.299849510192871094e+00 1.300033569335937500e+00 1.300224304199218750e+00 1.300422668457031250e+00 1.300627708435058594e+00 1.300840377807617188e+00 1.301059722900390625e+00 1.301286697387695312e+00 1.301520347595214844e+00 1.301761627197265625e+00 1.302009582519531250e+00 1.302265167236328125e+00 1.302527427673339844e+00 1.302796363830566406e+00 1.303072929382324219e+00 1.303356170654296875e+00 1.303646087646484375e+00 1.303942680358886719e+00 1.304246902465820312e+00 1.304557800292968750e+00 1.304875373840332031e+00 1.305199623107910156e+00 1.305530548095703125e+00 1.305868148803710938e+00 1.306213378906250000e+00 1.306564331054687500e+00 1.306921958923339844e+00 1.307287216186523438e+00 1.307658195495605469e+00 1.308035850524902344e+00 1.308420181274414062e+00 1.308811187744140625e+00 1.309208869934082031e+00 1.309613227844238281e+00 1.310024261474609375e+00 1.310441017150878906e+00 1.310864448547363281e+00 1.311293601989746094e+00 1.311729431152343750e+00 1.312170982360839844e+00 1.312619209289550781e+00 1.313074111938476562e+00 1.313534736633300781e+00 1.314001083374023438e+00 1.314474105834960938e+00 1.314952850341796875e+00 1.315437316894531250e+00 1.315928459167480469e+00 1.316425323486328125e+00 1.316927909851074219e+00 1.317436218261718750e+00 1.317951202392578125e+00 1.318470954895019531e+00 1.318996429443359375e+00 1.319527626037597656e+00 1.320064544677734375e+00 1.320607185363769531e+00 1.321155548095703125e+00 1.321709632873535156e+00 1.322268486022949219e+00 1.322833061218261719e+00 1.323403358459472656e+00 1.323978424072265625e+00 1.324559211730957031e+00 1.325144767761230469e+00 1.325736045837402344e+00 1.326332092285156250e+00 1.326933860778808594e+00 1.327540397644042969e+00 1.328151702880859375e+00 1.328767776489257812e+00 1.329388618469238281e+00 1.330015182495117188e+00 1.330646514892578125e+00 1.331282615661621094e+00 1.331923484802246094e+00 1.332569122314453125e+00 1.333218574523925781e+00 1.333872795104980469e+00 1.334531784057617188e+00 1.335195541381835938e+00 1.335863113403320312e+00 1.336535453796386719e+00 1.337211608886718750e+00 1.337892532348632812e+00 1.338577270507812500e+00 1.339266777038574219e+00 1.339960098266601562e+00 1.340657234191894531e+00 1.341359138488769531e+00 1.342064857482910156e+00 1.342774391174316406e+00 1.343487739562988281e+00 1.344204902648925781e+00 1.344925880432128906e+00 1.345650672912597656e+00 1.346379280090332031e+00 1.347110748291015625e+00 1.347846031188964844e+00 1.348585128784179688e+00 1.349327087402343750e+00 1.350072860717773438e+00 1.350821495056152344e+00 1.351573944091796875e+00 1.352329254150390625e+00 1.353088378906250000e+00 1.353850364685058594e+00 1.354615211486816406e+00 1.355382919311523438e+00 1.356153488159179688e+00 1.356926918029785156e+00 1.357703208923339844e+00 1.358482360839843750e+00 1.359264373779296875e+00 1.360049247741699219e+00 1.360836029052734375e+00 1.361625671386718750e+00 1.362418174743652344e+00 1.363212585449218750e+00 1.364009857177734375e+00 1.364809036254882812e+00 1.365611076354980469e+00 1.366415023803710938e+00 1.367220878601074219e+00 1.368028640747070312e+00 1.368838310241699219e+00 1.369650840759277344e+00 1.370465278625488281e+00 1.371281623840332031e+00 1.372099876403808594e+00 1.372919082641601562e+00 1.373740196228027344e+00 1.374563217163085938e+00 1.375388145446777344e+00 1.376214981079101562e+00 1.377042770385742188e+00 1.377871513366699219e+00 1.378702163696289062e+00 1.379533767700195312e+00 1.380367279052734375e+00 1.381201744079589844e+00 1.382037162780761719e+00 1.382873535156250000e+00 1.383710861206054688e+00 1.384549140930175781e+00 1.385388374328613281e+00 1.386228561401367188e+00 1.387069702148437500e+00 1.387911796569824219e+00 1.388754844665527344e+00 1.389597892761230469e+00 1.390441894531250000e+00 1.391285896301269531e+00 1.392130851745605469e+00 1.392976760864257812e+00 1.393822669982910156e+00 1.394668579101562500e+00 1.395515441894531250e+00 1.396362304687500000e+00 1.397209167480468750e+00 1.398056030273437500e+00 1.398902893066406250e+00 1.399749755859375000e+00 1.400596618652343750e+00 1.401443481445312500e+00 1.402290344238281250e+00 1.403137207031250000e+00 1.403984069824218750e+00 1.404829978942871094e+00 1.405675888061523438e+00 1.406521797180175781e+00 1.407366752624511719e+00 1.408211708068847656e+00 1.409055709838867188e+00 1.409898757934570312e+00 1.410741806030273438e+00 1.411583900451660156e+00
0.000000000000000000e+00 1.652240753173828125e-02 3.304481506347656250e-02 4.956531524658203125e-02 6.608390808105468750e-02 8.259773254394531250e-02 9.910583496093750000e-02 1.156072616577148438e-01 1.321001052856445312e-01 1.485834121704101562e-01 1.650562286376953125e-01 1.815156936645507812e-01 1.979618072509765625e-01 2.143926620483398438e-01 2.308063507080078125e-01 2.472019195556640625e-01 2.635784149169921875e-01 2.799339294433593750e-01 2.962675094604492188e-01 3.125772476196289062e-01 3.288621902465820312e-01 3.451204299926757812e-01 3.613510131835937500e-01 3.775529861450195312e-01 3.937244415283203125e-01 4.098644256591796875e-01 4.259710311889648438e-01 4.420433044433593750e-01 4.580802917480468750e-01 4.740800857543945312e-01 4.900407791137695312e-01 5.059623718261718750e-01 5.218429565429687500e-01 5.376806259155273438e-01 5.534753799438476562e-01 5.692253112792968750e-01 5.849285125732421875e-01 6.005840301513671875e-01 6.161909103393554688e-01 6.317481994628906250e-01 6.472539901733398438e-01 6.627073287963867188e-01 6.781072616577148438e-01 6.934518814086914062e-01 7.087402343750000000e-01 7.239713668823242188e-01 7.391433715820312500e-01 7.542552947998046875e-01 7.693061828613281250e-01 7.842950820922851562e-01 7.992200851440429688e-01 8.140802383422851562e-01 8.288755416870117188e-01 8.436031341552734375e-01 8.582630157470703125e-01 8.728532791137695312e-01 8.873739242553710938e-01 9.018230438232421875e-01 9.161987304687500000e-01 9.305009841918945312e-01 9.447288513183593750e-01 9.588804244995117188e-01 9.729557037353515625e-01 9.869527816772460938e-01 1.000870704650878906e+00 1.014708518981933594e+00 1.028465270996093750e+00 1.042140007019042969e+00 1.055731773376464844e+00 1.069239616394042969e+00 1.082662582397460938e+00 1.095999717712402344e+00 1.109249114990234375e+00 1.122410774230957031e+00 1.135483741760253906e+00 1.148467063903808594e+00 1.161359786987304688e+00 1.174160957336425781e+00 1.186869621276855469e+00 1.199484825134277344e+00 1.212005615234375000e+00 1.224431037902832031e+00 1.236760139465332031e+00 1.248992919921875000e+00 1.261128425598144531e+00 1.273164749145507812e+00 1.285101890563964844e+00 1.296939849853515625e+00 1.308676719665527344e+00 1.320312500000000000e+00 1.331845283508300781e+00 1.343275070190429688e+00 1.354601860046386719e+00 1.365823745727539062e+00 1.376940727233886719e+00 1.387951850891113281e+00 1.398856163024902344e+00 1.409653663635253906e+00 1.420343399047851562e+00 1.430925369262695312e+00 1.441397666931152344e+00 1.451760292053222656e+00 1.462013244628906250e+00 1.472155570983886719e+00 1.482186317443847656e+00 1.492105484008789062e+00 1.501912117004394531e+00 1.511605262756347656e+00 1.521184921264648438e+00 1.530651092529296875e+00 1.540002822875976562e+00 1.549239158630371094e+00 1.558360099792480469e+00 1.567364692687988281e+00 1.576252937316894531e+00 1.585024833679199219e+00 1.593679428100585938e+00 1.602216720581054688e+00 1.610635757446289062e+00 1.618936538696289062e+00 1.627118110656738281e+00 1.635180473327636719e+00 1.643123626708984375e+00 1.650946617126464844e+00 1.658649444580078125e+00 1.666232109069824219e+00 1.673693656921386719e+00 1.681034088134765625e+00 1.688253402709960938e+00 1.695351600646972656e+00 1.702327728271484375e+00 1.709181785583496094e+00 1.715912818908691406e+00 1.722521781921386719e+00 1.729007720947265625e+00 1.735371589660644531e+00 1.741612434387207031e+00 1.747729301452636719e+00 1.753723144531250000e+00 1.759593009948730469e+00 1.765338897705078125e+00 1.770961761474609375e+00 1.776460647583007812e+00 1.781835556030273438e+00 1.787085533142089844e+00 1.792211532592773438e+00 1.797213554382324219e+00 1.802090644836425781e+00 1.806843757629394531e+00 1.811472892761230469e+00 1.815977096557617188e+00 1.820356369018554688e+00 1.824611663818359375e+00 1.828742027282714844e+00 1.832748413085937500e+00 1.836629867553710938e+00 1.840387344360351562e+00 1.844019889831542969e+00 1.847528457641601562e+00 1.850913047790527344e+00 1.854173660278320312e+00 1.857309341430664062e+00 1.860321044921875000e+00 1.863208770751953125e+00 1.865972518920898438e+00 1.868613243103027344e+00 1.871129989624023438e+00 1.873522758483886719e+00 1.875792503356933594e+00 1.877939224243164062e+00 1.879962921142578125e+00 1.881864547729492188e+00 1.883643150329589844e+00 1.885299682617187500e+00 1.886833190917968750e+00 1.888245582580566406e+00 1.889535903930664062e+00 1.890704154968261719e+00 1.891751289367675781e+00 1.892677307128906250e+00 1.893482208251953125e+00 1.894166946411132812e+00 1.894730567932128906e+00 1.895174026489257812e+00 1.895497322082519531e+00 1.895701408386230469e+00 1.895786285400390625e+00 1.895751953125000000e+00 1.895599365234375000e+00 1.895328521728515625e+00 1.894939422607421875e+00 1.894433021545410156e+00 1.893808364868164062e+00 1.893067359924316406e+00 1.892209053039550781e+00 1.891234397888183594e+00 1.890143394470214844e+00 1.888936996459960938e+00 1.887615203857421875e+00 1.886178970336914062e+00 1.884628295898437500e+00 1.882963180541992188e+00 1.881183624267578125e+00 1.879290580749511719e+00 1.877285003662109375e+00 1.875166893005371094e+00 1.872936248779296875e+00 1.870594024658203125e+00 1.868140220642089844e+00 1.865575790405273438e+00 1.862900733947753906e+00 1.860115051269531250e+00 1.857219696044921875e+00 1.854215621948242188e+00 1.851102828979492188e+00 1.847881317138671875e+00 1.844552040100097656e+00 1.841114997863769531e+00 1.837571144104003906e+00 1.833921432495117188e+00 1.830165863037109375e+00 1.826304435729980469e+00 1.822338104248046875e+00 1.818266868591308594e+00 1.814091682434082031e+00 1.809813499450683594e+00 1.805432319641113281e+00 1.800948143005371094e+00 1.796361923217773438e+00 1.791674613952636719e+00 1.786886215209960938e+00 1.781997680664062500e+00 1.777009010314941406e+00 1.771921157836914062e+00 1.766734123229980469e+00 1.761448860168457031e+00 1.756065368652343750e+00 1.750584602355957031e+00 1.745006561279296875e+00 1.739333152770996094e+00 1.733563423156738281e+00 1.727698326110839844e+00 1.721738815307617188e+00 1.715684890747070312e+00 1.709537506103515625e+00 1.703297615051269531e+00 1.696965217590332031e+00 1.690541267395019531e+00 1.684025764465332031e+00 1.677419662475585938e+00 1.670722961425781250e+00 1.663936614990234375e+00 1.657061576843261719e+00 1.650097846984863281e+00 1.643046379089355469e+00 1.635907173156738281e+00 1.628681182861328125e+00 1.621369361877441406e+00 1.613971710205078125e+00 1.606489181518554688e+00 1.598922729492187500e+00 1.591272354125976562e+00 1.583538055419921875e+00 1.575721740722656250e+00 1.567823410034179688e+00 1.559843063354492188e+00 1.551781654357910156e+00 1.543640136718750000e+00 1.535419464111328125e+00 1.527119636535644531e+00 1.518740653991699219e+00 1.510284423828125000e+00 1.501750946044921875e+00 1.493140220642089844e+00 1.484453201293945312e+00 1.475690841674804688e+00 1.466854095458984375e+00 1.457942962646484375e+00 1.448957443237304688e+00 1.439899444580078125e+00 1.430768966674804688e+00 1.421566009521484375e+00 1.412291526794433594e+00 1.402946472167968750e+00 1.393531799316406250e+00 1.384047508239746094e+00 1.374493598937988281e+00 1.364871978759765625e+00 1.355182647705078125e+00 1.345426559448242188e+00 1.335603713989257812e+00 1.325715065002441406e+00 1.315760612487792969e+00 1.305741310119628906e+00 1.295658111572265625e+00 1.285511970520019531e+00 1.275302886962890625e+00 1.265031814575195312e+00 1.254698753356933594e+00 1.244304656982421875e+00 1.233850479125976562e+00 1.223336219787597656e+00 1.212762832641601562e+00 1.202130317687988281e+00 1.191440582275390625e+00 1.180692672729492188e+00 1.169888496398925781e+00 1.159028053283691406e+00 1.148112297058105469e+00 1.137141227722167969e+00 1.126115798950195312e+00 1.115036964416503906e+00 1.103904724121093750e+00 1.092720031738281250e+00 1.081482887268066406e+00 1.070195198059082031e+00 1.058856964111328125e+00 1.047468185424804688e+00 1.036029815673828125e+00 1.024542808532714844e+00 1.013008117675781250e+00 1.001425743103027344e+00 9.897956848144531250e-01 9.781198501586914062e-01 9.663982391357421875e-01 9.546308517456054688e-01 9.428195953369140625e-01 9.309635162353515625e-01 9.190645217895507812e-01 9.071226119995117188e-01 8.951387405395507812e-01 8.831129074096679688e-01 8.710460662841796875e-01 8.589391708374023438e-01 8.467922210693359375e-01 8.346061706542968750e-01 8.223810195922851562e-01 8.101186752319335938e-01 7.978191375732421875e-01 7.854824066162109375e-01 7.731094360351562500e-01 7.607011795043945312e-01 7.482576370239257812e-01 7.357797622680664062e-01 7.232685089111328125e-01 7.107238769531250000e-01 6.981468200683593750e-01 6.855373382568359375e-01 6.728963851928710938e-01 6.602249145507812500e-01 6.475238800048828125e-01 6.347923278808593750e-01 6.220321655273437500e-01 6.092433929443359375e-01 5.964269638061523438e-01 5.835838317871093750e-01 5.707139968872070312e-01 5.578184127807617188e-01 5.448970794677734375e-01 5.319509506225585938e-01 5.189809799194335938e-01 5.059871673583984375e-01 4.929704666137695312e-01 4.799308776855468750e-01 4.668693542480468750e-01 4.537868499755859375e-01 4.406833648681640625e-01 4.275598526000976562e-01 4.144172668457031250e-01 4.012556076049804688e-01 3.880758285522460938e-01 3.748779296875000000e-01 3.616628646850585938e-01 3.484315872192382812e-01 3.351840972900390625e-01 3.219213485717773438e-01 3.086442947387695312e-01 2.953529357910156250e-01 2.820482254028320312e-01 2.687301635742187500e-01 2.553997039794921875e-01 2.420578002929687500e-01 2.287044525146484375e-01 2.153406143188476562e-01 2.019662857055664062e-01 1.885833740234375000e-01 1.751909255981445312e-01 1.617908477783203125e-01 1.483831405639648438e-01 1.349678039550781250e-01 1.215457916259765625e-01 1.081180572509765625e-01 9.468555450439453125e-02 8.124828338623046875e-02 6.780624389648437500e-02 5.436134338378906250e-02 4.091358184814453125e-02 2.746295928955078125e-02 1.401042938232421875e-02 5.569458007812500000e-04 -1.289749145507812500e-02 -2.635192871093750000e-02 -3.980541229248046875e-02 -5.325794219970703125e-02 -6.670856475830078125e-02 -8.015727996826171875e-02 -9.360313415527343750e-02 -1.070451736450195312e-01 -1.204833984375000000e-01 -1.339168548583984375e-01 -1.473445892333984375e-01 -1.607666015625000000e-01 -1.741819381713867188e-01 -1.875905990600585938e-01 -2.009916305541992188e-01 -2.143850326538085938e-01 -2.277688980102539062e-01 -2.411432266235351562e-01 -2.545080184936523438e-01 -2.678623199462890625e-01 -2.812051773071289062e-01 -2.945365905761718750e-01 -3.078556060791015625e-01 -3.211622238159179688e-01 -3.344545364379882812e-01 -3.477325439453125000e-01 -3.609962463378906250e-01 -3.742446899414062500e-01 -3.874769210815429688e-01 -4.006929397583007812e-01 -4.138917922973632812e-01 -4.270734786987304688e-01 -4.402370452880859375e-01 -4.533815383911132812e-01 -4.665060043334960938e-01 -4.796113967895507812e-01 -4.926958084106445312e-01 -5.057592391967773438e-01 -5.188007354736328125e-01 -5.318193435668945312e-01 -5.448150634765625000e-01 -5.577878952026367188e-01 -5.707359313964843750e-01 -5.836591720581054688e-01 -5.965566635131835938e-01 -6.094284057617187500e-01 -6.222734451293945312e-01 -6.350917816162109375e-01 -6.478815078735351562e-01 -6.606435775756835938e-01 -6.733760833740234375e-01 -6.860790252685546875e-01 -6.987524032592773438e-01 -7.113943099975585938e-01 -7.240047454833984375e-01 -7.365837097167968750e-01 -7.491302490234375000e-01 -7.616434097290039062e-01 -7.741222381591796875e-01 -7.865667343139648438e-01 -7.989768981933593750e-01 -8.113508224487304688e-01 -8.236885070800781250e-01 -8.359899520874023438e-01 -8.482532501220703125e-01 -8.604793548583984375e-01 -8.726663589477539062e-01 -8.848142623901367188e-01 -8.969221115112304688e-01 -9.089899063110351562e-01 -9.210166931152343750e-01 -9.330015182495117188e-01 -9.449443817138671875e-01 -9.568443298339843750e-01 -9.687004089355468750e-01 -9.805126190185546875e-01 -9.922800064086914062e-01 -1.004001617431640625e+00 -1.015677452087402344e+00 -1.027307510375976562e+00 -1.038889884948730469e+00 -1.050424575805664062e+00 -1.061910629272460938e+00 -1.073348045349121094e+00 -1.084735870361328125e+00 -1.096073150634765625e+00 -1.107359886169433594e+00 -1.118595123291015625e+00 -1.129778861999511719e+00 -1.140909194946289062e+00 -1.151986122131347656e+00 -1.163009643554687500e+00 -1.173978805541992188e+00 -1.184892654418945312e+00 -1.195751190185546875e+00 -1.206553459167480469e+00 -1.217298507690429688e+00 -1.227985382080078125e+00 -1.238614082336425781e+00 -1.249184608459472656e+00 -1.259695053100585938e+00 -1.270146369934082031e+00 -1.280536651611328125e+00 -1.290864944458007812e+00 -1.301132202148437500e+00 -1.311336517333984375e+00 -1.321477890014648438e+00 -1.331555366516113281e+00 -1.341568946838378906e+00 -1.351516723632812500e+00 -1.361399650573730469e+00 -1.371215820312500000e+00 -1.380965232849121094e+00 -1.390647888183593750e+00 -1.400261878967285156e+00 -1.409807205200195312e+00 -1.419283866882324219e+00 -1.428689956665039062e+00 -1.438025474548339844e+00 -1.447290420532226562e+00 -1.456483840942382812e+00 -1.465604782104492188e+00 -1.474652290344238281e+00 -1.483626365661621094e+00 -1.492526054382324219e+00 -1.501351356506347656e+00 -1.510101318359375000e+00 -1.518774986267089844e+00 -1.527372360229492188e+00 -1.535892486572265625e+00 -1.544334411621093750e+00 -1.552698135375976562e+00 -1.560983657836914062e+00 -1.569189071655273438e+00 -1.577314376831054688e+00 -1.585358619689941406e+00 -1.593321800231933594e+00 -1.601202964782714844e+00 -1.609001159667968750e+00 -1.616716384887695312e+00 -1.624347686767578125e+00 -1.631895065307617188e+00 -1.639356613159179688e+00 -1.646733283996582031e+00 -1.654023170471191406e+00 -1.661226272583007812e+00 -1.668343544006347656e+00 -1.675371170043945312e+00 -1.682311058044433594e+00 -1.689161300659179688e+00 -1.695921897888183594e+00 -1.702591896057128906e+00 -1.709171295166015625e+00 -1.715659141540527344e+00 -1.722055435180664062e+00 -1.728359222412109375e+00 -1.734569549560546875e+00 -1.740686416625976562e+00 -1.746708869934082031e+00 -1.752635955810546875e+00 -1.758467674255371094e+00 -1.764204025268554688e+00 -1.769843101501464844e+00 -1.775385856628417969e+00 -1.780830383300781250e+00 -1.786176681518554688e+00 -1.791424751281738281e+00 -1.796573638916015625e+00 -1.801622390747070312e+00 -1.806571006774902344e+00 -1.811418533325195312e+00 -1.816164970397949219e+00 -1.820809364318847656e+00 -1.825350761413574219e+00 -1.829789161682128906e+00 -1.834124565124511719e+00 -1.838356018066406250e+00 -1.842482566833496094e+00 -1.846504211425781250e+00 -1.850420951843261719e+00 -1.854230880737304688e+00 -1.857934951782226562e+00 -1.861531257629394531e+00 -1.865019798278808594e+00 -1.868400573730468750e+00 -1.871672630310058594e+00 -1.874835968017578125e+00 -1.877889633178710938e+00 -1.880833625793457031e+00 -1.883667945861816406e+00 -1.886390686035156250e+00 -1.889001846313476562e+00 -1.891501426696777344e+00 -1.893888473510742188e+00 -1.896162986755371094e+00 -1.898324966430664062e+00 -1.900373458862304688e+00 -1.902307510375976562e+00 -1.904127120971679688e+00 -1.905832290649414062e+00 -1.907422065734863281e+00 -1.908896446228027344e+00 -1.910254478454589844e+00 -1.911496162414550781e+00 -1.912621498107910156e+00 -1.913629531860351562e+00 -1.914520263671875000e+00 -1.915292739868164062e+00 -1.915946960449218750e+00 -1.916482925415039062e+00 -1.916899681091308594e+00 -1.917197227478027344e+00 -1.917374610900878906e+00 -1.917431831359863281e+00 -1.917368888854980469e+00 -1.917185783386230469e+00 -1.916881561279296875e+00 -1.916456222534179688e+00 -1.915909767150878906e+00 -1.915241241455078125e+00 -1.914450645446777344e+00 -1.913537025451660156e+00 -1.912501335144042969e+00 -1.911342620849609375e+00 -1.910060882568359375e+00 -1.908655166625976562e+00 -1.907126426696777344e+00 -1.905473709106445312e+00 -1.903697013854980469e+00 -1.901795387268066406e+00 -1.899769783020019531e+00 -1.897619247436523438e+00 -1.895343780517578125e+00 -1.892943382263183594e+00 -1.890418052673339844e+00 -1.887766838073730469e+00 -1.884990692138671875e+00 -1.882088661193847656e+00 -1.879060745239257812e+00 -1.875906944274902344e+00 -1.872627258300781250e+00 -1.869220733642578125e+00 -1.865688323974609375e+00 -1.862030029296875000e+00 -1.858244895935058594e+00 -1.854332923889160156e+00 -1.850295066833496094e+00 -1.846130371093750000e+00 -1.841838836669921875e+00 -1.837420463562011719e+00 -1.832875251770019531e+00 -1.828203201293945312e+00 -1.823405265808105469e+00 -1.818480491638183594e+00 -1.813428878784179688e+00 -1.808250427246093750e+00 -1.802946090698242188e+00 -1.797514915466308594e+00 -1.791956901550292969e+00 -1.786273002624511719e+00 -1.780463218688964844e+00 -1.774526596069335938e+00 -1.768464088439941406e+00 -1.762275695800781250e+00 -1.755961418151855469e+00 -1.749521255493164062e+00 -1.742956161499023438e+00 -1.736265182495117188e+00 -1.729449272155761719e+00 -1.722508430480957031e+00 -1.715442657470703125e+00 -1.708251953125000000e+00 -1.700937271118164062e+00 -1.693498611450195312e+00 -1.685935974121093750e+00 -1.678250312805175781e+00 -1.670440673828125000e+00 -1.662508010864257812e+00 -1.654453277587890625e+00 -1.646275520324707031e+00 -1.637975692749023438e+00 -1.629554748535156250e+00 -1.621012687683105469e+00 -1.612349510192871094e+00 -1.603565216064453125e+00 -1.594660758972167969e+00 -1.585637092590332031e+00 -1.576493263244628906e+00 -1.567230224609375000e+00 -1.557848930358886719e+00 -1.548350334167480469e+00 -1.538733482360839844e+00 -1.529000282287597656e+00 -1.519149780273437500e+00 -1.509182929992675781e+00 -1.499100685119628906e+00 -1.488903999328613281e+00 -1.478591918945312500e+00 -1.468166351318359375e+00 -1.457627296447753906e+00 -1.446975708007812500e+00 -1.436211585998535156e+00 -1.425335884094238281e+00 -1.414349555969238281e+00 -1.403252601623535156e+00 -1.392045974731445312e+00 -1.380730628967285156e+00 -1.369306564331054688e+00 -1.357774734497070312e+00 -1.346136093139648438e+00 -1.334390640258789062e+00 -1.322540283203125000e+00 -1.310585021972656250e+00 -1.298525810241699219e+00 -1.286363601684570312e+00 -1.274098396301269531e+00 -1.261731147766113281e+00 -1.249263763427734375e+00 -1.236696243286132812e+00 -1.224029541015625000e+00 -1.211263656616210938e+00 -1.198400497436523438e+00 -1.185441017150878906e+00 -1.172385215759277344e+00 -1.159234046936035156e+00 -1.145989418029785156e+00 -1.132651329040527344e+00 -1.119220733642578125e+00 -1.105699539184570312e+00 -1.092087745666503906e+00 -1.078386306762695312e+00 -1.064597129821777344e+00 -1.050720214843750000e+00 -1.036756515502929688e+00 -1.022707939147949219e+00 -1.008574485778808594e+00 -9.943580627441406250e-01 -9.800596237182617188e-01 -9.656801223754882812e-01 -9.512195587158203125e-01 -9.366807937622070312e-01 -9.220638275146484375e-01 -9.073696136474609375e-01 -8.926000595092773438e-01 -8.777561187744140625e-01 -8.628377914428710938e-01 -8.478479385375976562e-01 -8.327865600585937500e-01 -8.176555633544921875e-01 -8.024549484252929688e-01 -7.871866226196289062e-01 -7.718515396118164062e-01 -7.564516067504882812e-01 -7.409868240356445312e-01 -7.254590988159179688e-01 -7.098703384399414062e-01 -6.942205429077148438e-01 -6.785116195678710938e-01 -6.627454757690429688e-01 -6.469221115112304688e-01 -6.310434341430664062e-01 -6.151103973388671875e-01 -5.991239547729492188e-01 -5.830869674682617188e-01 -5.669994354248046875e-01 -5.508623123168945312e-01 -5.346775054931640625e-01 -5.184469223022460938e-01 -5.021715164184570312e-01 -4.858522415161132812e-01 -4.694900512695312500e-01 -4.530868530273437500e-01 -4.366445541381835938e-01 -4.201641082763671875e-01 -4.036464691162109375e-01 -3.870935440063476562e-01 -3.705062866210937500e-01 -3.538866043090820312e-01 -3.372354507446289062e-01 -3.205537796020507812e-01 -3.038434982299804688e-01 -2.871065139770507812e-01 -2.703437805175781250e-01 -2.535562515258789062e-01 -2.367458343505859375e-01 -2.199144363403320312e-01 -2.030630111694335938e-01 -1.861925125122070312e-01 -1.693048477172851562e-01 -1.524009704589843750e-01 -1.354827880859375000e-01 -1.185522079467773438e-01 -1.016092300415039062e-01 -8.465671539306640625e-02 -6.769561767578125000e-02 -5.072689056396484375e-02 -3.375244140625000000e-02 -1.677417755126953125e-02 2.069473266601562500e-04 1.718997955322265625e-02 3.417301177978515625e-02 5.115413665771484375e-02 6.813240051269531250e-02 8.510684967041015625e-02 1.020755767822265625e-01 1.190366744995117188e-01 1.359891891479492188e-01 1.529312133789062500e-01 1.698617935180664062e-01 1.867790222167968750e-01 2.036819458007812500e-01 2.205696105957031250e-01 2.374391555786132812e-01 2.542905807495117188e-01 2.711219787597656250e-01 2.879314422607421875e-01 3.047180175781250000e-01 3.214797973632812500e-01 3.382158279418945312e-01 3.549251556396484375e-01 3.716058731079101562e-01 3.882560729980468750e-01 4.048748016357421875e-01 4.214601516723632812e-01 4.380121231079101562e-01 4.545288085937500000e-01 4.710083007812500000e-01 4.874486923217773438e-01 5.038499832153320312e-01 5.202093124389648438e-01 5.365266799926757812e-01 5.528001785278320312e-01 5.690288543701171875e-01 5.852108001708984375e-01 6.013450622558593750e-01 6.174297332763671875e-01 6.334638595581054688e-01 6.494464874267578125e-01 6.653757095336914062e-01 6.812505722045898438e-01 6.970701217651367188e-01 7.128324508666992188e-01 7.285366058349609375e-01 7.441816329956054688e-01 7.597656250000000000e-01 7.752876281738281250e-01 7.907466888427734375e-01 8.061418533325195312e-01 8.214712142944335938e-01 8.367338180541992188e-01 8.519287109375000000e-01 8.670539855957031250e-01 8.821086883544921875e-01 8.970918655395507812e-01 9.120025634765625000e-01 9.268388748168945312e-01 9.415998458862304688e-01 9.562854766845703125e-01 9.708929061889648438e-01 9.854221343994140625e-01 9.998722076416015625e-01 1.014241218566894531e+00 1.028529167175292969e+00 1.042734146118164062e+00 1.056855201721191406e+00 1.070891380310058594e+00 1.084841728210449219e+00 1.098705291748046875e+00 1.112481117248535156e+00 1.126168251037597656e+00 1.139765739440917969e+00 1.153271675109863281e+00 1.166686058044433594e+00 1.180007934570312500e+00 1.193235397338867188e+00 1.206368446350097656e+00 1.219406127929687500e+00 1.232347488403320312e+00 1.245191574096679688e+00 1.257937431335449219e+00 1.270584106445312500e+00 1.283130645751953125e+00 1.295577049255371094e+00 1.307921409606933594e+00 1.320163726806640625e+00 1.332303047180175781e+00 1.344338417053222656e+00 1.356268882751464844e+00 1.368093490600585938e+00 1.379811286926269531e+00 1.391422271728515625e+00 1.402925491333007812e+00 1.414320945739746094e+00 1.425606727600097656e+00 1.436782836914062500e+00 1.447848320007324219e+00 1.458803176879882812e+00 1.469645500183105469e+00 1.480375289916992188e+00 1.490992546081542969e+00 1.501496315002441406e+00 1.511885643005371094e+00 1.522159576416015625e+00 1.532318115234375000e+00 1.542361259460449219e+00 1.552288055419921875e+00 1.562097549438476562e+00 1.571789741516113281e+00 1.581363677978515625e+00 1.590819358825683594e+00 1.600155830383300781e+00 1.609373092651367188e+00 1.618470191955566406e+00 1.627447128295898438e+00 1.636302947998046875e+00 1.645037651062011719e+00 1.653650283813476562e+00 1.662140846252441406e+00 1.670509338378906250e+00 1.678754806518554688e+00 1.686877250671386719e+00 1.694875717163085938e+00 1.702751159667968750e+00 1.710502624511718750e+00 1.718129158020019531e+00 1.725630760192871094e+00 1.733008384704589844e+00 1.740260124206542969e+00 1.747386932373046875e+00 1.754387855529785156e+00 1.761262893676757812e+00 1.768012046813964844e+00 1.774634361267089844e+00 1.781130790710449219e+00 1.787500381469726562e+00 1.793743133544921875e+00 1.799859046936035156e+00 1.805847167968750000e+00 1.811708450317382812e+00 1.817441940307617188e+00 1.823048591613769531e+00 1.828527450561523438e+00 1.833878517150878906e+00 1.839101791381835938e+00 1.844197273254394531e+00 1.849164962768554688e+00 1.854004859924316406e+00 1.858716964721679688e+00 1.863301277160644531e+00 1.867757797241210938e+00 1.872085571289062500e+00 1.876285552978515625e+00 1.880357742309570312e+00 1.884302139282226562e+00 1.888118743896484375e+00 1.891807556152343750e+00 1.895368576049804688e+00 1.898801803588867188e+00 1.902107238769531250e+00 1.905285835266113281e+00 1.908336639404296875e+00 1.911260604858398438e+00 1.914056777954101562e+00 1.916726112365722656e+00 1.919268608093261719e+00 1.921684265136718750e+00 1.923974037170410156e+00 1.926136970520019531e+00 1.928174018859863281e+00 1.930085182189941406e+00 1.931870460510253906e+00 1.933529853820800781e+00 1.935064315795898438e+00 1.936472892761230469e+00 1.937757492065429688e+00 1.938917160034179688e+00 1.939951896667480469e+00 1.940862655639648438e+00 1.941649436950683594e+00 1.942312240600585938e+00 1.942852020263671875e+00 1.943268775939941406e+00 1.943562507629394531e+00 1.943734169006347656e+00 1.943783760070800781e+00 1.943711280822753906e+00 1.943516731262207031e+00 1.943201065063476562e+00 1.942764282226562500e+00 1.942207336425781250e+00 1.941530227661132812e+00 1.940732955932617188e+00 1.939816474914550781e+00 1.938780784606933594e+00 1.937625885009765625e+00 1.936352729797363281e+00 1.934961318969726562e+00 1.933452606201171875e+00 1.931826591491699219e+00 1.930083274841308594e+00
