# Supplementary material for: Molecular dynamics on quantum annealers
Source: Sci Rep. 2022 Oct 7;12:16824. doi: 10.1038/s41598-022-21163-x (PMC9547079; doi:10.1038/s41598-022-21163-x)
Supplement: Supplementary file 2 — Supplementary Information 2. [file 41598_2022_21163_MOESM2_ESM.zip › results/qbsolv/eq_1/attempts_5/kd_20/N_31/solution.txt]

1.300000000000000044e+00 1.300000190734863281e+00 1.307986259460449219e+00 1.323958396911621094e+00 1.347177505493164062e+00 1.376215934753417969e+00 1.409114837646484375e+00 1.443612098693847656e+00 1.477375984191894531e+00 1.508207321166992188e+00 1.534178733825683594e+00 1.553709983825683594e+00 1.565590858459472656e+00 1.568981170654296875e+00 1.563398361206054688e+00 1.548707962036132812e+00 1.525132179260253906e+00 1.493275642395019531e+00 1.454177856445312500e+00 1.409384727478027344e+00 1.361033439636230469e+00 1.311930656433105469e+00 1.265583992004394531e+00 1.226125717163085938e+00 1.198045730590820312e+00 1.185669898986816406e+00 1.192385673522949219e+00 1.219772338867187500e+00 1.266966819763183594e+00 1.330608367919921875e+00 1.405486106872558594e+00
0.000000000000000000e+00 5.502004623413085938e-01 1.100399017333984375e+00 1.599647521972656250e+00 2.000533103942871094e+00 2.266523361206054688e+00 2.376600265502929688e+00 2.326076507568359375e+00 2.124079704284667969e+00 1.789288520812988281e+00 1.345551490783691406e+00 8.185052871704101562e-01 2.335929870605468750e-01 -3.846035003662109375e-01 -1.012040138244628906e+00 -1.624200820922851562e+00 -2.194671630859375000e+00 -2.693543434143066406e+00 -3.085927009582519531e+00 -3.331063270568847656e+00 -3.382838249206542969e+00 -3.192964553833007812e+00 -2.718441009521484375e+00 -1.934545516967773438e+00 -8.525981903076171875e-01 4.626855850219726562e-01 1.886775016784667969e+00 3.251356124877929688e+00 4.384496688842773438e+00 5.158545494079589844e+00 5.519833564758300781e+00
