# Supplementary material for: Molecular dynamics on quantum annealers
Source: Sci Rep. 2022 Oct 7;12:16824. doi: 10.1038/s41598-022-21163-x (PMC9547079; doi:10.1038/s41598-022-21163-x)
Supplement: Supplementary file 2 — Supplementary Information 2. [file 41598_2022_21163_MOESM2_ESM.zip › results/qbsolv/eq_1/attempts_5/kd_20/N_316/solution.txt]

1.300000000000000044e+00 1.300000190734863281e+00 1.300072669982910156e+00 1.300217628479003906e+00 1.300435066223144531e+00 1.300724983215332031e+00 1.301086425781250000e+00 1.301519393920898438e+00 1.302024841308593750e+00 1.302600860595703125e+00 1.303247451782226562e+00 1.303964614868164062e+00 1.304751396179199219e+00 1.305606842041015625e+00 1.306530952453613281e+00 1.307523727416992188e+00 1.308582305908203125e+00 1.309707641601562500e+00 1.310897827148437500e+00 1.312151908874511719e+00 1.313469886779785156e+00 1.314849853515625000e+00 1.316290855407714844e+00 1.317792892456054688e+00 1.319353103637695312e+00 1.320971488952636719e+00 1.322646141052246094e+00 1.324376106262207031e+00 1.326159477233886719e+00 1.327995300292968750e+00 1.329882621765136719e+00 1.331819534301757812e+00 1.333804130554199219e+00 1.335835456848144531e+00 1.337911605834960938e+00 1.340031623840332031e+00 1.342193603515625000e+00 1.344396591186523438e+00 1.346637725830078125e+00 1.348916053771972656e+00 1.351229667663574219e+00 1.353576660156250000e+00 1.355956077575683594e+00 1.358366012573242188e+00 1.360804557800292969e+00 1.363269805908203125e+00 1.365759849548339844e+00 1.368273735046386719e+00 1.370808601379394531e+00 1.373363494873046875e+00 1.375937461853027344e+00 1.378527641296386719e+00 1.381132125854492188e+00 1.383749961853027344e+00 1.386378288269042969e+00 1.389016151428222656e+00 1.391662597656250000e+00 1.394314765930175781e+00 1.396970748901367188e+00 1.399629592895507812e+00 1.402289390563964844e+00 1.404948234558105469e+00 1.407605171203613281e+00 1.410257339477539062e+00 1.412903785705566406e+00 1.415543556213378906e+00 1.418173789978027344e+00 1.420793533325195312e+00 1.423400878906250000e+00 1.425994873046875000e+00 1.428573608398437500e+00 1.431136131286621094e+00 1.433680534362792969e+00 1.436204910278320312e+00 1.438708305358886719e+00 1.441188812255859375e+00 1.443645477294921875e+00 1.446077346801757812e+00 1.448482513427734375e+00 1.450860023498535156e+00 1.453207969665527344e+00 1.455525398254394531e+00 1.457811355590820312e+00 1.460063934326171875e+00 1.462282180786132812e+00 1.464465141296386719e+00 1.466611862182617188e+00 1.468721389770507812e+00 1.470791816711425781e+00 1.472822189331054688e+00 1.474811553955078125e+00 1.476759910583496094e+00 1.478665351867675781e+00 1.480526924133300781e+00 1.482343673706054688e+00 1.484114646911621094e+00 1.485838890075683594e+00 1.487516403198242188e+00 1.489145278930664062e+00 1.490725517272949219e+00 1.492256164550781250e+00 1.493736267089843750e+00 1.495164871215820312e+00 1.496541976928710938e+00 1.497866630554199219e+00 1.499137878417968750e+00 1.500354766845703125e+00 1.501517295837402344e+00 1.502625465393066406e+00 1.503678321838378906e+00 1.504674911499023438e+00 1.505615234375000000e+00 1.506498336791992188e+00 1.507324218750000000e+00 1.508092880249023438e+00 1.508803367614746094e+00 1.509455680847167969e+00 1.510048866271972656e+00 1.510582923889160156e+00 1.511057853698730469e+00 1.511473655700683594e+00 1.511829376220703125e+00 1.512125968933105469e+00 1.512362480163574219e+00 1.512538909912109375e+00 1.512654304504394531e+00 1.512709617614746094e+00 1.512704849243164062e+00 1.512639999389648438e+00 1.512514114379882812e+00 1.512328147888183594e+00 1.512082099914550781e+00 1.511775970458984375e+00 1.511408805847167969e+00 1.510982513427734375e+00 1.510496139526367188e+00 1.509949684143066406e+00 1.509344100952148438e+00 1.508679389953613281e+00 1.507955551147460938e+00 1.507173538208007812e+00 1.506333351135253906e+00 1.505434989929199219e+00 1.504478454589843750e+00 1.503465652465820312e+00 1.502395629882812500e+00 1.501269340515136719e+00 1.500086784362792969e+00 1.498848915100097656e+00 1.497556686401367188e+00 1.496210098266601562e+00 1.494810104370117188e+00 1.493356704711914062e+00 1.491850852966308594e+00 1.490293502807617188e+00 1.488685607910156250e+00 1.487027168273925781e+00 1.485319137573242188e+00 1.483562469482421875e+00 1.481758117675781250e+00 1.479906082153320312e+00 1.478008270263671875e+00 1.476064682006835938e+00 1.474077224731445312e+00 1.472045898437500000e+00 1.469972610473632812e+00 1.467857360839843750e+00 1.465702056884765625e+00 1.463507652282714844e+00 1.461275100708007812e+00 1.459005355834960938e+00 1.456699371337890625e+00 1.454358100891113281e+00 1.451983451843261719e+00 1.449576377868652344e+00 1.447138786315917969e+00 1.444670677185058594e+00 1.442174911499023438e+00 1.439651489257812500e+00 1.437102317810058594e+00 1.434528350830078125e+00 1.431931495666503906e+00 1.429313659667968750e+00 1.426674842834472656e+00 1.424017906188964844e+00 1.421343803405761719e+00 1.418654441833496094e+00 1.415950775146484375e+00 1.413234710693359375e+00 1.410508155822753906e+00 1.407772064208984375e+00 1.405028343200683594e+00 1.402278900146484375e+00 1.399525642395019531e+00 1.396769523620605469e+00 1.394013404846191406e+00 1.391257286071777344e+00 1.388504981994628906e+00 1.385756492614746094e+00 1.383014678955078125e+00 1.380280494689941406e+00 1.377556800842285156e+00 1.374844551086425781e+00 1.372146606445312500e+00 1.369463920593261719e+00 1.366798400878906250e+00 1.364151954650878906e+00 1.361526489257812500e+00 1.358923912048339844e+00 1.356345176696777344e+00 1.353793144226074219e+00 1.351269721984863281e+00 1.348776817321777344e+00 1.346315383911132812e+00 1.343888282775878906e+00 1.341496467590332031e+00 1.339141845703125000e+00 1.336827278137207031e+00 1.334553718566894531e+00 1.332322120666503906e+00 1.330135345458984375e+00 1.327995300292968750e+00 1.325902938842773438e+00 1.323860168457031250e+00 1.321868896484375000e+00 1.319930076599121094e+00 1.318045616149902344e+00 1.316217422485351562e+00 1.314446449279785156e+00 1.312734603881835938e+00 1.311082839965820312e+00 1.309493064880371094e+00 1.307966232299804688e+00 1.306504249572753906e+00 1.305108070373535156e+00 1.303778648376464844e+00 1.302517890930175781e+00 1.301325798034667969e+00 1.300204277038574219e+00 1.299154281616210938e+00 1.298176765441894531e+00 1.297271728515625000e+00 1.296441078186035156e+00 1.295684814453125000e+00 1.295003890991210938e+00 1.294399261474609375e+00 1.293871879577636719e+00 1.293421745300292969e+00 1.293048858642578125e+00 1.292754173278808594e+00 1.292537689208984375e+00 1.292399406433105469e+00 1.292341232299804688e+00 1.292361259460449219e+00 1.292460441589355469e+00 1.292638778686523438e+00 1.292895317077636719e+00 1.293231010437011719e+00 1.293645858764648438e+00 1.294138908386230469e+00 1.294709205627441406e+00 1.295356750488281250e+00 1.296081542968750000e+00 1.296882629394531250e+00 1.297760009765625000e+00 1.298712730407714844e+00 1.299738883972167969e+00 1.300839424133300781e+00 1.302012443542480469e+00 1.303256988525390625e+00 1.304572105407714844e+00 1.305956840515136719e+00 1.307410240173339844e+00 1.308931350708007812e+00 1.310518264770507812e+00 1.312170028686523438e+00 1.313885688781738281e+00 1.315664291381835938e+00 1.317502975463867188e+00 1.319401741027832031e+00 1.321357727050781250e+00 1.323369979858398438e+00 1.325437545776367188e+00 1.327558517456054688e+00 1.329730987548828125e+00 1.331953048706054688e+00 1.334223747253417969e+00 1.336541175842285156e+00 1.338903427124023438e+00 1.341308593750000000e+00 1.343754768371582031e+00 1.346240043640136719e+00 1.348763465881347656e+00 1.351322174072265625e+00 1.353915214538574219e+00 1.356539726257324219e+00 1.359194755554199219e+00 1.361877441406250000e+00 1.364586830139160156e+00 1.367320060729980469e+00 1.370076179504394531e+00 1.372853279113769531e+00 1.375648498535156250e+00 1.378460884094238281e+00 1.381287574768066406e+00 1.384127616882324219e+00 1.386979103088378906e+00 1.389839172363281250e+00 1.392706871032714844e+00 1.395580291748046875e+00 1.398456573486328125e+00 1.401334762573242188e+00 1.404212951660156250e+00 1.407089233398437500e+00 1.409962654113769531e+00 1.412830352783203125e+00
0.000000000000000000e+00 5.239963531494140625e-02 1.047992706298828125e-01 1.571550369262695312e-01 2.094211578369140625e-01 2.615537643432617188e-01 3.135089874267578125e-01 3.652420043945312500e-01 4.167098999023437500e-01 4.678688049316406250e-01 5.186758041381835938e-01 5.690889358520507812e-01 6.190662384033203125e-01 6.685657501220703125e-01 7.175474166870117188e-01 7.659702301025390625e-01 8.137960433959960938e-01 8.609857559204101562e-01 9.075021743774414062e-01 9.533090591430664062e-01 9.983701705932617188e-01 1.042651176452636719e+00 1.086118698120117188e+00 1.128740310668945312e+00 1.170483589172363281e+00 1.211318969726562500e+00 1.251216888427734375e+00 1.290149688720703125e+00 1.328090667724609375e+00 1.365014076232910156e+00 1.400895118713378906e+00 1.435711860656738281e+00 1.469441413879394531e+00 1.502063751220703125e+00 1.533559799194335938e+00 1.563912391662597656e+00 1.593103408813476562e+00 1.621118545532226562e+00 1.647942543029785156e+00 1.673563957214355469e+00 1.697970390319824219e+00 1.721151351928710938e+00 1.743098258972167969e+00 1.763802528381347656e+00 1.783257484436035156e+00 1.801458358764648438e+00 1.818399429321289062e+00 1.834078788757324219e+00 1.848493576049804688e+00 1.861643791198730469e+00 1.873528480529785156e+00 1.884148597717285156e+00 1.893506050109863281e+00 1.901603698730468750e+00 1.908445358276367188e+00 1.914036750793457031e+00 1.918382644653320312e+00 1.921489715576171875e+00 1.923365592956542969e+00 1.924017906188964844e+00 1.923456192016601562e+00 1.921689987182617188e+00 1.918729782104492188e+00 1.914586067199707031e+00 1.909271240234375000e+00 1.902796745300292969e+00 1.895174980163574219e+00 1.886420249938964844e+00 1.876546859741210938e+00 1.865568161010742188e+00 1.853499412536621094e+00 1.840355873107910156e+00 1.826152801513671875e+00 1.810906410217285156e+00 1.794633865356445312e+00 1.777351379394531250e+00 1.759076118469238281e+00 1.739825248718261719e+00 1.719615936279296875e+00 1.698466300964355469e+00 1.676394462585449219e+00 1.653419494628906250e+00 1.629559516906738281e+00 1.604832649230957031e+00 1.579257965087890625e+00 1.552854537963867188e+00 1.525641441345214844e+00 1.497637748718261719e+00 1.468862533569335938e+00 1.439334869384765625e+00 1.409074783325195312e+00 1.378102302551269531e+00 1.346435546875000000e+00 1.314094543457031250e+00 1.281099319458007812e+00 1.247468948364257812e+00 1.213224411010742188e+00 1.178383827209472656e+00 1.142967224121093750e+00 1.106994628906250000e+00 1.070485115051269531e+00 1.033458709716796875e+00 9.959344863891601562e-01 9.579324722290039062e-01 9.194717407226562500e-01 8.805713653564453125e-01 8.412523269653320312e-01 8.015327453613281250e-01 7.614326477050781250e-01 7.209711074829101562e-01 6.801681518554687500e-01 6.390419006347656250e-01 5.976123809814453125e-01 5.558986663818359375e-01 5.139207839965820312e-01 4.716968536376953125e-01 4.292459487915039062e-01 3.865871429443359375e-01 3.437404632568359375e-01 3.007240295410156250e-01 2.575578689575195312e-01 2.142601013183593750e-01 1.708498001098632812e-01 1.273460388183593750e-01 8.376789093017578125e-02 4.013442993164062500e-02 -3.535270690917968750e-03 -4.722309112548828125e-02 -9.090900421142578125e-02 -1.345748901367187500e-01 -1.782007217407226562e-01 -2.217674255371093750e-01 -2.652568817138671875e-01 -3.086500167846679688e-01 -3.519277572631835938e-01 -3.950700759887695312e-01 -4.380588531494140625e-01 -4.808740615844726562e-01 -5.234966278076171875e-01 -5.659074783325195312e-01 -6.080875396728515625e-01 -6.500177383422851562e-01 -6.916780471801757812e-01 -7.330493927001953125e-01 -7.741117477416992188e-01 -8.148460388183593750e-01 -8.552322387695312500e-01 -8.952512741088867188e-01 -9.348831176757812500e-01 -9.741077423095703125e-01 -1.012905120849609375e+00 -1.051256179809570312e+00 -1.089139938354492188e+00 -1.126537322998046875e+00 -1.163427352905273438e+00 -1.199790954589843750e+00 -1.235607147216796875e+00 -1.270855903625488281e+00 -1.305517196655273438e+00 -1.339570999145507812e+00 -1.372996330261230469e+00 -1.405773162841796875e+00 -1.437881469726562500e+00 -1.469301223754882812e+00 -1.500011444091796875e+00 -1.529992103576660156e+00 -1.559222221374511719e+00 -1.587681770324707031e+00 -1.615350723266601562e+00 -1.642209053039550781e+00 -1.668236732482910156e+00 -1.693413734436035156e+00 -1.717720031738281250e+00 -1.741134643554687500e+00 -1.763639450073242188e+00 -1.785213470458984375e+00 -1.805838584899902344e+00 -1.825494766235351562e+00 -1.844162940979003906e+00 -1.861824035644531250e+00 -1.878459930419921875e+00 -1.894051551818847656e+00 -1.908580780029296875e+00 -1.922031402587890625e+00 -1.934384346008300781e+00 -1.945623397827148438e+00 -1.955731391906738281e+00 -1.964692115783691406e+00 -1.972489356994628906e+00 -1.979107856750488281e+00 -1.984533309936523438e+00 -1.988751411437988281e+00 -1.991746902465820312e+00 -1.993508338928222656e+00 -1.994022369384765625e+00 -1.993277549743652344e+00 -1.991262435913085938e+00 -1.987966537475585938e+00 -1.983380317687988281e+00 -1.977494239807128906e+00 -1.970300674438476562e+00 -1.961791992187500000e+00 -1.951962471008300781e+00 -1.940807342529296875e+00 -1.928321838378906250e+00 -1.914502143859863281e+00 -1.899346351623535156e+00 -1.882852554321289062e+00 -1.865021705627441406e+00 -1.845853805541992188e+00 -1.825351715087890625e+00 -1.803518295288085938e+00 -1.780358314514160156e+00 -1.755878448486328125e+00 -1.730084419250488281e+00 -1.702985763549804688e+00 -1.674592018127441406e+00 -1.644914627075195312e+00 -1.613965988159179688e+00 -1.581759452819824219e+00 -1.548311233520507812e+00 -1.513636589050292969e+00 -1.477755546569824219e+00 -1.440686225891113281e+00 -1.402450561523437500e+00 -1.363070487976074219e+00 -1.322569847106933594e+00 -1.280973434448242188e+00 -1.238308906555175781e+00 -1.194603919982910156e+00 -1.149888038635253906e+00 -1.104191780090332031e+00 -1.057546615600585938e+00 -1.009986877441406250e+00 -9.615478515625000000e-01 -9.122648239135742188e-01 -8.621749877929687500e-01 -8.113174438476562500e-01 -7.597312927246093750e-01 -7.074565887451171875e-01 -6.545362472534179688e-01 -6.010122299194335938e-01 -5.469284057617187500e-01 -4.923286437988281250e-01 -4.372587203979492188e-01 -3.817644119262695312e-01 -3.258924484252929688e-01 -2.696914672851562500e-01 -2.132081985473632812e-01 -1.564912796020507812e-01 -9.958934783935546875e-02 -4.255104064941406250e-02 1.457405090332031250e-02 7.173538208007812500e-02 1.288843154907226562e-01 1.859712600708007812e-01 2.429456710815429688e-01 2.997589111328125000e-01 3.563613891601562500e-01 4.127044677734375000e-01 4.687385559082031250e-01 5.244169235229492188e-01 5.796909332275390625e-01 6.345138549804687500e-01 6.888389587402343750e-01 7.426204681396484375e-01 7.958135604858398438e-01 8.483743667602539062e-01 9.002590179443359375e-01 9.514255523681640625e-01 1.001832962036132812e+00 1.051441192626953125e+00 1.100211143493652344e+00 1.148104667663574219e+00 1.195085525512695312e+00 1.241118431091308594e+00 1.286169052124023438e+00 1.330204963684082031e+00 1.373193740844726562e+00 1.415105819702148438e+00 1.455912590026855469e+00 1.495587348937988281e+00 1.534104347229003906e+00 1.571438789367675781e+00 1.607567787170410156e+00 1.642469406127929688e+00 1.676124572753906250e+00 1.708514213562011719e+00 1.739621162414550781e+00 1.769429206848144531e+00 1.797924995422363281e+00 1.825095176696777344e+00 1.850929260253906250e+00 1.875416755676269531e+00 1.898549079895019531e+00 1.920318603515625000e+00 1.940719604492187500e+00 1.959747314453125000e+00 1.977398872375488281e+00 1.993671417236328125e+00 2.008564949035644531e+00 2.022079467773437500e+00 2.034215927124023438e+00 2.044977188110351562e+00 2.054367065429687500e+00 2.062389373779296875e+00 2.069050788879394531e+00 2.074357032775878906e+00 2.078316688537597656e+00 2.080938339233398438e+00 2.082229614257812500e+00 2.082202911376953125e+00 2.080867767333984375e+00 2.078236579895019531e+00 2.074321746826171875e+00 2.069136619567871094e+00
