# Supplementary material for: Molecular dynamics on quantum annealers
Source: Sci Rep. 2022 Oct 7;12:16824. doi: 10.1038/s41598-022-21163-x (PMC9547079; doi:10.1038/s41598-022-21163-x)
Supplement: Supplementary file 2 — Supplementary Information 2. [file 41598_2022_21163_MOESM2_ESM.zip › results/qbsolv/eq_2/attempts_1/greedy/N_10/solution.txt]

1.300000000000000044e+00 1.299987792968750000e+00 1.388732910156250000e+00 1.593750000000000000e+00 1.796875000000000000e+00 1.886474609375000000e+00 2.000000000000000000e+00 1.745971679687500000e+00 1.312500000000000000e+00 7.197875976562500000e-01
0.000000000000000000e+00 1.834014892578125000e+00 4.000000000000000000e+00 4.156768798828125000e+00 1.851562500000000000e+00 -1.562500000000000000e+00 -5.250030517578125000e+00 -9.070312500000000000e+00 -1.225000000000000000e+01 -1.100003051757812500e+01
