# Supplementary material for: Molecular dynamics on quantum annealers
Source: Sci Rep. 2022 Oct 7;12:16824. doi: 10.1038/s41598-022-21163-x (PMC9547079; doi:10.1038/s41598-022-21163-x)
Supplement: Supplementary file 2 — Supplementary Information 2. [file 41598_2022_21163_MOESM2_ESM.zip › results/qbsolv/eq_2/attempts_1/greedy/N_100/solution.txt]

1.300000000000000044e+00 1.296844482421875000e+00 1.297576904296875000e+00 1.296844482421875000e+00 1.298980712890625000e+00 1.301879882812500000e+00 1.304656982421875000e+00 1.249969482421875000e+00 1.255035400390625000e+00 1.249969482421875000e+00 1.249969482421875000e+00 9.999694824218750000e-01 1.010070800781250000e+00 9.999694824218750000e-01 1.019409179687500000e+00 9.999694824218750000e-01 1.028564453125000000e+00 1.062500000000000000e+00 1.093719482421875000e+00 1.135040283203125000e+00 1.179504394531250000e+00 1.226562500000000000e+00 1.275482177734375000e+00 1.312469482421875000e+00 1.249969482421875000e+00 1.312500000000000000e+00 1.249969482421875000e+00 1.312500000000000000e+00 1.500000000000000000e+00 1.554656982421875000e+00 1.625000000000000000e+00 1.679687500000000000e+00 1.734375000000000000e+00 1.749969482421875000e+00 1.749969482421875000e+00 2.000000000000000000e+00 2.062500000000000000e+00 2.109100341796875000e+00 2.156250000000000000e+00 2.187469482421875000e+00 1.999969482421875000e+00 2.039031982421875000e+00 2.078125000000000000e+00 2.115539550781250000e+00 2.151428222656250000e+00 2.187500000000000000e+00 2.218719482421875000e+00 2.249786376953125000e+00 2.281250000000000000e+00 2.309326171875000000e+00 2.335937500000000000e+00 2.500000000000000000e+00 2.499969482421875000e+00 2.520599365234375000e+00 2.499969482421875000e+00 2.517974853515625000e+00 2.531219482421875000e+00 2.499969482421875000e+00 2.514007568359375000e+00 2.526702880859375000e+00 2.539062500000000000e+00 2.548767089843750000e+00 2.562500000000000000e+00 2.625000000000000000e+00 2.630859375000000000e+00 2.635253906250000000e+00 2.638549804687500000e+00 2.640594482421875000e+00 2.641418457031250000e+00 2.641021728515625000e+00 2.640625000000000000e+00 2.640625000000000000e+00 2.636566162109375000e+00 2.750000000000000000e+00 2.744384765625000000e+00 2.734344482421875000e+00 2.726470947265625000e+00 2.718750000000000000e+00 2.707763671875000000e+00 2.695678710937500000e+00 2.682403564453125000e+00 2.624969482421875000e+00 2.606262207031250000e+00 2.593750000000000000e+00 2.499969482421875000e+00 2.476531982421875000e+00 2.452880859375000000e+00 2.500000000000000000e+00 2.474456787109375000e+00 2.437469482421875000e+00 1.999969482421875000e+00 1.968719482421875000e+00 1.937561035156250000e+00 1.904876708984375000e+00 1.871093750000000000e+00 1.812469482421875000e+00 2.000000000000000000e+00 1.968750000000000000e+00 1.927642822265625000e+00 1.874969482421875000e+00
0.000000000000000000e+00 1.667175292968750000e-01 3.124694824218750000e-01 4.839477539062500000e-01 6.562194824218750000e-01 8.281250000000000000e-01 9.911804199218750000e-01 1.148406982421875000e+00 1.500000000000000000e+00 1.749969482421875000e+00 2.022033691406250000e+00 2.294097900390625000e+00 3.379547119140625000e+00 4.421875000000000000e+00 5.507812500000000000e+00 6.499969482421875000e+00 7.585449218750000000e+00 8.562500000000000000e+00 9.390808105468750000e+00 1.010543823242187500e+01 1.068423461914062500e+01 1.112496948242187500e+01 1.143746948242187500e+01 1.162496948242187500e+01 1.174996948242187500e+01 1.202203369140625000e+01 1.216476440429687500e+01 1.250000000000000000e+01 1.262496948242187500e+01 1.250000000000000000e+01 1.232192993164062500e+01 1.209027099609375000e+01 1.182812500000000000e+01 1.149996948242187500e+01 1.125000000000000000e+01 1.095309448242187500e+01 1.059371948242187500e+01 1.024462890625000000e+01 9.890594482421875000e+00 9.544372558593750000e+00 9.200286865234375000e+00 8.852905273437500000e+00 8.504058837890625000e+00 8.156250000000000000e+00 7.749969482421875000e+00 7.403472900390625000e+00 7.062500000000000000e+00 6.721038818359375000e+00 6.382812500000000000e+00 6.047912597656250000e+00 5.750000000000000000e+00 4.999969482421875000e+00 4.687469482421875000e+00 4.382781982421875000e+00 4.093750000000000000e+00 3.789031982421875000e+00 3.489288330078125000e+00 3.191802978515625000e+00 2.889007568359375000e+00 2.499969482421875000e+00 2.203125000000000000e+00 1.906982421875000000e+00 1.625000000000000000e+00 1.332946777343750000e+00 9.999694824218750000e-01 7.500000000000000000e-01 4.687194824218750000e-01 1.901550292968750000e-01 -8.804321289062500000e-02 -3.660888671875000000e-01 -6.441955566406250000e-01 -9.223632812500000000e-01 -1.000000000000000000e+00 -1.278900146484375000e+00 -1.531250000000000000e+00 -1.790649414062500000e+00 -2.051849365234375000e+00 -2.500030517578125000e+00 -2.750000000000000000e+00 -3.015625000000000000e+00 -4.000030517578125000e+00 -4.250000000000000000e+00 -4.500000000000000000e+00 -4.784332275390625000e+00 -5.070892333984375000e+00 -5.373687744140625000e+00 -5.500000000000000000e+00 -5.810546875000000000e+00 -6.113342285156250000e+00 -6.421905517578125000e+00 -6.734924316406250000e+00 -7.082305908203125000e+00 -7.427551269531250000e+00 -7.769653320312500000e+00 -8.107452392578125000e+00 -8.500030517578125000e+00 -9.000030517578125000e+00 -9.347686767578125000e+00 -9.692932128906250000e+00 -1.003125000000000000e+01
