# Supplementary material for: Molecular dynamics on quantum annealers
Source: Sci Rep. 2022 Oct 7;12:16824. doi: 10.1038/s41598-022-21163-x (PMC9547079; doi:10.1038/s41598-022-21163-x)
Supplement: Supplementary file 2 — Supplementary Information 2. [file 41598_2022_21163_MOESM2_ESM.zip › results/qbsolv/eq_2/attempts_1/greedy/N_1000/solution.txt]

1.300000000000000044e+00 1.299987792968750000e+00 1.299987792968750000e+00 1.312500000000000000e+00 1.312530517578125000e+00 1.312561035156250000e+00 1.312591552734375000e+00 1.312622070312500000e+00 1.312652587890625000e+00 1.312713623046875000e+00 1.312774658203125000e+00 1.312469482421875000e+00 1.312469482421875000e+00 1.312530517578125000e+00 1.312591552734375000e+00 1.312469482421875000e+00 1.312561035156250000e+00 1.312652587890625000e+00 1.312744140625000000e+00 1.312835693359375000e+00 1.312469482421875000e+00 1.312591552734375000e+00 1.312713623046875000e+00 1.312835693359375000e+00 1.312469482421875000e+00 1.249969482421875000e+00 1.250122070312500000e+00 1.250274658203125000e+00 1.250427246093750000e+00 1.250610351562500000e+00 1.250793457031250000e+00 1.250976562500000000e+00 1.251190185546875000e+00 1.251403808593750000e+00 1.249969482421875000e+00 1.250213623046875000e+00 1.250457763671875000e+00 1.250732421875000000e+00 1.251007080078125000e+00 1.251281738281250000e+00 1.251556396484375000e+00 1.251892089843750000e+00 1.249969482421875000e+00 1.250305175781250000e+00 1.250640869140625000e+00 1.251068115234375000e+00 1.249969482421875000e+00 1.250427246093750000e+00 1.249969482421875000e+00 1.249969482421875000e+00 1.250457763671875000e+00 1.250976562500000000e+00 1.251495361328125000e+00 1.249969482421875000e+00 1.250518798828125000e+00 1.249969482421875000e+00 1.249969482421875000e+00 1.249969482421875000e+00 1.249969482421875000e+00 1.250518798828125000e+00 1.251068115234375000e+00 1.249969482421875000e+00 1.249969482421875000e+00 1.250579833984375000e+00 9.999694824218750000e-01 1.000579833984375000e+00 9.999694824218750000e-01 1.000671386718750000e+00 1.001434326171875000e+00 1.002258300781250000e+00 1.003112792968750000e+00 9.999694824218750000e-01 1.000976562500000000e+00 9.999694824218750000e-01 9.999694824218750000e-01 9.999694824218750000e-01 1.001098632812500000e+00 1.002319335937500000e+00 1.003570556640625000e+00 1.004852294921875000e+00 1.006195068359375000e+00 1.007568359375000000e+00 1.009002685546875000e+00 1.010498046875000000e+00 1.012023925781250000e+00 1.015625000000000000e+00 1.031250000000000000e+00 1.032897949218750000e+00 1.034576416015625000e+00 1.031219482421875000e+00 1.031219482421875000e+00 1.033020019531250000e+00 9.999694824218750000e-01 1.001861572265625000e+00 1.003784179687500000e+00 1.005767822265625000e+00 9.999694824218750000e-01 1.002075195312500000e+00 1.003875732421875000e+00 1.006072998046875000e+00 1.007781982421875000e+00 9.999694824218750000e-01 1.002380371093750000e+00 9.999694824218750000e-01 1.002471923828125000e+00 1.004974365234375000e+00 1.007568359375000000e+00 1.010192871093750000e+00 1.012878417968750000e+00 9.999694824218750000e-01 1.002746582031250000e+00 1.005554199218750000e+00 9.999694824218750000e-01 1.002868652343750000e+00 1.005859375000000000e+00 1.008850097656250000e+00 1.015625000000000000e+00 9.999694824218750000e-01 1.003112792968750000e+00 1.007812500000000000e+00 1.015625000000000000e+00 1.018890380859375000e+00 1.022216796875000000e+00 1.025360107421875000e+00 1.028778076171875000e+00 1.032226562500000000e+00 1.035705566406250000e+00 1.031219482421875000e+00 1.034790039062500000e+00 1.038391113281250000e+00 1.041961669921875000e+00 9.999694824218750000e-01 1.003692626953125000e+00 1.007476806640625000e+00 1.011291503906250000e+00 1.015167236328125000e+00 1.019073486328125000e+00 9.999694824218750000e-01 1.003875732421875000e+00 1.007934570312500000e+00 1.012054443359375000e+00 1.016204833984375000e+00 1.020416259765625000e+00 1.024749755859375000e+00 1.029144287109375000e+00 1.033599853515625000e+00 1.062500000000000000e+00 1.066894531250000000e+00 9.999694824218750000e-01 9.999694824218750000e-01 1.003875732421875000e+00 1.007781982421875000e+00 9.999694824218750000e-01 1.004547119140625000e+00 1.009185791015625000e+00 1.013854980468750000e+00 1.031250000000000000e+00 1.036010742187500000e+00 1.039031982421875000e+00 1.062500000000000000e+00 1.067382812500000000e+00 1.070281982421875000e+00 1.062469482421875000e+00 1.067443847656250000e+00 1.072479248046875000e+00 9.999694824218750000e-01 9.999694824218750000e-01 9.999694824218750000e-01 1.005157470703125000e+00 1.015625000000000000e+00 1.015594482421875000e+00 1.020935058593750000e+00 1.031250000000000000e+00 1.036651611328125000e+00 1.062500000000000000e+00 1.067993164062500000e+00 1.062469482421875000e+00 1.125000000000000000e+00 1.130584716796875000e+00 1.124969482421875000e+00 1.130645751953125000e+00 1.124969482421875000e+00 1.130676269531250000e+00 1.124969482421875000e+00 1.132812500000000000e+00 1.138610839843750000e+00 1.156250000000000000e+00 1.250000000000000000e+00 1.249969482421875000e+00 1.255920410156250000e+00 1.261871337890625000e+00 1.265594482421875000e+00 1.281250000000000000e+00 1.500000000000000000e+00 1.505981445312500000e+00 1.511962890625000000e+00 1.531250000000000000e+00 1.537231445312500000e+00 1.562500000000000000e+00 1.499969482421875000e+00 1.505950927734375000e+00 1.511962890625000000e+00 1.515594482421875000e+00 1.521575927734375000e+00 1.499969482421875000e+00 1.507812500000000000e+00 1.515625000000000000e+00 1.531250000000000000e+00 1.537231445312500000e+00 1.546875000000000000e+00 1.552825927734375000e+00 1.499969482421875000e+00 1.505920410156250000e+00 1.499969482421875000e+00 1.505889892578125000e+00 1.511810302734375000e+00 1.499969482421875000e+00 1.505859375000000000e+00 1.511749267578125000e+00 1.515594482421875000e+00 1.521453857421875000e+00 1.527343750000000000e+00 1.533233642578125000e+00 1.499969482421875000e+00 1.505859375000000000e+00 1.511718750000000000e+00 1.517608642578125000e+00 1.531250000000000000e+00 1.531219482421875000e+00 1.499969482421875000e+00 1.505828857421875000e+00 1.511657714843750000e+00 1.499969482421875000e+00 1.505798339843750000e+00 1.511596679687500000e+00 1.515594482421875000e+00 1.521453857421875000e+00 1.527313232421875000e+00 1.533172607421875000e+00 1.531219482421875000e+00 1.537353515625000000e+00 1.562500000000000000e+00 1.568572998046875000e+00 1.574645996093750000e+00 1.580718994140625000e+00 1.585906982421875000e+00 1.593750000000000000e+00 1.593719482421875000e+00 1.601562500000000000e+00 1.625000000000000000e+00 1.630981445312500000e+00 1.624969482421875000e+00 1.624969482421875000e+00 1.499969482421875000e+00 1.505950927734375000e+00 1.499969482421875000e+00 1.505950927734375000e+00 1.511932373046875000e+00 1.517913818359375000e+00 1.531250000000000000e+00 1.537353515625000000e+00 1.531219482421875000e+00 1.531219482421875000e+00 1.531219482421875000e+00 1.537322998046875000e+00 1.562500000000000000e+00 1.570312500000000000e+00 1.576385498046875000e+00 1.578094482421875000e+00 1.593750000000000000e+00 1.625000000000000000e+00 1.630828857421875000e+00 1.640625000000000000e+00 1.624969482421875000e+00 1.624969482421875000e+00 1.630950927734375000e+00 1.624969482421875000e+00 1.631072998046875000e+00 1.624969482421875000e+00 1.632812500000000000e+00 1.624969482421875000e+00 1.631042480468750000e+00 1.750000000000000000e+00 1.756103515625000000e+00 1.762207031250000000e+00 1.765594482421875000e+00 1.781250000000000000e+00 1.787322998046875000e+00 1.793365478515625000e+00 1.796844482421875000e+00 1.804687500000000000e+00 1.810699462890625000e+00 1.749969482421875000e+00 1.755950927734375000e+00 1.761688232421875000e+00 1.767669677734375000e+00 1.773620605468750000e+00 1.779571533203125000e+00 1.785491943359375000e+00 1.791351318359375000e+00 1.749969482421875000e+00 1.755828857421875000e+00 2.000000000000000000e+00 1.999969482421875000e+00 2.005828857421875000e+00 2.011657714843750000e+00 2.015594482421875000e+00 1.999969482421875000e+00 2.005767822265625000e+00 2.011535644531250000e+00 1.999969482421875000e+00 2.007812500000000000e+00 2.015625000000000000e+00 2.021331787109375000e+00 2.027038574218750000e+00 2.032714843750000000e+00 2.039062500000000000e+00 2.062500000000000000e+00 2.062469482421875000e+00 2.068084716796875000e+00 1.999969482421875000e+00 2.005554199218750000e+00 1.999969482421875000e+00 2.007812500000000000e+00 1.999969482421875000e+00 2.005493164062500000e+00 2.010986328125000000e+00 2.016479492187500000e+00 1.999969482421875000e+00 2.005432128906250000e+00 2.010864257812500000e+00 2.016296386718750000e+00 2.031250000000000000e+00 2.036651611328125000e+00 2.042022705078125000e+00 2.046844482421875000e+00 2.052185058593750000e+00 2.057525634765625000e+00 2.062469482421875000e+00 1.999969482421875000e+00 2.005249023437500000e+00 2.010528564453125000e+00 2.015594482421875000e+00 2.020843505859375000e+00 2.026092529296875000e+00 2.031311035156250000e+00 2.036529541015625000e+00 2.031219482421875000e+00 2.062500000000000000e+00 2.062469482421875000e+00 2.067626953125000000e+00 2.125000000000000000e+00 2.124969482421875000e+00 2.130096435546875000e+00 2.135223388671875000e+00 2.124969482421875000e+00 2.124969482421875000e+00 2.130065917968750000e+00 2.135131835937500000e+00 2.124969482421875000e+00 2.129852294921875000e+00 2.124969482421875000e+00 2.124969482421875000e+00 2.129852294921875000e+00 2.124969482421875000e+00 2.129943847656250000e+00 2.124969482421875000e+00 2.124969482421875000e+00 2.129882812500000000e+00 2.124969482421875000e+00 2.129760742187500000e+00 2.140625000000000000e+00 2.124969482421875000e+00 2.124969482421875000e+00 2.124969482421875000e+00 2.124969482421875000e+00 2.124969482421875000e+00 2.129699707031250000e+00 2.124969482421875000e+00 2.124969482421875000e+00 2.129638671875000000e+00 1.999969482421875000e+00 1.999969482421875000e+00 1.999969482421875000e+00 2.004547119140625000e+00 2.008880615234375000e+00 2.013214111328125000e+00 2.017578125000000000e+00 1.999969482421875000e+00 2.004272460937500000e+00 1.999969482421875000e+00 2.004241943359375000e+00 1.999969482421875000e+00 2.004211425781250000e+00 2.008453369140625000e+00 2.012664794921875000e+00 2.015594482421875000e+00 1.999969482421875000e+00 2.004150390625000000e+00 2.007781982421875000e+00 2.011932373046875000e+00 1.999969482421875000e+00 2.004058837890625000e+00 1.999969482421875000e+00 2.004058837890625000e+00 1.999969482421875000e+00 1.999969482421875000e+00 1.999969482421875000e+00 1.999969482421875000e+00 2.003936767578125000e+00 2.007781982421875000e+00 2.011718750000000000e+00 2.015594482421875000e+00 2.015594482421875000e+00 1.999969482421875000e+00 2.003845214843750000e+00 2.007720947265625000e+00 2.015625000000000000e+00 2.031250000000000000e+00 1.999969482421875000e+00 2.003906250000000000e+00 2.007690429687500000e+00 2.011444091796875000e+00 2.015197753906250000e+00 2.031250000000000000e+00 2.034973144531250000e+00 2.038696289062500000e+00 2.046875000000000000e+00 2.062500000000000000e+00 2.062469482421875000e+00 2.066101074218750000e+00 2.062469482421875000e+00 2.066070556640625000e+00 2.069641113281250000e+00 2.078125000000000000e+00 2.093750000000000000e+00 2.093719482421875000e+00 2.093719482421875000e+00 2.097229003906250000e+00 2.100708007812500000e+00 2.104187011718750000e+00 2.125000000000000000e+00 2.124969482421875000e+00 2.128387451171875000e+00 2.124969482421875000e+00 2.128356933593750000e+00 2.132812500000000000e+00 2.136169433593750000e+00 2.139526367187500000e+00 2.124969482421875000e+00 2.128295898437500000e+00 2.132812500000000000e+00 2.140625000000000000e+00 1.999969482421875000e+00 2.003204345703125000e+00 2.006439208984375000e+00 2.009674072265625000e+00 2.012878417968750000e+00 1.999969482421875000e+00 1.999969482421875000e+00 2.003143310546875000e+00 2.006286621093750000e+00 2.007781982421875000e+00 2.010894775390625000e+00 2.015625000000000000e+00 2.015594482421875000e+00 2.018676757812500000e+00 2.023437500000000000e+00 1.999969482421875000e+00 2.003021240234375000e+00 2.006042480468750000e+00 2.015625000000000000e+00 2.018615722656250000e+00 1.999969482421875000e+00 2.002929687500000000e+00 2.005828857421875000e+00 2.007781982421875000e+00 2.010711669921875000e+00 2.013610839843750000e+00 2.015594482421875000e+00 2.018463134765625000e+00 2.021301269531250000e+00 2.023406982421875000e+00 2.031250000000000000e+00 1.999969482421875000e+00 1.999969482421875000e+00 2.002746582031250000e+00 2.005493164062500000e+00 1.999969482421875000e+00 2.002685546875000000e+00 2.005401611328125000e+00 1.999969482421875000e+00 2.002624511718750000e+00 2.005279541015625000e+00 2.007934570312500000e+00 2.015625000000000000e+00 2.018218994140625000e+00 2.031250000000000000e+00 2.033813476562500000e+00 2.031219482421875000e+00 2.031219482421875000e+00 2.033752441406250000e+00 2.036254882812500000e+00 2.038757324218750000e+00 2.041259765625000000e+00 2.062500000000000000e+00 2.065002441406250000e+00 2.062469482421875000e+00 2.064880371093750000e+00 2.062469482421875000e+00 1.999969482421875000e+00 1.999969482421875000e+00 2.002258300781250000e+00 2.004516601562500000e+00 1.999969482421875000e+00 1.999969482421875000e+00 1.999969482421875000e+00 1.999969482421875000e+00 2.002105712890625000e+00 2.004211425781250000e+00 1.999969482421875000e+00 2.002044677734375000e+00 2.004119873046875000e+00 1.999969482421875000e+00 1.999969482421875000e+00 2.001983642578125000e+00 1.999969482421875000e+00 2.001953125000000000e+00 2.003936767578125000e+00 1.999969482421875000e+00 2.001922607421875000e+00 1.999969482421875000e+00 2.001892089843750000e+00 1.999969482421875000e+00 2.001861572265625000e+00 2.003723144531250000e+00 2.005584716796875000e+00 2.007812500000000000e+00 2.009643554687500000e+00 2.011444091796875000e+00 2.013244628906250000e+00 2.015625000000000000e+00 2.015594482421875000e+00 2.017333984375000000e+00 2.019073486328125000e+00 2.020782470703125000e+00 2.022491455078125000e+00 2.031250000000000000e+00 2.032897949218750000e+00 2.034545898437500000e+00 2.036193847656250000e+00 2.037811279296875000e+00 2.039031982421875000e+00 2.040618896484375000e+00 2.042175292968750000e+00 2.046875000000000000e+00 2.062500000000000000e+00 2.125000000000000000e+00 2.126495361328125000e+00 2.250000000000000000e+00 2.251525878906250000e+00 2.253051757812500000e+00 2.249969482421875000e+00 2.249969482421875000e+00 2.251434326171875000e+00 2.249969482421875000e+00 2.251403808593750000e+00 2.249969482421875000e+00 2.251373291015625000e+00 2.249969482421875000e+00 2.249969482421875000e+00 2.251342773437500000e+00 2.252685546875000000e+00 2.253997802734375000e+00 2.255310058593750000e+00 2.249969482421875000e+00 2.249969482421875000e+00 2.251220703125000000e+00 2.252471923828125000e+00 2.253906250000000000e+00 2.255096435546875000e+00 2.257812500000000000e+00 1.999969482421875000e+00 2.001159667968750000e+00 2.002349853515625000e+00 1.999969482421875000e+00 2.001129150390625000e+00 1.999969482421875000e+00 2.001098632812500000e+00 2.002227783203125000e+00 2.003326416015625000e+00 1.999969482421875000e+00 1.999969482421875000e+00 2.000946044921875000e+00 1.999969482421875000e+00 2.001007080078125000e+00 1.999969482421875000e+00 1.999969482421875000e+00 2.000976562500000000e+00 2.001953125000000000e+00 1.999969482421875000e+00 2.000915527343750000e+00 2.001861572265625000e+00 2.002777099609375000e+00 2.003692626953125000e+00 2.004577636718750000e+00 2.005462646484375000e+00 2.006347656250000000e+00 2.007202148437500000e+00 2.008026123046875000e+00 2.008850097656250000e+00 2.009643554687500000e+00 2.015625000000000000e+00 2.016387939453125000e+00 2.031250000000000000e+00 2.031219482421875000e+00 2.031951904296875000e+00 2.031219482421875000e+00 2.031219482421875000e+00 2.031890869140625000e+00 2.031219482421875000e+00 2.031860351562500000e+00 1.999969482421875000e+00 2.000610351562500000e+00 2.001251220703125000e+00 2.001861572265625000e+00 2.002471923828125000e+00 2.003051757812500000e+00 1.999969482421875000e+00 2.000518798828125000e+00 2.001068115234375000e+00 1.999969482421875000e+00 2.000457763671875000e+00 2.000946044921875000e+00 2.001434326171875000e+00 2.001892089843750000e+00 2.002349853515625000e+00 2.002777099609375000e+00 2.003204345703125000e+00 2.003601074218750000e+00 2.003997802734375000e+00 2.004364013671875000e+00 2.004730224609375000e+00 2.005065917968750000e+00 1.999969482421875000e+00 2.000274658203125000e+00 2.000579833984375000e+00 2.000854492187500000e+00 1.999969482421875000e+00 2.000213623046875000e+00 2.000457763671875000e+00 2.000671386718750000e+00 2.000885009765625000e+00 1.999969482421875000e+00 2.000152587890625000e+00 2.000305175781250000e+00 2.000457763671875000e+00 2.000579833984375000e+00 2.000701904296875000e+00 2.000793457031250000e+00 2.000885009765625000e+00 2.000946044921875000e+00 2.001007080078125000e+00 2.001037597656250000e+00 2.001068115234375000e+00 2.001068115234375000e+00 2.001068115234375000e+00 2.001068115234375000e+00 2.001037597656250000e+00 2.001007080078125000e+00 2.000946044921875000e+00 2.000885009765625000e+00 2.000793457031250000e+00 2.000701904296875000e+00 2.000579833984375000e+00 2.000457763671875000e+00 2.000305175781250000e+00 2.000152587890625000e+00 2.000000000000000000e+00 1.999816894531250000e+00 1.999603271484375000e+00 1.999359130859375000e+00 1.999114990234375000e+00 1.998870849609375000e+00 1.998596191406250000e+00 1.998321533203125000e+00 1.998046875000000000e+00 1.997741699218750000e+00 1.997406005859375000e+00 2.000000000000000000e+00 1.999633789062500000e+00 1.999267578125000000e+00 1.998870849609375000e+00 1.998474121093750000e+00 1.998046875000000000e+00 1.997619628906250000e+00 1.997161865234375000e+00 1.996704101562500000e+00 2.000000000000000000e+00 1.999511718750000000e+00 1.998992919921875000e+00 2.000000000000000000e+00 1.999450683593750000e+00 1.998901367187500000e+00 2.000000000000000000e+00 1.999420166015625000e+00 1.998809814453125000e+00 1.998199462890625000e+00 1.997558593750000000e+00 1.996917724609375000e+00 1.996246337890625000e+00 2.000000000000000000e+00 1.999298095703125000e+00 1.998596191406250000e+00 1.997863769531250000e+00 1.997131347656250000e+00 1.996368408203125000e+00 1.995605468750000000e+00 1.994812011718750000e+00 1.994018554687500000e+00 1.992156982421875000e+00 1.991333007812500000e+00 1.990478515625000000e+00 1.989624023437500000e+00 1.988769531250000000e+00 1.987884521484375000e+00 1.986999511718750000e+00 1.986328125000000000e+00 2.000000000000000000e+00 1.999053955078125000e+00 1.998107910156250000e+00 1.997131347656250000e+00 2.000000000000000000e+00 2.000000000000000000e+00 2.000000000000000000e+00 1.998962402343750000e+00 1.997924804687500000e+00 1.996856689453125000e+00 1.995788574218750000e+00 1.994689941406250000e+00 1.993591308593750000e+00 2.000000000000000000e+00 2.000000000000000000e+00 2.000000000000000000e+00 2.000000000000000000e+00 1.998809814453125000e+00 1.997619628906250000e+00 1.996398925781250000e+00 2.000000000000000000e+00 1.998748779296875000e+00 2.000000000000000000e+00 1.998718261718750000e+00 1.997436523437500000e+00 1.996124267578125000e+00 1.994812011718750000e+00 1.992156982421875000e+00 1.990814208984375000e+00 2.000000000000000000e+00 1.998626708984375000e+00 1.997222900390625000e+00 1.995819091796875000e+00 2.000000000000000000e+00 1.998565673828125000e+00 1.997100830078125000e+00 2.000000000000000000e+00 1.998504638671875000e+00 1.997009277343750000e+00 2.000000000000000000e+00 1.998474121093750000e+00 1.996948242187500000e+00 1.995391845703125000e+00 2.000000000000000000e+00 1.998413085937500000e+00 1.996795654296875000e+00 1.995178222656250000e+00 1.993530273437500000e+00 1.991882324218750000e+00 1.990203857421875000e+00 1.988525390625000000e+00 1.986816406250000000e+00 1.984344482421875000e+00 1.982604980468750000e+00 1.980865478515625000e+00 1.979095458984375000e+00 1.977325439453125000e+00 1.976562500000000000e+00 2.000000000000000000e+00 1.998168945312500000e+00 2.000000000000000000e+00 1.998138427734375000e+00 1.996276855468750000e+00 2.000000000000000000e+00 1.998107910156250000e+00 1.996215820312500000e+00 2.000000000000000000e+00 1.998077392578125000e+00 1.996124267578125000e+00 2.000000000000000000e+00 2.000000000000000000e+00 1.998016357421875000e+00 1.996002197265625000e+00 2.000000000000000000e+00 2.000000000000000000e+00 1.998046875000000000e+00 1.995971679687500000e+00 1.993896484375000000e+00 1.991821289062500000e+00 1.989746093750000000e+00 2.000000000000000000e+00 1.997863769531250000e+00 1.995727539062500000e+00 2.000000000000000000e+00 2.000000000000000000e+00 1.997802734375000000e+00 1.995605468750000000e+00 1.993377685546875000e+00 1.992187500000000000e+00 1.989929199218750000e+00 1.987670898437500000e+00 1.984344482421875000e+00 1.984375000000000000e+00 1.982055664062500000e+00 1.979705810546875000e+00 1.977325439453125000e+00 1.974914550781250000e+00 1.972503662109375000e+00 1.970062255859375000e+00 1.968750000000000000e+00 1.966247558593750000e+00 1.963714599609375000e+00 1.961151123046875000e+00 2.000000000000000000e+00 1.997436523437500000e+00 1.994842529296875000e+00 1.992248535156250000e+00 1.989624023437500000e+00 1.986999511718750000e+00 1.984375000000000000e+00 1.984375000000000000e+00 1.981719970703125000e+00 1.979034423828125000e+00 1.976348876953125000e+00 1.973632812500000000e+00 2.000000000000000000e+00 2.000000000000000000e+00 1.997253417968750000e+00 1.994476318359375000e+00 1.991699218750000000e+00 1.984344482421875000e+00 1.981506347656250000e+00 1.978668212890625000e+00 1.968719482421875000e+00 1.965850830078125000e+00 1.962951660156250000e+00 1.960937500000000000e+00 1.958007812500000000e+00 1.955078125000000000e+00 1.952117919921875000e+00 1.949157714843750000e+00 1.945281982421875000e+00 1.937469482421875000e+00 1.934417724609375000e+00 1.931640625000000000e+00 1.928588867187500000e+00 1.937500000000000000e+00 1.934417724609375000e+00 1.937500000000000000e+00 1.937500000000000000e+00 1.934356689453125000e+00 1.931213378906250000e+00 1.928039550781250000e+00 1.924865722656250000e+00 1.921875000000000000e+00 1.921875000000000000e+00 1.918670654296875000e+00 1.914031982421875000e+00 1.910797119140625000e+00 1.906219482421875000e+00 1.902923583984375000e+00 2.000000000000000000e+00 1.996673583984375000e+00 1.992156982421875000e+00 1.988250732421875000e+00 1.984893798828125000e+00 1.984375000000000000e+00 1.980987548828125000e+00 1.977569580078125000e+00 1.974151611328125000e+00 1.970703125000000000e+00 1.967254638671875000e+00 1.963775634765625000e+00 1.968750000000000000e+00 1.968750000000000000e+00 1.965240478515625000e+00 1.961700439453125000e+00 1.953094482421875000e+00 1.937469482421875000e+00 1.937500000000000000e+00 1.937500000000000000e+00 1.933898925781250000e+00 1.937500000000000000e+00 1.937500000000000000e+00 1.933837890625000000e+00 1.930175781250000000e+00 1.926483154296875000e+00 1.921844482421875000e+00 1.874969482421875000e+00 2.000000000000000000e+00 1.996276855468750000e+00 1.992156982421875000e+00 1.988372802734375000e+00 1.984588623046875000e+00 1.984375000000000000e+00 1.984375000000000000e+00 1.980438232421875000e+00 1.968719482421875000e+00 1.968750000000000000e+00 1.964874267578125000e+00 1.960906982421875000e+00 1.957000732421875000e+00 1.953063964843750000e+00 1.949218750000000000e+00 2.000000000000000000e+00 2.000000000000000000e+00 1.996002197265625000e+00 1.992187500000000000e+00 1.988159179687500000e+00 2.000000000000000000e+00 1.995941162109375000e+00 2.000000000000000000e+00 1.995971679687500000e+00 1.991912841796875000e+00 2.000000000000000000e+00 1.996063232421875000e+00 1.992095947265625000e+00 2.000000000000000000e+00 1.996032714843750000e+00 1.992034912109375000e+00 1.988037109375000000e+00 1.984375000000000000e+00 1.980316162109375000e+00 1.976257324218750000e+00 1.972167968750000000e+00 1.968078613281250000e+00 1.937469482421875000e+00 1.937500000000000000e+00 1.933349609375000000e+00 1.929199218750000000e+00 1.937500000000000000e+00 1.933319091796875000e+00 1.929687500000000000e+00 1.925476074218750000e+00 1.921234130859375000e+00 1.916961669921875000e+00 1.874969482421875000e+00 1.870605468750000000e+00 1.875000000000000000e+00 1.870605468750000000e+00 1.866210937500000000e+00 1.875000000000000000e+00 1.871093750000000000e+00 2.000000000000000000e+00 1.995513916015625000e+00 1.992187500000000000e+00 1.987609863281250000e+00 2.000000000000000000e+00 1.995391845703125000e+00 1.990814208984375000e+00 1.986236572265625000e+00 2.000000000000000000e+00 2.000000000000000000e+00 1.995208740234375000e+00 1.984344482421875000e+00 1.984375000000000000e+00 1.979553222656250000e+00 1.968719482421875000e+00 2.000000000000000000e+00 1.995117187500000000e+00 1.990234375000000000e+00 1.985321044921875000e+00 2.000000000000000000e+00 1.995056152343750000e+00 2.000000000000000000e+00 1.995025634765625000e+00 1.992187500000000000e+00 1.987182617187500000e+00 2.000000000000000000e+00 1.996093750000000000e+00 2.000000000000000000e+00 1.994934082031250000e+00 1.984344482421875000e+00 1.979278564453125000e+00 2.000000000000000000e+00 1.994873046875000000e+00 2.000000000000000000e+00 1.994873046875000000e+00 1.989715576171875000e+00 1.984527587890625000e+00 1.979339599609375000e+00 1.974121093750000000e+00
0.000000000000000000e+00 1.559448242187500000e-02 3.121948242187500000e-02 4.772949218750000000e-02 6.185913085937500000e-02 7.812500000000000000e-02 9.225463867187500000e-02 1.063842773437500000e-01 1.205139160156250000e-01 1.327819824218750000e-01 1.249694824218750000e-01 1.390686035156250000e-01 1.562500000000000000e-01 1.704101562500000000e-01 1.845397949218750000e-01 1.986694335937500000e-01 2.128295898437500000e-01 2.187194824218750000e-01 2.328491210937500000e-01 2.469482421875000000e-01 2.610168457031250000e-01 2.499694824218750000e-01 2.656250000000000000e-01 2.797241210937500000e-01 3.125000000000000000e-01 3.124694824218750000e-01 3.394165039062500000e-01 3.661804199218750000e-01 3.930664062500000000e-01 4.199218750000000000e-01 4.467468261718750000e-01 4.735107421875000000e-01 5.002441406250000000e-01 5.269470214843750000e-01 5.546875000000000000e-01 5.816345214843750000e-01 6.085510253906250000e-01 6.354064941406250000e-01 6.622009277343750000e-01 6.889343261718750000e-01 7.156066894531250000e-01 7.422180175781250000e-01 7.687377929687500000e-01 7.956848144531250000e-01 1.000000000000000000e+00 1.031250000000000000e+00 1.057952880859375000e+00 1.093750000000000000e+00 1.120605468750000000e+00 1.147430419921875000e+00 1.174377441406250000e+00 1.187469482421875000e+00 1.214233398437500000e+00 1.240844726562500000e+00 1.267791748046875000e+00 1.249969482421875000e+00 1.249969482421875000e+00 1.276916503906250000e+00 1.249969482421875000e+00 1.281250000000000000e+00 1.308074951171875000e+00 1.375000000000000000e+00 1.374969482421875000e+00 1.401916503906250000e+00 1.428741455078125000e+00 1.536315917968750000e+00 1.643615722656250000e+00 1.751190185546875000e+00 1.858459472656250000e+00 1.965393066406250000e+00 2.071960449218750000e+00 2.178131103515625000e+00 2.285705566406250000e+00 2.406250000000000000e+00 2.515625000000000000e+00 2.623199462890625000e+00 2.730773925781250000e+00 2.837829589843750000e+00 2.944366455078125000e+00 3.046844482421875000e+00 3.156250000000000000e+00 3.261077880859375000e+00 3.365325927734375000e+00 3.468963623046875000e+00 3.571960449218750000e+00 3.674285888671875000e+00 3.775085449218750000e+00 3.869384765625000000e+00 3.963012695312500000e+00 4.055969238281250000e+00 4.150268554687500000e+00 4.244628906250000000e+00 4.338195800781250000e+00 4.445281982421875000e+00 4.552001953125000000e+00 4.750000000000000000e+00 4.855041503906250000e+00 4.962646484375000000e+00 5.062469482421875000e+00 5.250000000000000000e+00 5.354888916015625000e+00 5.500000000000000000e+00 5.607574462890625000e+00 5.714080810546875000e+00 5.828125000000000000e+00 5.934600830078125000e+00 6.039978027343750000e+00 6.140594482421875000e+00 6.243713378906250000e+00 6.345672607421875000e+00 6.453094482421875000e+00 6.562500000000000000e+00 6.667633056640625000e+00 6.773406982421875000e+00 6.874969482421875000e+00 6.979949951171875000e+00 7.093750000000000000e+00 7.194549560546875000e+00 7.302124023437500000e+00 7.408294677734375000e+00 7.512420654296875000e+00 7.609344482421875000e+00 7.710937500000000000e+00 7.808563232421875000e+00 7.905273437500000000e+00 7.999969482421875000e+00 8.093719482421875000e+00 8.187500000000000000e+00 8.281219482421875000e+00 8.374084472656250000e+00 8.465576171875000000e+00 8.555572509765625000e+00 8.663146972656250000e+00 8.769073486328125000e+00 8.873352050781250000e+00 8.976074218750000000e+00 9.125000000000000000e+00 9.218719482421875000e+00 9.326293945312500000e+00 9.432159423828125000e+00 9.536102294921875000e+00 9.638397216796875000e+00 1.000000000000000000e+01 1.009878540039062500e+01 1.019528198242187500e+01 9.999969482421875000e+00 1.009332275390625000e+01 1.017541503906250000e+01 1.024996948242187500e+01 1.035754394531250000e+01 1.043746948242187500e+01 1.054333496093750000e+01 1.049996948242187500e+01 1.060937500000000000e+01 1.071875000000000000e+01 1.082229614257812500e+01 1.092382812500000000e+01 1.101812744140625000e+01 1.111050415039062500e+01 1.120166015625000000e+01 1.128121948242187500e+01 1.136129760742187500e+01 1.144049072265625000e+01 1.153125000000000000e+01 1.161148071289062500e+01 1.168746948242187500e+01 1.179687500000000000e+01 1.190426635742187500e+01 1.201184082031250000e+01 1.211712646484375000e+01 1.221792602539062500e+01 1.231872558593750000e+01 1.240621948242187500e+01 1.250051879882812500e+01 1.262500000000000000e+01 1.270709228515625000e+01 1.274996948242187500e+01 1.287500000000000000e+01 1.293548583984375000e+01 1.299423217773437500e+01 1.305465698242187500e+01 1.312500000000000000e+01 1.325000000000000000e+01 1.324996948242187500e+01 1.331048583984375000e+01 1.350000000000000000e+01 1.355627441406250000e+01 1.360726928710937500e+01 1.363421630859375000e+01 1.362496948242187500e+01 1.365060424804687500e+01 1.367495727539062500e+01 1.369848632812500000e+01 1.375000000000000000e+01 1.373751831054687500e+01 1.375000000000000000e+01 1.373434448242187500e+01 1.371871948242187500e+01 1.370312500000000000e+01 1.375000000000000000e+01 1.375000000000000000e+01 1.373690795898437500e+01 1.372320556640625000e+01 1.375000000000000000e+01 1.373434448242187500e+01 1.372186279296875000e+01 1.370309448242187500e+01 1.368746948242187500e+01 1.367190551757812500e+01 1.365579223632812500e+01 1.362496948242187500e+01 1.362500000000000000e+01 1.360934448242187500e+01 1.359625244140625000e+01 1.359375000000000000e+01 1.356246948242187500e+01 1.354684448242187500e+01 1.353121948242187500e+01 1.351812744140625000e+01 1.350445556640625000e+01 1.350000000000000000e+01 1.348532104492187500e+01 1.350000000000000000e+01 1.348425292968750000e+01 1.347177124023437500e+01 1.350000000000000000e+01 1.348629760742187500e+01 1.346871948242187500e+01 1.345315551757812500e+01 1.343759155273437500e+01 1.337496948242187500e+01 1.336187744140625000e+01 1.334820556640625000e+01 1.333572387695312500e+01 1.350000000000000000e+01 1.348434448242187500e+01 1.347027587890625000e+01 1.345565795898437500e+01 1.400000000000000000e+01 1.398437500000000000e+01 1.396881103515625000e+01 1.395269775390625000e+01 1.393750000000000000e+01 1.391870117187500000e+01 1.389840698242187500e+01 1.387863159179687500e+01 1.385937500000000000e+01 1.383859252929687500e+01 1.381784057617187500e+01 1.374996948242187500e+01 1.375000000000000000e+01 1.375000000000000000e+01 1.372705078125000000e+01 1.375000000000000000e+01 1.373751831054687500e+01 1.371871948242187500e+01 1.370309448242187500e+01 1.368746948242187500e+01 1.400000000000000000e+01 1.398571777343750000e+01 1.397015380859375000e+01 1.393746948242187500e+01 1.393750000000000000e+01 1.400000000000000000e+01 1.398443603515625000e+01 1.396832275390625000e+01 1.395312500000000000e+01 1.387496948242187500e+01 1.384371948242187500e+01 1.387500000000000000e+01 1.385421752929687500e+01 1.382809448242187500e+01 1.381250000000000000e+01 1.374996948242187500e+01 1.375000000000000000e+01 1.375000000000000000e+01 1.400000000000000000e+01 1.396871948242187500e+01 1.400000000000000000e+01 1.397653198242187500e+01 1.395306396484375000e+01 1.400000000000000000e+01 1.397665405273437500e+01 1.400000000000000000e+01 1.397036743164062500e+01 1.394049072265625000e+01 1.390621948242187500e+01 1.387496948242187500e+01 1.387500000000000000e+01 1.384408569335937500e+01 1.381304931640625000e+01 1.378179931640625000e+01 1.374996948242187500e+01 1.372058105468750000e+01 1.368746948242187500e+01 1.365762329101562500e+01 1.362756347656250000e+01 1.359765625000000000e+01 1.349996948242187500e+01 1.346929931640625000e+01 1.343844604492187500e+01 1.340905761718750000e+01 1.350000000000000000e+01 1.346557617187500000e+01 1.337496948242187500e+01 1.334051513671875000e+01 1.330465698242187500e+01 1.327017211914062500e+01 1.323434448242187500e+01 1.319989013671875000e+01 1.316540527343750000e+01 1.313082885742187500e+01 1.309637451171875000e+01 1.306188964843750000e+01 1.302737426757812500e+01 1.299282836914062500e+01 1.295828247070312500e+01 1.292370605468750000e+01 1.288864135742187500e+01 1.287500000000000000e+01 1.284039306640625000e+01 1.280465698242187500e+01 1.277020263671875000e+01 1.273577880859375000e+01 1.270312500000000000e+01 1.262496948242187500e+01 1.259051513671875000e+01 1.256250000000000000e+01 1.252798461914062500e+01 1.249215698242187500e+01 1.245309448242187500e+01 1.242187500000000000e+01 1.238735961914062500e+01 1.235153198242187500e+01 1.231246948242187500e+01 1.228125000000000000e+01 1.224667358398437500e+01 1.221209716796875000e+01 1.217749023437500000e+01 1.214288330078125000e+01 1.210845947265625000e+01 1.207812500000000000e+01 1.204370117187500000e+01 1.200921630859375000e+01 1.197470092773437500e+01 1.194015502929687500e+01 1.190625000000000000e+01 1.187167358398437500e+01 1.187500000000000000e+01 1.184039306640625000e+01 1.180578613281250000e+01 1.174996948242187500e+01 1.175000000000000000e+01 1.175000000000000000e+01 1.175000000000000000e+01 1.175000000000000000e+01 1.168746948242187500e+01 1.165301513671875000e+01 1.149996948242187500e+01 1.143746948242187500e+01 1.140301513671875000e+01 1.150000000000000000e+01 1.146875000000000000e+01 1.143429565429687500e+01 1.139984130859375000e+01 1.137500000000000000e+01 1.131246948242187500e+01 1.128125000000000000e+01 1.125000000000000000e+01 1.099996948242187500e+01 1.100000000000000000e+01 1.096554565429687500e+01 1.100000000000000000e+01 1.096554565429687500e+01 1.093109130859375000e+01 1.089663696289062500e+01 1.087500000000000000e+01 1.087500000000000000e+01 1.074996948242187500e+01 1.071875000000000000e+01 1.068750000000000000e+01 1.062496948242187500e+01 1.059054565429687500e+01 1.049996948242187500e+01 9.999969482421875000e+00 9.965515136718750000e+00 9.931030273437500000e+00 9.906250000000000000e+00 9.871063232421875000e+00 9.835906982421875000e+00 9.801452636718750000e+00 9.767028808593750000e+00 9.732391357421875000e+00 9.697967529296875000e+00 9.664062500000000000e+00 9.629608154296875000e+00 9.593719482421875000e+00 9.559234619140625000e+00 9.524810791015625000e+00 9.490356445312500000e+00 9.455902099609375000e+00 9.421417236328125000e+00 9.386993408203125000e+00 9.352539062500000000e+00 9.249969482421875000e+00 9.215515136718750000e+00 9.181091308593750000e+00 9.146667480468750000e+00 9.112243652343750000e+00 9.078125000000000000e+00 9.046875000000000000e+00 9.012420654296875000e+00 8.977935791015625000e+00 8.943450927734375000e+00 8.906219482421875000e+00 8.871795654296875000e+00 8.837341308593750000e+00 8.812500000000000000e+00 8.778015136718750000e+00 8.743469238281250000e+00 8.687469482421875000e+00 8.656250000000000000e+00 8.621795654296875000e+00 8.593750000000000000e+00 8.559265136718750000e+00 8.523406982421875000e+00 8.488861083984375000e+00 8.454284667968750000e+00 8.374969482421875000e+00 8.312469482421875000e+00 8.281250000000000000e+00 8.250000000000000000e+00 8.218750000000000000e+00 8.184143066406250000e+00 8.148406982421875000e+00 8.113830566406250000e+00 8.062469482421875000e+00 8.031250000000000000e+00 7.996673583984375000e+00 7.968750000000000000e+00 7.934204101562500000e+00 7.874969482421875000e+00 7.840515136718750000e+00 7.806060791015625000e+00 7.771606445312500000e+00 7.737152099609375000e+00 7.702697753906250000e+00 7.668273925781250000e+00 7.624969482421875000e+00 7.593750000000000000e+00 7.559295654296875000e+00 7.524841308593750000e+00 7.490203857421875000e+00 7.455810546875000000e+00 7.421875000000000000e+00 7.387420654296875000e+00 7.375000000000000000e+00 7.340515136718750000e+00 7.306030273437500000e+00 7.271606445312500000e+00 7.237182617187500000e+00 7.203125000000000000e+00 7.168670654296875000e+00 7.134216308593750000e+00 7.099731445312500000e+00 7.062469482421875000e+00 7.027984619140625000e+00 6.992156982421875000e+00 6.968750000000000000e+00 6.934326171875000000e+00 6.899902343750000000e+00 6.865447998046875000e+00 6.875000000000000000e+00 6.812469482421875000e+00 6.778045654296875000e+00 6.750000000000000000e+00 6.718750000000000000e+00 6.624969482421875000e+00 6.590484619140625000e+00 6.555999755859375000e+00 6.521514892578125000e+00 6.486999511718750000e+00 6.453125000000000000e+00 6.418609619140625000e+00 6.384063720703125000e+00 6.343719482421875000e+00 6.309295654296875000e+00 6.273406982421875000e+00 6.238952636718750000e+00 6.204528808593750000e+00 6.170074462890625000e+00 6.124969482421875000e+00 6.090545654296875000e+00 6.054656982421875000e+00 6.020202636718750000e+00 5.984344482421875000e+00 5.937469482421875000e+00 5.902954101562500000e+00 5.875000000000000000e+00 5.840454101562500000e+00 5.804656982421875000e+00 5.765594482421875000e+00 5.750000000000000000e+00 5.750000000000000000e+00 5.750000000000000000e+00 5.718750000000000000e+00 5.684143066406250000e+00 5.499969482421875000e+00 5.465362548828125000e+00 5.437500000000000000e+00 5.374969482421875000e+00 5.249969482421875000e+00 5.215545654296875000e+00 5.181121826171875000e+00 4.999969482421875000e+00 4.965545654296875000e+00 4.931121826171875000e+00 4.896697998046875000e+00 4.859344482421875000e+00 4.824920654296875000e+00 4.790466308593750000e+00 4.756042480468750000e+00 4.721618652343750000e+00 4.687164306640625000e+00 4.652740478515625000e+00 4.618316650390625000e+00 4.583892822265625000e+00 4.549468994140625000e+00 4.515045166015625000e+00 4.480438232421875000e+00 4.446014404296875000e+00 4.411590576171875000e+00 4.377166748046875000e+00 4.312469482421875000e+00 4.278045654296875000e+00 4.243621826171875000e+00 4.209167480468750000e+00 4.171844482421875000e+00 4.137390136718750000e+00 4.093719482421875000e+00 4.059234619140625000e+00 4.024749755859375000e+00 3.990264892578125000e+00 3.968750000000000000e+00 3.934234619140625000e+00 3.899719238281250000e+00 3.865203857421875000e+00 3.812469482421875000e+00 3.781250000000000000e+00 3.750000000000000000e+00 3.687469482421875000e+00 3.652893066406250000e+00 3.618133544921875000e+00 3.562469482421875000e+00 3.527893066406250000e+00 3.493316650390625000e+00 3.458740234375000000e+00 3.437500000000000000e+00 3.500000000000000000e+00 3.500000000000000000e+00 3.468750000000000000e+00 3.437500000000000000e+00 3.406250000000000000e+00 3.372711181640625000e+00 3.375000000000000000e+00 3.312469482421875000e+00 3.249969482421875000e+00 3.216461181640625000e+00 3.182922363281250000e+00 3.156250000000000000e+00 3.125000000000000000e+00 3.091461181640625000e+00 3.062500000000000000e+00 3.028991699218750000e+00 2.995513916015625000e+00 2.937469482421875000e+00 2.903930664062500000e+00 2.870391845703125000e+00 2.749969482421875000e+00 2.716461181640625000e+00 2.750000000000000000e+00 2.718750000000000000e+00 2.750000000000000000e+00 2.715576171875000000e+00 2.679656982421875000e+00 2.656250000000000000e+00 2.625000000000000000e+00 2.590576171875000000e+00 2.562500000000000000e+00 2.531250000000000000e+00 2.496826171875000000e+00 2.462371826171875000e+00 2.437500000000000000e+00 2.406250000000000000e+00 2.371826171875000000e+00 2.337402343750000000e+00 2.312500000000000000e+00 2.278076171875000000e+00 2.243652343750000000e+00 2.209228515625000000e+00 2.171844482421875000e+00 2.137420654296875000e+00 2.102996826171875000e+00 2.068572998046875000e+00 2.034118652343750000e+00 1.999664306640625000e+00 1.965209960937500000e+00 1.930755615234375000e+00 1.896301269531250000e+00 1.861846923828125000e+00 1.827392578125000000e+00 1.792907714843750000e+00 1.758422851562500000e+00 1.723937988281250000e+00 1.689422607421875000e+00 1.654876708984375000e+00 1.620330810546875000e+00 1.585784912109375000e+00 1.551239013671875000e+00 1.516693115234375000e+00 1.500000000000000000e+00 1.465454101562500000e+00 1.500000000000000000e+00 1.465545654296875000e+00 1.431121826171875000e+00 1.374969482421875000e+00 1.340545654296875000e+00 1.306091308593750000e+00 1.271636962890625000e+00 1.237213134765625000e+00 1.203125000000000000e+00 1.171875000000000000e+00 1.137451171875000000e+00 1.103027343750000000e+00 1.062469482421875000e+00 1.027313232421875000e+00 9.928894042968750000e-01 9.584350585937500000e-01 9.240112304687500000e-01 8.895568847656250000e-01 8.551025390625000000e-01 8.206481933593750000e-01 7.861938476562500000e-01 7.517395019531250000e-01 7.172851562500000000e-01 6.828613281250000000e-01 6.484069824218750000e-01 6.139831542968750000e-01 5.795593261718750000e-01 5.451354980468750000e-01 5.107116699218750000e-01 4.762878417968750000e-01 4.418640136718750000e-01 4.074401855468750000e-01 3.730163574218750000e-01 3.437500000000000000e-01 3.093261718750000000e-01 2.749023437500000000e-01 2.404785156250000000e-01 2.060546875000000000e-01 1.716308593750000000e-01 1.372070312500000000e-01 1.027832031250000000e-01 6.835937500000000000e-02 3.393554687500000000e-02 -4.882812500000000000e-04 -3.491210937500000000e-02 -6.933593750000000000e-02 -1.037597656250000000e-01 -1.381835937500000000e-01 -1.726074218750000000e-01 -2.070617675781250000e-01 -2.414855957031250000e-01 -2.759094238281250000e-01 -3.103332519531250000e-01 -3.447570800781250000e-01 -3.791809082031250000e-01 -4.136047363281250000e-01 -4.480285644531250000e-01 -4.824523925781250000e-01 -5.168762207031250000e-01 -5.513000488281250000e-01 -5.857238769531250000e-01 -6.201477050781250000e-01 -6.545715332031250000e-01 -6.875000000000000000e-01 -7.219238281250000000e-01 -7.563476562500000000e-01 -7.907714843750000000e-01 -8.251953125000000000e-01 -8.596191406250000000e-01 -8.940429687500000000e-01 -9.284667968750000000e-01 -9.628906250000000000e-01 -9.973144531250000000e-01 -1.031768798828125000e+00 -1.066192626953125000e+00 -1.100616455078125000e+00 -1.135040283203125000e+00 -1.169464111328125000e+00 -1.203887939453125000e+00 -1.238311767578125000e+00 -1.281280517578125000e+00 -1.315704345703125000e+00 -1.350128173828125000e+00 -1.384552001953125000e+00 -1.418975830078125000e+00 -1.453369140625000000e+00 -1.487792968750000000e+00 -1.522216796875000000e+00 -1.556640625000000000e+00 -1.591033935546875000e+00 -1.625457763671875000e+00 -1.656250000000000000e+00 -1.690673828125000000e+00 -1.725097656250000000e+00 -1.757812500000000000e+00 -1.792205810546875000e+00 -1.826599121093750000e+00 -1.860992431640625000e+00 -1.895385742187500000e+00 -1.929779052734375000e+00 -1.964141845703125000e+00 -1.998504638671875000e+00 -2.032867431640625000e+00 -2.062500000000000000e+00 -2.096862792968750000e+00 -2.132843017578125000e+00 -2.156250000000000000e+00 -2.190673828125000000e+00 -2.225097656250000000e+00 -2.259521484375000000e+00 -2.296905517578125000e+00 -2.331329345703125000e+00 -2.365753173828125000e+00 -2.400177001953125000e+00 -2.437530517578125000e+00 -2.471954345703125000e+00 -2.506378173828125000e+00 -2.540802001953125000e+00 -2.562500000000000000e+00 -2.596893310546875000e+00 -2.631317138671875000e+00 -2.666046142578125000e+00 -2.703155517578125000e+00 -2.737579345703125000e+00 -2.781280517578125000e+00 -2.815704345703125000e+00 -2.850097656250000000e+00 -2.884521484375000000e+00 -2.918945312500000000e+00 -2.953369140625000000e+00 -2.987792968750000000e+00 -3.022216796875000000e+00 -3.056610107421875000e+00 -3.093780517578125000e+00 -3.128173828125000000e+00 -3.162536621093750000e+00 -3.196960449218750000e+00 -3.231384277343750000e+00 -3.265808105468750000e+00 -3.312530517578125000e+00 -3.346954345703125000e+00 -3.381378173828125000e+00 -3.416046142578125000e+00 -3.450469970703125000e+00 -3.484893798828125000e+00 -3.519317626953125000e+00 -3.554718017578125000e+00 -3.589141845703125000e+00 -3.623535156250000000e+00 -3.657928466796875000e+00 -3.692352294921875000e+00 -3.726776123046875000e+00 -3.761199951171875000e+00 -3.795593261718750000e+00 -3.828125000000000000e+00 -3.862518310546875000e+00 -3.890625000000000000e+00 -3.924987792968750000e+00 -3.959350585937500000e+00 -3.993652343750000000e+00 -4.027984619140625000e+00 -4.062286376953125000e+00 -4.096588134765625000e+00 -4.132843017578125000e+00 -4.167999267578125000e+00 -4.202423095703125000e+00 -4.236846923828125000e+00 -4.271270751953125000e+00 -4.305694580078125000e+00 -4.312500000000000000e+00 -4.346923828125000000e+00 -4.381347656250000000e+00 -4.415740966796875000e+00 -4.450164794921875000e+00 -4.484588623046875000e+00 -4.518981933593750000e+00 -4.553405761718750000e+00 -4.587829589843750000e+00 -4.622253417968750000e+00 -4.656646728515625000e+00 -4.691070556640625000e+00 -4.726593017578125000e+00 -4.761016845703125000e+00 -4.750000000000000000e+00 -4.784393310546875000e+00 -4.812500000000000000e+00 -4.875030517578125000e+00 -4.909454345703125000e+00 -4.943878173828125000e+00 -4.978271484375000000e+00 -5.012695312500000000e+00 -5.047119140625000000e+00 -5.081542968750000000e+00 -5.117218017578125000e+00 -5.156280517578125000e+00 -5.190673828125000000e+00 -5.225036621093750000e+00 -5.257812500000000000e+00 -5.292144775390625000e+00 -5.375030517578125000e+00 -5.437530517578125000e+00 -5.500030517578125000e+00 -5.534301757812500000e+00 -5.570343017578125000e+00 -5.604583740234375000e+00 -5.750030517578125000e+00 -5.781250000000000000e+00 -5.815429687500000000e+00 -5.849609375000000000e+00 -5.883758544921875000e+00 -5.918182373046875000e+00 -5.952606201171875000e+00 -5.986999511718750000e+00 -6.015625000000000000e+00 -6.049987792968750000e+00 -6.078125000000000000e+00 -6.112457275390625000e+00 -6.156280517578125000e+00 -6.190582275390625000e+00 -6.224884033203125000e+00 -6.257812500000000000e+00 -6.292053222656250000e+00 -6.326477050781250000e+00 -6.375030517578125000e+00 -6.409423828125000000e+00 -6.443817138671875000e+00 -6.478210449218750000e+00 -6.512542724609375000e+00 -6.562530517578125000e+00 -6.593750000000000000e+00 -6.627960205078125000e+00 -6.687530517578125000e+00 -6.718750000000000000e+00 -6.752899169921875000e+00 -6.787017822265625000e+00 -6.821105957031250000e+00 -6.875030517578125000e+00 -6.909057617187500000e+00 -6.943054199218750000e+00 -6.976959228515625000e+00 -7.011749267578125000e+00 -7.045593261718750000e+00 -7.079376220703125000e+00 -7.113311767578125000e+00 -7.147186279296875000e+00 -7.181671142578125000e+00 -7.215576171875000000e+00 -7.250030517578125000e+00 -7.281250000000000000e+00 -7.312500000000000000e+00 -7.343750000000000000e+00 -7.375000000000000000e+00 -7.406250000000000000e+00 -7.439910888671875000e+00 -7.500030517578125000e+00 -7.562530517578125000e+00 -7.593750000000000000e+00 -7.627197265625000000e+00 -7.664093017578125000e+00 -7.698486328125000000e+00 -7.732940673828125000e+00 -7.767303466796875000e+00 -7.801635742187500000e+00 -7.835937500000000000e+00 -7.870239257812500000e+00 -7.904510498046875000e+00 -7.938781738281250000e+00 -7.973022460937500000e+00 -8.007843017578125000e+00 -8.042022705078125000e+00 -8.078155517578125000e+00 -8.112365722656250000e+00 -8.140625000000000000e+00 -8.171875000000000000e+00 -8.205932617187500000e+00 -8.250030517578125000e+00 -8.281250000000000000e+00 -8.312500000000000000e+00 -8.343750000000000000e+00 -8.375000000000000000e+00 -8.408905029296875000e+00 -8.442749023437500000e+00 -8.476593017578125000e+00 -8.515655517578125000e+00 -8.549346923828125000e+00 -8.582305908203125000e+00 -8.616729736328125000e+00 -8.651123046875000000e+00 -8.687530517578125000e+00 -8.721893310546875000e+00 -8.756225585937500000e+00 -8.790557861328125000e+00 -8.828155517578125000e+00 -8.862457275390625000e+00 -8.896667480468750000e+00 -8.937530517578125000e+00 -8.971710205078125000e+00 -9.005859375000000000e+00 -9.039978027343750000e+00 -9.078155517578125000e+00 -9.112182617187500000e+00 -9.156280517578125000e+00 -9.190704345703125000e+00 -9.225097656250000000e+00 -9.257812500000000000e+00 -9.281250000000000000e+00 -9.250000000000000000e+00 -9.284393310546875000e+00 -9.318817138671875000e+00 -9.000000000000000000e+00 -9.034393310546875000e+00 -9.070343017578125000e+00 -9.104736328125000000e+00 -9.140655517578125000e+00 -9.175079345703125000e+00 -9.210968017578125000e+00 -9.245361328125000000e+00 -9.279815673828125000e+00 -9.312500000000000000e+00 -9.346801757812500000e+00 -9.381072998046875000e+00 -9.437530517578125000e+00 -9.471740722656250000e+00 -9.500000000000000000e+00 -9.531250000000000000e+00 -9.562500000000000000e+00 -9.593750000000000000e+00 -9.625000000000000000e+00 -9.656250000000000000e+00 -9.750030517578125000e+00 -9.783782958984375000e+00 -9.812500000000000000e+00 -1.000003051757812500e+01 -1.003125000000000000e+01 -1.006411743164062500e+01 -1.009704589843750000e+01 -1.012991333007812500e+01 -1.025003051757812500e+01 -1.028298950195312500e+01 -1.031250000000000000e+01 -1.037503051757812500e+01 -1.050003051757812500e+01 -1.050000000000000000e+01 -1.056253051757812500e+01 -1.050000000000000000e+01 -1.053125000000000000e+01 -1.056250000000000000e+01 -1.059768676757812500e+01 -1.100003051757812500e+01 -1.103445434570312500e+01 -1.106884765625000000e+01 -1.110317993164062500e+01 -1.113751220703125000e+01 -1.117190551757812500e+01 -1.120611572265625000e+01 -1.124053955078125000e+01 -1.127343750000000000e+01 -1.131253051757812500e+01 -1.134686279296875000e+01 -1.138128662109375000e+01 -1.140625000000000000e+01 -1.144067382812500000e+01 -1.147506713867187500e+01 -1.150946044921875000e+01 -1.150000000000000000e+01 -1.156253051757812500e+01 -1.159692382812500000e+01 -1.163134765625000000e+01 -1.165625000000000000e+01 -1.168750000000000000e+01 -1.175003051757812500e+01 -1.178442382812500000e+01 -1.181881713867187500e+01 -1.185324096679687500e+01 -1.188763427734375000e+01 -1.192187500000000000e+01 -1.195312500000000000e+01 -1.198742675781250000e+01
