# Supplementary material for: Molecular dynamics on quantum annealers
Source: Sci Rep. 2022 Oct 7;12:16824. doi: 10.1038/s41598-022-21163-x (PMC9547079; doi:10.1038/s41598-022-21163-x)
Supplement: Supplementary file 2 — Supplementary Information 2. [file 41598_2022_21163_MOESM2_ESM.zip › results/qbsolv/eq_2/attempts_1/greedy/N_31/solution.txt]

1.300000000000000044e+00 1.296844482421875000e+00 1.305023193359375000e+00 1.249969482421875000e+00 1.281250000000000000e+00 1.500000000000000000e+00 1.550811767578125000e+00 1.499969482421875000e+00 1.531219482421875000e+00 1.562072753906250000e+00 1.585449218750000000e+00 1.593719482421875000e+00 1.598510742187500000e+00 1.593292236328125000e+00 1.578125000000000000e+00 1.552673339843750000e+00 1.518188476562500000e+00 1.475311279296875000e+00 1.421844482421875000e+00 1.366271972656250000e+00 1.309143066406250000e+00 1.249969482421875000e+00 1.202789306640625000e+00 1.171875000000000000e+00 1.156463623046875000e+00 1.163543701171875000e+00 1.187469482421875000e+00 1.250000000000000000e+00 1.325836181640625000e+00 1.414733886718750000e+00 1.509094238281250000e+00
0.000000000000000000e+00 5.625000000000000000e-01 1.250000000000000000e+00 1.768005371093750000e+00 2.687500000000000000e+00 3.500000000000000000e+00 3.093750000000000000e+00 2.499969482421875000e+00 2.125000000000000000e+00 1.609375000000000000e+00 1.000885009765625000e+00 3.300476074218750000e-01 -3.593750000000000000e-01 -1.062500000000000000e+00 -1.752960205078125000e+00 -2.375000000000000000e+00 -2.953125000000000000e+00 -3.500030517578125000e+00 -3.828155517578125000e+00 -3.936523437500000000e+00 -3.774597167968750000e+00 -3.250000000000000000e+00 -2.343750000000000000e+00 -1.062500000000000000e+00 4.873657226562500000e-01 2.187500000000000000e+00 3.815673828125000000e+00 5.223693847656250000e+00 6.125000000000000000e+00 6.499969482421875000e+00 6.374969482421875000e+00
