# Supplementary material for: Molecular dynamics on quantum annealers
Source: Sci Rep. 2022 Oct 7;12:16824. doi: 10.1038/s41598-022-21163-x (PMC9547079; doi:10.1038/s41598-022-21163-x)
Supplement: Supplementary file 2 — Supplementary Information 2. [file 41598_2022_21163_MOESM2_ESM.zip › results/qbsolv/eq_2/attempts_1/greedy/N_316/solution.txt]

1.300000000000000044e+00 1.300781250000000000e+00 1.296844482421875000e+00 1.296844482421875000e+00 1.297058105468750000e+00 1.297332763671875000e+00 1.249969482421875000e+00 1.250671386718750000e+00 1.249969482421875000e+00 1.249969482421875000e+00 1.249969482421875000e+00 1.251129150390625000e+00 1.252441406250000000e+00 1.253845214843750000e+00 1.249969482421875000e+00 1.251586914062500000e+00 1.253906250000000000e+00 1.249969482421875000e+00 1.251953125000000000e+00 1.254028320312500000e+00 1.257812500000000000e+00 1.260131835937500000e+00 1.262542724609375000e+00 1.265625000000000000e+00 1.249969482421875000e+00 1.252685546875000000e+00 1.255523681640625000e+00 1.257781982421875000e+00 1.249969482421875000e+00 1.249969482421875000e+00 1.249969482421875000e+00 1.249969482421875000e+00 1.253509521484375000e+00 1.249969482421875000e+00 1.253417968750000000e+00 1.256988525390625000e+00 1.260803222656250000e+00 1.249969482421875000e+00 1.249969482421875000e+00 1.253997802734375000e+00 1.258148193359375000e+00 1.249969482421875000e+00 1.254302978515625000e+00 1.249969482421875000e+00 1.254547119140625000e+00 1.265625000000000000e+00 1.270416259765625000e+00 1.275329589843750000e+00 1.280364990234375000e+00 1.285491943359375000e+00 1.290710449218750000e+00 1.312500000000000000e+00 1.312469482421875000e+00 1.312469482421875000e+00 1.312469482421875000e+00 1.317962646484375000e+00 1.375000000000000000e+00 1.380615234375000000e+00 1.386230468750000000e+00 1.406250000000000000e+00 1.411865234375000000e+00 1.437500000000000000e+00 1.443115234375000000e+00 1.437469482421875000e+00 1.445312500000000000e+00 1.450866699218750000e+00 1.456390380859375000e+00 1.461883544921875000e+00 1.467346191406250000e+00 1.472778320312500000e+00 1.478179931640625000e+00 1.483551025390625000e+00 1.488861083984375000e+00 1.494140625000000000e+00 1.499359130859375000e+00 1.504516601562500000e+00 1.509643554687500000e+00 1.514709472656250000e+00 1.519714355468750000e+00 1.524658203125000000e+00 1.529541015625000000e+00 1.531219482421875000e+00 1.535980224609375000e+00 1.499969482421875000e+00 1.504455566406250000e+00 1.499969482421875000e+00 1.504364013671875000e+00 1.508697509765625000e+00 1.512969970703125000e+00 1.515594482421875000e+00 1.519744873046875000e+00 1.531250000000000000e+00 1.535278320312500000e+00 1.499969482421875000e+00 1.504028320312500000e+00 1.499969482421875000e+00 1.503906250000000000e+00 1.507781982421875000e+00 1.511627197265625000e+00 1.515441894531250000e+00 1.499969482421875000e+00 1.503417968750000000e+00 1.506774902343750000e+00 1.510101318359375000e+00 1.513366699218750000e+00 1.499969482421875000e+00 1.503112792968750000e+00 1.506195068359375000e+00 1.509216308593750000e+00 1.512176513671875000e+00 1.515106201171875000e+00 1.517974853515625000e+00 1.520782470703125000e+00 1.523529052734375000e+00 1.526214599609375000e+00 1.531250000000000000e+00 1.531219482421875000e+00 1.533691406250000000e+00 1.531219482421875000e+00 1.533569335937500000e+00 1.535827636718750000e+00 1.531219482421875000e+00 1.531219482421875000e+00 1.499969482421875000e+00 1.501922607421875000e+00 1.499969482421875000e+00 1.501953125000000000e+00 1.503753662109375000e+00 1.505493164062500000e+00 1.507171630859375000e+00 1.508819580078125000e+00 1.510406494140625000e+00 1.511932373046875000e+00 1.513397216796875000e+00 1.514801025390625000e+00 1.516143798828125000e+00 1.515594482421875000e+00 1.516815185546875000e+00 1.517974853515625000e+00 1.519073486328125000e+00 1.499969482421875000e+00 1.499969482421875000e+00 1.500885009765625000e+00 1.499969482421875000e+00 1.500732421875000000e+00 1.501464843750000000e+00 1.502136230468750000e+00 1.502746582031250000e+00 1.503295898437500000e+00 1.503784179687500000e+00 1.504241943359375000e+00 1.504638671875000000e+00 1.499969482421875000e+00 1.500213623046875000e+00 1.500427246093750000e+00 1.500579833984375000e+00 1.500701904296875000e+00 1.500762939453125000e+00 1.500762939453125000e+00 1.500732421875000000e+00 1.500610351562500000e+00 1.500457763671875000e+00 1.499969482421875000e+00 1.499694824218750000e+00 1.499359130859375000e+00 1.498962402343750000e+00 1.498535156250000000e+00 1.500000000000000000e+00 1.499450683593750000e+00 1.498840332031250000e+00 1.498168945312500000e+00 1.497467041015625000e+00 1.500000000000000000e+00 1.499176025390625000e+00 1.500000000000000000e+00 1.499084472656250000e+00 1.498107910156250000e+00 1.500000000000000000e+00 1.498901367187500000e+00 1.497741699218750000e+00 1.496551513671875000e+00 1.495300292968750000e+00 1.492156982421875000e+00 1.490783691406250000e+00 1.489379882812500000e+00 1.487915039062500000e+00 1.486389160156250000e+00 1.500000000000000000e+00 1.498382568359375000e+00 1.496734619140625000e+00 1.500000000000000000e+00 1.498229980468750000e+00 1.496398925781250000e+00 1.494659423828125000e+00 1.492889404296875000e+00 1.491088867187500000e+00 1.489227294921875000e+00 1.487304687500000000e+00 1.500000000000000000e+00 1.497955322265625000e+00 1.495880126953125000e+00 1.493743896484375000e+00 1.492187500000000000e+00 1.492187500000000000e+00 1.490051269531250000e+00 1.487884521484375000e+00 1.500000000000000000e+00 1.497863769531250000e+00 1.495697021484375000e+00 1.493438720703125000e+00 1.491149902343750000e+00 1.500000000000000000e+00 1.500000000000000000e+00 1.497558593750000000e+00 1.500000000000000000e+00 1.500000000000000000e+00 1.500000000000000000e+00 1.497344970703125000e+00 1.494628906250000000e+00 1.492187500000000000e+00 1.500000000000000000e+00 1.497131347656250000e+00 1.500000000000000000e+00 1.497009277343750000e+00 1.500000000000000000e+00 1.496795654296875000e+00 1.493591308593750000e+00 1.490325927734375000e+00 1.486999511718750000e+00 1.484375000000000000e+00 1.500000000000000000e+00 1.496551513671875000e+00 1.500000000000000000e+00 1.496063232421875000e+00 1.492431640625000000e+00 1.500000000000000000e+00 1.496307373046875000e+00 2.000000000000000000e+00 2.000000000000000000e+00 1.996093750000000000e+00 1.992187500000000000e+00 2.000000000000000000e+00 1.996093750000000000e+00 1.991577148437500000e+00 2.000000000000000000e+00 2.000000000000000000e+00 1.995117187500000000e+00 1.989990234375000000e+00 1.984710693359375000e+00 1.979278564453125000e+00 1.973693847656250000e+00 1.967956542968750000e+00 1.960906982421875000e+00 1.953094482421875000e+00 2.000000000000000000e+00 1.994140625000000000e+00 1.987670898437500000e+00 1.981048583984375000e+00 1.968719482421875000e+00 1.961791992187500000e+00 1.953094482421875000e+00 1.937469482421875000e+00 1.937500000000000000e+00 1.937500000000000000e+00 1.929718017578125000e+00 1.921875000000000000e+00 1.913787841796875000e+00 1.906250000000000000e+00 1.897796630859375000e+00 1.889251708984375000e+00 1.880615234375000000e+00 1.875000000000000000e+00 1.866058349609375000e+00 1.856964111328125000e+00 1.847808837890625000e+00 1.875000000000000000e+00 1.865203857421875000e+00 1.855560302734375000e+00 1.845672607421875000e+00 1.749969482421875000e+00 1.739898681640625000e+00 1.734375000000000000e+00 1.750000000000000000e+00 1.739471435546875000e+00 1.728790283203125000e+00 1.717987060546875000e+00 1.707092285156250000e+00 1.696075439453125000e+00 1.750000000000000000e+00 1.738739013671875000e+00 1.727325439453125000e+00 1.715789794921875000e+00 1.687469482421875000e+00 2.000000000000000000e+00 1.987945556640625000e+00 1.968719482421875000e+00 1.956359863281250000e+00 1.943908691406250000e+00 1.937500000000000000e+00 2.000000000000000000e+00 1.987121582031250000e+00 1.974060058593750000e+00 2.000000000000000000e+00 1.984344482421875000e+00 1.970855712890625000e+00 1.953094482421875000e+00 2.000000000000000000e+00 1.984344482421875000e+00 1.970245361328125000e+00 1.953094482421875000e+00 1.938720703125000000e+00 1.937500000000000000e+00 1.937500000000000000e+00 2.000000000000000000e+00 1.984985351562500000e+00 1.969787597656250000e+00
0.000000000000000000e+00 4.684448242187500000e-02 9.875488281250000000e-02 1.531066894531250000e-01 2.074584960937500000e-01 2.656250000000000000e-01 5.000000000000000000e-01 5.937500000000000000e-01 6.786804199218750000e-01 7.499694824218750000e-01 8.354797363281250000e-01 9.209899902343750000e-01 1.005676269531250000e+00 1.093750000000000000e+00 1.171844482421875000e+00 1.257812500000000000e+00 1.341766357421875000e+00 1.424499511718750000e+00 1.509979248046875000e+00 1.594085693359375000e+00 1.676727294921875000e+00 1.749969482421875000e+00 1.812469482421875000e+00 1.889129638671875000e+00 1.963745117187500000e+00 2.049255371093750000e+00 2.132843017578125000e+00 2.214447021484375000e+00 2.294464111328125000e+00 2.379974365234375000e+00 2.468750000000000000e+00 2.554260253906250000e+00 2.639770507812500000e+00 2.499969482421875000e+00 2.585937500000000000e+00 2.750000000000000000e+00 2.749969482421875000e+00 2.827911376953125000e+00 2.913421630859375000e+00 2.998931884765625000e+00 3.081604003906250000e+00 3.124969482421875000e+00 3.218750000000000000e+00 3.301208496093750000e+00 3.386688232421875000e+00 3.468963623046875000e+00 3.562500000000000000e+00 3.632781982421875000e+00 3.700897216796875000e+00 3.765594482421875000e+00 3.828125000000000000e+00 3.886322021484375000e+00 3.874969482421875000e+00 3.919830322265625000e+00 3.964691162109375000e+00 4.009552001953125000e+00 4.051208496093750000e+00 4.062286376953125000e+00 4.062469482421875000e+00 4.068145751953125000e+00 4.064605712890625000e+00 4.058563232421875000e+00 4.046875000000000000e+00 4.031250000000000000e+00 4.014465332031250000e+00 4.000000000000000000e+00 3.976531982421875000e+00 3.952331542968750000e+00 3.926086425781250000e+00 3.898437500000000000e+00 3.875000000000000000e+00 3.843750000000000000e+00 3.812500000000000000e+00 3.776611328125000000e+00 3.738952636718750000e+00 3.699554443359375000e+00 3.656219482421875000e+00 3.613525390625000000e+00 3.569213867187500000e+00 3.531250000000000000e+00 3.483886718750000000e+00 3.437500000000000000e+00 3.374969482421875000e+00 3.249969482421875000e+00 3.210449218750000000e+00 3.171875000000000000e+00 3.132812500000000000e+00 3.091796875000000000e+00 3.049377441406250000e+00 3.005615234375000000e+00 2.961029052734375000e+00 2.906219482421875000e+00 3.000000000000000000e+00 2.937469482421875000e+00 2.897888183593750000e+00 2.856964111328125000e+00 2.817382812500000000e+00 2.776336669921875000e+00 2.750000000000000000e+00 2.706665039062500000e+00 2.499969482421875000e+00 2.437469482421875000e+00 2.396759033203125000e+00 2.355468750000000000e+00 2.312469482421875000e+00 2.268585205078125000e+00 2.229003906250000000e+00 2.188385009765625000e+00 2.156250000000000000e+00 2.113677978515625000e+00 2.070159912109375000e+00 2.025726318359375000e+00 1.980407714843750000e+00 1.937500000000000000e+00 1.890472412109375000e+00 1.843750000000000000e+00 1.796875000000000000e+00 1.750000000000000000e+00 1.699951171875000000e+00 1.624969482421875000e+00 1.574951171875000000e+00 1.524261474609375000e+00 1.474945068359375000e+00 1.425628662109375000e+00 1.386047363281250000e+00 1.345672607421875000e+00 1.304656982421875000e+00 1.264404296875000000e+00 1.223571777343750000e+00 1.182189941406250000e+00 1.140258789062500000e+00 1.097808837890625000e+00 1.054840087890625000e+00 1.011718750000000000e+00 9.678344726562500000e-01 9.234924316406250000e-01 8.787231445312500000e-01 8.437500000000000000e-01 7.968444824218750000e-01 7.515258789062500000e-01 7.030944824218750000e-01 6.640625000000000000e-01 6.244812011718750000e-01 5.624694824218750000e-01 5.228881835937500000e-01 4.830322265625000000e-01 4.429626464843750000e-01 4.026489257812500000e-01 3.621520996093750000e-01 3.214721679687500000e-01 2.806396484375000000e-01 2.396545410156250000e-01 1.985473632812500000e-01 1.589660644531250000e-01 1.192932128906250000e-01 7.955932617187500000e-02 3.976440429687500000e-02 -6.103515625000000000e-05 -3.991699218750000000e-02 -7.977294921875000000e-02 -1.196289062500000000e-01 -1.594238281250000000e-01 -1.991882324218750000e-01 -2.387695312500000000e-01 -2.782592773437500000e-01 -3.176269531250000000e-01 -3.569030761718750000e-01 -3.960266113281250000e-01 -4.356079101562500000e-01 -4.750366210937500000e-01 -5.142517089843750000e-01 -5.532531738281250000e-01 -5.937805175781250000e-01 -6.333923339843750000e-01 -6.727294921875000000e-01 -7.109375000000000000e-01 -7.502746582031250000e-01 -7.892456054687500000e-01 -8.288574218750000000e-01 -8.681030273437500000e-01 -9.062500000000000000e-01 -9.447021484375000000e-01 -9.827575683593750000e-01 -1.019744873046875000e+00 -1.054687500000000000e+00 -1.093780517578125000e+00 -1.128906250000000000e+00 -1.163940429687500000e+00 -1.203125000000000000e+00 -1.242218017578125000e+00 -1.280731201171875000e+00 -1.320312500000000000e+00 -1.250000000000000000e+00 -1.281250000000000000e+00 -1.312500000000000000e+00 -1.349731445312500000e+00 -1.386383056640625000e+00 -1.422363281250000000e+00 -1.468780517578125000e+00 -1.508392333984375000e+00 -1.546875000000000000e+00 -1.585113525390625000e+00 -1.500000000000000000e+00 -1.537139892578125000e+00 -1.574157714843750000e+00 -1.500000000000000000e+00 -1.535552978515625000e+00 -1.578155517578125000e+00 -1.617065429687500000e+00 -1.655242919921875000e+00 -1.692657470703125000e+00 -1.729309082031250000e+00 -1.768920898437500000e+00 -1.808532714843750000e+00 -1.847320556640625000e+00 -1.886932373046875000e+00 -1.926544189453125000e+00 -1.966156005859375000e+00 -2.004882812500000000e+00 -2.042694091796875000e+00 -2.078125000000000000e+00 -2.117736816406250000e+00 -2.156402587890625000e+00 -2.250030517578125000e+00 -2.288635253906250000e+00 -2.328125000000000000e+00 -2.366668701171875000e+00 -2.406280517578125000e+00 -2.500030517578125000e+00 -2.531250000000000000e+00 -2.500000000000000000e+00 -2.531250000000000000e+00 -2.569702148437500000e+00 -2.625030517578125000e+00 -2.625000000000000000e+00 -2.662078857421875000e+00 -2.687500000000000000e+00 -2.725891113281250000e+00 -2.835083007812500000e+00 -2.944274902343750000e+00 -3.053375244140625000e+00 -3.162414550781250000e+00 -3.271606445312500000e+00 -3.375000000000000000e+00 -3.484405517578125000e+00 -3.593597412109375000e+00 -3.702789306640625000e+00 -3.811889648437500000e+00 -3.920898437500000000e+00 -4.029785156250000000e+00 -4.140655517578125000e+00 -4.249267578125000000e+00 -4.359405517578125000e+00 -4.468780517578125000e+00 -4.576843261718750000e+00 -4.687530517578125000e+00 -4.796905517578125000e+00 -4.905853271484375000e+00 -5.014648437500000000e+00 -5.123138427734375000e+00 -5.218750000000000000e+00 -5.375030517578125000e+00 -5.482543945312500000e+00 -5.625030517578125000e+00 -5.750030517578125000e+00 -5.859405517578125000e+00 -6.000030517578125000e+00 -6.106567382812500000e+00 -6.187500000000000000e+00 -6.250000000000000000e+00 -6.355316162109375000e+00 -6.468780517578125000e+00 -6.573272705078125000e+00 -6.625000000000000000e+00 -6.734405517578125000e+00 -6.875030517578125000e+00 -6.984405517578125000e+00 -7.088287353515625000e+00 -7.191528320312500000e+00 -7.294067382812500000e+00 -7.387329101562500000e+00 -7.484405517578125000e+00 -7.625030517578125000e+00 -7.718261718750000000e+00 -7.812530517578125000e+00 -7.875000000000000000e+00 -7.964019775390625000e+00 -8.062530517578125000e+00 -8.148468017578125000e+00 -8.250030517578125000e+00 -8.341857910156250000e+00 -8.500030517578125000e+00 -8.625030517578125000e+00 -8.709411621093750000e+00 -8.820343017578125000e+00 -8.937530517578125000e+00 -9.000000000000000000e+00 -9.093750000000000000e+00 -9.201507568359375000e+00 -9.312530517578125000e+00 -9.437530517578125000e+00 -9.546478271484375000e+00 -9.655120849609375000e+00 -9.765655517578125000e+00 -9.874542236328125000e+00 -9.984405517578125000e+00 -1.009246826171875000e+01 -1.020166015625000000e+01 -1.031054687500000000e+01 -1.041909790039062500e+01 -1.052716064453125000e+01 -1.063473510742187500e+01 -1.074224853515625000e+01 -1.087503051757812500e+01 -1.098422241210937500e+01 -1.109378051757812500e+01
