# Supplementary material for: Molecular dynamics on quantum annealers
Source: Sci Rep. 2022 Oct 7;12:16824. doi: 10.1038/s41598-022-21163-x (PMC9547079; doi:10.1038/s41598-022-21163-x)
Supplement: Supplementary file 2 — Supplementary Information 2. [file 41598_2022_21163_MOESM2_ESM.zip › results/qbsolv/eq_2/attempts_1/greedy/N_50/solution_0.txt]

1.300000000000000044e+00 1.299987792968750000e+00 1.249969482421875000e+00 1.255950927734375000e+00 1.267059326171875000e+00 1.312500000000000000e+00 1.249969482421875000e+00 1.500000000000000000e+00 1.531250000000000000e+00 1.499969482421875000e+00 1.523406982421875000e+00 1.546875000000000000e+00 1.562469482421875000e+00 1.578094482421875000e+00 1.590576171875000000e+00 1.593719482421875000e+00 1.598937988281250000e+00 1.593719482421875000e+00 1.591339111328125000e+00 1.593750000000000000e+00 1.583892822265625000e+00 1.570312500000000000e+00 1.562500000000000000e+00 1.541839599609375000e+00 1.517944335937500000e+00 1.492187500000000000e+00 1.462738037109375000e+00 1.437500000000000000e+00 1.404296875000000000e+00 1.249969482421875000e+00 1.215545654296875000e+00 1.184448242187500000e+00 1.159454345703125000e+00 1.142272949218750000e+00 1.134521484375000000e+00 1.136749267578125000e+00 1.124969482421875000e+00 1.156250000000000000e+00 1.190124511718750000e+00 1.234375000000000000e+00 1.285125732421875000e+00 1.341766357421875000e+00 1.406250000000000000e+00 1.469573974609375000e+00 1.532684326171875000e+00 1.499969482421875000e+00 1.499969482421875000e+00 1.554656982421875000e+00 1.499969482421875000e+00 1.546844482421875000e+00
0.000000000000000000e+00 3.359069824218750000e-01 6.718444824218750000e-01 1.250000000000000000e+00 1.749969482421875000e+00 2.223480224609375000e+00 2.511840820312500000e+00 3.061553955078125000e+00 3.000000000000000000e+00 2.682830810546875000e+00 2.428314208984375000e+00 2.126220703125000000e+00 1.780242919921875000e+00 1.406219482421875000e+00 1.007202148437500000e+00 5.886230468750000000e-01 1.652526855468750000e-01 -2.659301757812500000e-01 -6.893005371093750000e-01 -1.109039306640625000e+00 -1.531250000000000000e+00 -1.939483642578125000e+00 -2.325836181640625000e+00 -2.687500000000000000e+00 -3.023437500000000000e+00 -3.314758300781250000e+00 -3.552642822265625000e+00 -3.750030517578125000e+00 -3.859405517578125000e+00 -3.875000000000000000e+00 -3.500030517578125000e+00 -2.812530517578125000e+00 -1.933929443359375000e+00 -8.750000000000000000e-01 2.493286132812500000e-01 1.421997070312500000e+00 2.580688476562500000e+00 3.812469482421875000e+00 4.875000000000000000e+00 5.718719482421875000e+00 6.375000000000000000e+00 7.000000000000000000e+00 7.124969482421875000e+00 7.101531982421875000e+00 6.937500000000000000e+00 6.617645263671875000e+00 6.249969482421875000e+00 6.000000000000000000e+00 5.750000000000000000e+00 5.495483398437500000e+00
