# Supplementary material for: Molecular dynamics on quantum annealers
Source: Sci Rep. 2022 Oct 7;12:16824. doi: 10.1038/s41598-022-21163-x (PMC9547079; doi:10.1038/s41598-022-21163-x)
Supplement: Supplementary file 2 — Supplementary Information 2. [file 41598_2022_21163_MOESM2_ESM.zip › results/qbsolv/eq_2/attempts_1/greedy/N_50/solution_1.txt]

1.300000000000000044e+00 1.299987792968750000e+00 1.304687500000000000e+00 1.310668945312500000e+00 1.320312500000000000e+00 1.331695556640625000e+00 1.343719482421875000e+00 1.375000000000000000e+00 1.392761230468750000e+00 1.410522460937500000e+00 1.437500000000000000e+00 1.455108642578125000e+00 1.468719482421875000e+00 1.484375000000000000e+00 1.498046875000000000e+00 1.509735107421875000e+00 1.519165039062500000e+00 1.526092529296875000e+00 1.530426025390625000e+00 1.531219482421875000e+00 1.530029296875000000e+00 1.526000976562500000e+00 1.515594482421875000e+00 1.499969482421875000e+00 1.488037109375000000e+00 1.473846435546875000e+00 1.457641601562500000e+00 1.500000000000000000e+00 1.500000000000000000e+00 1.500000000000000000e+00 1.475524902343750000e+00 1.453125000000000000e+00 1.374969482421875000e+00 1.343719482421875000e+00 1.314636230468750000e+00 1.287109375000000000e+00 1.249969482421875000e+00 1.218719482421875000e+00 1.203125000000000000e+00 1.192169189453125000e+00 1.187469482421875000e+00 1.250000000000000000e+00 1.261108398437500000e+00 1.281250000000000000e+00 1.312500000000000000e+00 1.336944580078125000e+00 1.249969482421875000e+00 1.278839111328125000e+00 1.312591552734375000e+00 1.249969482421875000e+00
0.000000000000000000e+00 3.359069824218750000e-01 6.728210449218750000e-01 9.912719726562500000e-01 1.281219482421875000e+00 1.499969482421875000e+00 1.718750000000000000e+00 2.000000000000000000e+00 1.999969482421875000e+00 2.016662597656250000e+00 1.981750488281250000e+00 1.875000000000000000e+00 1.722625732421875000e+00 1.537658691406250000e+00 1.316925048828125000e+00 1.062469482421875000e+00 7.812194824218750000e-01 4.874572753906250000e-01 1.801452636718750000e-01 -1.354370117187500000e-01 -4.525451660156250000e-01 -7.673950195312500000e-01 -1.062500000000000000e+00 -1.343750000000000000e+00 -1.593750000000000000e+00 -1.822570800781250000e+00 -2.019470214843750000e+00 -2.178009033203125000e+00 -2.500030517578125000e+00 -2.754608154296875000e+00 -3.000000000000000000e+00 -3.201202392578125000e+00 -3.343750000000000000e+00 -3.272491455078125000e+00 -3.097717285156250000e+00 -2.812500000000000000e+00 -2.500030517578125000e+00 -1.937500000000000000e+00 -1.234375000000000000e+00 -5.000305175781250000e-01 3.365783691406250000e-01 1.250000000000000000e+00 1.799530029296875000e+00 2.296844482421875000e+00 2.750000000000000000e+00 2.999969482421875000e+00 3.250000000000000000e+00 3.799713134765625000e+00 4.222839355468750000e+00 4.499969482421875000e+00
