# Supplementary material for: Molecular dynamics on quantum annealers
Source: Sci Rep. 2022 Oct 7;12:16824. doi: 10.1038/s41598-022-21163-x (PMC9547079; doi:10.1038/s41598-022-21163-x)
Supplement: Supplementary file 2 — Supplementary Information 2. [file 41598_2022_21163_MOESM2_ESM.zip › results/qbsolv/eq_2/attempts_1/greedy/N_50/solution_2.txt]

1.300000000000000044e+00 1.299987792968750000e+00 1.312500000000000000e+00 1.375000000000000000e+00 1.383666992187500000e+00 1.374969482421875000e+00 1.384674072265625000e+00 1.500000000000000000e+00 1.510650634765625000e+00 1.519042968750000000e+00 1.531250000000000000e+00 1.534545898437500000e+00 1.535156250000000000e+00 1.532775878906250000e+00 1.527313232421875000e+00 1.519195556640625000e+00 1.499969482421875000e+00 1.486511230468750000e+00 1.470764160156250000e+00 1.453125000000000000e+00 1.433715820312500000e+00 1.500000000000000000e+00 1.500000000000000000e+00 1.474395751953125000e+00 1.446533203125000000e+00 9.999694824218750000e-01 9.687194824218750000e-01 9.374694824218750000e-01 9.491271972656250000e-01 9.843444824218750000e-01 1.044738769531250000e+00 2.000000000000000000e+00 1.999969482421875000e+00 2.125000000000000000e+00 2.209411621093750000e+00 2.287597656250000000e+00 2.359619140625000000e+00 2.437500000000000000e+00 2.497497558593750000e+00 2.551940917968750000e+00 2.499969482421875000e+00 2.546875000000000000e+00 2.593750000000000000e+00 2.499969482421875000e+00 2.526641845703125000e+00 2.546844482421875000e+00 2.562469482421875000e+00 2.562469482421875000e+00 2.625000000000000000e+00 2.623413085937500000e+00
0.000000000000000000e+00 3.369140625000000000e-01 6.875000000000000000e-01 9.758605957031250000e-01 1.047088623046875000e+00 1.091339111328125000e+00 1.156219482421875000e+00 1.197357177734375000e+00 9.427795410156250000e-01 6.661071777343750000e-01 3.725891113281250000e-01 5.541992187500000000e-02 -2.679443359375000000e-01 -5.924682617187500000e-01 -9.125061035156250000e-01 -1.222137451171875000e+00 -1.515960693359375000e+00 -1.770477294921875000e+00 -1.995941162109375000e+00 -2.185699462890625000e+00 -2.500030517578125000e+00 -2.625030517578125000e+00 -2.879608154296875000e+00 -3.134185791015625000e+00 -3.250000000000000000e+00 -3.381072998046875000e+00 -1.187988281250000000e+00 1.312500000000000000e+00 4.117187500000000000e+00 6.796844482421875000e+00 9.124969482421875000e+00 1.093753051757812500e+01 1.023565673828125000e+01 9.499969482421875000e+00 8.797271728515625000e+00 8.105743408203125000e+00 7.430664062500000000e+00 6.749969482421875000e+00 6.125000000000000000e+00 6.000000000000000000e+00 4.999969482421875000e+00 4.374969482421875000e+00 3.779266357421875000e+00 2.999969482421875000e+00 2.374969482421875000e+00 1.781250000000000000e+00 9.999694824218750000e-01 4.098815917968750000e-01 -1.802062988281250000e-01 -7.500305175781250000e-01
