# Supplementary material for: Molecular dynamics on quantum annealers
Source: Sci Rep. 2022 Oct 7;12:16824. doi: 10.1038/s41598-022-21163-x (PMC9547079; doi:10.1038/s41598-022-21163-x)
Supplement: Supplementary file 2 — Supplementary Information 2. [file 41598_2022_21163_MOESM2_ESM.zip › results/qbsolv/eq_2/attempts_1/N_10/solution.txt]

1.300000000000000044e+00 1.299987792968750000e+00 1.500000000000000000e+00 1.624969482421875000e+00 1.733825683593750000e+00 1.718719482421875000e+00 1.562500000000000000e+00 1.242218017578125000e+00 8.067626953125000000e-01 5.255432128906250000e-01
0.000000000000000000e+00 1.835937500000000000e+00 3.670196533203125000e+00 2.249969482421875000e+00 -2.981262207031250000e-01 -3.500030517578125000e+00 -6.619354248046875000e+00 -9.000030517578125000e+00 -5.812255859375000000e+00 1.835934448242187500e+01
