# Supplementary material for: Molecular dynamics on quantum annealers
Source: Sci Rep. 2022 Oct 7;12:16824. doi: 10.1038/s41598-022-21163-x (PMC9547079; doi:10.1038/s41598-022-21163-x)
Supplement: Supplementary file 2 — Supplementary Information 2. [file 41598_2022_21163_MOESM2_ESM.zip › results/qbsolv/eq_2/attempts_1/N_100/solution.txt]

1.300000000000000044e+00 1.296844482421875000e+00 1.312500000000000000e+00 1.314086914062500000e+00 1.316284179687500000e+00 1.312469482421875000e+00 1.249969482421875000e+00 1.253814697265625000e+00 1.249969482421875000e+00 1.255462646484375000e+00 1.262054443359375000e+00 1.269805908203125000e+00 1.281250000000000000e+00 1.291076660156250000e+00 1.249969482421875000e+00 1.261505126953125000e+00 1.249969482421875000e+00 1.249969482421875000e+00 1.265625000000000000e+00 1.281219482421875000e+00 1.298400878906250000e+00 1.375000000000000000e+00 1.500000000000000000e+00 1.518707275390625000e+00 1.536834716796875000e+00 1.554351806640625000e+00 1.625000000000000000e+00 1.641021728515625000e+00 1.624969482421875000e+00 1.638854980468750000e+00 1.652038574218750000e+00 1.656219482421875000e+00 1.667236328125000000e+00 1.677124023437500000e+00 1.685882568359375000e+00 1.695312500000000000e+00 1.701843261718750000e+00 1.703094482421875000e+00 1.750000000000000000e+00 1.749969482421875000e+00 1.751556396484375000e+00 1.751831054687500000e+00 1.750793457031250000e+00 1.748443603515625000e+00 1.744812011718750000e+00 1.750000000000000000e+00 1.743682861328125000e+00 1.736053466796875000e+00 1.726531982421875000e+00 1.718750000000000000e+00 1.687469482421875000e+00 1.624969482421875000e+00 1.610687255859375000e+00 1.593719482421875000e+00 1.578125000000000000e+00 1.499969482421875000e+00 1.481933593750000000e+00 1.500000000000000000e+00 1.484375000000000000e+00 1.468750000000000000e+00 1.500000000000000000e+00 1.500000000000000000e+00 1.484375000000000000e+00 1.460906982421875000e+00 1.437469482421875000e+00 1.414031982421875000e+00 1.374969482421875000e+00 1.375000000000000000e+00 1.352600097656250000e+00 1.375000000000000000e+00 1.249969482421875000e+00 1.228515625000000000e+00 1.187469482421875000e+00 1.168548583984375000e+00 1.156250000000000000e+00 1.124969482421875000e+00 1.112274169921875000e+00 1.101531982421875000e+00 1.094390869140625000e+00 1.090270996093750000e+00 1.089843750000000000e+00 1.093750000000000000e+00 1.099151611328125000e+00 1.107696533203125000e+00 1.125000000000000000e+00 1.124969482421875000e+00 1.140594482421875000e+00 1.156219482421875000e+00 1.250000000000000000e+00 1.273406982421875000e+00 1.299896240234375000e+00 1.375000000000000000e+00 1.406250000000000000e+00 1.434539794921875000e+00 1.500000000000000000e+00 1.528045654296875000e+00 1.555541992187500000e+00 1.582336425781250000e+00 1.499969482421875000e+00 1.531250000000000000e+00
0.000000000000000000e+00 1.875000000000000000e-01 3.593444824218750000e-01 5.020751953125000000e-01 6.405944824218750000e-01 7.762145996093750000e-01 8.749694824218750000e-01 9.999694824218750000e-01 1.249969482421875000e+00 1.499969482421875000e+00 1.759704589843750000e+00 2.004913330078125000e+00 2.233398437500000000e+00 2.437469482421875000e+00 2.621887207031250000e+00 2.874969482421875000e+00 3.121063232421875000e+00 3.393127441406250000e+00 3.665008544921875000e+00 3.906250000000000000e+00 4.110748291015625000e+00 4.280609130859375000e+00 4.249969482421875000e+00 4.123962402343750000e+00 3.979003906250000000e+00 3.816833496093750000e+00 3.639038085937500000e+00 3.407379150390625000e+00 3.156219482421875000e+00 3.000000000000000000e+00 2.749969482421875000e+00 2.501220703125000000e+00 2.250000000000000000e+00 1.992431640625000000e+00 1.750000000000000000e+00 1.482360839843750000e+00 1.209960937500000000e+00 9.375000000000000000e-01 6.562194824218750000e-01 3.594970703125000000e-01 6.280517578125000000e-02 -2.345275878906250000e-01 -5.319519042968750000e-01 -8.289794921875000000e-01 -1.125091552734375000e+00 -1.437530517578125000e+00 -1.734252929687500000e+00 -2.028442382812500000e+00 -2.375030517578125000e+00 -2.687530517578125000e+00 -3.000030517578125000e+00 -3.250000000000000000e+00 -3.481628417968750000e+00 -3.703125000000000000e+00 -3.906250000000000000e+00 -4.103759765625000000e+00 -4.218750000000000000e+00 -4.325286865234375000e+00 -4.451293945312500000e+00 -4.562530517578125000e+00 -4.654113769531250000e+00 -4.780120849609375000e+00 -4.906127929687500000e+00 -5.015380859375000000e+00 -5.093750000000000000e+00 -5.147155761718750000e+00 -5.125000000000000000e+00 -5.093780517578125000e+00 -5.000000000000000000e+00 -4.928527832031250000e+00 -4.893280029296875000e+00 -4.625030517578125000e+00 -4.302917480468750000e+00 -3.876251220703125000e+00 -3.397186279296875000e+00 -2.882843017578125000e+00 -2.273468017578125000e+00 -1.621520996093750000e+00 -9.375305175781250000e-01 -2.249145507812500000e-01 5.021057128906250000e-01 1.230621337890625000e+00 1.945465087890625000e+00 2.750000000000000000e+00 3.500000000000000000e+00 4.109344482421875000e+00 4.750000000000000000e+00 5.312500000000000000e+00 5.749969482421875000e+00 6.021453857421875000e+00 6.250000000000000000e+00 6.416931152343750000e+00 6.437469482421875000e+00 6.426208496093750000e+00 6.374969482421875000e+00 6.248962402343750000e+00 6.095001220703125000e+00 5.937500000000000000e+00 5.736663818359375000e+00 5.625000000000000000e+00
