# Supplementary material for: Molecular dynamics on quantum annealers
Source: Sci Rep. 2022 Oct 7;12:16824. doi: 10.1038/s41598-022-21163-x (PMC9547079; doi:10.1038/s41598-022-21163-x)
Supplement: Supplementary file 2 — Supplementary Information 2. [file 41598_2022_21163_MOESM2_ESM.zip › results/qbsolv/eq_2/attempts_1/N_1000/solution.txt]

1.300000000000000044e+00 1.299987792968750000e+00 1.299987792968750000e+00 1.299987792968750000e+00 1.300018310546875000e+00 1.300048828125000000e+00 1.312500000000000000e+00 1.249969482421875000e+00 1.249969482421875000e+00 1.249969482421875000e+00 1.250061035156250000e+00 1.250152587890625000e+00 1.250244140625000000e+00 1.249969482421875000e+00 1.250091552734375000e+00 1.250213623046875000e+00 1.250335693359375000e+00 1.250457763671875000e+00 1.249969482421875000e+00 1.250091552734375000e+00 1.250244140625000000e+00 1.249969482421875000e+00 1.250152587890625000e+00 1.250335693359375000e+00 1.250518798828125000e+00 1.250732421875000000e+00 1.250946044921875000e+00 1.251159667968750000e+00 1.251403808593750000e+00 1.249969482421875000e+00 1.250244140625000000e+00 1.250579833984375000e+00 1.250915527343750000e+00 1.251251220703125000e+00 1.249969482421875000e+00 1.249969482421875000e+00 1.249969482421875000e+00 1.250366210937500000e+00 1.249969482421875000e+00 1.250396728515625000e+00 1.250823974609375000e+00 1.249969482421875000e+00 1.250427246093750000e+00 1.249969482421875000e+00 1.249969482421875000e+00 1.249969482421875000e+00 1.249969482421875000e+00 1.250457763671875000e+00 1.250976562500000000e+00 1.251495361328125000e+00 1.249969482421875000e+00 1.250457763671875000e+00 1.251007080078125000e+00 1.251556396484375000e+00 1.252105712890625000e+00 1.249969482421875000e+00 1.249969482421875000e+00 1.250579833984375000e+00 1.251190185546875000e+00 1.251800537109375000e+00 1.249969482421875000e+00 1.249969482421875000e+00 1.250640869140625000e+00 1.249969482421875000e+00 1.250640869140625000e+00 1.251342773437500000e+00 1.252044677734375000e+00 1.252685546875000000e+00 1.249969482421875000e+00 1.250640869140625000e+00 1.249969482421875000e+00 1.249969482421875000e+00 1.250671386718750000e+00 1.251403808593750000e+00 1.252136230468750000e+00 1.252899169921875000e+00 1.253662109375000000e+00 1.254425048828125000e+00 1.255187988281250000e+00 1.255950927734375000e+00 1.256713867187500000e+00 1.257476806640625000e+00 1.258270263671875000e+00 1.249969482421875000e+00 1.250762939453125000e+00 1.249969482421875000e+00 1.250793457031250000e+00 1.249969482421875000e+00 1.250823974609375000e+00 1.251678466796875000e+00 1.249969482421875000e+00 1.249969482421875000e+00 1.249969482421875000e+00 1.249969482421875000e+00 1.250885009765625000e+00 1.251831054687500000e+00 1.252777099609375000e+00 1.249969482421875000e+00 1.249969482421875000e+00 1.250946044921875000e+00 1.249969482421875000e+00 1.250946044921875000e+00 1.251953125000000000e+00 1.249969482421875000e+00 1.249969482421875000e+00 1.249969482421875000e+00 1.251007080078125000e+00 1.252044677734375000e+00 1.253112792968750000e+00 1.254180908203125000e+00 1.255279541015625000e+00 1.249969482421875000e+00 1.251098632812500000e+00 1.252227783203125000e+00 1.253356933593750000e+00 9.999694824218750000e-01 1.001129150390625000e+00 1.002349853515625000e+00 1.003631591796875000e+00 9.999694824218750000e-01 1.001312255859375000e+00 9.999694824218750000e-01 1.001434326171875000e+00 1.003906250000000000e+00 1.005462646484375000e+00 1.007812500000000000e+00 1.009460449218750000e+00 1.011138916015625000e+00 1.015625000000000000e+00 1.017395019531250000e+00 9.999694824218750000e-01 9.999694824218750000e-01 1.001892089843750000e+00 1.003906250000000000e+00 1.005920410156250000e+00 1.007965087890625000e+00 1.015625000000000000e+00 1.017547607421875000e+00 1.019744873046875000e+00 1.021972656250000000e+00 1.024261474609375000e+00 9.999694824218750000e-01 9.999694824218750000e-01 1.002380371093750000e+00 9.999694824218750000e-01 1.002471923828125000e+00 1.005035400390625000e+00 1.007812500000000000e+00 1.010467529296875000e+00 1.013153076171875000e+00 1.015991210937500000e+00 1.018859863281250000e+00 1.023437500000000000e+00 1.026397705078125000e+00 1.029388427734375000e+00 1.032440185546875000e+00 1.035522460937500000e+00 1.038696289062500000e+00 9.999694824218750000e-01 1.003204345703125000e+00 1.006500244140625000e+00 1.009826660156250000e+00 1.013214111328125000e+00 1.016632080078125000e+00 1.020111083984375000e+00 1.023620605468750000e+00 1.027160644531250000e+00 1.031250000000000000e+00 1.062500000000000000e+00 1.066192626953125000e+00 1.069915771484375000e+00 1.073669433593750000e+00 9.999694824218750000e-01 1.003784179687500000e+00 1.007659912109375000e+00 9.999694824218750000e-01 9.999694824218750000e-01 1.003997802734375000e+00 9.999694824218750000e-01 1.004119873046875000e+00 9.999694824218750000e-01 1.004180908203125000e+00 9.999694824218750000e-01 1.004302978515625000e+00 1.007781982421875000e+00 9.999694824218750000e-01 1.004364013671875000e+00 9.999694824218750000e-01 9.999694824218750000e-01 1.003875732421875000e+00 9.999694824218750000e-01 9.999694824218750000e-01 9.999694824218750000e-01 1.004760742187500000e+00 1.007781982421875000e+00 1.012664794921875000e+00 1.031250000000000000e+00 1.062500000000000000e+00 1.067352294921875000e+00 1.072387695312500000e+00 1.078125000000000000e+00 1.083221435546875000e+00 1.088348388671875000e+00 1.093750000000000000e+00 1.125000000000000000e+00 1.132812500000000000e+00 1.124969482421875000e+00 1.130249023437500000e+00 1.250000000000000000e+00 1.249969482421875000e+00 1.255340576171875000e+00 1.249969482421875000e+00 1.249969482421875000e+00 1.255432128906250000e+00 1.260894775390625000e+00 1.500000000000000000e+00 1.505462646484375000e+00 1.499969482421875000e+00 1.505401611328125000e+00 1.510833740234375000e+00 1.515594482421875000e+00 1.531250000000000000e+00 1.562500000000000000e+00 1.562469482421875000e+00 1.499969482421875000e+00 1.505432128906250000e+00 1.510864257812500000e+00 1.499969482421875000e+00 1.499969482421875000e+00 1.499969482421875000e+00 1.499969482421875000e+00 1.505340576171875000e+00 1.510711669921875000e+00 1.515594482421875000e+00 1.499969482421875000e+00 1.499969482421875000e+00 1.505310058593750000e+00 1.515625000000000000e+00 1.520965576171875000e+00 1.526306152343750000e+00 1.531646728515625000e+00 1.531219482421875000e+00 1.536529541015625000e+00 1.541839599609375000e+00 1.499969482421875000e+00 1.505279541015625000e+00 1.510559082031250000e+00 1.499969482421875000e+00 1.499969482421875000e+00 1.505249023437500000e+00 1.499969482421875000e+00 1.505218505859375000e+00 1.510467529296875000e+00 1.515716552734375000e+00 1.520965576171875000e+00 1.526214599609375000e+00 1.499969482421875000e+00 1.505187988281250000e+00 1.510406494140625000e+00 1.515625000000000000e+00 1.520843505859375000e+00 1.531250000000000000e+00 1.499969482421875000e+00 1.499969482421875000e+00 1.499969482421875000e+00 1.499969482421875000e+00 1.505126953125000000e+00 1.499969482421875000e+00 1.505096435546875000e+00 1.510223388671875000e+00 1.515350341796875000e+00 1.520477294921875000e+00 1.523406982421875000e+00 1.528503417968750000e+00 1.533599853515625000e+00 1.531219482421875000e+00 1.499969482421875000e+00 1.499969482421875000e+00 1.499969482421875000e+00 1.505035400390625000e+00 1.510253906250000000e+00 1.515625000000000000e+00 1.531250000000000000e+00 1.531219482421875000e+00 1.536437988281250000e+00 1.541656494140625000e+00 1.499969482421875000e+00 1.505157470703125000e+00 1.510345458984375000e+00 1.499969482421875000e+00 1.505126953125000000e+00 1.510284423828125000e+00 1.515441894531250000e+00 1.520660400390625000e+00 1.525878906250000000e+00 1.531250000000000000e+00 1.536468505859375000e+00 1.541687011718750000e+00 1.546936035156250000e+00 1.552154541015625000e+00 1.557373046875000000e+00 1.562591552734375000e+00 1.567810058593750000e+00 1.499969482421875000e+00 1.499969482421875000e+00 1.505157470703125000e+00 1.499969482421875000e+00 1.505157470703125000e+00 1.499969482421875000e+00 1.505157470703125000e+00 1.499969482421875000e+00 1.505126953125000000e+00 1.499969482421875000e+00 1.499969482421875000e+00 1.505126953125000000e+00 1.507781982421875000e+00 1.499969482421875000e+00 1.505096435546875000e+00 1.510223388671875000e+00 1.515625000000000000e+00 1.531250000000000000e+00 1.531219482421875000e+00 1.536437988281250000e+00 1.499969482421875000e+00 1.505157470703125000e+00 1.515625000000000000e+00 1.499969482421875000e+00 1.499969482421875000e+00 1.507812500000000000e+00 1.512969970703125000e+00 1.515594482421875000e+00 1.520751953125000000e+00 1.523406982421875000e+00 1.528564453125000000e+00 1.533691406250000000e+00 1.562500000000000000e+00 1.625000000000000000e+00 1.630218505859375000e+00 1.640625000000000000e+00 1.645843505859375000e+00 1.624969482421875000e+00 1.750000000000000000e+00 1.749969482421875000e+00 1.749969482421875000e+00 1.755126953125000000e+00 1.757781982421875000e+00 1.762908935546875000e+00 1.768005371093750000e+00 1.773437500000000000e+00 1.781250000000000000e+00 1.786254882812500000e+00 2.000000000000000000e+00 1.999969482421875000e+00 2.004760742187500000e+00 2.007781982421875000e+00 2.012542724609375000e+00 2.031250000000000000e+00 1.999969482421875000e+00 2.004760742187500000e+00 2.009765625000000000e+00 2.014648437500000000e+00 1.999969482421875000e+00 2.004669189453125000e+00 2.009460449218750000e+00 2.015625000000000000e+00 2.015594482421875000e+00 2.020355224609375000e+00 1.999969482421875000e+00 2.004699707031250000e+00 2.007781982421875000e+00 1.999969482421875000e+00 1.999969482421875000e+00 1.999969482421875000e+00 2.004638671875000000e+00 1.999969482421875000e+00 1.999969482421875000e+00 2.004760742187500000e+00 1.999969482421875000e+00 2.004730224609375000e+00 1.999969482421875000e+00 2.004699707031250000e+00 2.009765625000000000e+00 1.999969482421875000e+00 2.004760742187500000e+00 2.009552001953125000e+00 2.014312744140625000e+00 2.015594482421875000e+00 1.999969482421875000e+00 2.004699707031250000e+00 1.999969482421875000e+00 2.004669189453125000e+00 2.009368896484375000e+00 2.014038085937500000e+00 2.018524169921875000e+00 2.023071289062500000e+00 2.027618408203125000e+00 2.031219482421875000e+00 2.035552978515625000e+00 2.031219482421875000e+00 2.035125732421875000e+00 2.039428710937500000e+00 2.043701171875000000e+00 2.047973632812500000e+00 2.062500000000000000e+00 2.066741943359375000e+00 1.999969482421875000e+00 2.004180908203125000e+00 2.008392333984375000e+00 2.011688232421875000e+00 2.015869140625000000e+00 2.031250000000000000e+00 1.999969482421875000e+00 1.999969482421875000e+00 2.003875732421875000e+00 2.007781982421875000e+00 1.999969482421875000e+00 2.004028320312500000e+00 2.007781982421875000e+00 2.011810302734375000e+00 2.015594482421875000e+00 1.999969482421875000e+00 2.003936767578125000e+00 2.007904052734375000e+00 2.011840820312500000e+00 2.015777587890625000e+00 2.019683837890625000e+00 2.023590087890625000e+00 2.027465820312500000e+00 2.031341552734375000e+00 2.035186767578125000e+00 2.062500000000000000e+00 2.066314697265625000e+00 2.070098876953125000e+00 2.073883056640625000e+00 2.077667236328125000e+00 2.125000000000000000e+00 2.128723144531250000e+00 2.132446289062500000e+00 2.136138916015625000e+00 2.139831542968750000e+00 2.143493652343750000e+00 2.147155761718750000e+00 2.124969482421875000e+00 2.124969482421875000e+00 2.128601074218750000e+00 2.124969482421875000e+00 2.124969482421875000e+00 2.124969482421875000e+00 2.124969482421875000e+00 2.128540039062500000e+00 2.124969482421875000e+00 2.128509521484375000e+00 2.132019042968750000e+00 2.140625000000000000e+00 2.140594482421875000e+00 2.144073486328125000e+00 2.156250000000000000e+00 2.159698486328125000e+00 2.124969482421875000e+00 2.128387451171875000e+00 2.132812500000000000e+00 2.136169433593750000e+00 2.140625000000000000e+00 2.140594482421875000e+00 2.143920898437500000e+00 2.124969482421875000e+00 2.127899169921875000e+00 2.250000000000000000e+00 2.253234863281250000e+00 2.500000000000000000e+00 2.499969482421875000e+00 2.503112792968750000e+00 2.506256103515625000e+00 2.499969482421875000e+00 2.503021240234375000e+00 2.499969482421875000e+00 2.502990722656250000e+00 2.505981445312500000e+00 2.508972167968750000e+00 2.499969482421875000e+00 2.502929687500000000e+00 2.505859375000000000e+00 2.508789062500000000e+00 2.499969482421875000e+00 2.502899169921875000e+00 2.505859375000000000e+00 2.499969482421875000e+00 2.502899169921875000e+00 2.505798339843750000e+00 2.499969482421875000e+00 2.499969482421875000e+00 2.499969482421875000e+00 2.502807617187500000e+00 2.505645751953125000e+00 2.508453369140625000e+00 2.499969482421875000e+00 2.502777099609375000e+00 2.505859375000000000e+00 2.507781982421875000e+00 2.499969482421875000e+00 3.000000000000000000e+00 3.002746582031250000e+00 3.005462646484375000e+00 3.008178710937500000e+00 3.010894775390625000e+00 2.999969482421875000e+00 2.999969482421875000e+00 2.999969482421875000e+00 3.002655029296875000e+00 3.005310058593750000e+00 3.007965087890625000e+00 2.999969482421875000e+00 3.002624511718750000e+00 3.005249023437500000e+00 3.007873535156250000e+00 3.010498046875000000e+00 3.015625000000000000e+00 3.018218994140625000e+00 3.020812988281250000e+00 3.023406982421875000e+00 2.999969482421875000e+00 3.002593994140625000e+00 3.005187988281250000e+00 2.999969482421875000e+00 3.002563476562500000e+00 2.999969482421875000e+00 2.999969482421875000e+00 3.002502441406250000e+00 3.005035400390625000e+00 3.007568359375000000e+00 2.999969482421875000e+00 3.002471923828125000e+00 3.004943847656250000e+00 3.007446289062500000e+00 3.009948730468750000e+00 2.999969482421875000e+00 3.002441406250000000e+00 3.004943847656250000e+00 2.999969482421875000e+00 2.999969482421875000e+00 3.002441406250000000e+00 3.004913330078125000e+00 2.999969482421875000e+00 3.002471923828125000e+00 3.004974365234375000e+00 2.999969482421875000e+00 3.002471923828125000e+00 3.007812500000000000e+00 2.999969482421875000e+00 2.999969482421875000e+00 2.999969482421875000e+00 3.002471923828125000e+00 3.007812500000000000e+00 3.010406494140625000e+00 2.999969482421875000e+00 3.002563476562500000e+00 3.005126953125000000e+00 2.999969482421875000e+00 3.002532958984375000e+00 3.005065917968750000e+00 3.007598876953125000e+00 2.999969482421875000e+00 3.002471923828125000e+00 2.999969482421875000e+00 2.999969482421875000e+00 2.999969482421875000e+00 3.002441406250000000e+00 3.004913330078125000e+00 3.007385253906250000e+00 2.999969482421875000e+00 2.999969482421875000e+00 3.002380371093750000e+00 3.004791259765625000e+00 2.999969482421875000e+00 2.999969482421875000e+00 3.002349853515625000e+00 2.999969482421875000e+00 3.002319335937500000e+00 3.004669189453125000e+00 3.007019042968750000e+00 3.009338378906250000e+00 3.015625000000000000e+00 3.031250000000000000e+00 2.999969482421875000e+00 3.002136230468750000e+00 3.004272460937500000e+00 3.006408691406250000e+00 3.008544921875000000e+00 3.010681152343750000e+00 2.999969482421875000e+00 2.999969482421875000e+00 3.002075195312500000e+00 2.999969482421875000e+00 2.999969482421875000e+00 3.002044677734375000e+00 3.004119873046875000e+00 3.007812500000000000e+00 3.009887695312500000e+00 3.015625000000000000e+00 3.017669677734375000e+00 3.019683837890625000e+00 2.999969482421875000e+00 2.999969482421875000e+00 3.001922607421875000e+00 3.003845214843750000e+00 3.005767822265625000e+00 2.999969482421875000e+00 3.001861572265625000e+00 2.999969482421875000e+00 2.999969482421875000e+00 3.001831054687500000e+00 3.003692626953125000e+00 3.007812500000000000e+00 2.999969482421875000e+00 3.001800537109375000e+00 3.003631591796875000e+00 2.999969482421875000e+00 3.001770019531250000e+00 3.003570556640625000e+00 3.005371093750000000e+00 3.007110595703125000e+00 3.007781982421875000e+00 3.009521484375000000e+00 3.015625000000000000e+00 3.017333984375000000e+00 3.019042968750000000e+00 2.999969482421875000e+00 2.999969482421875000e+00 3.001647949218750000e+00 2.999969482421875000e+00 3.001617431640625000e+00 2.999969482421875000e+00 3.001586914062500000e+00 3.003204345703125000e+00 3.004821777343750000e+00 3.007812500000000000e+00 2.999969482421875000e+00 2.999969482421875000e+00 2.999969482421875000e+00 3.001525878906250000e+00 3.003082275390625000e+00 3.004638671875000000e+00 3.006164550781250000e+00 3.007690429687500000e+00 3.009216308593750000e+00 3.010711669921875000e+00 2.999969482421875000e+00 2.999969482421875000e+00 2.999969482421875000e+00 3.001434326171875000e+00 3.002929687500000000e+00 3.004425048828125000e+00 3.005920410156250000e+00 3.007385253906250000e+00 3.015625000000000000e+00 3.031250000000000000e+00 3.032684326171875000e+00 3.031219482421875000e+00 3.032653808593750000e+00 3.034088134765625000e+00 3.035491943359375000e+00 3.031219482421875000e+00 2.999969482421875000e+00 2.999969482421875000e+00 3.001251220703125000e+00 3.002532958984375000e+00 3.003814697265625000e+00 3.005126953125000000e+00 2.999969482421875000e+00 2.999969482421875000e+00 3.001220703125000000e+00 2.999969482421875000e+00 2.999969482421875000e+00 3.001190185546875000e+00 3.002441406250000000e+00 3.003662109375000000e+00 3.004882812500000000e+00 3.007812500000000000e+00 3.015625000000000000e+00 3.016815185546875000e+00 2.999969482421875000e+00 3.001129150390625000e+00 3.002319335937500000e+00 2.999969482421875000e+00 3.001159667968750000e+00 2.999969482421875000e+00 2.999969482421875000e+00 3.001129150390625000e+00 2.999969482421875000e+00 2.999969482421875000e+00 3.001068115234375000e+00 2.999969482421875000e+00 3.001098632812500000e+00 3.001922607421875000e+00 2.999969482421875000e+00 2.999969482421875000e+00 2.999969482421875000e+00 2.999969482421875000e+00 3.000946044921875000e+00 3.001953125000000000e+00 3.002960205078125000e+00 3.003875732421875000e+00 3.004882812500000000e+00 3.005859375000000000e+00 2.999969482421875000e+00 3.000915527343750000e+00 3.001861572265625000e+00 3.002807617187500000e+00 3.003723144531250000e+00 3.004638671875000000e+00 3.007812500000000000e+00 3.008697509765625000e+00 3.009582519531250000e+00 3.010467529296875000e+00 3.011352539062500000e+00 3.015625000000000000e+00 3.016479492187500000e+00 3.017333984375000000e+00 3.015594482421875000e+00 3.016418457031250000e+00 3.017242431640625000e+00 3.015594482421875000e+00 3.015594482421875000e+00 3.015594482421875000e+00 3.015594482421875000e+00 3.016357421875000000e+00 3.015594482421875000e+00 2.999969482421875000e+00 3.000732421875000000e+00 3.001495361328125000e+00 3.002258300781250000e+00 3.002990722656250000e+00 2.999969482421875000e+00 3.000701904296875000e+00 2.999969482421875000e+00 3.000671386718750000e+00 3.001373291015625000e+00 3.001922607421875000e+00 3.002593994140625000e+00 3.003265380859375000e+00 3.003906250000000000e+00 3.004547119140625000e+00 3.007812500000000000e+00 3.008422851562500000e+00 2.999969482421875000e+00 3.000579833984375000e+00 3.001129150390625000e+00 3.001678466796875000e+00 2.999969482421875000e+00 3.000518798828125000e+00 2.999969482421875000e+00 2.999969482421875000e+00 2.999969482421875000e+00 3.000488281250000000e+00 2.999969482421875000e+00 3.000427246093750000e+00 3.000885009765625000e+00 3.001342773437500000e+00 3.001770019531250000e+00 3.002197265625000000e+00 3.002624511718750000e+00 3.003021240234375000e+00 3.003417968750000000e+00 3.003814697265625000e+00 3.004180908203125000e+00 3.003875732421875000e+00 3.004241943359375000e+00 3.004577636718750000e+00 3.004913330078125000e+00 2.999969482421875000e+00 3.000305175781250000e+00 3.000610351562500000e+00 3.000915527343750000e+00 3.001220703125000000e+00 3.001525878906250000e+00 2.999969482421875000e+00 3.000244140625000000e+00 2.999969482421875000e+00 3.000213623046875000e+00 3.000457763671875000e+00 3.000701904296875000e+00 3.000946044921875000e+00 3.001159667968750000e+00 3.001373291015625000e+00 3.001586914062500000e+00 3.001770019531250000e+00 3.001953125000000000e+00 3.002136230468750000e+00 3.002288818359375000e+00 3.002441406250000000e+00 3.002593994140625000e+00 3.002746582031250000e+00 3.002929687500000000e+00 3.003051757812500000e+00 3.003173828125000000e+00 3.003295898437500000e+00 3.003387451171875000e+00 3.003479003906250000e+00 3.003570556640625000e+00 3.003631591796875000e+00 3.003692626953125000e+00 3.003753662109375000e+00 3.003784179687500000e+00 3.003814697265625000e+00 3.003845214843750000e+00 3.003875732421875000e+00 3.003875732421875000e+00 3.003875732421875000e+00 3.003875732421875000e+00 3.003845214843750000e+00 3.003814697265625000e+00 3.003753662109375000e+00 3.003692626953125000e+00 3.003631591796875000e+00 3.003570556640625000e+00 3.003479003906250000e+00 3.003387451171875000e+00 3.003295898437500000e+00 3.003204345703125000e+00 3.003082275390625000e+00 3.002960205078125000e+00 3.002838134765625000e+00 3.002685546875000000e+00 3.002532958984375000e+00 3.002380371093750000e+00 3.002197265625000000e+00 2.999969482421875000e+00 2.999786376953125000e+00 2.999603271484375000e+00 2.999389648437500000e+00 3.000000000000000000e+00 2.999786376953125000e+00 2.999542236328125000e+00 2.999298095703125000e+00 2.999053955078125000e+00 2.998779296875000000e+00 2.998504638671875000e+00 3.000000000000000000e+00 2.999725341796875000e+00 2.999420166015625000e+00 3.000000000000000000e+00 3.000000000000000000e+00 2.999664306640625000e+00 3.000000000000000000e+00 2.999664306640625000e+00 3.000000000000000000e+00 3.000000000000000000e+00 2.999603271484375000e+00 2.999237060546875000e+00 3.000000000000000000e+00 3.000000000000000000e+00 2.999603271484375000e+00 2.999176025390625000e+00 2.998748779296875000e+00 2.998260498046875000e+00 3.000000000000000000e+00 2.999542236328125000e+00 3.000000000000000000e+00 3.000000000000000000e+00 3.000000000000000000e+00 3.000000000000000000e+00 3.000000000000000000e+00 2.999481201171875000e+00 2.998962402343750000e+00 2.998443603515625000e+00 2.997924804687500000e+00 3.000000000000000000e+00 2.999450683593750000e+00 3.000000000000000000e+00 3.000000000000000000e+00 3.000000000000000000e+00 3.000000000000000000e+00 2.999389648437500000e+00 3.000000000000000000e+00 3.000000000000000000e+00 2.999359130859375000e+00 2.998718261718750000e+00 2.998077392578125000e+00 2.997436523437500000e+00 3.000000000000000000e+00 2.999359130859375000e+00 2.998687744140625000e+00 2.998016357421875000e+00 2.997344970703125000e+00 2.996643066406250000e+00 2.995941162109375000e+00 2.995239257812500000e+00 3.000000000000000000e+00 3.000000000000000000e+00 3.000000000000000000e+00 2.999298095703125000e+00 2.998565673828125000e+00 2.997833251953125000e+00 2.997070312500000000e+00 3.000000000000000000e+00 2.999237060546875000e+00 2.998474121093750000e+00 2.997680664062500000e+00 2.996887207031250000e+00 2.996093750000000000e+00 2.996093750000000000e+00 2.995269775390625000e+00 2.994445800781250000e+00 2.993591308593750000e+00 2.992736816406250000e+00 2.991882324218750000e+00 2.991027832031250000e+00 2.990142822265625000e+00 2.989257812500000000e+00 2.988372802734375000e+00 3.000000000000000000e+00 2.998992919921875000e+00 3.000000000000000000e+00 3.000000000000000000e+00 2.999053955078125000e+00 3.000000000000000000e+00 2.999023437500000000e+00 2.998046875000000000e+00 2.997039794921875000e+00 2.996093750000000000e+00 3.000000000000000000e+00 3.000000000000000000e+00 3.000000000000000000e+00 2.998962402343750000e+00 3.000000000000000000e+00 3.000000000000000000e+00 3.000000000000000000e+00 2.998931884765625000e+00 2.997863769531250000e+00 3.000000000000000000e+00 2.998901367187500000e+00 2.997772216796875000e+00 2.996673583984375000e+00 2.995574951171875000e+00 3.000000000000000000e+00 3.000000000000000000e+00 2.998901367187500000e+00 2.997772216796875000e+00 3.000000000000000000e+00 2.998840332031250000e+00 3.000000000000000000e+00 3.000000000000000000e+00 2.998809814453125000e+00 2.997619628906250000e+00 3.000000000000000000e+00 3.000000000000000000e+00 2.998779296875000000e+00 2.997528076171875000e+00 2.996276855468750000e+00 2.994995117187500000e+00 2.993713378906250000e+00 2.992431640625000000e+00 2.991119384765625000e+00 2.989715576171875000e+00 3.000000000000000000e+00 2.998687744140625000e+00 2.997344970703125000e+00 3.000000000000000000e+00 2.998657226562500000e+00 2.997283935546875000e+00 3.000000000000000000e+00 2.998626708984375000e+00 2.997222900390625000e+00 3.000000000000000000e+00 2.998596191406250000e+00 3.000000000000000000e+00 2.998016357421875000e+00 3.000000000000000000e+00 2.998565673828125000e+00 3.000000000000000000e+00 2.998535156250000000e+00 3.000000000000000000e+00 2.998504638671875000e+00 3.000000000000000000e+00 3.000000000000000000e+00 2.998474121093750000e+00 2.996948242187500000e+00 3.000000000000000000e+00 2.998474121093750000e+00 3.000000000000000000e+00 2.998443603515625000e+00 2.996887207031250000e+00 2.995300292968750000e+00 2.993713378906250000e+00 2.992126464843750000e+00 2.990509033203125000e+00 2.988891601562500000e+00 2.987274169921875000e+00 3.000000000000000000e+00 2.998352050781250000e+00 2.996704101562500000e+00 2.995025634765625000e+00 2.993347167968750000e+00 2.991607666015625000e+00 2.989868164062500000e+00 2.988098144531250000e+00 2.984344482421875000e+00 3.000000000000000000e+00 3.000000000000000000e+00 3.000000000000000000e+00
0.000000000000000000e+00 1.559448242187500000e-02 3.210449218750000000e-02 6.250000000000000000e-02 7.809448242187500000e-02 9.460449218750000000e-02 1.111145019531250000e-01 1.252441406250000000e-01 1.521911621093750000e-01 1.791381835937500000e-01 2.030944824218750000e-01 2.300415039062500000e-01 2.569580078125000000e-01 2.838439941406250000e-01 3.107910156250000000e-01 2.499694824218750000e-01 2.768859863281250000e-01 3.037719726562500000e-01 3.124694824218750000e-01 3.394165039062500000e-01 3.663635253906250000e-01 3.905944824218750000e-01 4.175415039062500000e-01 4.444580078125000000e-01 4.713439941406250000e-01 4.981689453125000000e-01 5.249633789062500000e-01 5.625000000000000000e-01 5.892028808593750000e-01 6.171875000000000000e-01 7.500000000000000000e-01 7.768859863281250000e-01 8.037109375000000000e-01 8.304748535156250000e-01 8.571472167968750000e-01 8.840942382812500000e-01 9.062194824218750000e-01 9.331665039062500000e-01 9.600524902343750000e-01 9.869995117187500000e-01 1.013854980468750000e+00 1.040618896484375000e+00 1.067565917968750000e+00 1.093719482421875000e+00 1.120666503906250000e+00 1.156250000000000000e+00 1.124969482421875000e+00 1.151916503906250000e+00 1.178771972656250000e+00 1.205505371093750000e+00 1.232116699218750000e+00 1.259063720703125000e+00 1.285919189453125000e+00 1.249969482421875000e+00 1.276580810546875000e+00 1.312500000000000000e+00 1.375000000000000000e+00 1.401977539062500000e+00 1.429687500000000000e+00 1.456390380859375000e+00 1.482940673828125000e+00 1.509735107421875000e+00 1.536682128906250000e+00 1.563446044921875000e+00 1.590393066406250000e+00 1.625000000000000000e+00 1.499969482421875000e+00 1.526458740234375000e+00 1.562500000000000000e+00 1.589447021484375000e+00 1.616180419921875000e+00 1.640594482421875000e+00 1.671875000000000000e+00 1.698669433593750000e+00 1.725311279296875000e+00 1.751800537109375000e+00 1.778106689453125000e+00 1.749969482421875000e+00 1.775939941406250000e+00 1.749969482421875000e+00 1.775604248046875000e+00 1.796844482421875000e+00 1.822143554687500000e+00 1.843719482421875000e+00 1.875000000000000000e+00 1.901794433593750000e+00 1.928741455078125000e+00 1.955505371093750000e+00 1.984375000000000000e+00 2.011138916015625000e+00 2.062500000000000000e+00 2.062469482421875000e+00 2.089416503906250000e+00 2.116363525390625000e+00 2.143310546875000000e+00 2.170074462890625000e+00 2.187469482421875000e+00 2.187469482421875000e+00 2.214416503906250000e+00 2.241363525390625000e+00 2.265594482421875000e+00 2.292541503906250000e+00 2.320312500000000000e+00 2.343719482421875000e+00 2.375000000000000000e+00 2.406250000000000000e+00 2.433197021484375000e+00 2.459930419921875000e+00 2.484344482421875000e+00 2.499969482421875000e+00 2.531250000000000000e+00 2.562500000000000000e+00 2.589477539062500000e+00 2.616180419921875000e+00 2.656250000000000000e+00 2.687500000000000000e+00 2.812500000000000000e+00 2.919555664062500000e+00 3.026062011718750000e+00 3.132019042968750000e+00 3.239593505859375000e+00 3.346557617187500000e+00 3.454132080078125000e+00 3.561065673828125000e+00 3.666900634765625000e+00 3.772064208984375000e+00 3.876190185546875000e+00 3.979614257812500000e+00 4.082305908203125000e+00 4.183105468750000000e+00 4.283142089843750000e+00 4.390716552734375000e+00 4.498291015625000000e+00 4.609375000000000000e+00 4.714813232421875000e+00 4.820312500000000000e+00 4.924377441406250000e+00 5.023406982421875000e+00 5.125000000000000000e+00 5.250000000000000000e+00 5.348144531250000000e+00 5.445312500000000000e+00 5.552886962890625000e+00 5.660461425781250000e+00 5.765594482421875000e+00 5.873168945312500000e+00 5.984375000000000000e+00 6.089721679687500000e+00 6.195312500000000000e+00 6.500000000000000000e+00 6.601531982421875000e+00 6.703125000000000000e+00 6.802551269531250000e+00 6.900054931640625000e+00 6.996337890625000000e+00 7.093750000000000000e+00 7.250000000000000000e+00 7.342559814453125000e+00 7.437500000000000000e+00 7.545074462890625000e+00 7.656250000000000000e+00 7.760955810546875000e+00 7.864227294921875000e+00 7.968750000000000000e+00 8.062469482421875000e+00 8.156219482421875000e+00 8.253662109375000000e+00 8.375000000000000000e+00 8.469299316406250000e+00 8.562500000000000000e+00 8.624969482421875000e+00 8.703094482421875000e+00 8.781250000000000000e+00 8.890625000000000000e+00 8.996520996093750000e+00 9.100738525390625000e+00 9.218750000000000000e+00 9.375000000000000000e+00 9.500000000000000000e+00 9.593719482421875000e+00 9.687469482421875000e+00 9.812500000000000000e+00 9.921875000000000000e+00 1.002944946289062500e+01 9.999969482421875000e+00 1.010412597656250000e+01 1.021090698242187500e+01 1.031655883789062500e+01 1.042184448242187500e+01 1.049996948242187500e+01 1.060583496093750000e+01 1.071340942382812500e+01 1.100000000000000000e+01 1.110937500000000000e+01 1.121484375000000000e+01 1.124996948242187500e+01 1.135202026367187500e+01 1.143746948242187500e+01 1.151956176757812500e+01 1.160156250000000000e+01 1.167965698242187500e+01 1.175601196289062500e+01 1.182809448242187500e+01 1.190081787109375000e+01 1.197164916992187500e+01 1.203213500976562500e+01 1.209375000000000000e+01 1.225000000000000000e+01 1.231250000000000000e+01 1.233944702148437500e+01 1.236639404296875000e+01 1.250000000000000000e+01 1.249996948242187500e+01 1.252734375000000000e+01 1.249996948242187500e+01 1.252453613281250000e+01 1.251562500000000000e+01 1.250256347656250000e+01 1.249008178710937500e+01 1.247705078125000000e+01 1.246347045898437500e+01 1.244918823242187500e+01 1.243356323242187500e+01 1.243750000000000000e+01 1.250000000000000000e+01 1.248751831054687500e+01 1.246871948242187500e+01 1.245513916015625000e+01 1.244265747070312500e+01 1.237496948242187500e+01 1.236248779296875000e+01 1.235000610351562500e+01 1.233590698242187500e+01 1.231246948242187500e+01 1.229840087890625000e+01 1.228591918945312500e+01 1.228125000000000000e+01 1.226821899414062500e+01 1.225415039062500000e+01 1.225000000000000000e+01 1.223434448242187500e+01 1.221875000000000000e+01 1.220318603515625000e+01 1.218713378906250000e+01 1.217062377929687500e+01 1.212496948242187500e+01 1.212500000000000000e+01 1.210934448242187500e+01 1.209686279296875000e+01 1.208593750000000000e+01 1.207290649414062500e+01 1.206042480468750000e+01 1.204739379882812500e+01 1.203121948242187500e+01 1.201715087890625000e+01 1.200256347656250000e+01 1.198748779296875000e+01 1.196871948242187500e+01 1.195568847656250000e+01 1.194213867187500000e+01 1.187496948242187500e+01 1.186041259765625000e+01 1.184371948242187500e+01 1.183123779296875000e+01 1.181875610351562500e+01 1.180627441406250000e+01 1.179687500000000000e+01 1.178387451171875000e+01 1.177139282226562500e+01 1.175839233398437500e+01 1.175000000000000000e+01 1.173596191406250000e+01 1.172143554687500000e+01 1.168746948242187500e+01 1.167218017578125000e+01 1.165640258789062500e+01 1.162496948242187500e+01 1.162500000000000000e+01 1.162500000000000000e+01 1.200000000000000000e+01 1.198699951171875000e+01 1.197348022460937500e+01 1.195941162109375000e+01 1.194384765625000000e+01 1.193750000000000000e+01 1.192187500000000000e+01 1.190536499023437500e+01 1.189288330078125000e+01 1.187496948242187500e+01 1.186141967773437500e+01 1.184893798828125000e+01 1.183593750000000000e+01 1.200000000000000000e+01 1.198434448242187500e+01 1.196871948242187500e+01 1.195358276367187500e+01 1.193746948242187500e+01 1.200000000000000000e+01 1.198348999023437500e+01 1.200000000000000000e+01 1.198257446289062500e+01 1.196469116210937500e+01 1.193746948242187500e+01 1.193750000000000000e+01 1.192184448242187500e+01 1.190936279296875000e+01 1.189633178710937500e+01 1.188375854492187500e+01 1.187500000000000000e+01 1.187500000000000000e+01 1.186196899414062500e+01 1.185156250000000000e+01 1.184375000000000000e+01 1.183126831054687500e+01 1.181878662109375000e+01 1.180578613281250000e+01 1.179251098632812500e+01 1.178125000000000000e+01 1.200000000000000000e+01 1.198648071289062500e+01 1.196871948242187500e+01 1.195309448242187500e+01 1.193753051757812500e+01 1.192150878906250000e+01 1.190621948242187500e+01 1.189318847656250000e+01 1.187496948242187500e+01 1.186248779296875000e+01 1.185000610351562500e+01 1.187500000000000000e+01 1.185934448242187500e+01 1.187500000000000000e+01 1.186044311523437500e+01 1.174996948242187500e+01 1.173464965820312500e+01 1.171887207031250000e+01 1.200000000000000000e+01 1.196871948242187500e+01 1.194543457031250000e+01 1.192187500000000000e+01 1.189758300781250000e+01 1.187500000000000000e+01 1.184371948242187500e+01 1.181433105468750000e+01 1.178494262695312500e+01 1.175534057617187500e+01 1.171871948242187500e+01 1.168884277343750000e+01 1.149996948242187500e+01 1.146871948242187500e+01 1.143746948242187500e+01 1.140676879882812500e+01 1.099996948242187500e+01 1.096554565429687500e+01 1.092965698242187500e+01 1.100000000000000000e+01 1.096875000000000000e+01 1.093420410156250000e+01 1.089978027343750000e+01 1.085934448242187500e+01 1.082485961914062500e+01 1.074996948242187500e+01 1.100000000000000000e+01 1.096875000000000000e+01 1.093426513671875000e+01 1.089978027343750000e+01 1.087500000000000000e+01 1.084375000000000000e+01 1.080932617187500000e+01 1.077340698242187500e+01 1.073895263671875000e+01 1.075000000000000000e+01 1.071875000000000000e+01 1.068432617187500000e+01 1.100000000000000000e+01 1.096875000000000000e+01 1.100000000000000000e+01 1.093746948242187500e+01 1.090304565429687500e+01 1.086859130859375000e+01 1.083416748046875000e+01 1.079684448242187500e+01 1.100000000000000000e+01 1.096557617187500000e+01 1.093750000000000000e+01 1.090625000000000000e+01 1.087500000000000000e+01 1.084375000000000000e+01 1.081250000000000000e+01 1.078125000000000000e+01 1.075000000000000000e+01 1.071554565429687500e+01 1.049996948242187500e+01 1.046548461914062500e+01 1.043750000000000000e+01 9.999969482421875000e+00 9.965423583984375000e+00 9.929656982421875000e+00 9.890594482421875000e+00 9.843719482421875000e+00 9.809173583984375000e+00 9.781250000000000000e+00 9.746673583984375000e+00 9.750000000000000000e+00 9.715393066406250000e+00 9.687500000000000000e+00 9.653076171875000000e+00 9.617156982421875000e+00 9.562469482421875000e+00 9.531250000000000000e+00 9.500000000000000000e+00 9.464813232421875000e+00 9.430389404296875000e+00 9.374969482421875000e+00 9.340515136718750000e+00 9.306060791015625000e+00 9.273437500000000000e+00 9.238983154296875000e+00 9.204528808593750000e+00 9.156219482421875000e+00 9.121063232421875000e+00 9.085906982421875000e+00 9.051452636718750000e+00 9.016998291015625000e+00 8.982513427734375000e+00 8.947998046875000000e+00 8.906219482421875000e+00 8.871704101562500000e+00 8.835906982421875000e+00 8.812500000000000000e+00 8.749969482421875000e+00 8.715362548828125000e+00 8.687500000000000000e+00 8.656250000000000000e+00 8.625000000000000000e+00 8.562469482421875000e+00 8.528015136718750000e+00 8.493560791015625000e+00 8.460937500000000000e+00 8.374969482421875000e+00 8.375000000000000000e+00 8.375000000000000000e+00 8.375000000000000000e+00 8.343750000000000000e+00 8.309295654296875000e+00 8.274841308593750000e+00 8.250000000000000000e+00 8.215545654296875000e+00 8.181091308593750000e+00 8.148437500000000000e+00 8.113983154296875000e+00 8.078094482421875000e+00 8.043640136718750000e+00 8.009216308593750000e+00 7.974578857421875000e+00 7.940185546875000000e+00 7.905822753906250000e+00 7.875000000000000000e+00 7.840698242187500000e+00 7.749969482421875000e+00 7.715515136718750000e+00 7.687500000000000000e+00 7.656250000000000000e+00 7.621856689453125000e+00 7.499969482421875000e+00 7.464813232421875000e+00 7.429656982421875000e+00 7.395202636718750000e+00 7.361663818359375000e+00 7.249969482421875000e+00 7.219970703125000000e+00 7.187469482421875000e+00 6.999969482421875000e+00 6.970062255859375000e+00 6.940063476562500000e+00 6.906219482421875000e+00 6.876190185546875000e+00 6.846160888671875000e+00 6.812469482421875000e+00 6.749969482421875000e+00 6.719970703125000000e+00 6.750000000000000000e+00 6.718719482421875000e+00 6.750000000000000000e+00 6.750000000000000000e+00 6.718719482421875000e+00 6.688812255859375000e+00 6.656219482421875000e+00 6.624969482421875000e+00 6.593719482421875000e+00 6.562469482421875000e+00 6.531219482421875000e+00 6.499969482421875000e+00 6.468719482421875000e+00 6.437469482421875000e+00 6.407592773437500000e+00 6.377593994140625000e+00 6.343719482421875000e+00 6.313812255859375000e+00 6.312500000000000000e+00 6.282501220703125000e+00 6.261291503906250000e+00 6.240142822265625000e+00 6.219024658203125000e+00 6.197967529296875000e+00 6.187500000000000000e+00 6.166290283203125000e+00 6.145080566406250000e+00 6.125000000000000000e+00 6.103851318359375000e+00 6.093750000000000000e+00 6.072662353515625000e+00 6.051452636718750000e+00 6.030273437500000000e+00 6.009155273437500000e+00 5.988067626953125000e+00 5.968750000000000000e+00 5.945281982421875000e+00 5.924377441406250000e+00 5.903533935546875000e+00 6.000000000000000000e+00 5.978790283203125000e+00 5.953094482421875000e+00 5.931610107421875000e+00 5.874969482421875000e+00 5.853485107421875000e+00 5.843750000000000000e+00 5.812469482421875000e+00 5.791290283203125000e+00 5.749969482421875000e+00 5.728881835937500000e+00 5.703094482421875000e+00 5.750000000000000000e+00 5.750000000000000000e+00 5.726531982421875000e+00 5.705505371093750000e+00 5.750000000000000000e+00 5.734375000000000000e+00 5.712860107421875000e+00 5.691650390625000000e+00 5.670440673828125000e+00 5.649261474609375000e+00 5.750000000000000000e+00 5.726531982421875000e+00 5.750000000000000000e+00 5.728881835937500000e+00 5.703094482421875000e+00 5.681610107421875000e+00 5.750000000000000000e+00 5.728790283203125000e+00 5.718750000000000000e+00 6.000000000000000000e+00 5.978820800781250000e+00 5.937469482421875000e+00 5.916442871093750000e+00 5.895233154296875000e+00 5.875000000000000000e+00 5.853485107421875000e+00 5.832275390625000000e+00 5.812500000000000000e+00 5.791381835937500000e+00 5.770294189453125000e+00 5.750000000000000000e+00 5.718719482421875000e+00 5.697509765625000000e+00 5.676300048828125000e+00 5.655090332031250000e+00 5.633911132812500000e+00 5.612792968750000000e+00 5.562469482421875000e+00 5.540985107421875000e+00 5.519775390625000000e+00 5.498596191406250000e+00 5.477478027343750000e+00 5.437469482421875000e+00 5.437500000000000000e+00 5.406219482421875000e+00 5.374969482421875000e+00 5.375000000000000000e+00 5.343719482421875000e+00 4.999969482421875000e+00 4.978485107421875000e+00 4.957550048828125000e+00 4.936859130859375000e+00 4.915649414062500000e+00 4.894470214843750000e+00 4.875000000000000000e+00 4.853912353515625000e+00 4.832855224609375000e+00 4.811828613281250000e+00 4.812500000000000000e+00 4.791290283203125000e+00 4.765594482421875000e+00 4.744384765625000000e+00 4.750000000000000000e+00 4.728820800781250000e+00 4.707672119140625000e+00 4.686584472656250000e+00 4.665557861328125000e+00 4.644500732421875000e+00 4.499969482421875000e+00 4.479095458984375000e+00 4.457885742187500000e+00 4.436676025390625000e+00 4.414031982421875000e+00 4.392883300781250000e+00 4.375000000000000000e+00 4.351531982421875000e+00 4.312469482421875000e+00 4.291259765625000000e+00 4.270050048828125000e+00 4.248870849609375000e+00 4.227722167968750000e+00 4.203094482421875000e+00 4.187500000000000000e+00 4.166320800781250000e+00 4.145172119140625000e+00 4.123962402343750000e+00 4.102783203125000000e+00 3.999969482421875000e+00 3.978851318359375000e+00 3.957763671875000000e+00 3.937500000000000000e+00 3.916442871093750000e+00 3.895507812500000000e+00 3.874603271484375000e+00 3.843719482421875000e+00 3.822509765625000000e+00 3.801300048828125000e+00 3.781250000000000000e+00 3.760040283203125000e+00 3.738861083984375000e+00 3.717651367187500000e+00 3.696472167968750000e+00 3.675262451171875000e+00 3.654144287109375000e+00 3.624969482421875000e+00 3.603759765625000000e+00 3.582550048828125000e+00 3.561340332031250000e+00 3.540161132812500000e+00 3.519012451171875000e+00 3.497894287109375000e+00 3.476531982421875000e+00 3.453094482421875000e+00 3.432037353515625000e+00 3.500000000000000000e+00 3.478790283203125000e+00 3.468750000000000000e+00 3.447540283203125000e+00 3.426361083984375000e+00 3.405212402343750000e+00 3.384063720703125000e+00 3.362945556640625000e+00 3.341857910156250000e+00 3.320922851562500000e+00 3.300231933593750000e+00 3.279571533203125000e+00 3.258880615234375000e+00 3.238220214843750000e+00 2.999969482421875000e+00 2.984375000000000000e+00 2.963684082031250000e+00 2.942474365234375000e+00 2.937500000000000000e+00 2.921875000000000000e+00 2.900695800781250000e+00 2.879547119140625000e+00 2.875000000000000000e+00 2.853790283203125000e+00 2.875000000000000000e+00 2.875000000000000000e+00 2.859375000000000000e+00 2.838165283203125000e+00 2.816986083984375000e+00 2.795806884765625000e+00 2.774658203125000000e+00 2.753540039062500000e+00 2.732391357421875000e+00 2.711456298828125000e+00 2.690521240234375000e+00 2.750000000000000000e+00 2.726531982421875000e+00 2.705352783203125000e+00 2.684143066406250000e+00 2.662963867187500000e+00 2.641571044921875000e+00 2.620330810546875000e+00 2.599151611328125000e+00 2.577941894531250000e+00 2.556732177734375000e+00 2.531219482421875000e+00 2.510009765625000000e+00 2.484344482421875000e+00 2.463165283203125000e+00 2.441955566406250000e+00 2.374969482421875000e+00 2.353759765625000000e+00 2.332550048828125000e+00 2.311370849609375000e+00 2.290191650390625000e+00 2.281250000000000000e+00 2.249969482421875000e+00 2.226531982421875000e+00 2.187469482421875000e+00 2.166259765625000000e+00 2.144500732421875000e+00 2.123321533203125000e+00 2.102172851562500000e+00 2.081054687500000000e+00 2.059936523437500000e+00 2.038848876953125000e+00 2.017547607421875000e+00 1.996520996093750000e+00 1.968719482421875000e+00 1.947692871093750000e+00 1.926727294921875000e+00 1.905792236328125000e+00 1.884887695312500000e+00 1.859344482421875000e+00 1.838348388671875000e+00 1.812469482421875000e+00 1.796875000000000000e+00 1.775848388671875000e+00 1.754913330078125000e+00 1.750000000000000000e+00 1.728485107421875000e+00 1.718750000000000000e+00 1.750000000000000000e+00 1.728820800781250000e+00 1.707641601562500000e+00 1.686523437500000000e+00 1.665374755859375000e+00 1.624969482421875000e+00 1.603759765625000000e+00 1.582550048828125000e+00 1.561340332031250000e+00 1.539031982421875000e+00 1.515594482421875000e+00 1.494445800781250000e+00 1.473297119140625000e+00 1.452117919921875000e+00 1.430999755859375000e+00 1.409912109375000000e+00 1.390625000000000000e+00 1.249969482421875000e+00 1.234375000000000000e+00 1.250000000000000000e+00 1.228820800781250000e+00 1.207611083984375000e+00 1.186401367187500000e+00 1.164031982421875000e+00 1.124969482421875000e+00 1.103759765625000000e+00 1.062469482421875000e+00 1.041259765625000000e+00 1.020050048828125000e+00 9.988708496093750000e-01 9.765319824218750000e-01 9.553527832031250000e-01 9.341735839843750000e-01 9.062194824218750000e-01 8.850708007812500000e-01 8.639221191406250000e-01 8.427429199218750000e-01 8.212585449218750000e-01 8.001098632812500000e-01 7.789611816406250000e-01 7.578430175781250000e-01 7.367248535156250000e-01 7.155151367187500000e-01 6.943054199218750000e-01 6.875000000000000000e-01 6.718750000000000000e-01 6.506958007812500000e-01 6.295166015625000000e-01 6.083068847656250000e-01 5.859069824218750000e-01 5.646972656250000000e-01 5.468750000000000000e-01 5.256652832031250000e-01 5.044555664062500000e-01 4.832763671875000000e-01 4.609069824218750000e-01 4.397277832031250000e-01 4.185791015625000000e-01 3.984375000000000000e-01 3.772583007812500000e-01 3.750000000000000000e-01 3.538208007812500000e-01 3.326416015625000000e-01 3.114624023437500000e-01 2.890319824218750000e-01 2.678833007812500000e-01 2.467346191406250000e-01 2.255859375000000000e-01 2.044372558593750000e-01 1.832885742187500000e-01 1.620788574218750000e-01 1.409301757812500000e-01 1.197814941406250000e-01 9.863281250000000000e-02 7.812500000000000000e-02 5.697631835937500000e-02 3.582763671875000000e-02 1.467895507812500000e-02 -7.843017578125000000e-03 -2.899169921875000000e-02 -5.014038085937500000e-02 -7.128906250000000000e-02 -9.240722656250000000e-02 -1.135559082031250000e-01 -1.347045898437500000e-01 -1.558532714843750000e-01 -1.770019531250000000e-01 -1.981506347656250000e-01 -2.192993164062500000e-01 -2.404479980468750000e-01 -2.615966796875000000e-01 -2.827453613281250000e-01 -3.047180175781250000e-01 -3.258666992187500000e-01 -3.470153808593750000e-01 -3.681640625000000000e-01 -3.893432617187500000e-01 -4.105224609375000000e-01 -4.317016601562500000e-01 -4.529113769531250000e-01 -4.741210937500000000e-01 -4.953308105468750000e-01 -5.165405273437500000e-01 -5.377197265625000000e-01 -5.589294433593750000e-01 -5.801391601562500000e-01 -6.013488769531250000e-01 -6.225585937500000000e-01 -6.437988281250000000e-01 -6.562500000000000000e-01 -6.774597167968750000e-01 -6.986694335937500000e-01 -7.198791503906250000e-01 -7.410888671875000000e-01 -7.622985839843750000e-01 -7.835083007812500000e-01 -8.047180175781250000e-01 -8.259277343750000000e-01 -8.471374511718750000e-01 -8.683471679687500000e-01 -8.895568847656250000e-01 -9.107666015625000000e-01 -9.375305175781250000e-01 -9.587402343750000000e-01 -9.799499511718750000e-01 -1.001159667968750000e+00 -1.022399902343750000e+00 -1.043640136718750000e+00 -1.064849853515625000e+00 -1.085937500000000000e+00 -1.107147216796875000e+00 -1.128356933593750000e+00 -1.149566650390625000e+00 -1.171905517578125000e+00 -1.187500000000000000e+00 -1.203125000000000000e+00 -1.224365234375000000e+00 -1.246124267578125000e+00 -1.267364501953125000e+00 -1.281250000000000000e+00 -1.302459716796875000e+00 -1.323669433593750000e+00 -1.375030517578125000e+00 -1.390625000000000000e+00 -1.375000000000000000e+00 -1.390625000000000000e+00 -1.437530517578125000e+00 -1.458740234375000000e+00 -1.479949951171875000e+00 -1.501159667968750000e+00 -1.522399902343750000e+00 -1.500000000000000000e+00 -1.521209716796875000e+00 -1.542419433593750000e+00 -1.563659667968750000e+00 -1.584899902343750000e+00 -1.609405517578125000e+00 -1.630676269531250000e+00 -1.656280517578125000e+00 -1.625000000000000000e+00 -1.646209716796875000e+00 -1.625000000000000000e+00 -1.646209716796875000e+00 -1.687530517578125000e+00 -1.718780517578125000e+00 -1.740020751953125000e+00 -1.761291503906250000e+00 -1.782470703125000000e+00 -1.803680419921875000e+00 -1.824920654296875000e+00 -1.846221923828125000e+00 -1.867431640625000000e+00 -1.888702392578125000e+00 -1.909973144531250000e+00 -1.931274414062500000e+00 -1.952575683593750000e+00 -1.973907470703125000e+00 -1.995239257812500000e+00 -2.016571044921875000e+00 -2.039093017578125000e+00 -2.060455322265625000e+00 -2.081848144531250000e+00 -2.103240966796875000e+00 -2.124450683593750000e+00 -2.145690917968750000e+00 -2.171905517578125000e+00 -2.193115234375000000e+00 -2.214324951171875000e+00 -2.235534667968750000e+00 -2.256744384765625000e+00 -2.277954101562500000e+00 -2.312530517578125000e+00 -2.343780517578125000e+00 -2.375030517578125000e+00 -2.396240234375000000e+00 -2.417449951171875000e+00 -2.438690185546875000e+00 -2.437500000000000000e+00 -2.458709716796875000e+00 -2.479919433593750000e+00 -2.501159667968750000e+00 -2.523468017578125000e+00 -2.500000000000000000e+00 -2.521240234375000000e+00 -2.542510986328125000e+00 -2.562500000000000000e+00 -2.562500000000000000e+00 -2.583709716796875000e+00 -2.604919433593750000e+00 -2.625000000000000000e+00 -2.646514892578125000e+00 -2.667755126953125000e+00 -2.687500000000000000e+00 -2.703125000000000000e+00 -2.750030517578125000e+00 -2.771240234375000000e+00 -2.792480468750000000e+00 -2.813690185546875000e+00 -2.875030517578125000e+00 -2.890625000000000000e+00 -2.906250000000000000e+00 -2.937530517578125000e+00 -2.958801269531250000e+00 -2.980102539062500000e+00 -3.001434326171875000e+00 -3.023468017578125000e+00 -3.044860839843750000e+00 -3.066070556640625000e+00 -3.087310791015625000e+00 -3.108551025390625000e+00 -3.125000000000000000e+00 -3.140625000000000000e+00 -3.162139892578125000e+00 -3.187530517578125000e+00 -3.208770751953125000e+00 -3.230010986328125000e+00 -3.251220703125000000e+00 -3.272491455078125000e+00 -3.296905517578125000e+00 -3.312500000000000000e+00 -3.343780517578125000e+00 -3.365020751953125000e+00 -3.386230468750000000e+00 -3.407470703125000000e+00 -3.428680419921875000e+00 -3.449920654296875000e+00 -3.471130371093750000e+00 -3.492340087890625000e+00 -3.513580322265625000e+00 -3.534851074218750000e+00 -3.556060791015625000e+00 -3.577301025390625000e+00 -3.598510742187500000e+00 -3.619750976562500000e+00 -3.640625000000000000e+00 -3.656250000000000000e+00 -3.677551269531250000e+00 -3.703155517578125000e+00 -3.724517822265625000e+00 -3.745910644531250000e+00 -3.767333984375000000e+00 -3.788543701171875000e+00 -3.809783935546875000e+00 -3.831054687500000000e+00 -4.000030517578125000e+00 -4.021362304687500000e+00 -4.042724609375000000e+00 -4.062500000000000000e+00 -4.083923339843750000e+00 -4.125030517578125000e+00 -4.125000000000000000e+00 -4.146209716796875000e+00
