# Supplementary material for: Molecular dynamics on quantum annealers
Source: Sci Rep. 2022 Oct 7;12:16824. doi: 10.1038/s41598-022-21163-x (PMC9547079; doi:10.1038/s41598-022-21163-x)
Supplement: Supplementary file 2 — Supplementary Information 2. [file 41598_2022_21163_MOESM2_ESM.zip › results/qbsolv/eq_2/attempts_1/N_31/solution.txt]

1.300000000000000044e+00 1.300048828125000000e+00 1.308044433593750000e+00 1.328125000000000000e+00 1.375000000000000000e+00 1.404022216796875000e+00 1.500000000000000000e+00 1.531250000000000000e+00 1.555664062500000000e+00 1.572448730468750000e+00 1.578094482421875000e+00 1.578125000000000000e+00 1.566680908203125000e+00 1.544891357421875000e+00 1.515625000000000000e+00 1.476531982421875000e+00 1.430816650390625000e+00 1.380249023437500000e+00 1.249969482421875000e+00 1.250000000000000000e+00 1.211883544921875000e+00 1.186492919921875000e+00 1.179687500000000000e+00 1.187469482421875000e+00 1.221496582031250000e+00 9.999694824218750000e-01 1.070739746093750000e+00 1.195312500000000000e+00 1.375000000000000000e+00 1.556427001953125000e+00 1.739562988281250000e+00
0.000000000000000000e+00 5.502014160156250000e-01 1.125000000000000000e+00 1.623870849609375000e+00 1.999847412109375000e+00 2.116180419921875000e+00 2.089447021484375000e+00 1.673614501953125000e+00 1.155578613281250000e+00 4.999694824218750000e-01 -1.368103027343750000e-01 -7.885131835937500000e-01 -1.500030517578125000e+00 -2.121246337890625000e+00 -2.680694580078125000e+00 -3.148986816406250000e+00 -3.484405517578125000e+00 -3.625000000000000000e+00 -3.535491943359375000e+00 -2.625000000000000000e+00 -1.750030517578125000e+00 -5.468750000000000000e-01 8.698730468750000000e-01 2.343719482421875000e+00 3.749969482421875000e+00 4.875000000000000000e+00 8.500000000000000000e+00 1.113168334960937500e+01 1.250000000000000000e+01 1.261633300781250000e+01 1.203125000000000000e+01
