# Supplementary material for: Molecular dynamics on quantum annealers
Source: Sci Rep. 2022 Oct 7;12:16824. doi: 10.1038/s41598-022-21163-x (PMC9547079; doi:10.1038/s41598-022-21163-x)
Supplement: Supplementary file 2 — Supplementary Information 2. [file 41598_2022_21163_MOESM2_ESM.zip › results/qbsolv/eq_2/attempts_1/N_316/solution.txt]

1.300000000000000044e+00 1.299987792968750000e+00 1.312500000000000000e+00 1.312683105468750000e+00 1.312469482421875000e+00 1.249969482421875000e+00 1.249969482421875000e+00 1.250305175781250000e+00 1.249969482421875000e+00 1.250549316406250000e+00 1.249969482421875000e+00 1.250793457031250000e+00 1.251434326171875000e+00 1.249969482421875000e+00 1.250885009765625000e+00 1.249969482421875000e+00 1.249969482421875000e+00 1.251251220703125000e+00 1.252655029296875000e+00 1.254180908203125000e+00 1.500000000000000000e+00 1.501739501953125000e+00 1.499969482421875000e+00 1.501586914062500000e+00 1.503143310546875000e+00 1.504669189453125000e+00 1.506134033203125000e+00 1.507537841796875000e+00 1.507781982421875000e+00 1.499969482421875000e+00 1.501220703125000000e+00 1.502380371093750000e+00 1.503509521484375000e+00 1.504577636718750000e+00 1.499969482421875000e+00 1.499969482421875000e+00 1.499969482421875000e+00 1.500793457031250000e+00 1.501586914062500000e+00 1.502319335937500000e+00 1.502990722656250000e+00 1.503601074218750000e+00 1.504150390625000000e+00 1.499969482421875000e+00 1.500427246093750000e+00 1.500823974609375000e+00 1.501159667968750000e+00 1.501434326171875000e+00 1.501647949218750000e+00 1.501800537109375000e+00 1.501922607421875000e+00 1.501983642578125000e+00 1.501983642578125000e+00 1.501922607421875000e+00 1.499969482421875000e+00 1.499816894531250000e+00 1.500000000000000000e+00 1.499725341796875000e+00 1.499389648437500000e+00 1.499023437500000000e+00 1.500000000000000000e+00 1.500000000000000000e+00 1.499450683593750000e+00 1.498840332031250000e+00 1.498168945312500000e+00 1.497467041015625000e+00 1.500000000000000000e+00 1.499176025390625000e+00 1.498291015625000000e+00 1.497344970703125000e+00 1.496307373046875000e+00 1.495239257812500000e+00 1.494140625000000000e+00 1.492156982421875000e+00 1.490936279296875000e+00 1.500000000000000000e+00 1.498687744140625000e+00 1.497314453125000000e+00 1.495880126953125000e+00 1.500000000000000000e+00 1.498443603515625000e+00 1.496856689453125000e+00 1.500000000000000000e+00 1.498291015625000000e+00 1.496520996093750000e+00 1.500000000000000000e+00 1.498138427734375000e+00 1.496215820312500000e+00 1.500000000000000000e+00 1.498046875000000000e+00 1.495971679687500000e+00 1.494140625000000000e+00 1.492187500000000000e+00 1.484344482421875000e+00 1.500000000000000000e+00 1.497650146484375000e+00 1.495239257812500000e+00 1.492797851562500000e+00 1.492187500000000000e+00 1.489624023437500000e+00 1.486999511718750000e+00 1.484344482421875000e+00 1.484375000000000000e+00 1.481628417968750000e+00 1.478820800781250000e+00 1.500000000000000000e+00 1.497100830078125000e+00 1.500000000000000000e+00 1.500000000000000000e+00 1.496948242187500000e+00 1.493835449218750000e+00 1.490722656250000000e+00 1.484344482421875000e+00 9.999694824218750000e-01 9.966735839843750000e-01 9.938659667968750000e-01 1.000000000000000000e+00 9.981384277343750000e-01 9.967651367187500000e-01 9.958496093750000000e-01 9.954223632812500000e-01 9.954833984375000000e-01 9.960021972656250000e-01 9.970092773437500000e-01 9.985046386718750000e-01 1.000488281250000000e+00 9.999694824218750000e-01 1.002868652343750000e+00 1.006256103515625000e+00 1.010101318359375000e+00 9.999694824218750000e-01 1.004730224609375000e+00 1.009948730468750000e+00 1.015625000000000000e+00 1.021759033203125000e+00 1.028350830078125000e+00 1.035339355468750000e+00 1.062500000000000000e+00 1.070434570312500000e+00 1.078735351562500000e+00 1.087371826171875000e+00 1.096343994140625000e+00 1.125000000000000000e+00 1.124969482421875000e+00 1.124969482421875000e+00 1.124969482421875000e+00 1.140625000000000000e+00 1.151336669921875000e+00 1.124969482421875000e+00 1.136169433593750000e+00 1.124969482421875000e+00 1.140625000000000000e+00 1.156250000000000000e+00 1.168701171875000000e+00 1.124969482421875000e+00 1.124969482421875000e+00 1.124969482421875000e+00 1.250000000000000000e+00 1.263671875000000000e+00 1.277313232421875000e+00 1.291198730468750000e+00 1.304656982421875000e+00 1.318817138671875000e+00 1.500000000000000000e+00 1.499969482421875000e+00 1.499969482421875000e+00 1.499969482421875000e+00 1.499969482421875000e+00 1.515625000000000000e+00 1.531250000000000000e+00 1.545135498046875000e+00 1.558959960937500000e+00 1.562469482421875000e+00 1.578125000000000000e+00 1.591674804687500000e+00 1.605163574218750000e+00 1.625000000000000000e+00 1.624969482421875000e+00 1.638153076171875000e+00 1.624969482421875000e+00 1.750000000000000000e+00 2.000000000000000000e+00 2.012969970703125000e+00 2.031250000000000000e+00 2.046875000000000000e+00 1.999969482421875000e+00 2.012237548828125000e+00 1.999969482421875000e+00 2.011932373046875000e+00 2.031250000000000000e+00 2.042968750000000000e+00 2.054473876953125000e+00 2.062469482421875000e+00 2.073669433593750000e+00 2.093750000000000000e+00 2.109375000000000000e+00 2.120117187500000000e+00 2.124969482421875000e+00 2.135406494140625000e+00 2.145690917968750000e+00 2.155883789062500000e+00 2.165924072265625000e+00 2.187500000000000000e+00 2.197235107421875000e+00 2.206817626953125000e+00 1.999969482421875000e+00 2.009643554687500000e+00 2.031250000000000000e+00 1.999969482421875000e+00 2.007781982421875000e+00 2.016845703125000000e+00 2.025756835937500000e+00 2.031219482421875000e+00 2.039825439453125000e+00 2.046844482421875000e+00 2.055175781250000000e+00 2.063354492187500000e+00 2.070281982421875000e+00 2.078094482421875000e+00 2.085937500000000000e+00 1.999969482421875000e+00 1.999969482421875000e+00 2.007080078125000000e+00 2.014038085937500000e+00 2.031250000000000000e+00 2.062500000000000000e+00 2.070312500000000000e+00 2.078125000000000000e+00 2.084197998046875000e+00 2.090087890625000000e+00 2.095825195312500000e+00 2.101409912109375000e+00 2.106842041015625000e+00 2.125000000000000000e+00 2.130126953125000000e+00 2.250000000000000000e+00 2.253875732421875000e+00 2.258544921875000000e+00 2.249969482421875000e+00 2.249969482421875000e+00 2.254241943359375000e+00 2.249969482421875000e+00 2.253967285156250000e+00 2.257781982421875000e+00 2.261474609375000000e+00 2.249969482421875000e+00 2.249969482421875000e+00 2.253906250000000000e+00 2.249969482421875000e+00 2.249969482421875000e+00 2.252929687500000000e+00 2.255737304687500000e+00 2.249969482421875000e+00 2.249969482421875000e+00 2.252349853515625000e+00 2.254577636718750000e+00 2.249969482421875000e+00 2.249969482421875000e+00 2.251708984375000000e+00 2.253326416015625000e+00 2.249969482421875000e+00 2.251312255859375000e+00 2.252532958984375000e+00 2.249969482421875000e+00 2.249969482421875000e+00 2.250732421875000000e+00 2.249969482421875000e+00 2.249969482421875000e+00 2.249969482421875000e+00 2.250122070312500000e+00 2.250152587890625000e+00 2.250030517578125000e+00 2.250000000000000000e+00 2.249633789062500000e+00 2.249084472656250000e+00 2.248382568359375000e+00 2.247528076171875000e+00 2.246520996093750000e+00 2.250000000000000000e+00 2.248718261718750000e+00 2.247314453125000000e+00 2.245727539062500000e+00 2.244018554687500000e+00 2.242187500000000000e+00 2.239959716796875000e+00 2.250000000000000000e+00 2.250000000000000000e+00 2.247436523437500000e+00 2.250000000000000000e+00 2.250000000000000000e+00 2.246978759765625000e+00 2.243865966796875000e+00 2.250000000000000000e+00 2.246582031250000000e+00 2.250000000000000000e+00 2.250000000000000000e+00 2.246185302734375000e+00 2.250000000000000000e+00 2.246032714843750000e+00 2.250000000000000000e+00 2.245758056640625000e+00 2.242187500000000000e+00 2.237548828125000000e+00 2.250000000000000000e+00 2.245117187500000000e+00 2.240051269531250000e+00 2.234344482421875000e+00 2.228973388671875000e+00 2.223449707031250000e+00 2.217803955078125000e+00 2.212005615234375000e+00 2.250000000000000000e+00 2.242156982421875000e+00 2.234344482421875000e+00 2.250000000000000000e+00 2.243255615234375000e+00
0.000000000000000000e+00 5.239868164062500000e-02 1.250000000000000000e-01 1.698608398437500000e-01 2.145996093750000000e-01 2.499694824218750000e-01 2.499694824218750000e-01 3.359375000000000000e-01 4.218750000000000000e-01 5.073852539062500000e-01 5.924682617187500000e-01 4.999694824218750000e-01 5.848999023437500000e-01 6.718750000000000000e-01 7.573852539062500000e-01 8.437500000000000000e-01 9.375000000000000000e-01 1.023437500000000000e+00 1.108032226562500000e+00 1.191650390625000000e+00 1.249969482421875000e+00 1.210357666015625000e+00 1.171875000000000000e+00 1.132293701171875000e+00 1.093750000000000000e+00 1.053131103515625000e+00 1.012023925781250000e+00 9.704284667968750000e-01 9.296875000000000000e-01 8.875732421875000000e-01 8.479919433593750000e-01 8.079833984375000000e-01 7.655944824218750000e-01 7.248535156250000000e-01 6.837463378906250000e-01 6.441650390625000000e-01 6.045837402343750000e-01 5.650024414062500000e-01 5.251464843750000000e-01 4.850158691406250000e-01 4.446411132812500000e-01 4.040527343750000000e-01 3.632812500000000000e-01 3.222351074218750000e-01 2.812194824218750000e-01 2.421875000000000000e-01 2.031250000000000000e-01 1.631469726562500000e-01 1.230773925781250000e-01 8.294677734375000000e-02 4.275512695312500000e-02 2.532958984375000000e-03 -3.909301757812500000e-02 -7.934570312500000000e-02 -1.195678710937500000e-01 -1.591491699218750000e-01 -1.986999511718750000e-01 -2.383117675781250000e-01 -2.778320312500000000e-01 -3.172302246093750000e-01 -3.594055175781250000e-01 -3.984375000000000000e-01 -4.380493164062500000e-01 -4.774780273437500000e-01 -5.156250000000000000e-01 -5.546264648437500000e-01 -5.937805175781250000e-01 -6.333923339843750000e-01 -6.875305175781250000e-01 -7.265930175781250000e-01 -7.653198242187500000e-01 -8.047180175781250000e-01 -8.427429199218750000e-01 -8.804016113281250000e-01 -9.219055175781250000e-01 -9.584960937500000000e-01 -9.981079101562500000e-01 -1.037292480468750000e+00 -1.078155517578125000e+00 -1.117218017578125000e+00 -1.156829833984375000e+00 -1.195922851562500000e+00 -1.234375000000000000e+00 -1.273437500000000000e+00 -1.312469482421875000e+00 -1.350921630859375000e+00 -1.390533447265625000e+00 -1.429718017578125000e+00 -1.468780517578125000e+00 -1.508392333984375000e+00 -1.546875000000000000e+00 -1.585968017578125000e+00 -1.623535156250000000e+00 -1.660552978515625000e+00 -1.694885253906250000e+00 -1.734375000000000000e+00 -1.773193359375000000e+00 -1.811218261718750000e+00 -1.848419189453125000e+00 -1.890655517578125000e+00 -1.926757812500000000e+00 -1.960937500000000000e+00 -1.995269775390625000e+00 -2.031280517578125000e+00 -2.064666748046875000e+00 -2.093750000000000000e+00 -2.132812500000000000e+00 -2.171905517578125000e+00 -2.210937500000000000e+00 -2.250549316406250000e+00 -2.250000000000000000e+00 -2.312530517578125000e+00 -2.343750000000000000e+00 -2.375000000000000000e+00 -2.033843994140625000e+00 -1.688049316406250000e+00 -1.343780517578125000e+00 -1.002685546875000000e+00 -6.589660644531250000e-01 -3.133239746093750000e-01 3.363037109375000000e-02 3.811950683593750000e-01 7.286682128906250000e-01 1.075408935546875000e+00 1.420715332031250000e+00 1.763916015625000000e+00 2.104339599609375000e+00 2.445495605468750000e+00 2.782592773437500000e+00 3.109344482421875000e+00 3.437500000000000000e+00 3.778656005859375000e+00 4.113281250000000000e+00 4.440673828125000000e+00 4.765625000000000000e+00 5.062469482421875000e+00 5.375000000000000000e+00 5.750000000000000000e+00 6.015625000000000000e+00 6.249969482421875000e+00 6.500000000000000000e+00 6.750000000000000000e+00 6.968719482421875000e+00 7.160125732421875000e+00 7.352020263671875000e+00 7.562500000000000000e+00 7.754394531250000000e+00 7.930877685546875000e+00 8.093719482421875000e+00 8.312500000000000000e+00 8.493316650390625000e+00 8.685211181640625000e+00 9.000000000000000000e+00 9.161743164062500000e+00 9.312500000000000000e+00 9.499969482421875000e+00 9.687469482421875000e+00 9.879364013671875000e+00 9.968750000000000000e+00 1.004470825195312500e+01 1.010934448242187500e+01 1.025000000000000000e+01 1.024996948242187500e+01 1.029110717773437500e+01 1.025149536132812500e+01 1.021191406250000000e+01 1.017184448242187500e+01 1.012496948242187500e+01 1.008538818359375000e+01 1.003903198242187500e+01 9.992187500000000000e+00 9.938842773437500000e+00 9.874969482421875000e+00 9.812469482421875000e+00 9.750396728515625000e+00 9.687500000000000000e+00 9.619018554687500000e+00 9.546203613281250000e+00 9.468719482421875000e+00 9.500000000000000000e+00 9.500000000000000000e+00 9.374969482421875000e+00 9.249969482421875000e+00 9.140625000000000000e+00 9.031036376953125000e+00 8.874969482421875000e+00 8.765777587890625000e+00 8.656219482421875000e+00 8.547058105468750000e+00 8.437683105468750000e+00 8.312469482421875000e+00 8.202819824218750000e+00 8.093750000000000000e+00 7.984039306640625000e+00 7.874328613281250000e+00 7.765625000000000000e+00 7.656250000000000000e+00 7.546875000000000000e+00 7.437561035156250000e+00 7.375000000000000000e+00 7.265991210937500000e+00 7.157165527343750000e+00 7.048553466796875000e+00 6.937469482421875000e+00 6.829589843750000000e+00 7.000000000000000000e+00 6.890808105468750000e+00 6.781463623046875000e+00 6.671875000000000000e+00 6.562683105468750000e+00 6.453094482421875000e+00 6.343658447265625000e+00 6.234375000000000000e+00 6.124786376953125000e+00 6.015136718750000000e+00 5.905456542968750000e+00 5.749969482421875000e+00 5.640625000000000000e+00 5.531250000000000000e+00 5.421875000000000000e+00 5.249969482421875000e+00 5.140777587890625000e+00 5.031585693359375000e+00 4.921844482421875000e+00 4.812438964843750000e+00 4.703125000000000000e+00 4.499969482421875000e+00 4.390258789062500000e+00 4.249969482421875000e+00 4.140625000000000000e+00 4.030975341796875000e+00 3.921386718750000000e+00 3.811828613281250000e+00 3.702331542968750000e+00 3.593750000000000000e+00 3.500000000000000000e+00 3.374969482421875000e+00 3.268768310546875000e+00 3.187500000000000000e+00 3.081146240234375000e+00 3.000000000000000000e+00 2.893798828125000000e+00 2.787445068359375000e+00 2.681640625000000000e+00 2.578125000000000000e+00 2.472167968750000000e+00 2.500000000000000000e+00 2.374969482421875000e+00 2.249969482421875000e+00 2.143524169921875000e+00 2.037170410156250000e+00 1.930938720703125000e+00 1.824798583984375000e+00 1.718444824218750000e+00 1.612091064453125000e+00 1.505828857421875000e+00 1.374969482421875000e+00 1.268615722656250000e+00 1.162261962890625000e+00 1.062500000000000000e+00 9.687500000000000000e-01 8.750000000000000000e-01 7.655944824218750000e-01 6.593322753906250000e-01 5.529785156250000000e-01 4.374694824218750000e-01 3.311462402343750000e-01 2.245788574218750000e-01 1.182250976562500000e-01 1.187133789062500000e-02 -9.445190429687500000e-02 -1.875000000000000000e-01 -2.938537597656250000e-01 -4.002075195312500000e-01 -5.066223144531250000e-01 -6.129760742187500000e-01 -7.193603515625000000e-01 -8.257751464843750000e-01 -9.322204589843750000e-01 -1.031250000000000000e+00 -1.137634277343750000e+00 -1.242187500000000000e+00 -1.500030517578125000e+00 -1.606567382812500000e+00 -1.718780517578125000e+00 -1.750000000000000000e+00 -1.843750000000000000e+00 -1.950103759765625000e+00 -2.056671142578125000e+00 -2.187530517578125000e+00 -2.250000000000000000e+00 -2.375030517578125000e+00 -2.481567382812500000e+00 -2.500000000000000000e+00 -2.606445312500000000e+00 -2.750030517578125000e+00 -2.750000000000000000e+00 -2.859405517578125000e+00 -2.965759277343750000e+00 -3.072235107421875000e+00 -3.250030517578125000e+00 -3.359405517578125000e+00 -3.468780517578125000e+00 -3.562500000000000000e+00 -3.668853759765625000e+00 -3.775360107421875000e+00 -3.882019042968750000e+00 -3.988861083984375000e+00 -4.093750000000000000e+00 -4.200927734375000000e+00 -4.500030517578125000e+00 -4.607543945312500000e+00 -4.713897705078125000e+00 -4.820495605468750000e+00 -4.875000000000000000e+00 -4.981323242187500000e+00
