# Supplementary material for: Molecular dynamics on quantum annealers
Source: Sci Rep. 2022 Oct 7;12:16824. doi: 10.1038/s41598-022-21163-x (PMC9547079; doi:10.1038/s41598-022-21163-x)
Supplement: Supplementary file 2 — Supplementary Information 2. [file 41598_2022_21163_MOESM2_ESM.zip › results/qbsolv/eq_2/attempts_1/N_50/solution_0.txt]

1.300000000000000044e+00 1.299987792968750000e+00 1.249969482421875000e+00 1.249969482421875000e+00 1.249969482421875000e+00 1.265838623046875000e+00 1.281219482421875000e+00 1.306030273437500000e+00 1.334503173828125000e+00 1.375000000000000000e+00 1.408111572265625000e+00 1.441711425781250000e+00 1.475067138671875000e+00 1.499969482421875000e+00 1.499969482421875000e+00 1.499969482421875000e+00 1.525878906250000000e+00 1.562500000000000000e+00 1.583038330078125000e+00 1.600280761718750000e+00 1.613891601562500000e+00 1.623657226562500000e+00 1.624969482421875000e+00 1.624969482421875000e+00 1.622192382812500000e+00 1.615264892578125000e+00 1.604217529296875000e+00 1.589202880859375000e+00 1.562469482421875000e+00 1.539703369140625000e+00 1.513610839843750000e+00 1.500000000000000000e+00 1.468414306640625000e+00 1.434539794921875000e+00 1.399017333984375000e+00 1.362609863281250000e+00 1.326141357421875000e+00 1.249969482421875000e+00 1.218750000000000000e+00 1.190338134765625000e+00 1.250000000000000000e+00 1.235290527343750000e+00 1.225433349609375000e+00 1.218719482421875000e+00 1.218719482421875000e+00 1.226501464843750000e+00 1.250000000000000000e+00 1.269866943359375000e+00 1.296539306640625000e+00 1.249969482421875000e+00
0.000000000000000000e+00 3.437500000000000000e-01 6.875000000000000000e-01 1.237213134765625000e+00 1.786926269531250000e+00 2.312469482421875000e+00 2.791290283203125000e+00 3.204437255859375000e+00 3.517669677734375000e+00 3.724578857421875000e+00 3.781219482421875000e+00 3.753143310546875000e+00 3.624969482421875000e+00 3.425262451171875000e+00 3.170745849609375000e+00 2.916229248046875000e+00 2.624969482421875000e+00 2.312469482421875000e+00 1.939208984375000000e+00 1.532348632812500000e+00 1.099182128906250000e+00 6.249694824218750000e-01 1.562194824218750000e-01 -3.117980957031250000e-01 -7.797851562500000000e-01 -1.244018554687500000e+00 -1.687500000000000000e+00 -2.126464843750000000e+00 -2.562530517578125000e+00 -2.937530517578125000e+00 -3.270538330078125000e+00 -3.553192138671875000e+00 -3.812530517578125000e+00 -3.996795654296875000e+00 -4.097045898437500000e+00 -4.098876953125000000e+00 -3.984375000000000000e+00 -3.746948242187500000e+00 -3.197235107421875000e+00 -2.500030517578125000e+00 -1.656280517578125000e+00 -1.109405517578125000e+00 -4.922180175781250000e-01 1.735839843750000000e-01 8.750000000000000000e-01 1.574005126953125000e+00 2.234588623046875000e+00 3.000000000000000000e+00 3.461334228515625000e+00 3.811950683593750000e+00
