# Supplementary material for: Molecular dynamics on quantum annealers
Source: Sci Rep. 2022 Oct 7;12:16824. doi: 10.1038/s41598-022-21163-x (PMC9547079; doi:10.1038/s41598-022-21163-x)
Supplement: Supplementary file 2 — Supplementary Information 2. [file 41598_2022_21163_MOESM2_ESM.zip › results/qbsolv/eq_2/attempts_1/N_50/solution_1.txt]

1.300000000000000044e+00 1.312500000000000000e+00 1.249969482421875000e+00 1.249969482421875000e+00 1.260528564453125000e+00 1.275970458984375000e+00 1.295867919921875000e+00 1.312469482421875000e+00 1.337829589843750000e+00 1.359344482421875000e+00 1.387756347656250000e+00 1.437500000000000000e+00 1.437469482421875000e+00 1.500000000000000000e+00 1.527313232421875000e+00 1.499969482421875000e+00 1.523284912109375000e+00 1.562500000000000000e+00 1.580841064453125000e+00 1.625000000000000000e+00 1.636108398437500000e+00 1.656250000000000000e+00 1.658874511718750000e+00 1.656219482421875000e+00 1.649810791015625000e+00 1.624969482421875000e+00 1.609680175781250000e+00 1.589813232421875000e+00 1.566406250000000000e+00 1.562500000000000000e+00 1.532012939453125000e+00 1.498199462890625000e+00 1.460906982421875000e+00 1.422027587890625000e+00 1.382812500000000000e+00 1.343750000000000000e+00 1.312500000000000000e+00 1.273895263671875000e+00 1.237792968750000000e+00 1.205627441406250000e+00 1.187500000000000000e+00 1.156219482421875000e+00 1.143920898437500000e+00 1.140838623046875000e+00 1.147674560546875000e+00 1.164581298828125000e+00 1.191192626953125000e+00 1.250000000000000000e+00 1.292907714843750000e+00 1.343750000000000000e+00
0.000000000000000000e+00 3.368530273437500000e-01 6.252136230468750000e-01 1.187500000000000000e+00 1.737213134765625000e+00 2.239379882812500000e+00 2.499969482421875000e+00 2.853271484375000000e+00 2.999969482421875000e+00 3.195373535156250000e+00 3.317199707031250000e+00 3.375000000000000000e+00 3.267028808593750000e+00 3.159118652343750000e+00 2.904266357421875000e+00 2.625000000000000000e+00 2.370483398437500000e+00 2.062469482421875000e+00 1.687469482421875000e+00 1.249969482421875000e+00 7.819213867187500000e-01 2.968444824218750000e-01 -2.109680175781250000e-01 -7.216796875000000000e-01 -1.218750000000000000e+00 -1.718780517578125000e+00 -2.187530517578125000e+00 -2.634368896484375000e+00 -3.051788330078125000e+00 -3.431640625000000000e+00 -3.804901123046875000e+00 -4.123565673828125000e+00 -4.374328613281250000e+00 -4.500000000000000000e+00 -4.562500000000000000e+00 -4.515625000000000000e+00 -4.343780517578125000e+00 -4.062530517578125000e+00 -3.618469238281250000e+00 -3.012176513671875000e+00 -2.246582031250000000e+00 -1.384674072265625000e+00 -3.447570800781250000e-01 7.694396972656250000e-01 1.902648925781250000e+00 2.993896484375000000e+00 3.984710693359375000e+00 4.828125000000000000e+00 5.377685546875000000e+00 5.742858886718750000e+00
