# Supplementary material for: Molecular dynamics on quantum annealers
Source: Sci Rep. 2022 Oct 7;12:16824. doi: 10.1038/s41598-022-21163-x (PMC9547079; doi:10.1038/s41598-022-21163-x)
Supplement: Supplementary file 2 — Supplementary Information 2. [file 41598_2022_21163_MOESM2_ESM.zip › results/qbsolv/eq_2/attempts_1/N_50/solution_2.txt]

1.300000000000000044e+00 1.296844482421875000e+00 1.312500000000000000e+00 1.375000000000000000e+00 1.383728027343750000e+00 1.390594482421875000e+00 1.400360107421875000e+00 1.406219482421875000e+00 9.999694824218750000e-01 9.999694824218750000e-01 1.031250000000000000e+00 1.093750000000000000e+00 1.156219482421875000e+00 1.235015869140625000e+00 1.323059082031250000e+00 1.416595458984375000e+00 1.512115478515625000e+00 1.605438232421875000e+00 1.750000000000000000e+00 1.835937500000000000e+00 1.915649414062500000e+00 2.000000000000000000e+00 2.062469482421875000e+00 2.124114990234375000e+00 2.179656982421875000e+00 2.218750000000000000e+00 2.250000000000000000e+00 2.273223876953125000e+00 2.249969482421875000e+00 2.249969482421875000e+00 2.255004882812500000e+00 2.249969482421875000e+00 2.243316650390625000e+00 2.230590820312500000e+00 2.250000000000000000e+00 2.226562500000000000e+00 2.195495605468750000e+00 2.250000000000000000e+00 2.206665039062500000e+00 2.250000000000000000e+00 2.187469482421875000e+00 2.124969482421875000e+00 2.062500000000000000e+00 1.988281250000000000e+00 1.874969482421875000e+00 1.787780761718750000e+00 1.750000000000000000e+00 1.651123046875000000e+00 1.546691894531250000e+00 1.437805175781250000e+00
0.000000000000000000e+00 3.437500000000000000e-01 6.931457519531250000e-01 9.815063476562500000e-01 1.054687500000000000e+00 1.098602294921875000e+00 1.125000000000000000e+00 1.119110107421875000e+00 1.096435546875000000e+00 3.289520263671875000e+00 5.500000000000000000e+00 7.422546386718750000e+00 8.866851806640625000e+00 9.906768798828125000e+00 1.052636718750000000e+01 1.074996948242187500e+01 1.049996948242187500e+01 9.999969482421875000e+00 9.562500000000000000e+00 8.968750000000000000e+00 8.312469482421875000e+00 7.627014160156250000e+00 6.937500000000000000e+00 6.250000000000000000e+00 3.999969482421875000e+00 3.304687500000000000e+00 2.614837646484375000e+00 1.929656982421875000e+00 1.251190185546875000e+00 5.675659179687500000e-01 -1.160583496093750000e-01 -7.500000000000000000e-01 -1.433593750000000000e+00 -2.125030517578125000e+00 -2.812622070312500000e+00 -3.496246337890625000e+00 -4.187530517578125000e+00 -4.875000000000000000e+00 -5.500000000000000000e+00 -6.250030517578125000e+00 -7.000030517578125000e+00 -7.695190429687500000e+00 -8.397888183593750000e+00 -9.103179931640625000e+00 -9.812530517578125000e+00 -1.048440551757812500e+01 -1.112503051757812500e+01 -1.175003051757812500e+01 -1.225146484375000000e+01 -1.259710693359375000e+01
