# Supplementary material for: Molecular dynamics on quantum annealers
Source: Sci Rep. 2022 Oct 7;12:16824. doi: 10.1038/s41598-022-21163-x (PMC9547079; doi:10.1038/s41598-022-21163-x)
Supplement: Supplementary file 2 — Supplementary Information 2. [file 41598_2022_21163_MOESM2_ESM.zip › results/qbsolv/eq_2/attempts_1/nrep_10000/greedy/solution_0.txt]

1.300000000000000044e+00 1.312500000000000000e+00 1.312469482421875000e+00 1.318023681640625000e+00 1.328125000000000000e+00 1.312469482421875000e+00 1.328125000000000000e+00 1.343750000000000000e+00 1.360778808593750000e+00 1.379364013671875000e+00 1.374969482421875000e+00 1.395477294921875000e+00 1.500000000000000000e+00 1.531250000000000000e+00 1.550201416015625000e+00 1.562469482421875000e+00 1.578125000000000000e+00 1.625000000000000000e+00 1.631103515625000000e+00 1.633056640625000000e+00 1.630859375000000000e+00 1.624359130859375000e+00 1.613647460937500000e+00 1.625000000000000000e+00 1.625000000000000000e+00 1.625000000000000000e+00 1.598632812500000000e+00 1.562469482421875000e+00 1.531250000000000000e+00 1.500000000000000000e+00 1.460937500000000000e+00 1.500000000000000000e+00 1.453094482421875000e+00 1.374969482421875000e+00 1.249969482421875000e+00 1.187469482421875000e+00 1.149017333984375000e+00 1.117156982421875000e+00 1.094940185546875000e+00 1.085937500000000000e+00 1.093750000000000000e+00 1.109039306640625000e+00 1.137176513671875000e+00 1.177215576171875000e+00 1.250000000000000000e+00 1.307037353515625000e+00 1.368957519531250000e+00 1.433380126953125000e+00 1.500000000000000000e+00 1.562469482421875000e+00
0.000000000000000000e+00 3.750000000000000000e-01 6.249694824218750000e-01 9.140625000000000000e-01 1.187500000000000000e+00 1.406219482421875000e+00 1.687469482421875000e+00 1.917663574218750000e+00 2.092346191406250000e+00 2.250000000000000000e+00 2.307556152343750000e+00 2.378875732421875000e+00 2.387481689453125000e+00 2.132904052734375000e+00 1.815734863281250000e+00 1.463806152343750000e+00 1.090576171875000000e+00 6.874694824218750000e-01 2.194213867187500000e-01 -2.500000000000000000e-01 -7.287292480468750000e-01 -1.204559326171875000e+00 -1.671752929687500000e+00 -2.124206542968750000e+00 -2.500000000000000000e+00 -2.968048095703125000e+00 -3.437530517578125000e+00 -3.868286132812500000e+00 -4.241516113281250000e+00 -4.500000000000000000e+00 -4.754577636718750000e+00 -4.921081542968750000e+00 -5.175811767578125000e+00 -5.000000000000000000e+00 -4.875000000000000000e+00 -4.328155517578125000e+00 -3.466094970703125000e+00 -2.500030517578125000e+00 -1.215301513671875000e+00 2.206420898437500000e-01 1.720489501953125000e+00 3.164794921875000000e+00 4.503723144531250000e+00 5.499969482421875000e+00 6.418701171875000000e+00 6.968261718750000000e+00 7.249969482421875000e+00 7.340423583984375000e+00 7.243194580078125000e+00 6.988616943359375000e+00
